# Supplementary material for: Sequencing, De novo Assembly, Functional Annotation and Analysis of Phyllanthus amarus Leaf Transcriptome Using the Illumina Platform
Source: Front Plant Sci. 2016 Jan 28;6:1199. doi: 10.3389/fpls.2015.01199 (PMC4729934; doi:10.3389/fpls.2015.01199)
Supplement: Supplementary file 12 [file DataSheet1.XLS]

## Sheet: Sheet1
Phenylcoumaran benzylic ether reductase (lignan biosynthetic process)	FP: 5’-TCCAACATAGTTTAAAATAGGAGAG-3’
	RP: 5’- TTTGTACCATTTCTGGAGTCAAGA-3’
Phenylcoumaran benzylic ether reductase (pinoresinol reductase activity)	FP: 5’- AGGTATTTGGACTTTGTCTGGAT-3’
	RP: 5’-ATTTCTTCTTGTTAGAGACACTGC-3’
Phenylalanine ammonia-lyase (PAL)	FP: 5’-ATTGCTGTGAAAACCAAATCGAAC-3’
	RP: 5’- GAAAACGAGAAGAATGCTAGCAC-3’
Chalcone isomerase	FP: 5’- TGGATTTGGTGTCGCAGGAAG -3’
	RP: 5’- CACTCTTTCCTTTCCATTTAGGA -3’
Strictosidine synthase	FP: 5’-ACTAAAATGGTGAACAACCATTAC-3’
	RP: 5’-GCTTCTACAGATATTGGAGGAC-3’
MYB transcription factor	FP: 5’-CTCAGGTTCATAGTACCATATT-3’
	RP: 5’-TTGGATGATCGAGTCATCGAG-3’
bHLH transcription factor	FP: 5’-AAGTCCGGCGTTGAATTCTTAG-3’
	RP: 5’-CGGAATAGATCTATGTGTGAGTG-3’
