# Supplementary material for: Sequencing, De novo Assembly, Functional Annotation and Analysis of Phyllanthus amarus Leaf Transcriptome Using the Illumina Platform
Source: Front Plant Sci. 2016 Jan 28;6:1199. doi: 10.3389/fpls.2015.01199 (PMC4729934; doi:10.3389/fpls.2015.01199)
Supplement: Supplementary file 13 [file DataSheet2.XLSX]

## Sheet: p_amarus blastx & go annotation
Query Sequence Name	Query Sequence Length	Subject Sequence Identification Numbers or GI Number	Subject Sequence Accession Number	Subject Sequence Accession Version Number	Subject Sequence Description	Blastx E-Value	Percentage of Similarity	Blastx Bit-Score	Alignment Length	Number of Positive-Scoring Matches	Enzyme Codes	Number of GO Term(s) Hits	GO Term(s)	GO Term for Biological Process	GO Term for Cellular Component	GO Term for Molecular Function
Unitranscript 1	449	---NA---	---NA---	---NA---	---NA---	---NA---	---NA---	---NA---	---NA---	---NA---	---NA---	0	---NA---	---NA---	---NA---	---NA---
Unitranscript 2	898	462398297	EMJ03965	EMJ03965.1	hypothetical protein PRUPE_ppa013476mg [Prunus persica]	2.20441e-67	95	214.542	117	112	---NA---	0	---NA---	---NA---	---NA---	---NA---
Unitranscript 3	463	357467743	XP_003604156	XP_003604156.1	Cell wall-associated hydrolase [Medicago truncatula]	8.76154e-13	97	70.4774	35	34	---NA---	1	F:hydrolase activity	---NA---	---NA---	hydrolase activity;
Unitranscript 4	6098	255552343	XP_002517216	XP_002517216.1	sugar transporter, putative [Ricinus communis]	0	92	664.455	380	350	EC:1.3.1.74	6	F:substrate-specific transmembrane transporter activity; C:integral to membrane; F:2-alkenal reductase [NAD(P)] activity; P:oxidation-reduction process; P:transmembrane transport; P:carbohydrate transport	oxidation-reduction process; transmembrane transport; carbohydrate transport;	integral to membrane;	substrate-specific transmembrane transporter activity; 2-alkenal reductase [NAD(P)] activity;
Unitranscript 5	778	557527258	ESR38508	ESR38508.1	hypothetical protein CICLE_v10026688mg [Citrus clementina]	8.11132e-83	95	253.832	149	143	---NA---	0	---NA---	---NA---	---NA---	---NA---
Unitranscript 6	799	225438448	XP_002277084	XP_002277084.1	PREDICTED: 60S ribosomal protein L19, mitochondrial [Vitis vinifera]	1.96565e-78	95	242.662	142	135	---NA---	3	C:ribosome; F:structural constituent of ribosome; P:translation	translation;	ribosome;	structural constituent of ribosome;
Unitranscript 7	5672	255561437	XP_002521729	XP_002521729.1	pentatricopeptide repeat-containing protein, putative [Ricinus communis]	0	84	904.049	590	500	---NA---	0	---NA---	---NA---	---NA---	---NA---
Unitranscript 8	9808	550338570	EEE93430	EEE93430.2	hypothetical protein POPTR_0005s10520g [Populus trichocarpa]	0	74	1401.73	1255	941	---NA---	0	---NA---	---NA---	---NA---	---NA---
Unitranscript 9	1337	548840401	ERN00555	ERN00555.1	hypothetical protein AMTR_s00102p00104790 [Amborella trichopoda]	7.57419e-49	87	171.014	102	89	---NA---	0	---NA---	---NA---	---NA---	---NA---
Unitranscript 10	1074	357515297	XP_003627937	XP_003627937.1	hypothetical protein MTR_8g040260 [Medicago truncatula]	6.68298e-60	70	166.392	134	94	---NA---	0	---NA---	---NA---	---NA---	---NA---
Unitranscript 11	885	527209896	EPS74505	EPS74505.1	hypothetical protein M569_00222, partial [Genlisea aurea]	1.16988e-28	62	74.7146	90	56	---NA---	0	---NA---	---NA---	---NA---	---NA---
Unitranscript 12	451	527209884	EPS74494	EPS74494.1	hypothetical protein M569_00260, partial [Genlisea aurea]	1.45494e-14	65	50.447	41	27	---NA---	0	---NA---	---NA---	---NA---	---NA---
Unitranscript 13	867	357479883	XP_003610227	XP_003610227.1	Ycf68 [Medicago truncatula]	1.36587e-42	88	67.0106	34	30	---NA---	0	---NA---	---NA---	---NA---	---NA---
Unitranscript 14	2001	357515297	XP_003627937	XP_003627937.1	hypothetical protein MTR_8g040260 [Medicago truncatula]	1.45191e-48	75	153.68	108	82	---NA---	0	---NA---	---NA---	---NA---	---NA---
Unitranscript 15	9538	358346026	XP_003637074	XP_003637074.1	Cell wall-associated hydrolase, partial [Medicago truncatula]	0	76	403.29	288	221	---NA---	1	F:hydrolase activity	---NA---	---NA---	---NA---
Unitranscript 16	279	---NA---	---NA---	---NA---	---NA---	---NA---	---NA---	---NA---	---NA---	---NA---	---NA---	0	---NA---	---NA---	---NA---	---NA---
Unitranscript 17	1750	255557765	XP_002519912	XP_002519912.1	pectin acetylesterase, putative [Ricinus communis]	0	90	650.973	383	346	---NA---	0	---NA---	---NA---	---NA---	---NA---
Unitranscript 18	3001	313877200	ADR82372	ADR82372.1	pectin acetylesterase [Populus trichocarpa]	0	89	555.058	329	294	---NA---	0	---NA---	---NA---	---NA---	---NA---
Unitranscript 19	4053	255570825	XP_002526365	XP_002526365.1	sumo ligase, putative [Ricinus communis]	0	85	1276.54	840	720	---NA---	3	F:zinc ion binding; F:ligase activity; F:nucleic acid binding	---NA---	---NA---	zinc ion binding; ligase activity; nucleic acid binding;
Unitranscript 20	5730	357148706	XP_003574865	XP_003574865.1	PREDICTED: polyubiquitin-like [Brachypodium distachyon]	2.14625e-178	98	551.977	283	280	---NA---	0	---NA---	---NA---	---NA---	---NA---
Unitranscript 21	4813	23397122	AAN31845	AAN31845.1	putative polyubiquitin (UBQ10) [Arabidopsis thaliana]	0	93	640.188	351	328	---NA---	0	---NA---	---NA---	---NA---	---NA---
Unitranscript 22	845	508776404	EOY23660	EOY23660.1	Ubiquitin supergroup,Ribosomal protein L40e [Theobroma cacao]	3.13662e-88	100	268.085	130	130	---NA---	0	---NA---	---NA---	---NA---	---NA---
Unitranscript 23	8992	255564697	XP_002523343	XP_002523343.1	conserved hypothetical protein [Ricinus communis]	0	66	996.882	1077	716	---NA---	0	---NA---	---NA---	---NA---	---NA---
Unitranscript 24	3465	470104536	XP_004288654	XP_004288654.1	PREDICTED: uncharacterized protein LOC101294305 [Fragaria vesca subsp. vesca]	0	75	851.662	773	580	---NA---	0	---NA---	---NA---	---NA---	---NA---
Unitranscript 25	11571	255564697	XP_002523343	XP_002523343.1	conserved hypothetical protein [Ricinus communis]	0	66	996.882	1077	716	---NA---	0	---NA---	---NA---	---NA---	---NA---
Unitranscript 26	1363	---NA---	---NA---	---NA---	---NA---	---NA---	---NA---	---NA---	---NA---	---NA---	---NA---	0	---NA---	---NA---	---NA---	---NA---
Unitranscript 27	1533	---NA---	---NA---	---NA---	---NA---	---NA---	---NA---	---NA---	---NA---	---NA---	---NA---	0	---NA---	---NA---	---NA---	---NA---
Unitranscript 28	837	255581829	XP_002531715	XP_002531715.1	Cytochrome c oxidase copper chaperone, putative [Ricinus communis]	8.68645e-36	86	130.954	80	69	---NA---	3	C:mitochondrial intermembrane space; P:copper ion transport; F:copper chaperone activity	copper ion transport;	mitochondrial intermembrane space;	copper chaperone activity;
Unitranscript 29	2523	224079726	XP_002305928	XP_002305928.1	predicted protein [Populus trichocarpa]	2.04977e-147	96	449.514	227	220	EC:1.1.1.42	14	F:NAD binding; F:copper ion binding; C:peroxisome; P:NADP metabolic process; P:response to salt stress; P:defense response to bacterium; P:tricarboxylic acid cycle; F:isocitrate dehydrogenase (NADP+) activity; F:magnesium ion binding; P:isocitrate metabolic process; P:response to zinc ion; P:response to cadmium ion; C:plasma membrane; C:apoplast	NADP metabolic process; response to salt stress; defense response to bacterium; tricarboxylic acid cycle; isocitrate metabolic process; response to zinc ion; response to cadmium ion;	peroxisome; plasma membrane; apoplast;	NAD binding; copper ion binding; isocitrate dehydrogenase (NADP+) activity; magnesium ion binding;
Unitranscript 30	862	297744206	CBI37176	CBI37176.3	unnamed protein product [Vitis vinifera]	2.12866e-112	84	332.028	202	171	---NA---	0	---NA---	---NA---	---NA---	---NA---
Unitranscript 31	2129	---NA---	---NA---	---NA---	---NA---	---NA---	---NA---	---NA---	---NA---	---NA---	---NA---	0	---NA---	---NA---	---NA---	---NA---
Unitranscript 32	3527	255549670	XP_002515886	XP_002515886.1	protein with unknown function [Ricinus communis]	1.41579e-117	93	371.703	198	186	---NA---	4	F:GTP binding; F:hydrolase activity; P:small GTPase mediated signal transduction; P:protein transport	small GTPase mediated signal transduction; protein transport;	---NA---	GTP binding; hydrolase activity;
Unitranscript 33	5225	550347502	EEE82894	EEE82894.2	rela/spot homolog 3 family protein [Populus trichocarpa]	0	86	1130.55	734	637	---NA---	0	---NA---	---NA---	---NA---	---NA---
Unitranscript 34	505	---NA---	---NA---	---NA---	---NA---	---NA---	---NA---	---NA---	---NA---	---NA---	---NA---	0	---NA---	---NA---	---NA---	---NA---
Unitranscript 35	619	---NA---	---NA---	---NA---	---NA---	---NA---	---NA---	---NA---	---NA---	---NA---	---NA---	0	---NA---	---NA---	---NA---	---NA---
Unitranscript 36	1094	270383724	BAI53120	BAI53120.1	ribulose-1,5-bisphosphate carboxylase/oxygenase small subunit [Eucalyptus globulus]	1.39627e-49	59	172.555	189	113	---NA---	0	---NA---	---NA---	---NA---	---NA---
Unitranscript 37	2734	88771125	ABD52112	ABD52112.1	dirigent-like protein pDIR1 [Picea glauca]	1.18443e-26	66	115.546	121	81	---NA---	0	---NA---	---NA---	---NA---	---NA---
Unitranscript 38	306	357486541	XP_003613558	XP_003613558.1	Peptide transporter PTR1 [Medicago truncatula]	1.72731e-19	90	88.9669	52	47	---NA---	3	P:transport; C:membrane; F:transporter activity	transport;	membrane;	transporter activity;
Unitranscript 39	886	255544980	XP_002513551	XP_002513551.1	ATP binding protein, putative [Ricinus communis]	2.47468e-33	65	119.013	111	73	---NA---	6	F:ATP binding; F:protein kinase activity; C:chloroplast; F:structural molecule activity; P:protein phosphorylation; F:transferase activity, transferring phosphorus-containing groups	---NA---	---NA---	---NA---
Unitranscript 40	2987	508723556	EOY15453	EOY15453.1	L-Aspartase-like family protein [Theobroma cacao]	0	95	880.552	473	451	---NA---	0	---NA---	---NA---	---NA---	---NA---
Unitranscript 41	289	297808097	XP_002871932	XP_002871932.1	hypothetical protein ARALYDRAFT_910064 [Arabidopsis lyrata subsp. lyrata]	1.77902e-27	97	98.5969	44	43	EC:3.2.1.0	5	F:hydrolase activity, hydrolyzing O-glycosyl compounds; P:response to fructose stimulus; C:plasmodesma; P:metabolic process; P:response to sucrose stimulus	response to fructose stimulus; metabolic process; response to sucrose stimulus;	plasmodesma;	hydrolase activity, hydrolyzing O-glycosyl compounds;
Unitranscript 42	717	224063429	XP_002301142	XP_002301142.1	predicted protein [Populus trichocarpa]	9.52561e-17	72	78.5666	74	54	---NA---	3	F:growth factor activity; P:cell proliferation; C:extracellular region	---NA---	---NA---	---NA---
Unitranscript 43	2947	115464309	NP_001055754	NP_001055754.1	Os05g0460000 [Oryza sativa Japonica Group]	0	97	892.878	488	474	---NA---	1	F:ATP binding	---NA---	---NA---	ATP binding;
Unitranscript 44	2266	550321963	EEF05655	EEF05655.2	hypothetical protein POPTR_0015s04990g [Populus trichocarpa]	5.20545e-164	82	492.656	338	279	---NA---	0	---NA---	---NA---	---NA---	---NA---
Unitranscript 45	2227	550321963	EEF05655	EEF05655.2	hypothetical protein POPTR_0015s04990g [Populus trichocarpa]	3.49012e-164	82	492.656	338	279	---NA---	0	---NA---	---NA---	---NA---	---NA---
Unitranscript 46	2483	508701290	EOX93186	EOX93186.1	Pyridoxal phosphate-dependent transferases superfamily protein [Theobroma cacao]	0	86	883.248	545	473	---NA---	0	---NA---	---NA---	---NA---	---NA---
Unitranscript 47	3697	462404898	EMJ10362	EMJ10362.1	hypothetical protein PRUPE_ppa006106mg [Prunus persica]	0	94	723.005	427	403	---NA---	0	---NA---	---NA---	---NA---	---NA---
Unitranscript 48	3704	462404898	EMJ10362	EMJ10362.1	hypothetical protein PRUPE_ppa006106mg [Prunus persica]	0	95	577.4	344	327	---NA---	0	---NA---	---NA---	---NA---	---NA---
Unitranscript 49	3507	462404898	EMJ10362	EMJ10362.1	hypothetical protein PRUPE_ppa006106mg [Prunus persica]	0	94	566.614	343	323	---NA---	0	---NA---	---NA---	---NA---	---NA---
Unitranscript 50	3368	462404898	EMJ10362	EMJ10362.1	hypothetical protein PRUPE_ppa006106mg [Prunus persica]	0	94	566.614	343	323	---NA---	0	---NA---	---NA---	---NA---	---NA---
Unitranscript 51	915	388518535	AFK47329	AFK47329.1	unknown [Lotus japonicus]	1.94289e-67	83	216.853	148	123	---NA---	0	---NA---	---NA---	---NA---	---NA---
Unitranscript 52	6689	255540727	XP_002511428	XP_002511428.1	trehalose-6-phosphate synthase, putative [Ricinus communis]	0	91	1422.53	825	754	EC:2.4.1.15; EC:3.1.3.12	3	F:alpha,alpha-trehalose-phosphate synthase (UDP-forming) activity; F:trehalose-phosphatase activity; P:trehalose biosynthetic process	trehalose biosynthetic process;	---NA---	alpha,alpha-trehalose-phosphate synthase (UDP-forming) activity; trehalose-phosphatase activity;
Unitranscript 53	418	255647586	ACU24256	ACU24256.1	unknown [Glycine max]	2.43663e-24	97	96.6709	46	45	---NA---	0	---NA---	---NA---	---NA---	---NA---
Unitranscript 54	2184	550328345	ERP55636	ERP55636.1	hypothetical protein POPTR_0011s13830g [Populus trichocarpa]	0	79	604.364	438	347	---NA---	0	---NA---	---NA---	---NA---	---NA---
Unitranscript 55	1496	255579259	XP_002530475	XP_002530475.1	aldose-1-epimerase, putative [Ricinus communis]	0	92	590.497	340	316	EC:5.1.3.3	3	F:carbohydrate binding; P:hexose metabolic process; F:aldose 1-epimerase activity	hexose metabolic process;	---NA---	carbohydrate binding; aldose 1-epimerase activity;
Unitranscript 56	3063	550339404	EEE94460	EEE94460.2	hypothetical protein POPTR_0005s20670g [Populus trichocarpa]	0	91	1092.41	615	562	---NA---	0	---NA---	---NA---	---NA---	---NA---
Unitranscript 57	1249	---NA---	---NA---	---NA---	---NA---	---NA---	---NA---	---NA---	---NA---	---NA---	---NA---	0	---NA---	---NA---	---NA---	---NA---
Unitranscript 58	1011	508723240	EOY15137	EOY15137.1	Uncharacterized protein TCM_034301 [Theobroma cacao]	9.55659e-62	69	205.682	227	157	---NA---	0	---NA---	---NA---	---NA---	---NA---
Unitranscript 59	1312	330318558	AEC10951	AEC10951.1	histone H2B.2 [Camellia sinensis]	1.94173e-56	100	191.045	92	92	---NA---	0	---NA---	---NA---	---NA---	---NA---
Unitranscript 60	6198	527200464	EPS67890	EPS67890.1	hypothetical protein M569_06883, partial [Genlisea aurea]	0	98	856.284	421	416	---NA---	0	---NA---	---NA---	---NA---	---NA---
Unitranscript 61	3248	550333183	EEE89021	EEE89021.2	hypothetical protein POPTR_0008s16060g [Populus trichocarpa]	0	85	1282.32	857	736	---NA---	0	---NA---	---NA---	---NA---	---NA---
Unitranscript 62	1387	147791159	CAN74700	CAN74700.1	hypothetical protein VITISV_020768 [Vitis vinifera]	2.6965e-47	70	168.318	164	116	---NA---	0	---NA---	---NA---	---NA---	---NA---
Unitranscript 63	1356	557521962	ESR33329	ESR33329.1	hypothetical protein CICLE_v10005381mg [Citrus clementina]	9.56605e-100	91	310.842	325	296	---NA---	0	---NA---	---NA---	---NA---	---NA---
Unitranscript 64	1597	557525949	ESR37255	ESR37255.1	hypothetical protein CICLE_v10029328mg [Citrus clementina]	3.91722e-99	89	306.605	183	163	---NA---	0	---NA---	---NA---	---NA---	---NA---
Unitranscript 65	2333	255547796	XP_002514955	XP_002514955.1	NADH-ubiquinone oxidoreductase flavoprotein, putative [Ricinus communis]	5.10775e-175	91	521.161	298	272	EC:1.6.5.3	5	F:NAD binding; F:4 iron, 4 sulfur cluster binding; P:oxidation-reduction process; F:NADH dehydrogenase (ubiquinone) activity; F:FMN binding	oxidation-reduction process;	---NA---	NAD binding; 4 iron, 4 sulfur cluster binding; NADH dehydrogenase (ubiquinone) activity; FMN binding;
Unitranscript 66	3320	255559915	XP_002520976	XP_002520976.1	DNA binding protein, putative [Ricinus communis]	9.04364e-125	82	392.889	301	249	---NA---	1	F:protein dimerization activity	---NA---	---NA---	protein dimerization activity;
Unitranscript 67	1402	---NA---	---NA---	---NA---	---NA---	---NA---	---NA---	---NA---	---NA---	---NA---	---NA---	0	---NA---	---NA---	---NA---	---NA---
Unitranscript 68	618	224106822	XP_002314297	XP_002314297.1	ABC transporter family protein [Populus trichocarpa]	6.68741e-69	97	229.18	138	134	EC:3.6.1.3	4	P:ATP catabolic process; F:ATP binding; F:ATPase activity; C:plasma membrane	ATP catabolic process;	plasma membrane;	ATP binding; ATPase activity;
Unitranscript 69	2988	550338371	EEE94103	EEE94103.2	1L-myo-inositol 1-phosphate synthase family protein [Populus trichocarpa]	0	88	604.364	350	309	---NA---	0	---NA---	---NA---	---NA---	---NA---
Unitranscript 70	3459	224118402	XP_002331473	XP_002331473.1	ABC transporter family protein [Populus trichocarpa]	0	96	655.21	332	322	---NA---	0	---NA---	---NA---	---NA---	---NA---
Unitranscript 71	4122	85068676	ABC69418	ABC69418.1	CYP92B3 [Nicotiana tabacum]	0	74	557.755	481	357	---NA---	0	---NA---	---NA---	---NA---	---NA---
Unitranscript 72	2783	85068676	ABC69418	ABC69418.1	CYP92B3 [Nicotiana tabacum]	0	74	557.755	481	357	---NA---	0	---NA---	---NA---	---NA---	---NA---
Unitranscript 73	1740	255574668	XP_002528243	XP_002528243.1	TRANSPARENT TESTA 12 protein, putative [Ricinus communis]	0	76	579.326	488	373	---NA---	2	P:transmembrane transport; F:transmembrane transporter activity	transmembrane transport;	---NA---	transmembrane transporter activity;
Unitranscript 74	1767	154269258	ABS72189	ABS72189.1	ribulose-1,5-bisphosphate carboxylase/oxygenase small subunit 1A [Corchorus olitorius]	4.45918e-54	84	98.9821	76	64	---NA---	0	---NA---	---NA---	---NA---	---NA---
Unitranscript 75	1282	270383720	BAI53118	BAI53118.1	ribulose-1,5-bisphosphate carboxylase/oxygenase small subunit [Eucalyptus globulus]	9.57954e-92	82	283.493	181	150	---NA---	0	---NA---	---NA---	---NA---	---NA---
Unitranscript 76	4753	224114908	XP_002316890	XP_002316890.1	predicted protein [Populus trichocarpa]	0	86	705.671	474	409	---NA---	0	---NA---	---NA---	---NA---	---NA---
Unitranscript 77	2228	224075818	XP_002304782	XP_002304782.1	predicted protein [Populus trichocarpa]	6.05057e-165	94	486.493	267	251	---NA---	1	C:nuclear matrix	---NA---	nuclear matrix;	---NA---
Unitranscript 78	836	224124186	XP_002330126	XP_002330126.1	predicted protein [Populus trichocarpa]	5.69608e-15	48	74.7146	99	48	---NA---	0	---NA---	---NA---	---NA---	---NA---
Unitranscript 79	3596	255583086	XP_002532310	XP_002532310.1	NEDD8 ultimate buster, putative [Ricinus communis]	0	80	702.205	578	468	---NA---	0	---NA---	---NA---	---NA---	---NA---
Unitranscript 80	3529	255583086	XP_002532310	XP_002532310.1	NEDD8 ultimate buster, putative [Ricinus communis]	0	78	512.301	433	338	---NA---	0	---NA---	---NA---	---NA---	---NA---
Unitranscript 81	3600	470101574	XP_004287245	XP_004287245.1	PREDICTED: NEDD8 ultimate buster 1-like [Fragaria vesca subsp. vesca]	0	83	342.813	249	208	---NA---	0	---NA---	---NA---	---NA---	---NA---
Unitranscript 82	1192	255563711	XP_002522857	XP_002522857.1	translation factor sui1, putative [Ricinus communis]	5.14006e-40	89	146.747	87	78	---NA---	2	P:translational initiation; F:translation initiation factor activity	translational initiation;	---NA---	translation initiation factor activity;
Unitranscript 83	2128	356529119	XP_003533144	XP_003533144.1	PREDICTED: uncharacterized protein At3g49140-like [Glycine max]	1.31459e-160	73	481.1	442	327	---NA---	0	---NA---	---NA---	---NA---	---NA---
Unitranscript 84	685	357488195	XP_003614385	XP_003614385.1	RRNA intron-encoded homing endonuclease [Medicago truncatula]	1.5948e-10	58	66.2402	60	35	---NA---	1	F:endonuclease activity	---NA---	---NA---	---NA---
Unitranscript 85	666	1545805	BAA10929	BAA10929.1	cytochrome P450 like_TBP [Nicotiana tabacum]	2.97943e-41	67	154.066	131	89	---NA---	0	---NA---	---NA---	---NA---	---NA---
Unitranscript 86	1078	255549406	XP_002515756	XP_002515756.1	ribonuclease hi large subunit, putative [Ricinus communis]	0	92	514.227	290	268	EC:3.1.26.4	4	P:nucleic acid phosphodiester bond hydrolysis; P:RNA metabolic process; F:RNA binding; F:ribonuclease H activity	nucleic acid phosphodiester bond hydrolysis; RNA metabolic process;	---NA---	RNA binding; ribonuclease H activity;
Unitranscript 87	7623	357488189	XP_003614382	XP_003614382.1	hypothetical protein MTR_5g050970 [Medicago truncatula]	1.66595e-116	63	406.757	431	273	---NA---	0	---NA---	---NA---	---NA---	---NA---
Unitranscript 88	7091	357488189	XP_003614382	XP_003614382.1	hypothetical protein MTR_5g050970 [Medicago truncatula]	1.18876e-116	63	406.757	431	273	---NA---	0	---NA---	---NA---	---NA---	---NA---
Unitranscript 89	7834	357488189	XP_003614382	XP_003614382.1	hypothetical protein MTR_5g050970 [Medicago truncatula]	4.89406e-117	59	408.683	497	297	---NA---	0	---NA---	---NA---	---NA---	---NA---
Unitranscript 90	7814	357488189	XP_003614382	XP_003614382.1	hypothetical protein MTR_5g050970 [Medicago truncatula]	4.03911e-115	62	402.905	448	281	---NA---	0	---NA---	---NA---	---NA---	---NA---
Unitranscript 91	2474	462405605	EMJ11069	EMJ11069.1	hypothetical protein PRUPE_ppa003819mg [Prunus persica]	9.73616e-120	82	381.719	278	228	---NA---	0	---NA---	---NA---	---NA---	---NA---
Unitranscript 92	2564	317159551	ADV04050	ADV04050.1	cyclophilin [Hevea brasiliensis]	7.40787e-94	95	300.442	172	164	---NA---	0	---NA---	---NA---	---NA---	---NA---
Unitranscript 93	680	---NA---	---NA---	---NA---	---NA---	---NA---	---NA---	---NA---	---NA---	---NA---	---NA---	0	---NA---	---NA---	---NA---	---NA---
Unitranscript 94	2549	255553873	XP_002517977	XP_002517977.1	acetylglucosaminyltransferase, putative [Ricinus communis]	0	90	762.681	435	393	EC:2.4.2.26	3	F:protein xylosyltransferase activity; C:membrane; F:acetylglucosaminyltransferase activity	---NA---	membrane;	protein xylosyltransferase activity; acetylglucosaminyltransferase activity;
Unitranscript 95	374	550338868	ERP61081	ERP61081.1	hypothetical protein POPTR_0005s13580g [Populus trichocarpa]	1.07654e-13	75	70.4774	57	43	---NA---	0	---NA---	---NA---	---NA---	---NA---
Unitranscript 96	1426	18418376	NP_567952	NP_567952.1	cystathionine beta-synthase domain-containing protein [Arabidopsis thaliana]	2.9144e-88	83	278.485	197	164	---NA---	3	P:hydrogen peroxide catabolic process; P:cell redox homeostasis; C:chloroplast stroma	hydrogen peroxide catabolic process; cell redox homeostasis;	chloroplast stroma;	---NA---
Unitranscript 97	1844	557524908	ESR36214	ESR36214.1	hypothetical protein CICLE_v10029198mg [Citrus clementina]	8.04552e-58	71	125.946	113	81	---NA---	0	---NA---	---NA---	---NA---	---NA---
Unitranscript 98	1431	---NA---	---NA---	---NA---	---NA---	---NA---	---NA---	---NA---	---NA---	---NA---	---NA---	0	---NA---	---NA---	---NA---	---NA---
Unitranscript 99	1194	255569714	XP_002525821	XP_002525821.1	conserved hypothetical protein [Ricinus communis]	5.79161e-11	91	64.6994	36	33	---NA---	0	---NA---	---NA---	---NA---	---NA---
Unitranscript 100	5175	255538862	XP_002510496	XP_002510496.1	Protein RCC2, putative [Ricinus communis]	0	94	795.038	428	403	---NA---	0	---NA---	---NA---	---NA---	---NA---
Unitranscript 101	3804	255538862	XP_002510496	XP_002510496.1	Protein RCC2, putative [Ricinus communis]	0	92	426.787	241	222	---NA---	0	---NA---	---NA---	---NA---	---NA---
Unitranscript 102	2716	508717136	EOY09033	EOY09033.1	Eukaryotic translation initiation factor 2 subunit beta [Theobroma cacao]	3.40616e-109	89	345.895	198	178	---NA---	0	---NA---	---NA---	---NA---	---NA---
Unitranscript 103	1381	255573038	XP_002527449	XP_002527449.1	Histone deacetylase 2a, putative [Ricinus communis]	3.837e-08	78	60.8474	51	40	---NA---	1	F:metal ion binding	---NA---	---NA---	---NA---
Unitranscript 104	1880	255565023	XP_002523504	XP_002523504.1	snare protein ykt6, putative [Ricinus communis]	3.06418e-80	97	203.371	104	101	---NA---	2	C:integral to membrane; P:vesicle-mediated transport	vesicle-mediated transport;	integral to membrane;	---NA---
Unitranscript 105	7132	224101569	XP_002334266	XP_002334266.1	predicted protein [Populus trichocarpa]	0	83	714.531	481	401	---NA---	0	---NA---	---NA---	---NA---	---NA---
Unitranscript 106	6324	224101569	XP_002334266	XP_002334266.1	predicted protein [Populus trichocarpa]	0	83	714.531	481	401	---NA---	0	---NA---	---NA---	---NA---	---NA---
Unitranscript 107	1362	255575269	XP_002528538	XP_002528538.1	Gibberellin 3-beta-dioxygenase, putative [Ricinus communis]	6.34945e-164	85	473.781	291	249	EC:1.14.11.15; EC:1.13.11.0	3	P:oxidation-reduction process; F:gibberellin 3-beta-dioxygenase activity; F:oxidoreductase activity, acting on single donors with incorporation of molecular oxygen, incorporation of two atoms of oxygen	oxidation-reduction process;	---NA---	gibberellin 3-beta-dioxygenase activity; oxidoreductase activity, acting on single donors with incorporation of molecular oxygen, incorporation of two atoms of oxygen;
Unitranscript 108	1207	557549114	ESR59743	ESR59743.1	hypothetical protein CICLE_v10015874mg [Citrus clementina]	8.40717e-114	87	228.794	163	143	---NA---	0	---NA---	---NA---	---NA---	---NA---
Unitranscript 109	989	462409033	EMJ14367	EMJ14367.1	hypothetical protein PRUPE_ppa026250mg [Prunus persica]	9.4296e-28	87	111.694	81	71	---NA---	0	---NA---	---NA---	---NA---	---NA---
Unitranscript 110	282	502138967	XP_004503595	XP_004503595.1	PREDICTED: B2 protein-like [Cicer arietinum]	1.05864e-18	69	84.3445	65	45	---NA---	0	---NA---	---NA---	---NA---	---NA---
Unitranscript 111	1451	508777817	EOY25073	EOY25073.1	DCD domain protein isoform 2 [Theobroma cacao]	1.92898e-95	70	298.516	301	213	---NA---	0	---NA---	---NA---	---NA---	---NA---
Unitranscript 112	1290	166209291	ABY85195	ABY85195.1	p-coumaryl-CoA 3'-hydroxylase [Populus alba x Populus grandidentata]	0	87	593.964	351	308	---NA---	0	---NA---	---NA---	---NA---	---NA---
Unitranscript 113	3082	224089905	XP_002308860	XP_002308860.1	cytochrome P450 [Populus trichocarpa]	0	93	953.355	508	477	---NA---	6	F:heme binding; F:oxidoreductase activity, acting on paired donors, with incorporation or reduction of molecular oxygen; F:monooxygenase activity; F:iron ion binding; F:electron carrier activity; P:oxidation-reduction process	oxidation-reduction process;	---NA---	heme binding; oxidoreductase activity, acting on paired donors, with incorporation or reduction of molecular oxygen; monooxygenase activity; iron ion binding; electron carrier activity;
Unitranscript 114	3139	224089905	XP_002308860	XP_002308860.1	cytochrome P450 [Populus trichocarpa]	0	93	951.044	508	475	---NA---	6	F:heme binding; F:oxidoreductase activity, acting on paired donors, with incorporation or reduction of molecular oxygen; F:monooxygenase activity; F:iron ion binding; F:electron carrier activity; P:oxidation-reduction process	oxidation-reduction process;	---NA---	heme binding; oxidoreductase activity, acting on paired donors, with incorporation or reduction of molecular oxygen; monooxygenase activity; iron ion binding; electron carrier activity;
Unitranscript 115	3148	224077880	XP_002305449	XP_002305449.1	predicted protein [Populus trichocarpa]	0	88	971.459	588	520	EC:3.2.1.23	2	F:beta-galactosidase activity; P:carbohydrate metabolic process	carbohydrate metabolic process;	---NA---	beta-galactosidase activity;
Unitranscript 116	3975	255548986	XP_002515549	XP_002515549.1	conserved hypothetical protein [Ricinus communis]	7.25808e-96	82	319.701	295	242	---NA---	0	---NA---	---NA---	---NA---	---NA---
Unitranscript 117	1312	224118434	XP_002331481	XP_002331481.1	predicted protein [Populus trichocarpa]	2.49311e-67	91	221.476	177	162	---NA---	4	C:ribosome; F:structural constituent of ribosome; C:chloroplast stroma; P:translation	translation;	ribosome; chloroplast stroma;	structural constituent of ribosome;
Unitranscript 118	967	---NA---	---NA---	---NA---	---NA---	---NA---	---NA---	---NA---	---NA---	---NA---	---NA---	0	---NA---	---NA---	---NA---	---NA---
Unitranscript 119	3689	255585293	XP_002533345	XP_002533345.1	Late embryogenesis abundant protein Lea14-A, putative [Ricinus communis]	1.04831e-152	97	469.544	271	263	---NA---	1	P:response to desiccation	response to desiccation;	---NA---	---NA---
Unitranscript 120	1574	255558053	XP_002520055	XP_002520055.1	N-acetyltransferase, putative [Ricinus communis]	1.63787e-151	91	442.58	253	232	---NA---	1	F:N-acetyltransferase activity	---NA---	---NA---	N-acetyltransferase activity;
Unitranscript 121	3728	255537453	XP_002509793	XP_002509793.1	Kiwellin, putative [Ricinus communis]	8.05549e-77	84	258.84	166	141	---NA---	0	---NA---	---NA---	---NA---	---NA---
Unitranscript 122	4296	255537453	XP_002509793	XP_002509793.1	Kiwellin, putative [Ricinus communis]	3.77823e-76	84	258.455	166	141	---NA---	0	---NA---	---NA---	---NA---	---NA---
Unitranscript 123	366	557526298	ESR37604	ESR37604.1	hypothetical protein CICLE_v10028621mg [Citrus clementina]	4.59012e-46	72	160.614	121	88	---NA---	0	---NA---	---NA---	---NA---	---NA---
Unitranscript 124	4489	550346929	ERP65339	ERP65339.1	hypothetical protein POPTR_0001s09970g [Populus trichocarpa]	0	90	1456.04	888	806	---NA---	0	---NA---	---NA---	---NA---	---NA---
Unitranscript 125	1765	---NA---	---NA---	---NA---	---NA---	---NA---	---NA---	---NA---	---NA---	---NA---	---NA---	0	---NA---	---NA---	---NA---	---NA---
Unitranscript 126	2314	557535238	ESR46356	ESR46356.1	hypothetical protein CICLE_v10001215mg [Citrus clementina]	1.21882e-91	61	302.368	440	269	---NA---	0	---NA---	---NA---	---NA---	---NA---
Unitranscript 127	3560	255542438	XP_002512282	XP_002512282.1	sodium/hydrogen exchanger, putative [Ricinus communis]	0	92	862.448	545	506	---NA---	5	F:sodium:hydrogen antiporter activity; P:transmembrane transport; P:regulation of pH; C:integral to membrane; P:sodium ion transport	transmembrane transport; regulation of pH; sodium ion transport;	integral to membrane;	sodium:hydrogen antiporter activity;
Unitranscript 128	2357	255583738	XP_002532622	XP_002532622.1	Far upstream element-binding protein, putative [Ricinus communis]	1.62993e-132	76	405.216	342	261	---NA---	1	F:hydrolase activity	---NA---	---NA---	hydrolase activity;
Unitranscript 129	4421	224101035	XP_002312114	XP_002312114.1	predicted protein [Populus trichocarpa]	0	76	599.742	502	384	---NA---	0	---NA---	---NA---	---NA---	---NA---
Unitranscript 130	4612	224101035	XP_002312114	XP_002312114.1	predicted protein [Populus trichocarpa]	0	77	578.556	471	365	---NA---	0	---NA---	---NA---	---NA---	---NA---
Unitranscript 131	1564	508786795	EOY34051	EOY34051.1	Actin-11 isoform 1 [Theobroma cacao]	0	100	756.133	377	377	---NA---	0	---NA---	---NA---	---NA---	---NA---
Unitranscript 132	1337	255537273	XP_002509703	XP_002509703.1	Dehydration-responsive element-binding protein 1F, putative [Ricinus communis]	1.60289e-70	77	231.106	209	161	---NA---	1	P:transcription, DNA-dependent	transcription, DNA-dependent;	---NA---	---NA---
Unitranscript 133	1147	557556579	ESR66593	ESR66593.1	hypothetical protein CICLE_v10009532mg [Citrus clementina]	1.26296e-88	86	273.863	168	145	---NA---	0	---NA---	---NA---	---NA---	---NA---
Unitranscript 134	2232	255541574	XP_002511851	XP_002511851.1	acyl-CoA thioesterase, putative [Ricinus communis]	9.09434e-110	92	349.362	237	219	EC:3.1.2.2	2	P:acyl-CoA metabolic process; F:palmitoyl-CoA hydrolase activity	acyl-CoA metabolic process;	---NA---	palmitoyl-CoA hydrolase activity;
Unitranscript 135	3100	550340179	EEE85473	EEE85473.2	S-locus lectin protein kinase [Populus trichocarpa]	0	73	931.013	823	605	---NA---	0	---NA---	---NA---	---NA---	---NA---
Unitranscript 136	952	---NA---	---NA---	---NA---	---NA---	---NA---	---NA---	---NA---	---NA---	---NA---	---NA---	0	---NA---	---NA---	---NA---	---NA---
Unitranscript 137	2924	224085587	XP_002307628	XP_002307628.1	glycosyltransferase, CAZy family GT8 [Populus trichocarpa]	0	78	785.408	594	466	---NA---	1	F:transferase activity	---NA---	---NA---	transferase activity;
Unitranscript 138	3021	118488004	ABK95823	ABK95823.1	unknown [Populus trichocarpa]	3.0339e-144	92	441.81	269	250	---NA---	0	---NA---	---NA---	---NA---	---NA---
Unitranscript 139	2057	118488004	ABK95823	ABK95823.1	unknown [Populus trichocarpa]	5.21183e-148	92	441.81	269	250	---NA---	0	---NA---	---NA---	---NA---	---NA---
Unitranscript 140	2009	118488004	ABK95823	ABK95823.1	unknown [Populus trichocarpa]	1.16994e-116	90	230.72	142	128	---NA---	0	---NA---	---NA---	---NA---	---NA---
Unitranscript 141	3296	118488004	ABK95823	ABK95823.1	unknown [Populus trichocarpa]	6.86616e-147	93	451.44	274	255	---NA---	0	---NA---	---NA---	---NA---	---NA---
Unitranscript 142	1257	255546341	XP_002514230	XP_002514230.1	malic enzyme, putative [Ricinus communis]	3.49563e-131	96	399.053	228	219	EC:1.1.1.38	5	F:NAD binding; F:metal ion binding; F:malate dehydrogenase (oxaloacetate-decarboxylating) activity; P:malate metabolic process; P:oxidation-reduction process	malate metabolic process; oxidation-reduction process;	---NA---	NAD binding; metal ion binding; malate dehydrogenase (oxaloacetate-decarboxylating) activity;
Unitranscript 143	420	224551852	ACN54324	ACN54324.1	NADPH:cytochrome P450 reductase [Gossypium hirsutum]	4.18727e-28	96	108.997	55	53	---NA---	0	---NA---	---NA---	---NA---	---NA---
Unitranscript 144	452	---NA---	---NA---	---NA---	---NA---	---NA---	---NA---	---NA---	---NA---	---NA---	---NA---	0	---NA---	---NA---	---NA---	---NA---
Unitranscript 145	1133	---NA---	---NA---	---NA---	---NA---	---NA---	---NA---	---NA---	---NA---	---NA---	---NA---	0	---NA---	---NA---	---NA---	---NA---
Unitranscript 146	1783	---NA---	---NA---	---NA---	---NA---	---NA---	---NA---	---NA---	---NA---	---NA---	---NA---	0	---NA---	---NA---	---NA---	---NA---
Unitranscript 147	3262	---NA---	---NA---	---NA---	---NA---	---NA---	---NA---	---NA---	---NA---	---NA---	---NA---	0	---NA---	---NA---	---NA---	---NA---
Unitranscript 148	2034	---NA---	---NA---	---NA---	---NA---	---NA---	---NA---	---NA---	---NA---	---NA---	---NA---	0	---NA---	---NA---	---NA---	---NA---
Unitranscript 149	291	356552549	XP_003544629	XP_003544629.1	PREDICTED: RING finger and CHY zinc finger domain-containing protein 1-like isoform 1 [Glycine max]	7.12965e-13	45	68.1662	97	44	---NA---	0	---NA---	---NA---	---NA---	---NA---
Unitranscript 150	3101	224092372	XP_002309580	XP_002309580.1	predicted protein [Populus trichocarpa]	5.6192e-157	84	475.322	314	265	---NA---	1	F:zinc ion binding	---NA---	---NA---	zinc ion binding;
Unitranscript 151	1613	297381026	ADI39634	ADI39634.1	plastid jasmonates ZIM-domain protein [Hevea brasiliensis]	3.35517e-76	66	250.751	266	177	---NA---	0	---NA---	---NA---	---NA---	---NA---
Unitranscript 152	1721	---NA---	---NA---	---NA---	---NA---	---NA---	---NA---	---NA---	---NA---	---NA---	---NA---	0	---NA---	---NA---	---NA---	---NA---
Unitranscript 153	1735	---NA---	---NA---	---NA---	---NA---	---NA---	---NA---	---NA---	---NA---	---NA---	---NA---	0	---NA---	---NA---	---NA---	---NA---
Unitranscript 154	1685	---NA---	---NA---	---NA---	---NA---	---NA---	---NA---	---NA---	---NA---	---NA---	---NA---	0	---NA---	---NA---	---NA---	---NA---
Unitranscript 155	4852	297852140	XP_002893951	XP_002893951.1	hypothetical protein ARALYDRAFT_473768 [Arabidopsis lyrata subsp. lyrata]	0	91	481.1	298	272	EC:2.4.1.173	7	P:flavonoid biosynthetic process; P:seed coat development; F:sterol 3-beta-glucosyltransferase activity; C:vacuolar membrane; P:lipid glycosylation; P:sterol metabolic process; P:seed germination	flavonoid biosynthetic process; seed coat development; lipid glycosylation; sterol metabolic process; seed germination;	vacuolar membrane;	sterol 3-beta-glucosyltransferase activity;
Unitranscript 156	6573	557527602	ESR38852	ESR38852.1	hypothetical protein CICLE_v10025108mg [Citrus clementina]	0	77	793.882	612	476	---NA---	0	---NA---	---NA---	---NA---	---NA---
Unitranscript 157	7659	224133790	XP_002327681	XP_002327681.1	predicted protein [Populus trichocarpa]	0	78	800.816	610	477	---NA---	0	---NA---	---NA---	---NA---	---NA---
Unitranscript 158	1087	255541660	XP_002511894	XP_002511894.1	zinc finger protein, putative [Ricinus communis]	3.97767e-79	80	248.825	172	139	---NA---	1	F:zinc ion binding	---NA---	---NA---	zinc ion binding;
Unitranscript 159	1586	224133938	XP_002327716	XP_002327716.1	f-box family protein [Populus trichocarpa]	4.97367e-114	66	352.443	390	258	---NA---	0	---NA---	---NA---	---NA---	---NA---
Unitranscript 160	1733	224063539	XP_002301194	XP_002301194.1	predicted protein [Populus trichocarpa]	0	87	587.03	400	351	---NA---	2	F:hydrolase activity; P:lipid metabolic process	lipid metabolic process;	---NA---	hydrolase activity;
Unitranscript 161	8066	359480813	XP_002277337	XP_002277337.2	PREDICTED: pentatricopeptide repeat-containing protein At5g39350-like [Vitis vinifera]	0	79	832.017	630	499	---NA---	0	---NA---	---NA---	---NA---	---NA---
Unitranscript 162	2681	550317853	EEF03448	EEF03448.2	hypothetical protein POPTR_0018s02120g [Populus trichocarpa]	0	92	583.948	326	300	---NA---	0	---NA---	---NA---	---NA---	---NA---
Unitranscript 163	2680	550317853	EEF03448	EEF03448.2	hypothetical protein POPTR_0018s02120g [Populus trichocarpa]	0	91	582.408	326	299	---NA---	0	---NA---	---NA---	---NA---	---NA---
Unitranscript 164	303	297737708	CBI26909	CBI26909.3	unnamed protein product [Vitis vinifera]	5.93246e-25	96	101.679	57	55	---NA---	0	---NA---	---NA---	---NA---	---NA---
Unitranscript 165	1094	255551941	XP_002517015	XP_002517015.1	40S ribosomal protein S15, putative [Ricinus communis]	1.38636e-91	99	280.026	139	138	---NA---	4	F:structural constituent of ribosome; F:RNA binding; C:small ribosomal subunit; P:translation	translation;	small ribosomal subunit;	structural constituent of ribosome; RNA binding;
Unitranscript 166	691	206573535	ACI14379	ACI14379.1	40S ribosomal protein S15-like protein [Forsythia suspensa]	4.72875e-28	100	111.309	57	57	---NA---	0	---NA---	---NA---	---NA---	---NA---
Unitranscript 167	1196	440808091	AGC24177	AGC24177.1	unknown [Rehmannia glutinosa]	1.82816e-26	96	95.9005	51	49	---NA---	0	---NA---	---NA---	---NA---	---NA---
Unitranscript 168	1597	460375088	XP_004233340	XP_004233340.1	PREDICTED: uncharacterized protein LOC101261386 [Solanum lycopersicum]	8.07137e-22	82	97.0561	67	55	---NA---	0	---NA---	---NA---	---NA---	---NA---
Unitranscript 169	1233	255545868	XP_002513994	XP_002513994.1	purine transporter, putative [Ricinus communis]	1.54047e-123	74	370.933	345	258	---NA---	1	C:membrane	---NA---	membrane;	---NA---
Unitranscript 170	1936	224131118	XP_002321005	XP_002321005.1	predicted protein [Populus trichocarpa]	0	84	754.977	474	399	EC:4.1.1.35	7	C:Golgi membrane; C:vacuole; F:UDP-glucuronate decarboxylase activity; P:D-xylose metabolic process; C:plasma membrane; P:cellular metabolic process; F:coenzyme binding	D-xylose metabolic process; cellular metabolic process;	Golgi membrane; vacuole; plasma membrane;	UDP-glucuronate decarboxylase activity; coenzyme binding;
Unitranscript 171	1584	255545868	XP_002513994	XP_002513994.1	purine transporter, putative [Ricinus communis]	2.46654e-144	83	428.713	319	266	---NA---	1	C:integral to membrane	---NA---	integral to membrane;	---NA---
Unitranscript 172	1123	550348846	ERP66446	ERP66446.1	hypothetical protein POPTR_0001s34390g [Populus trichocarpa]	2.96145e-74	70	246.899	237	168	---NA---	0	---NA---	---NA---	---NA---	---NA---
Unitranscript 173	8040	550348846	ERP66446	ERP66446.1	hypothetical protein POPTR_0001s34390g [Populus trichocarpa]	1.41108e-168	80	442.965	391	314	---NA---	0	---NA---	---NA---	---NA---	---NA---
Unitranscript 174	8561	550348846	ERP66446	ERP66446.1	hypothetical protein POPTR_0001s34390g [Populus trichocarpa]	2.56227e-164	79	525.398	465	368	---NA---	0	---NA---	---NA---	---NA---	---NA---
Unitranscript 175	3073	225437618	XP_002278247	XP_002278247.1	PREDICTED: probable pre-mRNA-splicing factor ATP-dependent RNA helicase [Vitis vinifera]	0	96	952.97	525	504	---NA---	3	F:nucleic acid binding; F:ATP binding; F:ATP-dependent helicase activity	---NA---	---NA---	nucleic acid binding; ATP binding; ATP-dependent helicase activity;
Unitranscript 176	831	257815602	ACV70139	ACV70139.1	gast1-like protein [Jatropha curcas]	1.62873e-36	82	133.265	103	85	---NA---	0	---NA---	---NA---	---NA---	---NA---
Unitranscript 177	2735	561020110	ESW18881	ESW18881.1	hypothetical protein PHAVU_006G0788000g, partial [Phaseolus vulgaris]	1.25852e-116	76	369.007	295	227	---NA---	0	---NA---	---NA---	---NA---	---NA---
Unitranscript 178	2786	508787448	EOY34704	EOY34704.1	Cytochrome p450 79a2, putative [Theobroma cacao]	5.6227e-157	78	363.614	272	213	---NA---	0	---NA---	---NA---	---NA---	---NA---
Unitranscript 179	3438	224122208	XP_002330566	XP_002330566.1	predicted protein [Populus trichocarpa]	0	88	1180.24	750	667	---NA---	0	---NA---	---NA---	---NA---	---NA---
Unitranscript 180	1833	224102797	XP_002334122	XP_002334122.1	predicted protein [Populus trichocarpa]	2.90766e-10	86	66.2402	43	37	---NA---	0	---NA---	---NA---	---NA---	---NA---
Unitranscript 181	1704	224102797	XP_002334122	XP_002334122.1	predicted protein [Populus trichocarpa]	5.30578e-24	87	105.916	72	63	---NA---	0	---NA---	---NA---	---NA---	---NA---
Unitranscript 182	1097	224102797	XP_002334122	XP_002334122.1	predicted protein [Populus trichocarpa]	4.77449e-26	85	109.383	76	65	---NA---	0	---NA---	---NA---	---NA---	---NA---
Unitranscript 183	3890	255550758	XP_002516427	XP_002516427.1	Protein YME1, putative [Ricinus communis]	0	97	708.368	407	397	EC:3.4.24.0; EC:3.6.4.3	6	F:metalloendopeptidase activity; P:protein catabolic process; F:ATP binding; F:microtubule-severing ATPase activity; P:proteolysis; C:membrane	protein catabolic process; proteolysis;	membrane;	metalloendopeptidase activity; ATP binding; microtubule-severing ATPase activity;
Unitranscript 184	748	462401575	EMJ07132	EMJ07132.1	hypothetical protein PRUPE_ppa011692mg [Prunus persica]	3.94665e-54	88	181.415	118	104	---NA---	0	---NA---	---NA---	---NA---	---NA---
Unitranscript 185	1456	255553167	XP_002517626	XP_002517626.1	conserved hypothetical protein [Ricinus communis]	1.01903e-40	76	150.214	147	113	---NA---	0	---NA---	---NA---	---NA---	---NA---
Unitranscript 186	4160	224140315	XP_002323528	XP_002323528.1	predicted protein [Populus trichocarpa]	0	88	495.352	301	267	---NA---	4	C:integral to membrane; P:oligopeptide transport; C:plasma membrane; F:transporter activity	oligopeptide transport;	integral to membrane; plasma membrane;	transporter activity;
Unitranscript 187	2959	374671173	AEZ56252	AEZ56252.1	glycerol-3-phosphate dehydrogenase [Jatropha curcas]	0	92	788.104	442	411	---NA---	0	---NA---	---NA---	---NA---	---NA---
Unitranscript 188	1835	255582238	XP_002531911	XP_002531911.1	ADP,ATP carrier protein, putative [Ricinus communis]	0	96	684.1	386	372	---NA---	4	C:mitochondrial inner membrane; P:transmembrane transport; C:integral to membrane; F:transporter activity	transmembrane transport;	mitochondrial inner membrane; integral to membrane;	transporter activity;
Unitranscript 189	2670	508704928	EOX96824	EOX96824.1	Vacuolar sorting receptor 7 [Theobroma cacao]	0	87	1010.36	656	572	---NA---	0	---NA---	---NA---	---NA---	---NA---
Unitranscript 190	4914	255568796	XP_002525369	XP_002525369.1	nucleoredoxin, putative [Ricinus communis]	0	87	848.966	546	476	EC:1.8.1.8	3	P:cell redox homeostasis; P:oxidation-reduction process; F:protein-disulfide reductase activity	cell redox homeostasis; oxidation-reduction process;	---NA---	protein-disulfide reductase activity;
Unitranscript 191	466	550322620	ERP52420	ERP52420.1	hypothetical protein POPTR_0015s13130g, partial [Populus trichocarpa]	4.2085e-07	72	53.9138	50	36	---NA---	0	---NA---	---NA---	---NA---	---NA---
Unitranscript 192	479	---NA---	---NA---	---NA---	---NA---	---NA---	---NA---	---NA---	---NA---	---NA---	---NA---	0	---NA---	---NA---	---NA---	---NA---
Unitranscript 193	2255	508703773	EOX95669	EOX95669.1	Tetratricopeptide repeat (TPR)-like superfamily protein [Theobroma cacao]	0	89	624.394	381	340	---NA---	0	---NA---	---NA---	---NA---	---NA---
Unitranscript 194	3728	255561939	XP_002521978	XP_002521978.1	protein with unknown function [Ricinus communis]	0	86	1682.92	1171	1016	---NA---	0	---NA---	---NA---	---NA---	---NA---
Unitranscript 195	2656	550327028	EEE97035	EEE97035.2	stress-responsive family protein [Populus trichocarpa]	1.00756e-120	58	387.111	662	388	---NA---	0	---NA---	---NA---	---NA---	---NA---
Unitranscript 196	3265	550327028	EEE97035	EEE97035.2	stress-responsive family protein [Populus trichocarpa]	1.32306e-111	65	367.466	449	293	---NA---	0	---NA---	---NA---	---NA---	---NA---
Unitranscript 197	3188	550327028	EEE97035	EEE97035.2	stress-responsive family protein [Populus trichocarpa]	4.76341e-91	62	311.227	427	265	---NA---	0	---NA---	---NA---	---NA---	---NA---
Unitranscript 198	2617	255563530	XP_002522767	XP_002522767.1	zinc transporter, putative [Ricinus communis]	1.58549e-171	87	509.99	334	292	EC:1.3.1.74	6	P:metal ion transport; C:membrane; F:2-alkenal reductase [NAD(P)] activity; F:metal ion transmembrane transporter activity; P:oxidation-reduction process; P:transmembrane transport	metal ion transport; oxidation-reduction process; transmembrane transport;	membrane;	2-alkenal reductase [NAD(P)] activity; metal ion transmembrane transporter activity;
Unitranscript 199	488	---NA---	---NA---	---NA---	---NA---	---NA---	---NA---	---NA---	---NA---	---NA---	---NA---	0	---NA---	---NA---	---NA---	---NA---
Unitranscript 200	549	---NA---	---NA---	---NA---	---NA---	---NA---	---NA---	---NA---	---NA---	---NA---	---NA---	0	---NA---	---NA---	---NA---	---NA---
Unitranscript 201	3209	508786528	EOY33784	EOY33784.1	ThiaminC isoform 4 [Theobroma cacao]	0	86	1192.18	705	611	---NA---	0	---NA---	---NA---	---NA---	---NA---
Unitranscript 202	727	508703837	EOX95733	EOX95733.1	P-loop containing nucleoside triphosphate hydrolases superfamily protein [Theobroma cacao]	3.5988e-14	51	77.7962	124	64	---NA---	0	---NA---	---NA---	---NA---	---NA---
Unitranscript 203	802	255578847	XP_002530278	XP_002530278.1	lipid binding protein, putative [Ricinus communis]	1.15434e-62	84	203.756	144	121	---NA---	2	F:lipid binding; P:lipid transport	lipid transport;	---NA---	lipid binding;
Unitranscript 204	2939	18424785	NP_568984	NP_568984.1	Non-specific lipid-transfer protein-like protein [Arabidopsis thaliana]	3.13979e-43	86	162.925	105	91	---NA---	3	P:lipid transport; C:anchored to plasma membrane; F:lipid binding	lipid transport;	anchored to plasma membrane;	lipid binding;
Unitranscript 205	573	255547862	XP_002514988	XP_002514988.1	cdk10/11, putative [Ricinus communis]	4.98466e-61	98	209.534	98	97	EC:2.7.11.23	3	F:RNA polymerase II carboxy-terminal domain kinase activity; P:protein phosphorylation; F:ATP binding	protein phosphorylation;	---NA---	RNA polymerase II carboxy-terminal domain kinase activity; ATP binding;
Unitranscript 206	1597	225425873	XP_002266342	XP_002266342.1	PREDICTED: uncharacterized protein LOC100240965 [Vitis vinifera]	3.18967e-83	68	274.248	259	178	---NA---	6	P:organelle organization; P:meiosis; P:anatomical structure development; P:cellular macromolecule metabolic process; P:nucleic acid metabolic process; P:regulation of cellular process	organelle organization; meiosis; anatomical structure development; cellular macromolecule metabolic process; nucleic acid metabolic process; regulation of cellular process;	---NA---	---NA---
Unitranscript 207	7438	255547862	XP_002514988	XP_002514988.1	cdk10/11, putative [Ricinus communis]	0	83	1040.8	767	638	EC:2.7.11.23	3	F:RNA polymerase II carboxy-terminal domain kinase activity; P:protein phosphorylation; F:ATP binding	protein phosphorylation;	---NA---	RNA polymerase II carboxy-terminal domain kinase activity; ATP binding;
Unitranscript 208	3177	550338508	EEE94185	EEE94185.2	hypothetical protein POPTR_0005s09860g [Populus trichocarpa]	0	94	702.205	394	371	---NA---	0	---NA---	---NA---	---NA---	---NA---
Unitranscript 209	401	---NA---	---NA---	---NA---	---NA---	---NA---	---NA---	---NA---	---NA---	---NA---	---NA---	0	---NA---	---NA---	---NA---	---NA---
Unitranscript 210	1455	356526942	XP_003532074	XP_003532074.1	PREDICTED: oxygen-evolving enhancer protein 2, chloroplastic-like [Glycine max]	4.36314e-147	88	430.254	265	235	---NA---	0	---NA---	---NA---	---NA---	---NA---
Unitranscript 211	1310	508707951	EOX99847	EOX99847.1	Chaperone protein dnaJ-related [Theobroma cacao]	5.34132e-47	96	164.851	90	87	---NA---	0	---NA---	---NA---	---NA---	---NA---
Unitranscript 212	2047	224057740	XP_002299309	XP_002299309.1	light-harvesting complex I protein Lhca2 [Populus trichocarpa]	5.57718e-145	95	432.565	242	232	---NA---	3	F:metal ion binding; P:photosynthesis, light harvesting; C:chloroplast thylakoid membrane	photosynthesis, light harvesting;	chloroplast thylakoid membrane;	metal ion binding;
Unitranscript 213	4918	255544272	XP_002513198	XP_002513198.1	eukaryotic translation initiation factor 3 subunit, putative [Ricinus communis]	0	82	1890.93	1387	1138	---NA---	4	C:cytoplasm; P:intracellular distribution of mitochondria; P:translational initiation; F:translation initiation factor activity	intracellular distribution of mitochondria; translational initiation;	cytoplasm;	translation initiation factor activity;
Unitranscript 214	1868	508711235	EOY03132	EOY03132.1	AMP-dependent synthetase and ligase family protein [Theobroma cacao]	0	87	632.869	376	329	---NA---	0	---NA---	---NA---	---NA---	---NA---
Unitranscript 215	3078	255538116	XP_002510123	XP_002510123.1	conserved hypothetical protein [Ricinus communis]	0	90	639.802	374	340	---NA---	0	---NA---	---NA---	---NA---	---NA---
Unitranscript 216	3195	255538116	XP_002510123	XP_002510123.1	conserved hypothetical protein [Ricinus communis]	0	82	652.514	429	356	---NA---	0	---NA---	---NA---	---NA---	---NA---
Unitranscript 217	1158	148912162	ABR18607	ABR18607.1	cytosolic ascorbate peroxidase 1 [Gossypium hirsutum]	1.58177e-125	83	371.318	246	205	---NA---	0	---NA---	---NA---	---NA---	---NA---
Unitranscript 218	2135	550324797	ERP53576	ERP53576.1	hypothetical protein POPTR_0013s02780g [Populus trichocarpa]	0	85	861.677	542	465	---NA---	0	---NA---	---NA---	---NA---	---NA---
Unitranscript 219	1606	255548764	XP_002515438	XP_002515438.1	Stromal cell-derived factor 2 precursor, putative [Ricinus communis]	1.15102e-97	94	303.908	157	149	EC:2.4.1.109	3	F:dolichyl-phosphate-mannose-protein mannosyltransferase activity; C:membrane; C:endoplasmic reticulum	---NA---	membrane; endoplasmic reticulum;	dolichyl-phosphate-mannose-protein mannosyltransferase activity;
Unitranscript 220	2229	224109832	XP_002315327	XP_002315327.1	predicted protein [Populus trichocarpa]	0	89	628.632	367	330	---NA---	0	---NA---	---NA---	---NA---	---NA---
Unitranscript 221	4765	255570599	XP_002526256	XP_002526256.1	importin beta-1, putative [Ricinus communis]	0	96	983.4	513	494	---NA---	4	F:Ran GTPase binding; P:nucleocytoplasmic transport; P:intracellular protein transport; F:protein transporter activity	nucleocytoplasmic transport; intracellular protein transport;	---NA---	Ran GTPase binding; protein transporter activity;
Unitranscript 222	3303	255541782	XP_002511955	XP_002511955.1	Common plant regulatory factor CPRF-1, putative [Ricinus communis]	8.353e-93	75	310.457	364	273	---NA---	2	P:transcription, DNA-dependent; F:DNA binding	transcription, DNA-dependent;	---NA---	DNA binding;
Unitranscript 223	2744	557547160	ESR58138	ESR58138.1	hypothetical protein CICLE_v10020314mg [Citrus clementina]	1.57774e-67	75	238.424	220	166	---NA---	0	---NA---	---NA---	---NA---	---NA---
Unitranscript 224	1657	557523797	ESR35164	ESR35164.1	hypothetical protein CICLE_v10004755mg [Citrus clementina]	0	99	876.315	435	431	---NA---	0	---NA---	---NA---	---NA---	---NA---
Unitranscript 225	4125	557523797	ESR35164	ESR35164.1	hypothetical protein CICLE_v10004755mg [Citrus clementina]	0	98	874.389	437	431	---NA---	0	---NA---	---NA---	---NA---	---NA---
Unitranscript 226	3325	508723749	EOY15646	EOY15646.1	Amino acid transporter [Theobroma cacao]	0	88	661.759	440	388	---NA---	0	---NA---	---NA---	---NA---	---NA---
Unitranscript 227	3503	508723749	EOY15646	EOY15646.1	Amino acid transporter [Theobroma cacao]	0	90	390.193	253	230	---NA---	0	---NA---	---NA---	---NA---	---NA---
Unitranscript 228	3649	508723749	EOY15646	EOY15646.1	Amino acid transporter [Theobroma cacao]	0	89	548.51	355	318	---NA---	0	---NA---	---NA---	---NA---	---NA---
Unitranscript 229	546	255577479	XP_002529618	XP_002529618.1	hydrolase, hydrolyzing O-glycosyl compounds, putative [Ricinus communis]	1.49451e-54	64	190.66	181	116	---NA---	1	F:catalytic activity	---NA---	---NA---	catalytic activity;
Unitranscript 230	320	550335500	ERP58812	ERP58812.1	hypothetical protein POPTR_0006s05130g [Populus trichocarpa]	1.72766e-43	79	155.992	104	83	---NA---	0	---NA---	---NA---	---NA---	---NA---
Unitranscript 231	2552	255549160	XP_002515635	XP_002515635.1	calcium-dependent protein kinase, putative [Ricinus communis]	0	89	813.913	529	472	EC:2.7.11.17	4	F:calmodulin-dependent protein kinase activity; F:calcium ion binding; P:protein phosphorylation; F:ATP binding	protein phosphorylation;	---NA---	calmodulin-dependent protein kinase activity; calcium ion binding; ATP binding;
Unitranscript 232	1514	224071571	XP_002303521	XP_002303521.1	predicted protein [Populus trichocarpa]	2.53687e-128	81	383.645	275	225	---NA---	1	C:chloroplast thylakoid membrane	---NA---	chloroplast thylakoid membrane;	---NA---
Unitranscript 233	1425	224071571	XP_002303521	XP_002303521.1	predicted protein [Populus trichocarpa]	9.4235e-129	81	383.645	275	225	---NA---	1	C:chloroplast thylakoid membrane	---NA---	chloroplast thylakoid membrane;	---NA---
Unitranscript 234	3051	333108555	AEF15861	AEF15861.1	eukaryotic translation initiation factor 5A1 [Populus tomentosa]	7.14911e-44	100	116.316	58	58	---NA---	0	---NA---	---NA---	---NA---	---NA---
Unitranscript 235	970	33325117	AAQ08191	AAQ08191.1	eukaryotic translation initiation factor 5A isoform I [Hevea brasiliensis]	1.96572e-75	98	154.066	74	73	---NA---	8	F:translation initiation factor activity; P:translational initiation; F:translation elongation factor activity; P:translational frameshifting; P:peptidyl-lysine modification to hypusine; P:positive regulation of translational termination; F:ribosome binding; P:positive regulation of translational elongation	translational initiation; translational frameshifting; peptidyl-lysine modification to hypusine; positive regulation of translational termination; positive regulation of translational elongation;	---NA---	translation initiation factor activity; translation elongation factor activity; ribosome binding;
Unitranscript 236	5415	550335500	ERP58812	ERP58812.1	hypothetical protein POPTR_0006s05130g [Populus trichocarpa]	0	94	665.611	353	335	---NA---	0	---NA---	---NA---	---NA---	---NA---
Unitranscript 237	5430	550335499	EEE92480	EEE92480.2	hypothetical protein POPTR_0006s05130g [Populus trichocarpa]	0	94	609.757	319	301	---NA---	0	---NA---	---NA---	---NA---	---NA---
Unitranscript 238	5275	565392273	XP_006361829	XP_006361829.1	PREDICTED: probable galactinol--sucrose galactosyltransferase 2-like isoform X1 [Solanum tuberosum]	0	90	618.616	352	320	---NA---	0	---NA---	---NA---	---NA---	---NA---
Unitranscript 239	5112	561018800	ESW17604	ESW17604.1	hypothetical protein PHAVU_007G253200g [Phaseolus vulgaris]	1.44096e-136	91	384.415	227	208	---NA---	0	---NA---	---NA---	---NA---	---NA---
Unitranscript 240	6188	526117964	NP_001267904	NP_001267904.1	alpha-galactosidase [Vitis vinifera]	0	80	695.271	462	373	EC:3.2.1.22	3	C:plasmodesma; F:raffinose alpha-galactosidase activity; P:raffinose catabolic process	raffinose catabolic process;	plasmodesma;	raffinose alpha-galactosidase activity;
Unitranscript 241	3509	565392273	XP_006361829	XP_006361829.1	PREDICTED: probable galactinol--sucrose galactosyltransferase 2-like isoform X1 [Solanum tuberosum]	0	73	634.41	517	379	---NA---	0	---NA---	---NA---	---NA---	---NA---
Unitranscript 242	3426	565392273	XP_006361829	XP_006361829.1	PREDICTED: probable galactinol--sucrose galactosyltransferase 2-like isoform X1 [Solanum tuberosum]	0	71	657.907	570	407	---NA---	0	---NA---	---NA---	---NA---	---NA---
Unitranscript 243	458	317106767	BAJ53259	BAJ53259.1	JMS10C05.2 [Jatropha curcas]	8.95453e-18	73	86.2705	63	46	---NA---	0	---NA---	---NA---	---NA---	---NA---
Unitranscript 244	328	514813096	XP_004981334	XP_004981334.1	PREDICTED: probable galactinol--sucrose galactosyltransferase 2-like [Setaria italica]	1.48317e-25	80	84.3445	50	40	---NA---	0	---NA---	---NA---	---NA---	---NA---
Unitranscript 245	1931	255545374	XP_002513747	XP_002513747.1	IAA-amino acid hydrolase ILR1 precursor, putative [Ricinus communis]	0	91	687.952	402	368	EC:3.5.1.32	2	P:metabolic process; F:hippurate hydrolase activity	metabolic process;	---NA---	hippurate hydrolase activity;
Unitranscript 246	2533	255545374	XP_002513747	XP_002513747.1	IAA-amino acid hydrolase ILR1 precursor, putative [Ricinus communis]	2.10565e-176	90	526.554	311	283	EC:3.5.1.32	2	P:metabolic process; F:hippurate hydrolase activity	metabolic process;	---NA---	hippurate hydrolase activity;
Unitranscript 247	1735	224125214	XP_002319528	XP_002319528.1	predicted protein [Populus trichocarpa]	1.77438e-59	71	207.608	170	122	---NA---	0	---NA---	---NA---	---NA---	---NA---
Unitranscript 248	4183	224092184	XP_002309498	XP_002309498.1	predicted protein [Populus trichocarpa]	0	93	820.461	482	449	EC:3.13.1.1; EC:2.8.2.0	9	F:zinc ion binding; F:UDPsulfoquinovose synthase activity; P:sulfolipid biosynthetic process; F:sulfotransferase activity; P:galactolipid biosynthetic process; F:nucleotide binding; F:coenzyme binding; C:chloroplast; P:cellular response to phosphate starvation	sulfolipid biosynthetic process; galactolipid biosynthetic process; cellular response to phosphate starvation;	chloroplast;	zinc ion binding; UDPsulfoquinovose synthase activity; sulfotransferase activity; nucleotide binding; coenzyme binding;
Unitranscript 249	4055	255583860	XP_002532681	XP_002532681.1	Epsin-2, putative [Ricinus communis]	9.80403e-102	61	353.599	509	314	---NA---	0	---NA---	---NA---	---NA---	---NA---
Unitranscript 250	1543	224135747	XP_002322150	XP_002322150.1	predicted protein [Populus trichocarpa]	3.7825e-109	98	333.183	168	165	---NA---	10	C:nucleolus; C:cytosolic ribosome; C:vacuole; F:structural constituent of ribosome; C:plasma membrane; F:RNA binding; C:small ribosomal subunit; C:chloroplast; P:translation; P:response to salt stress	translation; response to salt stress;	nucleolus; cytosolic ribosome; vacuole; plasma membrane; small ribosomal subunit; chloroplast;	structural constituent of ribosome; RNA binding;
Unitranscript 251	795	255574131	XP_002527981	XP_002527981.1	conserved hypothetical protein [Ricinus communis]	1.80248e-70	79	231.491	200	159	---NA---	0	---NA---	---NA---	---NA---	---NA---
Unitranscript 252	1122	---NA---	---NA---	---NA---	---NA---	---NA---	---NA---	---NA---	---NA---	---NA---	---NA---	0	---NA---	---NA---	---NA---	---NA---
Unitranscript 253	3706	255550139	XP_002516120	XP_002516120.1	conserved hypothetical protein [Ricinus communis]	0	72	619.387	611	441	---NA---	2	C:membrane; P:transmembrane transport	---NA---	---NA---	---NA---
Unitranscript 254	1752	557536832	ESR47950	ESR47950.1	hypothetical protein CICLE_v100010542mg, partial [Citrus clementina]	4.39393e-19	85	94.3597	54	46	---NA---	0	---NA---	---NA---	---NA---	---NA---
Unitranscript 255	3439	118486542	ABK95110	ABK95110.1	unknown [Populus trichocarpa]	9.98252e-122	88	281.567	191	169	---NA---	0	---NA---	---NA---	---NA---	---NA---
Unitranscript 256	1655	548849046	ERN07951	ERN07951.1	hypothetical protein AMTR_s00012p00248530 [Amborella trichopoda]	7.53058e-83	67	221.861	211	143	---NA---	0	---NA---	---NA---	---NA---	---NA---
Unitranscript 257	1663	548849046	ERN07951	ERN07951.1	hypothetical protein AMTR_s00012p00248530 [Amborella trichopoda]	7.56644e-83	67	221.861	211	143	---NA---	0	---NA---	---NA---	---NA---	---NA---
Unitranscript 258	958	224104393	XP_002313422	XP_002313422.1	predicted protein [Populus trichocarpa]	3.26797e-17	90	85.1149	42	38	EC:6.3.2.19	7	P:positive regulation of abscisic acid mediated signaling pathway; C:intracellular membrane-bounded organelle; F:zinc ion binding; P:response to water deprivation; P:response to salt stress; F:ubiquitin-protein ligase activity; P:protein ubiquitination	positive regulation of abscisic acid mediated signaling pathway; response to water deprivation; response to salt stress; protein ubiquitination;	intracellular membrane-bounded organelle;	zinc ion binding; ubiquitin-protein ligase activity;
Unitranscript 259	483	---NA---	---NA---	---NA---	---NA---	---NA---	---NA---	---NA---	---NA---	---NA---	---NA---	0	---NA---	---NA---	---NA---	---NA---
Unitranscript 260	2986	255540719	XP_002511424	XP_002511424.1	aldehyde dehydrogenase, putative [Ricinus communis]	0	80	857.055	595	477	EC:1.2.1.36	2	F:retinal dehydrogenase activity; P:oxidation-reduction process	oxidation-reduction process;	---NA---	retinal dehydrogenase activity;
Unitranscript 261	3346	255540719	XP_002511424	XP_002511424.1	aldehyde dehydrogenase, putative [Ricinus communis]	0	78	508.064	364	284	EC:1.2.1.0	2	F:oxidoreductase activity, acting on the aldehyde or oxo group of donors, NAD or NADP as acceptor; P:metabolic process	metabolic process;	---NA---	oxidoreductase activity, acting on the aldehyde or oxo group of donors, NAD or NADP as acceptor;
Unitranscript 262	3326	356567618	XP_003552014	XP_003552014.1	PREDICTED: aldehyde dehydrogenase family 2 member B4, mitochondrial-like [Glycine max]	0	79	859.751	597	472	---NA---	0	---NA---	---NA---	---NA---	---NA---
Unitranscript 263	3130	356567618	XP_003552014	XP_003552014.1	PREDICTED: aldehyde dehydrogenase family 2 member B4, mitochondrial-like [Glycine max]	0	83	877.085	564	472	---NA---	0	---NA---	---NA---	---NA---	---NA---
Unitranscript 264	6012	550327591	EEE97842	EEE97842.2	hypothetical protein POPTR_0011s04620g [Populus trichocarpa]	0	67	700.279	815	549	---NA---	0	---NA---	---NA---	---NA---	---NA---
Unitranscript 265	5127	255566265	XP_002524120	XP_002524120.1	Ubiquitin carboxyl-terminal hydrolase, putative [Ricinus communis]	0	97	2073.13	1105	1080	EC:3.1.2.15	3	P:ubiquitin-dependent protein catabolic process; F:cysteine-type peptidase activity; F:ubiquitin thiolesterase activity	ubiquitin-dependent protein catabolic process;	---NA---	cysteine-type peptidase activity; ubiquitin thiolesterase activity;
Unitranscript 266	1152	508782420	EOY29676	EOY29676.1	Uncharacterized protein TCM_037150 [Theobroma cacao]	4.15497e-133	96	389.037	215	208	---NA---	0	---NA---	---NA---	---NA---	---NA---
Unitranscript 267	1500	225442178	XP_002274426	XP_002274426.1	PREDICTED: WD repeat domain-containing protein 83 [Vitis vinifera]	0	96	565.844	297	288	---NA---	3	C:Cul4-RING ubiquitin ligase complex; F:nucleotide binding; C:heterotrimeric G-protein complex	---NA---	Cul4-RING ubiquitin ligase complex; heterotrimeric G-protein complex;	nucleotide binding;
Unitranscript 268	599	255575237	XP_002528522	XP_002528522.1	disulfide oxidoreductase, putative [Ricinus communis]	2.80454e-35	92	134.806	78	72	EC:1.8.1.9	5	C:cytoplasm; F:flavin adenine dinucleotide binding; F:thioredoxin-disulfide reductase activity; P:removal of superoxide radicals; P:oxidation-reduction process	removal of superoxide radicals; oxidation-reduction process;	cytoplasm;	flavin adenine dinucleotide binding; thioredoxin-disulfide reductase activity;
Unitranscript 269	1975	255575237	XP_002528522	XP_002528522.1	disulfide oxidoreductase, putative [Ricinus communis]	0	92	605.52	369	341	EC:1.8.1.9	5	C:cytoplasm; F:flavin adenine dinucleotide binding; F:thioredoxin-disulfide reductase activity; P:removal of superoxide radicals; P:oxidation-reduction process	removal of superoxide radicals; oxidation-reduction process;	cytoplasm;	flavin adenine dinucleotide binding; thioredoxin-disulfide reductase activity;
Unitranscript 270	2171	255543767	XP_002512946	XP_002512946.1	Chaperone protein dnaJ, putative [Ricinus communis]	4.94803e-163	94	482.641	292	275	---NA---	0	---NA---	---NA---	---NA---	---NA---
Unitranscript 271	3959	550342437	EEE78272	EEE78272.2	hypothetical protein POPTR_0003s05060g [Populus trichocarpa]	0	82	1019.99	977	807	---NA---	0	---NA---	---NA---	---NA---	---NA---
Unitranscript 272	3619	550342437	EEE78272	EEE78272.2	hypothetical protein POPTR_0003s05060g [Populus trichocarpa]	0	83	1009.98	977	813	---NA---	0	---NA---	---NA---	---NA---	---NA---
Unitranscript 273	2000	255560715	XP_002521371	XP_002521371.1	dihydrolipoamide acetyltransferase component of pyruvate dehydrogenase, putative [Ricinus communis]	0	82	739.569	504	415	EC:2.3.1.168; EC:2.3.1.12	4	F:dihydrolipoyllysine-residue (2-methylpropanoyl)transferase activity; P:pyruvate metabolic process; F:dihydrolipoyllysine-residue acetyltransferase activity; C:pyruvate dehydrogenase complex	pyruvate metabolic process;	pyruvate dehydrogenase complex;	dihydrolipoyllysine-residue (2-methylpropanoyl)transferase activity; dihydrolipoyllysine-residue acetyltransferase activity;
Unitranscript 274	2540	255560715	XP_002521371	XP_002521371.1	dihydrolipoamide acetyltransferase component of pyruvate dehydrogenase, putative [Ricinus communis]	0	88	643.654	392	346	EC:2.3.1.168; EC:2.3.1.12	4	F:dihydrolipoyllysine-residue (2-methylpropanoyl)transferase activity; P:pyruvate metabolic process; F:dihydrolipoyllysine-residue acetyltransferase activity; C:pyruvate dehydrogenase complex	pyruvate metabolic process;	pyruvate dehydrogenase complex;	dihydrolipoyllysine-residue (2-methylpropanoyl)transferase activity; dihydrolipoyllysine-residue acetyltransferase activity;
Unitranscript 275	775	---NA---	---NA---	---NA---	---NA---	---NA---	---NA---	---NA---	---NA---	---NA---	---NA---	0	---NA---	---NA---	---NA---	---NA---
Unitranscript 276	799	---NA---	---NA---	---NA---	---NA---	---NA---	---NA---	---NA---	---NA---	---NA---	---NA---	0	---NA---	---NA---	---NA---	---NA---
Unitranscript 277	5166	550342445	ERP63259	ERP63259.1	hypothetical protein POPTR_0003s05200g [Populus trichocarpa]	0	82	1072	818	671	---NA---	0	---NA---	---NA---	---NA---	---NA---
Unitranscript 278	4722	224080476	XP_002306141	XP_002306141.1	predicted protein [Populus trichocarpa]	0	86	1105.89	750	651	EC:4.1.1.19	12	P:response to oxidative stress; P:response to jasmonic acid stimulus; P:putrescine biosynthetic process; P:seed development; P:spermidine biosynthetic process; P:arginine catabolic process; P:response to salt stress; P:response to cold; P:response to wounding; F:arginine decarboxylase activity; P:response to abscisic acid stimulus; P:response to karrikin	response to oxidative stress; response to jasmonic acid stimulus; putrescine biosynthetic process; seed development; spermidine biosynthetic process; arginine catabolic process; response to salt stress; response to cold; response to wounding; response to abscisic acid stimulus; response to karrikin;	---NA---	arginine decarboxylase activity;
Unitranscript 279	5814	255575604	XP_002528702	XP_002528702.1	ribosomal protein S6 kinase, putative [Ricinus communis]	0	87	704.901	467	410	EC:2.7.11.13	4	C:ribosome; F:protein kinase C activity; P:protein phosphorylation; F:ATP binding	protein phosphorylation;	ribosome;	protein kinase C activity; ATP binding;
Unitranscript 280	2047	255575604	XP_002528702	XP_002528702.1	ribosomal protein S6 kinase, putative [Ricinus communis]	8.69301e-134	94	411.379	233	220	EC:2.7.11.13	4	C:ribosome; F:protein kinase C activity; P:protein phosphorylation; F:ATP binding	protein phosphorylation;	ribosome;	protein kinase C activity; ATP binding;
Unitranscript 281	1093	557531664	ESR42847	ESR42847.1	hypothetical protein CICLE_v10013571mg [Citrus clementina]	7.94544e-80	75	253.832	228	171	---NA---	0	---NA---	---NA---	---NA---	---NA---
Unitranscript 282	6666	255575604	XP_002528702	XP_002528702.1	ribosomal protein S6 kinase, putative [Ricinus communis]	0	87	734.947	488	427	EC:2.7.11.13	4	C:ribosome; F:protein kinase C activity; P:protein phosphorylation; F:ATP binding	protein phosphorylation;	ribosome;	protein kinase C activity; ATP binding;
Unitranscript 283	1529	56692305	BAD80835	BAD80835.1	nucellin-like protein [Daucus carota]	3.561e-47	88	176.792	106	94	---NA---	0	---NA---	---NA---	---NA---	---NA---
Unitranscript 284	4646	224093630	XP_002309945	XP_002309945.1	NAC domain protein, IPR003441 [Populus trichocarpa]	8.11502e-107	86	349.362	252	217	---NA---	11	P:response to hypoxia; P:response to jasmonic acid stimulus; P:response to sucrose stimulus; P:response to fungus; P:response to light stimulus; P:regulation of transcription, DNA-dependent; P:response to wounding; P:response to salicylic acid stimulus; F:DNA binding; P:regulation of cell size; C:nucleus	response to hypoxia; response to jasmonic acid stimulus; response to sucrose stimulus; response to fungus; response to light stimulus; regulation of transcription, DNA-dependent; response to wounding; response to salicylic acid stimulus; regulation of cell size;	nucleus;	DNA binding;
Unitranscript 285	4532	224093630	XP_002309945	XP_002309945.1	NAC domain protein, IPR003441 [Populus trichocarpa]	7.10509e-107	86	349.362	252	217	---NA---	11	P:response to hypoxia; P:response to jasmonic acid stimulus; P:response to sucrose stimulus; P:response to fungus; P:response to light stimulus; P:regulation of transcription, DNA-dependent; P:response to wounding; P:response to salicylic acid stimulus; F:DNA binding; P:regulation of cell size; C:nucleus	response to hypoxia; response to jasmonic acid stimulus; response to sucrose stimulus; response to fungus; response to light stimulus; regulation of transcription, DNA-dependent; response to wounding; response to salicylic acid stimulus; regulation of cell size;	nucleus;	DNA binding;
Unitranscript 286	2770	508700791	EOX92687	EOX92687.1	Eukaryotic aspartyl protease family protein isoform 1 [Theobroma cacao]	9.89658e-97	74	318.931	275	205	---NA---	0	---NA---	---NA---	---NA---	---NA---
Unitranscript 287	3300	561016133	ESW14937	ESW14937.1	hypothetical protein PHAVU_007G030400g [Phaseolus vulgaris]	3.07368e-153	86	472.626	317	274	---NA---	0	---NA---	---NA---	---NA---	---NA---
Unitranscript 288	3027	357506199	XP_003623388	XP_003623388.1	Macrophage migration inhibitory factor-like protein [Medicago truncatula]	9.72202e-29	86	119.398	76	66	---NA---	0	---NA---	---NA---	---NA---	---NA---
Unitranscript 289	1711	550348964	EEE83361	EEE83361.2	hypothetical protein POPTR_0001s35640g [Populus trichocarpa]	4.60018e-62	95	213.001	113	108	---NA---	0	---NA---	---NA---	---NA---	---NA---
Unitranscript 290	4188	224146319	XP_002325963	XP_002325963.1	predicted protein [Populus trichocarpa]	0	83	1040.8	824	690	EC:2.7.11.0	8	P:protein phosphorylation; F:protein serine/threonine kinase activity; P:stomatal complex morphogenesis; C:integral to membrane; P:transmembrane receptor protein tyrosine kinase signaling pathway; F:ATP binding; P:stamen development; P:response to molecule of bacterial origin	protein phosphorylation; stomatal complex morphogenesis; transmembrane receptor protein tyrosine kinase signaling pathway; stamen development; response to molecule of bacterial origin;	integral to membrane;	protein serine/threonine kinase activity; ATP binding;
Unitranscript 291	5301	550323896	ERP53192	ERP53192.1	hypothetical protein POPTR_0014s10290g [Populus trichocarpa]	7.68615e-82	63	281.182	329	209	---NA---	0	---NA---	---NA---	---NA---	---NA---
Unitranscript 292	6577	550323896	ERP53192	ERP53192.1	hypothetical protein POPTR_0014s10290g [Populus trichocarpa]	1.52216e-81	63	281.182	329	209	---NA---	0	---NA---	---NA---	---NA---	---NA---
Unitranscript 293	6408	255545038	XP_002513580	XP_002513580.1	conserved hypothetical protein [Ricinus communis]	3.08307e-94	92	311.997	177	163	---NA---	0	---NA---	---NA---	---NA---	---NA---
Unitranscript 294	460	---NA---	---NA---	---NA---	---NA---	---NA---	---NA---	---NA---	---NA---	---NA---	---NA---	0	---NA---	---NA---	---NA---	---NA---
Unitranscript 295	660	462413385	EMJ18434	EMJ18434.1	hypothetical protein PRUPE_ppa005773mg [Prunus persica]	7.94122e-69	95	204.527	122	116	---NA---	0	---NA---	---NA---	---NA---	---NA---
Unitranscript 296	3905	462413385	EMJ18434	EMJ18434.1	hypothetical protein PRUPE_ppa005773mg [Prunus persica]	5.07819e-167	93	514.227	316	294	---NA---	0	---NA---	---NA---	---NA---	---NA---
Unitranscript 297	3383	550324135	EEE98712	EEE98712.2	hypothetical protein POPTR_0014s13580g [Populus trichocarpa]	1.18123e-161	89	494.197	323	289	---NA---	0	---NA---	---NA---	---NA---	---NA---
Unitranscript 298	5412	225463942	XP_002269515	XP_002269515.1	PREDICTED: polyphosphoinositide phosphatase [Vitis vinifera]	0	86	1494.17	923	797	EC:3.1.3.36	16	P:phosphatidylinositol-3-phosphate biosynthetic process; P:inositol phosphate dephosphorylation; P:xylan biosynthetic process; P:cell adhesion; P:actin nucleation; F:phosphatidylinositol-3,5-bisphosphate 5-phosphatase activity; P:inositol trisphosphate metabolic process; C:Golgi apparatus; P:unidimensional cell growth; P:protein N-linked glycosylation; P:trichome morphogenesis; P:root hair cell d…	phosphatidylinositol-3-phosphate biosynthetic process; inositol phosphate dephosphorylation; xylan biosynthetic process; cell adhesion; actin nucleation; inositol trisphosphate metabolic process; unidimensional cell growth; protein N-linked glycosylation; trichome morphogenesis; root hair cell differentiation; glucuronoxylan metabolic process; plant-type cell wall biogenesis; cell wall organizati…	Golgi apparatus;	phosphatidylinositol-3,5-bisphosphate 5-phosphatase activity; phosphatidylinositol-4,5-bisphosphate 5-phosphatase activity;
Unitranscript 299	4392	508711104	EOY03001	EOY03001.1	Uncharacterized protein isoform 1 [Theobroma cacao]	1.13682e-151	95	476.863	275	262	---NA---	0	---NA---	---NA---	---NA---	---NA---
Unitranscript 300	2806	470137650	XP_004304576	XP_004304576.1	PREDICTED: NIPA-like protein 2-like [Fragaria vesca subsp. vesca]	2.86447e-174	86	396.741	275	237	---NA---	0	---NA---	---NA---	---NA---	---NA---
Unitranscript 301	2459	462413385	EMJ18434	EMJ18434.1	hypothetical protein PRUPE_ppa005773mg [Prunus persica]	1.06028e-164	81	494.197	360	294	---NA---	0	---NA---	---NA---	---NA---	---NA---
Unitranscript 302	5702	550324135	EEE98712	EEE98712.2	hypothetical protein POPTR_0014s13580g [Populus trichocarpa]	0	91	660.218	408	375	---NA---	0	---NA---	---NA---	---NA---	---NA---
Unitranscript 303	449	---NA---	---NA---	---NA---	---NA---	---NA---	---NA---	---NA---	---NA---	---NA---	---NA---	0	---NA---	---NA---	---NA---	---NA---
Unitranscript 304	3384	255554933	XP_002518504	XP_002518504.1	Derlin-2, putative [Ricinus communis]	1.10653e-150	98	459.144	244	241	---NA---	0	---NA---	---NA---	---NA---	---NA---
Unitranscript 305	3375	255554933	XP_002518504	XP_002518504.1	Derlin-2, putative [Ricinus communis]	1.03563e-150	98	459.144	244	241	---NA---	0	---NA---	---NA---	---NA---	---NA---
Unitranscript 306	2092	255544179	XP_002513152	XP_002513152.1	WD-repeat protein, putative [Ricinus communis]	0	74	690.263	552	412	---NA---	0	---NA---	---NA---	---NA---	---NA---
Unitranscript 307	538	---NA---	---NA---	---NA---	---NA---	---NA---	---NA---	---NA---	---NA---	---NA---	---NA---	0	---NA---	---NA---	---NA---	---NA---
Unitranscript 308	4132	550331150	ERP56883	ERP56883.1	hypothetical protein POPTR_0009s06260g [Populus trichocarpa]	3.11922e-103	81	335.88	234	190	---NA---	0	---NA---	---NA---	---NA---	---NA---
Unitranscript 309	1725	255585366	XP_002533379	XP_002533379.1	phd/F-box containing protein, putative [Ricinus communis]	1.64712e-138	96	410.994	236	227	---NA---	3	F:histone binding; F:zinc ion binding; P:regulation of transcription, DNA-dependent	regulation of transcription, DNA-dependent;	---NA---	histone binding; zinc ion binding;
Unitranscript 310	2368	508780951	EOY28207	EOY28207.1	Ribosomal protein S5 family protein [Theobroma cacao]	2.49898e-102	94	326.25	199	188	---NA---	0	---NA---	---NA---	---NA---	---NA---
Unitranscript 311	3225	255536781	XP_002509457	XP_002509457.1	30S ribosomal protein S5, putative [Ricinus communis]	6.31051e-40	92	157.918	89	82	---NA---	4	F:structural constituent of ribosome; F:RNA binding; C:small ribosomal subunit; P:translation	translation;	small ribosomal subunit;	structural constituent of ribosome; RNA binding;
Unitranscript 312	6242	508716443	EOY08340	EOY08340.1	Tetratricopeptide repeat (TPR)-like superfamily protein [Theobroma cacao]	0	91	1607.42	928	847	---NA---	0	---NA---	---NA---	---NA---	---NA---
Unitranscript 313	4307	255556336	XP_002519202	XP_002519202.1	conserved hypothetical protein [Ricinus communis]	0	93	1240.71	700	652	---NA---	0	---NA---	---NA---	---NA---	---NA---
Unitranscript 314	621	557521282	ESR32649	ESR32649.1	hypothetical protein CICLE_v10006030mg [Citrus clementina]	5.05032e-34	72	126.331	116	84	---NA---	0	---NA---	---NA---	---NA---	---NA---
Unitranscript 315	675	255556338	XP_002519203	XP_002519203.1	protein translocase, putative [Ricinus communis]	1.21602e-34	98	129.413	81	80	---NA---	1	C:integral to membrane	---NA---	integral to membrane;	---NA---
Unitranscript 316	750	557530649	ESR41832	ESR41832.1	hypothetical protein CICLE_v10012944mg [Citrus clementina]	3.56453e-84	98	257.299	130	128	---NA---	0	---NA---	---NA---	---NA---	---NA---
Unitranscript 317	1808	118485967	ABK94828	ABK94828.1	unknown [Populus trichocarpa]	0	84	550.051	369	311	---NA---	0	---NA---	---NA---	---NA---	---NA---
Unitranscript 318	846	255559442	XP_002520741	XP_002520741.1	Nucleolar GTP-binding protein, putative [Ricinus communis]	1.9775e-09	100	63.5438	39	39	---NA---	1	F:GTP binding	---NA---	---NA---	GTP binding;
Unitranscript 319	4101	224106163	XP_002314066	XP_002314066.1	predicted protein [Populus trichocarpa]	0	78	742.651	559	440	---NA---	2	F:pheophytinase activity; P:chlorophyll catabolic process	---NA---	---NA---	---NA---
Unitranscript 320	1227	550308423	ERP46689	ERP46689.1	hypothetical protein POPTR_0591s00200g [Populus trichocarpa]	7.89185e-80	73	255.373	223	165	---NA---	0	---NA---	---NA---	---NA---	---NA---
Unitranscript 321	3364	295979335	BAJ07302	BAJ07302.1	copper/zinc superoxide dismutase [Melastoma malabathricum]	2.43191e-66	89	227.254	135	121	---NA---	0	---NA---	---NA---	---NA---	---NA---
Unitranscript 322	3860	224092204	XP_002309507	XP_002309507.1	predicted protein [Populus trichocarpa]	1.89643e-163	92	380.178	212	196	---NA---	0	---NA---	---NA---	---NA---	---NA---
Unitranscript 323	3995	224092204	XP_002309507	XP_002309507.1	predicted protein [Populus trichocarpa]	0	94	572.392	329	310	---NA---	0	---NA---	---NA---	---NA---	---NA---
Unitranscript 324	1306	255542966	XP_002512546	XP_002512546.1	conserved hypothetical protein [Ricinus communis]	0	92	614.764	342	316	---NA---	1	F:transferase activity, transferring glycosyl groups	---NA---	---NA---	transferase activity, transferring glycosyl groups;
Unitranscript 325	1985	508724095	EOY15992	EOY15992.1	Phosphatase 2C family protein isoform 5, partial [Theobroma cacao]	1.48261e-135	95	406.757	234	223	---NA---	0	---NA---	---NA---	---NA---	---NA---
Unitranscript 326	4421	224092204	XP_002309507	XP_002309507.1	predicted protein [Populus trichocarpa]	0	92	566.229	317	294	---NA---	0	---NA---	---NA---	---NA---	---NA---
Unitranscript 327	1219	---NA---	---NA---	---NA---	---NA---	---NA---	---NA---	---NA---	---NA---	---NA---	---NA---	0	---NA---	---NA---	---NA---	---NA---
Unitranscript 328	350	508701115	EOX93011	EOX93011.1	MEI2-like protein 5 isoform 5 [Theobroma cacao]	1.0747e-40	96	134.42	66	64	---NA---	0	---NA---	---NA---	---NA---	---NA---
Unitranscript 329	1270	508700434	EOX92330	EOX92330.1	Uncharacterized protein isoform 1 [Theobroma cacao]	6.95986e-92	81	285.034	215	175	---NA---	0	---NA---	---NA---	---NA---	---NA---
Unitranscript 330	765	508700435	EOX92331	EOX92331.1	Uncharacterized protein isoform 2 [Theobroma cacao]	2.1231e-78	84	244.202	152	128	---NA---	0	---NA---	---NA---	---NA---	---NA---
Unitranscript 331	4103	290489736	ADD31252	ADD31252.1	NADH-plastoquinone oxidoreductase subunit K protein [Heuchera sanguinea]	2.00109e-143	96	445.662	228	219	---NA---	0	---NA---	---NA---	---NA---	---NA---
Unitranscript 332	2539	147804843	CAN66875	CAN66875.1	hypothetical protein VITISV_009275 [Vitis vinifera]	1.54559e-56	73	197.593	163	119	---NA---	0	---NA---	---NA---	---NA---	---NA---
Unitranscript 333	8300	42795488	AAS46055	AAS46055.1	photosystem I P700 chlorophyll A apoprotein A1 [Oryza sativa Indica Group]	0	98	1456.43	765	757	---NA---	11	F:oxidoreductase activity; F:electron carrier activity; F:magnesium ion binding; P:protein-chromophore linkage; F:chlorophyll binding; F:4 iron, 4 sulfur cluster binding; C:integral to membrane; C:photosystem I; P:photosynthesis; C:chloroplast thylakoid membrane; P:electron transport chain	protein-chromophore linkage; photosynthesis; electron transport chain;	integral to membrane; photosystem I; chloroplast thylakoid membrane;	oxidoreductase activity; electron carrier activity; magnesium ion binding; chlorophyll binding; 4 iron, 4 sulfur cluster binding;
Unitranscript 334	4949	408903574	AFU96384	AFU96384.1	NdhB, partial (chloroplast) [Phyllanthus urinaria]	0	98	879.396	512	503	---NA---	0	---NA---	---NA---	---NA---	---NA---
Unitranscript 335	5384	523582323	AGQ50376	AGQ50376.1	NADH-plastoquinone oxidoreductase subunit 2 (chloroplast) [Rumex acetosa]	9.77996e-175	91	548.895	327	299	---NA---	0	---NA---	---NA---	---NA---	---NA---
Unitranscript 336	3526	508780556	EOY27812	EOY27812.1	RNA-binding protein, putative isoform 1 [Theobroma cacao]	0	85	1120.92	754	644	---NA---	0	---NA---	---NA---	---NA---	---NA---
Unitranscript 337	6949	408903665	AFU96426	AFU96426.1	NdhD, partial (chloroplast) [Phyllanthus urinaria]	0	96	947.577	505	489	---NA---	0	---NA---	---NA---	---NA---	---NA---
Unitranscript 338	3772	508780556	EOY27812	EOY27812.1	RNA-binding protein, putative isoform 1 [Theobroma cacao]	0	85	1232.62	813	698	---NA---	0	---NA---	---NA---	---NA---	---NA---
Unitranscript 339	2411	557523198	ESR34565	ESR34565.1	hypothetical protein CICLE_v10005012mg [Citrus clementina]	6.79341e-161	82	337.421	252	209	---NA---	0	---NA---	---NA---	---NA---	---NA---
Unitranscript 340	1391	550340871	EEE86542	EEE86542.2	hypothetical protein POPTR_0004s12110g [Populus trichocarpa]	4.57911e-116	89	349.362	227	204	---NA---	0	---NA---	---NA---	---NA---	---NA---
Unitranscript 341	594	---NA---	---NA---	---NA---	---NA---	---NA---	---NA---	---NA---	---NA---	---NA---	---NA---	0	---NA---	---NA---	---NA---	---NA---
Unitranscript 342	2161	255564609	XP_002523299	XP_002523299.1	arginine/serine-rich splicing factor, putative [Ricinus communis]	7.60505e-73	83	245.358	203	170	---NA---	2	F:nucleic acid binding; F:nucleotide binding	---NA---	---NA---	nucleic acid binding; nucleotide binding;
Unitranscript 343	4312	---NA---	---NA---	---NA---	---NA---	---NA---	---NA---	---NA---	---NA---	---NA---	---NA---	0	---NA---	---NA---	---NA---	---NA---
Unitranscript 344	2058	508713553	EOY05450	EOY05450.1	Cytochrome c oxidase 10 [Theobroma cacao]	1.41678e-179	88	527.709	338	298	---NA---	0	---NA---	---NA---	---NA---	---NA---
Unitranscript 345	2657	---NA---	---NA---	---NA---	---NA---	---NA---	---NA---	---NA---	---NA---	---NA---	---NA---	0	---NA---	---NA---	---NA---	---NA---
Unitranscript 346	229	---NA---	---NA---	---NA---	---NA---	---NA---	---NA---	---NA---	---NA---	---NA---	---NA---	0	---NA---	---NA---	---NA---	---NA---
Unitranscript 347	3216	255555539	XP_002518806	XP_002518806.1	virion binding protein, putative [Ricinus communis]	3.86938e-143	94	439.884	291	276	---NA---	0	---NA---	---NA---	---NA---	---NA---
Unitranscript 348	1626	---NA---	---NA---	---NA---	---NA---	---NA---	---NA---	---NA---	---NA---	---NA---	---NA---	0	---NA---	---NA---	---NA---	---NA---
Unitranscript 349	3715	255551493	XP_002516792	XP_002516792.1	endo-1,3-1,4-beta-d-glucanase, putative [Ricinus communis]	3.16672e-113	88	362.073	239	212	EC:3.1.1.45	1	F:carboxymethylenebutenolidase activity	---NA---	---NA---	carboxymethylenebutenolidase activity;
Unitranscript 350	3611	255551493	XP_002516792	XP_002516792.1	endo-1,3-1,4-beta-d-glucanase, putative [Ricinus communis]	2.00533e-113	88	362.073	239	212	EC:3.1.1.45	1	F:carboxymethylenebutenolidase activity	---NA---	---NA---	carboxymethylenebutenolidase activity;
Unitranscript 351	2552	255551493	XP_002516792	XP_002516792.1	endo-1,3-1,4-beta-d-glucanase, putative [Ricinus communis]	3.11798e-116	88	362.073	239	212	EC:3.1.1.45	1	F:carboxymethylenebutenolidase activity	---NA---	---NA---	carboxymethylenebutenolidase activity;
Unitranscript 352	1917	462414430	EMJ19167	EMJ19167.1	hypothetical protein PRUPE_ppa005326mg [Prunus persica]	3.43527e-46	92	176.792	96	89	---NA---	0	---NA---	---NA---	---NA---	---NA---
Unitranscript 353	3075	255539639	XP_002510884	XP_002510884.1	Cucumisin precursor, putative [Ricinus communis]	0	89	1231.08	770	689	EC:3.4.21.0	5	C:extracellular region; P:negative regulation of catalytic activity; P:proteolysis; F:identical protein binding; F:serine-type endopeptidase activity	negative regulation of catalytic activity; proteolysis;	extracellular region;	identical protein binding; serine-type endopeptidase activity;
Unitranscript 354	2538	255552481	XP_002517284	XP_002517284.1	conserved hypothetical protein [Ricinus communis]	0	78	547.74	474	370	---NA---	3	P:transcription, DNA-dependent; C:nucleus; F:DNA binding	---NA---	---NA---	---NA---
Unitranscript 355	3110	550335369	EEE92397	EEE92397.2	transcription elongation factor-related family protein [Populus trichocarpa]	4.68433e-103	81	340.502	243	198	---NA---	0	---NA---	---NA---	---NA---	---NA---
Unitranscript 356	2019	359481563	XP_002277659	XP_002277659.2	PREDICTED: uncharacterized protein LOC100250012 [Vitis vinifera]	1.9876e-79	59	167.933	216	129	---NA---	0	---NA---	---NA---	---NA---	---NA---
Unitranscript 357	332	---NA---	---NA---	---NA---	---NA---	---NA---	---NA---	---NA---	---NA---	---NA---	---NA---	0	---NA---	---NA---	---NA---	---NA---
Unitranscript 358	1088	508707190	EOX99086	EOX99086.1	RING/U-box superfamily protein, putative [Theobroma cacao]	1.5287e-90	71	284.263	280	199	---NA---	0	---NA---	---NA---	---NA---	---NA---
Unitranscript 359	1851	---NA---	---NA---	---NA---	---NA---	---NA---	---NA---	---NA---	---NA---	---NA---	---NA---	0	---NA---	---NA---	---NA---	---NA---
Unitranscript 360	1522	---NA---	---NA---	---NA---	---NA---	---NA---	---NA---	---NA---	---NA---	---NA---	---NA---	0	---NA---	---NA---	---NA---	---NA---
Unitranscript 361	1327	---NA---	---NA---	---NA---	---NA---	---NA---	---NA---	---NA---	---NA---	---NA---	---NA---	0	---NA---	---NA---	---NA---	---NA---
Unitranscript 362	3199	255584521	XP_002532988	XP_002532988.1	conserved hypothetical protein [Ricinus communis]	0	82	1320.45	869	720	EC:2.7.11.0	3	P:protein phosphorylation; F:ATP binding; F:protein serine/threonine kinase activity	protein phosphorylation;	---NA---	ATP binding; protein serine/threonine kinase activity;
Unitranscript 363	4101	255584521	XP_002532988	XP_002532988.1	conserved hypothetical protein [Ricinus communis]	0	86	1466.44	929	804	EC:2.7.11.0	3	P:protein phosphorylation; F:ATP binding; F:protein serine/threonine kinase activity	protein phosphorylation;	---NA---	ATP binding; protein serine/threonine kinase activity;
Unitranscript 364	2025	390985902	AFM35697	AFM35697.1	SGT1 [Vitis pseudoreticulata]	4.07379e-98	91	314.309	199	183	---NA---	0	---NA---	---NA---	---NA---	---NA---
Unitranscript 365	1378	224112801	XP_002332694	XP_002332694.1	AP2/ERF domain-containing transcription factor [Populus trichocarpa]	6.40131e-81	61	260.766	316	194	---NA---	0	---NA---	---NA---	---NA---	---NA---
Unitranscript 366	3581	224140423	XP_002323582	XP_002323582.1	predicted protein [Populus trichocarpa]	9.45342e-77	80	234.958	157	127	EC:1.14.11.0	3	P:oxidation-reduction process; P:response to karrikin; F:oxidoreductase activity, acting on paired donors, with incorporation or reduction of molecular oxygen, 2-oxoglutarate as one donor, and incorporation of one atom each of oxygen into both donors	oxidation-reduction process; response to karrikin;	---NA---	oxidoreductase activity, acting on paired donors, with incorporation or reduction of molecular oxygen, 2-oxoglutarate as one donor, and incorporation of one atom each of oxygen into both donors;
Unitranscript 367	1048	356495029	XP_003516383	XP_003516383.1	PREDICTED: 1-aminocyclopropane-1-carboxylate oxidase 1-like [Glycine max]	7.44217e-67	95	142.895	72	69	---NA---	0	---NA---	---NA---	---NA---	---NA---
Unitranscript 368	4991	462400744	EMJ06301	EMJ06301.1	hypothetical protein PRUPE_ppa004650mg [Prunus persica]	0	86	803.127	501	432	---NA---	0	---NA---	---NA---	---NA---	---NA---
Unitranscript 369	471	50512304	AAT77551	AAT77551.1	LoxC-like [Solanum pimpinellifolium]	7.60204e-59	86	191.43	113	98	---NA---	0	---NA---	---NA---	---NA---	---NA---
Unitranscript 370	526	---NA---	---NA---	---NA---	---NA---	---NA---	---NA---	---NA---	---NA---	---NA---	---NA---	0	---NA---	---NA---	---NA---	---NA---
Unitranscript 371	2683	255537807	XP_002509970	XP_002509970.1	conserved hypothetical protein [Ricinus communis]	2.56196e-47	82	174.866	123	102	---NA---	0	---NA---	---NA---	---NA---	---NA---
Unitranscript 372	2772	255567274	XP_002524618	XP_002524618.1	conserved hypothetical protein [Ricinus communis]	1.25908e-150	98	332.798	173	170	---NA---	0	---NA---	---NA---	---NA---	---NA---
Unitranscript 373	4160	224082810	XP_002306848	XP_002306848.1	predicted protein [Populus trichocarpa]	9.61172e-142	93	448.358	249	233	---NA---	4	C:chloroplast envelope; P:response to UV-B; P:auxin polar transport; C:mitochondrion	response to UV-B; auxin polar transport;	chloroplast envelope; mitochondrion;	---NA---
Unitranscript 374	216	---NA---	---NA---	---NA---	---NA---	---NA---	---NA---	---NA---	---NA---	---NA---	---NA---	0	---NA---	---NA---	---NA---	---NA---
Unitranscript 375	7449	508773633	EOY20889	EOY20889.1	Kinase superfamily protein [Theobroma cacao]	0	93	658.292	354	332	---NA---	0	---NA---	---NA---	---NA---	---NA---
Unitranscript 376	4246	550346566	ERP65133	ERP65133.1	hypothetical protein POPTR_0001s05330g [Populus trichocarpa]	0	79	563.918	416	329	---NA---	0	---NA---	---NA---	---NA---	---NA---
Unitranscript 377	4000	255544764	XP_002513443	XP_002513443.1	lipoxygenase, putative [Ricinus communis]	0	84	954.125	595	505	EC:1.13.11.12	4	P:oxylipin biosynthetic process; F:linoleate 13S-lipoxygenase activity; F:iron ion binding; P:oxidation-reduction process	oxylipin biosynthetic process; oxidation-reduction process;	---NA---	linoleate 13S-lipoxygenase activity; iron ion binding;
Unitranscript 378	4090	224103783	XP_002334016	XP_002334016.1	predicted protein [Populus trichocarpa]	0	79	624.394	460	365	---NA---	0	---NA---	---NA---	---NA---	---NA---
Unitranscript 379	2112	508777033	EOY24289	EOY24289.1	DWNN domain isoform 2 [Theobroma cacao]	9.46539e-92	55	306.605	486	271	---NA---	0	---NA---	---NA---	---NA---	---NA---
Unitranscript 380	1428	308229792	ADO24304	ADO24304.1	putative xyloglucan endotransglucosylase/hydrolase [Gossypium hirsutum]	1.59183e-138	94	409.068	212	201	---NA---	0	---NA---	---NA---	---NA---	---NA---
Unitranscript 381	1841	224118708	XP_002317887	XP_002317887.1	predicted protein [Populus trichocarpa]	1.98335e-143	75	429.483	354	266	---NA---	2	F:methyltransferase activity; P:methylation	---NA---	---NA---	---NA---
Unitranscript 382	3855	255578112	XP_002529926	XP_002529926.1	Aspartic proteinase precursor, putative [Ricinus communis]	0	93	877.47	488	457	EC:3.4.23.0	3	P:proteolysis; F:aspartic-type endopeptidase activity; P:lipid metabolic process	proteolysis; lipid metabolic process;	---NA---	aspartic-type endopeptidase activity;
Unitranscript 383	1898	255574623	XP_002528222	XP_002528222.1	UDP-glucuronate 5-epimerase, putative [Ricinus communis]	0	98	756.903	404	396	EC:5.1.3.12	4	F:UDP-glucuronate 5'-epimerase activity; P:cellular metabolic process; P:carbohydrate metabolic process; F:coenzyme binding	cellular metabolic process; carbohydrate metabolic process;	---NA---	UDP-glucuronate 5'-epimerase activity; coenzyme binding;
Unitranscript 384	2826	255574623	XP_002528222	XP_002528222.1	UDP-glucuronate 5-epimerase, putative [Ricinus communis]	0	97	801.971	431	421	EC:5.1.3.12	4	F:UDP-glucuronate 5'-epimerase activity; P:cellular metabolic process; P:carbohydrate metabolic process; F:coenzyme binding	cellular metabolic process; carbohydrate metabolic process;	---NA---	UDP-glucuronate 5'-epimerase activity; coenzyme binding;
Unitranscript 385	1607	224078686	XP_002305603	XP_002305603.1	predicted protein [Populus trichocarpa]	0	91	603.979	346	318	---NA---	6	P:thiamine biosynthetic process; F:metal ion binding; P:response to stress; P:thiazole biosynthetic process; C:chloroplast stroma; C:cytosol	thiamine biosynthetic process; response to stress; thiazole biosynthetic process;	chloroplast stroma; cytosol;	metal ion binding;
Unitranscript 386	1693	224078686	XP_002305603	XP_002305603.1	predicted protein [Populus trichocarpa]	0	93	596.66	332	309	---NA---	6	P:thiamine biosynthetic process; F:metal ion binding; P:response to stress; P:thiazole biosynthetic process; C:chloroplast stroma; C:cytosol	thiamine biosynthetic process; response to stress; thiazole biosynthetic process;	chloroplast stroma; cytosol;	metal ion binding;
Unitranscript 387	1753	224078686	XP_002305603	XP_002305603.1	predicted protein [Populus trichocarpa]	0	81	575.089	381	310	---NA---	6	P:thiamine biosynthetic process; F:metal ion binding; P:response to stress; P:thiazole biosynthetic process; C:chloroplast stroma; C:cytosol	thiamine biosynthetic process; response to stress; thiazole biosynthetic process;	chloroplast stroma; cytosol;	metal ion binding;
Unitranscript 388	1112	373943293	AEY80143	AEY80143.1	lipoic acid synthase [Jatropha curcas]	1.72045e-11	89	68.5514	38	34	---NA---	0	---NA---	---NA---	---NA---	---NA---
Unitranscript 389	1815	557528280	ESR39530	ESR39530.1	hypothetical protein CICLE_v10026488mg [Citrus clementina]	6.13535e-18	67	89.3521	119	80	---NA---	0	---NA---	---NA---	---NA---	---NA---
Unitranscript 390	2920	255586172	XP_002533745	XP_002533745.1	catalytic, putative [Ricinus communis]	5.64883e-129	75	399.823	322	243	---NA---	2	F:hydrolase activity; P:metabolic process	---NA---	---NA---	---NA---
Unitranscript 391	2997	118485222	ABK94471	ABK94471.1	unknown [Populus trichocarpa]	2.6237e-146	73	447.203	350	258	---NA---	0	---NA---	---NA---	---NA---	---NA---
Unitranscript 392	1027	449469566	XP_004152490	XP_004152490.1	PREDICTED: 60S ribosomal protein L27a-3-like [Cucumis sativus]	3.50479e-64	87	208.764	143	125	---NA---	0	---NA---	---NA---	---NA---	---NA---
Unitranscript 393	1472	224071519	XP_002303499	XP_002303499.1	predicted protein [Populus trichocarpa]	2.53038e-35	77	137.887	142	110	---NA---	0	---NA---	---NA---	---NA---	---NA---
Unitranscript 394	1013	224071519	XP_002303499	XP_002303499.1	predicted protein [Populus trichocarpa]	5.39804e-43	66	155.606	214	142	---NA---	0	---NA---	---NA---	---NA---	---NA---
Unitranscript 395	849	508780761	EOY28017	EOY28017.1	Dual specificity protein phosphatase-related isoform 1 [Theobroma cacao]	2.19554e-61	91	198.749	115	105	---NA---	0	---NA---	---NA---	---NA---	---NA---
Unitranscript 396	2034	224110514	XP_002315543	XP_002315543.1	predicted protein [Populus trichocarpa]	1.22595e-56	67	198.749	201	135	---NA---	0	---NA---	---NA---	---NA---	---NA---
Unitranscript 397	3369	255558218	XP_002520136	XP_002520136.1	Protein PPLZ12, putative [Ricinus communis]	0	98	557.37	284	281	---NA---	1	C:membrane	---NA---	membrane;	---NA---
Unitranscript 398	1735	225462070	XP_002276318	XP_002276318.1	PREDICTED: BTB/POZ domain-containing protein At1g55760 [Vitis vinifera]	0	90	570.081	328	298	---NA---	0	---NA---	---NA---	---NA---	---NA---
Unitranscript 399	960	224101727	XP_002312396	XP_002312396.1	predicted protein [Populus trichocarpa]	4.5361e-22	56	100.138	115	65	---NA---	3	P:cellular metabolic process; F:catalytic activity; F:coenzyme binding	---NA---	---NA---	---NA---
Unitranscript 400	1649	255573881	XP_002527859	XP_002527859.1	Sialin, putative [Ricinus communis]	4.90776e-37	83	149.443	116	97	---NA---	2	P:transmembrane transport; C:integral to membrane	transmembrane transport;	integral to membrane;	---NA---
Unitranscript 401	1808	462406556	EMJ12020	EMJ12020.1	hypothetical protein PRUPE_ppa016816mg [Prunus persica]	3.27083e-19	85	95.5153	56	48	---NA---	0	---NA---	---NA---	---NA---	---NA---
Unitranscript 402	971	---NA---	---NA---	---NA---	---NA---	---NA---	---NA---	---NA---	---NA---	---NA---	---NA---	0	---NA---	---NA---	---NA---	---NA---
Unitranscript 403	3461	255556223	XP_002519146	XP_002519146.1	conserved hypothetical protein [Ricinus communis]	6.17186e-22	85	86.2705	60	51	---NA---	0	---NA---	---NA---	---NA---	---NA---
Unitranscript 404	3355	462406556	EMJ12020	EMJ12020.1	hypothetical protein PRUPE_ppa016816mg [Prunus persica]	2.57972e-18	97	93.9745	44	43	---NA---	0	---NA---	---NA---	---NA---	---NA---
Unitranscript 405	1327	462419496	EMJ23759	EMJ23759.1	hypothetical protein PRUPE_ppa008371mg [Prunus persica]	8.54006e-149	93	436.032	240	224	---NA---	0	---NA---	---NA---	---NA---	---NA---
Unitranscript 406	2321	7768151	CAB90633	CAB90633.1	protein phpsphatase 2C (PP2C) [Fagus sylvatica]	7.0628e-142	85	394.43	267	227	---NA---	0	---NA---	---NA---	---NA---	---NA---
Unitranscript 407	2520	255558690	XP_002520369	XP_002520369.1	4-hydroxyphenylpyruvate dioxygenase, putative [Ricinus communis]	0	86	622.468	398	346	EC:1.13.11.27	4	F:metal ion binding; P:oxidation-reduction process; F:4-hydroxyphenylpyruvate dioxygenase activity; P:aromatic amino acid family metabolic process	oxidation-reduction process; aromatic amino acid family metabolic process;	---NA---	metal ion binding; 4-hydroxyphenylpyruvate dioxygenase activity;
Unitranscript 408	3216	557546680	ESR57658	ESR57658.1	hypothetical protein CICLE_v10019838mg [Citrus clementina]	0	94	707.597	373	352	---NA---	0	---NA---	---NA---	---NA---	---NA---
Unitranscript 409	5947	255573969	XP_002527902	XP_002527902.1	alpha-glucan water dikinase, chloroplast precursor, putative [Ricinus communis]	0	89	2186.76	1354	1218	EC:2.7.13.3	3	P:phosphorylation; F:protein histidine kinase activity; F:ATP binding	phosphorylation;	---NA---	protein histidine kinase activity; ATP binding;
Unitranscript 410	2837	255575588	XP_002528694	XP_002528694.1	Vacuolar sorting receptor 1 precursor, putative [Ricinus communis]	0	95	736.102	410	391	---NA---	1	F:calcium ion binding	---NA---	---NA---	calcium ion binding;
Unitranscript 411	4234	255575588	XP_002528694	XP_002528694.1	Vacuolar sorting receptor 1 precursor, putative [Ricinus communis]	0	95	736.102	410	391	---NA---	1	F:calcium ion binding	---NA---	---NA---	calcium ion binding;
Unitranscript 412	525	---NA---	---NA---	---NA---	---NA---	---NA---	---NA---	---NA---	---NA---	---NA---	---NA---	0	---NA---	---NA---	---NA---	---NA---
Unitranscript 413	2258	550336856	EEE91976	EEE91976.2	IAA-amino acid hydrolase 1 family protein [Populus trichocarpa]	0	89	710.294	416	372	---NA---	0	---NA---	---NA---	---NA---	---NA---
Unitranscript 414	5210	225459844	XP_002285925	XP_002285925.1	PREDICTED: ATP-dependent zinc metalloprotease FTSH, chloroplastic [Vitis vinifera]	0	90	1125.54	711	646	---NA---	0	---NA---	---NA---	---NA---	---NA---
Unitranscript 415	4847	225459844	XP_002285925	XP_002285925.1	PREDICTED: ATP-dependent zinc metalloprotease FTSH, chloroplastic [Vitis vinifera]	0	90	1125.54	711	646	---NA---	0	---NA---	---NA---	---NA---	---NA---
Unitranscript 416	5122	225459844	XP_002285925	XP_002285925.1	PREDICTED: ATP-dependent zinc metalloprotease FTSH, chloroplastic [Vitis vinifera]	0	90	1125.54	711	646	---NA---	0	---NA---	---NA---	---NA---	---NA---
Unitranscript 417	5575	550329291	EEF00693	EEF00693.2	hypothetical protein POPTR_0010s07340g [Populus trichocarpa]	4.65001e-117	92	390.963	217	201	---NA---	0	---NA---	---NA---	---NA---	---NA---
Unitranscript 418	1640	550329291	EEF00693	EEF00693.2	hypothetical protein POPTR_0010s07340g [Populus trichocarpa]	1.05094e-43	88	170.244	95	84	---NA---	0	---NA---	---NA---	---NA---	---NA---
Unitranscript 419	6189	550329291	EEF00693	EEF00693.2	hypothetical protein POPTR_0010s07340g [Populus trichocarpa]	0	79	665.226	470	372	---NA---	0	---NA---	---NA---	---NA---	---NA---
Unitranscript 420	1990	508785075	EOY32331	EOY32331.1	Beta-Amyrin Synthase isoform 1 [Theobroma cacao]	0	89	787.719	449	402	---NA---	0	---NA---	---NA---	---NA---	---NA---
Unitranscript 421	1750	255542728	XP_002512427	XP_002512427.1	Rubber elongation factor protein, putative [Ricinus communis]	4.12515e-24	84	107.842	71	60	---NA---	2	F:translation elongation factor activity; P:translational elongation	translational elongation;	---NA---	translation elongation factor activity;
Unitranscript 422	2681	224128033	XP_002320224	XP_002320224.1	predicted protein [Populus trichocarpa]	0	93	679.478	376	350	EC:2.7.11.0	10	P:protein phosphorylation; P:response to mannitol stimulus; F:protein serine/threonine kinase activity; P:response to salt stress; P:response to cold; P:response to wounding; P:regulation of potassium ion transport; F:ATP binding; P:cellular response to potassium ion starvation; P:signal transduction	protein phosphorylation; response to mannitol stimulus; response to salt stress; response to cold; response to wounding; regulation of potassium ion transport; cellular response to potassium ion starvation; signal transduction;	---NA---	protein serine/threonine kinase activity; ATP binding;
Unitranscript 423	9175	508712705	EOY04602	EOY04602.1	Cc-nbs-lrr resistance protein, putative [Theobroma cacao]	0	57	612.838	1104	635	---NA---	0	---NA---	---NA---	---NA---	---NA---
Unitranscript 424	4436	255577891	XP_002529818	XP_002529818.1	alcohol dehydrogenase, putative [Ricinus communis]	0	90	569.696	344	310	EC:1.3.1.74	3	F:zinc ion binding; F:2-alkenal reductase [NAD(P)] activity; P:oxidation-reduction process	oxidation-reduction process;	---NA---	zinc ion binding; 2-alkenal reductase [NAD(P)] activity;
Unitranscript 425	2932	255584420	XP_002532942	XP_002532942.1	conserved hypothetical protein [Ricinus communis]	4.21053e-103	71	335.109	352	251	---NA---	0	---NA---	---NA---	---NA---	---NA---
Unitranscript 426	1141	508780484	EOY27740	EOY27740.1	Uncharacterized protein isoform 1 [Theobroma cacao]	1.37023e-116	91	350.132	229	210	---NA---	0	---NA---	---NA---	---NA---	---NA---
Unitranscript 427	1109	151564277	ABS17589	ABS17589.1	SKP1 component-like 1 [Humulus lupulus]	2.88196e-91	96	279.641	154	148	---NA---	0	---NA---	---NA---	---NA---	---NA---
Unitranscript 428	2546	317106592	BAJ53100	BAJ53100.1	JHL20J20.7 [Jatropha curcas]	1.34164e-170	74	509.605	418	313	---NA---	0	---NA---	---NA---	---NA---	---NA---
Unitranscript 429	2184	356533102	XP_003535107	XP_003535107.1	PREDICTED: tubulin beta-3 chain-like [Glycine max]	0	100	876.7	430	430	---NA---	0	---NA---	---NA---	---NA---	---NA---
Unitranscript 430	6646	557551686	ESR62315	ESR62315.1	hypothetical protein CICLE_v10015207mg [Citrus clementina]	0	90	659.062	393	355	---NA---	0	---NA---	---NA---	---NA---	---NA---
Unitranscript 431	590	561023256	ESW21986	ESW21986.1	hypothetical protein PHAVU_005G116800g [Phaseolus vulgaris]	3.70248e-13	87	73.1738	41	36	---NA---	0	---NA---	---NA---	---NA---	---NA---
Unitranscript 432	3589	550324265	EEE99451	EEE99451.2	hydroperoxide lyase family protein [Populus trichocarpa]	0	86	711.064	453	391	---NA---	0	---NA---	---NA---	---NA---	---NA---
Unitranscript 433	1147	255559595	XP_002520817	XP_002520817.1	conserved hypothetical protein [Ricinus communis]	5.84653e-71	79	229.565	194	154	---NA---	0	---NA---	---NA---	---NA---	---NA---
Unitranscript 434	2106	255548594	XP_002515353	XP_002515353.1	WRKY transcription factor, putative [Ricinus communis]	7.68286e-65	79	225.713	225	178	---NA---	3	F:sequence-specific DNA binding transcription factor activity; F:sequence-specific DNA binding; P:regulation of transcription, DNA-dependent	regulation of transcription, DNA-dependent;	---NA---	sequence-specific DNA binding transcription factor activity; sequence-specific DNA binding;
Unitranscript 435	1723	255548594	XP_002515353	XP_002515353.1	WRKY transcription factor, putative [Ricinus communis]	1.46152e-140	84	419.083	329	277	---NA---	3	F:sequence-specific DNA binding transcription factor activity; F:sequence-specific DNA binding; P:regulation of transcription, DNA-dependent	regulation of transcription, DNA-dependent;	---NA---	sequence-specific DNA binding transcription factor activity; sequence-specific DNA binding;
Unitranscript 436	739	---NA---	---NA---	---NA---	---NA---	---NA---	---NA---	---NA---	---NA---	---NA---	---NA---	0	---NA---	---NA---	---NA---	---NA---
Unitranscript 437	403	---NA---	---NA---	---NA---	---NA---	---NA---	---NA---	---NA---	---NA---	---NA---	---NA---	0	---NA---	---NA---	---NA---	---NA---
Unitranscript 438	950	---NA---	---NA---	---NA---	---NA---	---NA---	---NA---	---NA---	---NA---	---NA---	---NA---	0	---NA---	---NA---	---NA---	---NA---
Unitranscript 439	1761	224066523	XP_002302122	XP_002302122.1	predicted protein [Populus trichocarpa]	0	90	649.818	418	378	EC:3.4.23.0	2	F:aspartic-type endopeptidase activity; P:proteolysis	proteolysis;	---NA---	aspartic-type endopeptidase activity;
Unitranscript 440	1784	449443800	XP_004139665	XP_004139665.1	PREDICTED: thioredoxin-like protein 4B-like isoform 1 [Cucumis sativus]	5.52827e-85	92	270.396	151	139	---NA---	0	---NA---	---NA---	---NA---	---NA---
Unitranscript 441	592	163913886	CAP59646	CAP59646.1	putative neutral invertase [Vitis vinifera]	4.6124e-39	89	95.5153	55	49	---NA---	0	---NA---	---NA---	---NA---	---NA---
Unitranscript 442	784	163913880	CAP59643	CAP59643.1	putative neutral invertase [Vitis vinifera]	1.12763e-47	86	168.318	103	89	---NA---	0	---NA---	---NA---	---NA---	---NA---
Unitranscript 443	1730	508782426	EOY29682	EOY29682.1	RNA polymerase I-associated factor PAF67 isoform 1 [Theobroma cacao]	0	98	567.77	289	284	---NA---	0	---NA---	---NA---	---NA---	---NA---
Unitranscript 444	5131	347949208	AEP31948	AEP31948.1	neutral/alkaline invertase [Manihot esculenta]	0	88	894.034	566	500	---NA---	0	---NA---	---NA---	---NA---	---NA---
Unitranscript 445	5093	347949208	AEP31948	AEP31948.1	neutral/alkaline invertase [Manihot esculenta]	0	89	1092.8	674	602	---NA---	0	---NA---	---NA---	---NA---	---NA---
Unitranscript 446	5205	508779660	EOY26916	EOY26916.1	ABC-2 and Plant PDR ABC-type transporter family protein isoform 1 [Theobroma cacao]	0	91	2435.22	1495	1366	---NA---	0	---NA---	---NA---	---NA---	---NA---
Unitranscript 447	3105	255545972	XP_002514046	XP_002514046.1	conserved hypothetical protein [Ricinus communis]	1.71921e-57	91	182.57	107	98	---NA---	0	---NA---	---NA---	---NA---	---NA---
Unitranscript 448	4420	508703382	EOX95278	EOX95278.1	HIT zinc finger,PAPA-1-like conserved region isoform 1 [Theobroma cacao]	2.87979e-133	67	410.223	547	371	---NA---	0	---NA---	---NA---	---NA---	---NA---
Unitranscript 449	2300	224111690	XP_002315942	XP_002315942.1	predicted protein [Populus trichocarpa]	0	97	949.503	496	486	---NA---	11	P:pollen tube development; P:wax biosynthetic process; P:very long-chain fatty acid metabolic process; P:fatty acid biosynthetic process; P:cuticle development; P:response to light stimulus; P:response to cold; F:fatty acid elongase activity; P:unidimensional cell growth; C:membrane; C:endoplasmic reticulum	pollen tube development; wax biosynthetic process; very long-chain fatty acid metabolic process; fatty acid biosynthetic process; cuticle development; response to light stimulus; response to cold; unidimensional cell growth;	membrane; endoplasmic reticulum;	fatty acid elongase activity;
Unitranscript 450	1584	225452887	XP_002283932	XP_002283932.1	PREDICTED: uncharacterized protein At5g39570 [Vitis vinifera]	5.01304e-47	61	175.637	295	181	---NA---	0	---NA---	---NA---	---NA---	---NA---
Unitranscript 451	1621	225452887	XP_002283932	XP_002283932.1	PREDICTED: uncharacterized protein At5g39570 [Vitis vinifera]	2.60428e-57	67	203.756	289	195	---NA---	0	---NA---	---NA---	---NA---	---NA---
Unitranscript 452	1592	255538662	XP_002510396	XP_002510396.1	DNA-3-methyladenine glycosylase, putative [Ricinus communis]	1.25869e-155	84	457.988	316	266	EC:3.2.2.21; EC:3.2.2.20	5	P:base-excision repair; F:DNA-7-methyladenine glycosylase activity; F:DNA-3-methyladenine glycosylase activity; F:DNA-7-methylguanine glycosylase activity; F:DNA-3-methylguanine glycosylase activity	base-excision repair;	---NA---	DNA-7-methyladenine glycosylase activity; DNA-3-methyladenine glycosylase activity; DNA-7-methylguanine glycosylase activity; DNA-3-methylguanine glycosylase activity;
Unitranscript 453	1546	255543639	XP_002512882	XP_002512882.1	conserved hypothetical protein [Ricinus communis]	1.9782e-23	98	110.153	54	53	---NA---	1	C:cytoplasm	---NA---	cytoplasm;	---NA---
Unitranscript 454	716	470145446	XP_004308349	XP_004308349.1	PREDICTED: ferric reduction oxidase 2-like [Fragaria vesca subsp. vesca]	9.82719e-98	79	308.916	241	192	---NA---	0	---NA---	---NA---	---NA---	---NA---
Unitranscript 455	2507	255541666	XP_002511897	XP_002511897.1	ferric-chelate reductase, putative [Ricinus communis]	0	84	662.144	486	410	EC:1.6.3.1	3	P:oxidation-reduction process; F:NAD(P)H oxidase activity; C:integral to membrane	oxidation-reduction process;	integral to membrane;	NAD(P)H oxidase activity;
Unitranscript 456	917	---NA---	---NA---	---NA---	---NA---	---NA---	---NA---	---NA---	---NA---	---NA---	---NA---	0	---NA---	---NA---	---NA---	---NA---
Unitranscript 457	6724	255586318	XP_002533810	XP_002533810.1	nuclear receptor binding set domain containing protein 1, nsd, putative [Ricinus communis]	0	65	1297.72	1493	971	---NA---	1	F:binding	---NA---	---NA---	binding;
Unitranscript 458	5408	550334828	EEE91291	EEE91291.2	hypothetical protein POPTR_0007s13760g [Populus trichocarpa]	0	64	1457.2	1650	1058	---NA---	0	---NA---	---NA---	---NA---	---NA---
Unitranscript 459	5244	550340569	EEE85751	EEE85751.2	hypothetical protein POPTR_0004s07940g [Populus trichocarpa]	0	91	1370.53	780	712	---NA---	0	---NA---	---NA---	---NA---	---NA---
Unitranscript 460	5225	470106411	XP_004289566	XP_004289566.1	PREDICTED: sucrose synthase 6-like [Fragaria vesca subsp. vesca]	0	91	1113.6	631	575	---NA---	0	---NA---	---NA---	---NA---	---NA---
Unitranscript 461	2538	508778624	EOY25880	EOY25880.1	Molecular chaperone Hsp40/DnaJ family protein isoform 1 [Theobroma cacao]	0	87	622.468	462	405	---NA---	0	---NA---	---NA---	---NA---	---NA---
Unitranscript 462	3428	255556576	XP_002519322	XP_002519322.1	DNA binding protein, putative [Ricinus communis]	0	82	719.924	527	436	---NA---	2	F:protein dimerization activity; F:DNA binding	---NA---	---NA---	protein dimerization activity; DNA binding;
Unitranscript 463	1825	255556572	XP_002519320	XP_002519320.1	pyruvate dehydrogenase, putative [Ricinus communis]	2.26046e-143	93	428.713	230	216	EC:2.7.11.2	3	F:ATP binding; P:phosphorylation; F:pyruvate dehydrogenase (acetyl-transferring) kinase activity	phosphorylation;	---NA---	ATP binding; pyruvate dehydrogenase (acetyl-transferring) kinase activity;
Unitranscript 464	1116	225425821	XP_002264828	XP_002264828.1	PREDICTED: proteasome subunit beta type-5 [Vitis vinifera]	1.83845e-174	92	495.738	272	252	EC:3.4.25.0	5	C:cytoplasm; C:proteasome core complex; C:nucleus; F:threonine-type endopeptidase activity; P:proteolysis involved in cellular protein catabolic process	proteolysis involved in cellular protein catabolic process;	cytoplasm; proteasome core complex; nucleus;	threonine-type endopeptidase activity;
Unitranscript 465	4291	550330609	EEF01554	EEF01554.2	an N-terminal calmodulin binding autoinhibitory domain-containing family protein [Populus trichocarpa]	0	89	1222.22	797	716	---NA---	0	---NA---	---NA---	---NA---	---NA---
Unitranscript 466	253	565488009	XP_006301644	XP_006301644.1	hypothetical protein CARUB_v10022088mg [Capsella rubella]	6.68343e-09	66	55.4546	65	43	---NA---	0	---NA---	---NA---	---NA---	---NA---
Unitranscript 467	269	413932675	AFW67226	AFW67226.1	hypothetical protein ZEAMMB73_332083 [Zea mays]	8.69283e-26	85	102.834	63	54	---NA---	0	---NA---	---NA---	---NA---	---NA---
Unitranscript 468	1644	47026845	AAT08648	AAT08648.1	ADP-ribosylation factor [Hyacinthus orientalis]	1.30985e-117	98	354.755	175	172	---NA---	0	---NA---	---NA---	---NA---	---NA---
Unitranscript 469	1227	413932672	AFW67223	AFW67223.1	hypothetical protein ZEAMMB73_332083 [Zea mays]	8.1529e-103	89	311.612	177	159	---NA---	0	---NA---	---NA---	---NA---	---NA---
Unitranscript 470	993	557532476	ESR43659	ESR43659.1	hypothetical protein CICLE_v10013010mg [Citrus clementina]	1.70812e-83	92	258.07	141	131	---NA---	0	---NA---	---NA---	---NA---	---NA---
Unitranscript 471	950	255551793	XP_002516942	XP_002516942.1	Late embryogenesis abundant protein Lea5, putative [Ricinus communis]	1.4558e-12	82	68.9366	58	48	---NA---	1	P:response to stress	response to stress;	---NA---	---NA---
Unitranscript 472	2160	224113229	XP_002316429	XP_002316429.1	predicted protein [Populus trichocarpa]	3.19676e-37	87	142.895	116	102	---NA---	4	P:protein targeting to mitochondrion; P:protein targeting to peroxisome; C:peroxisome; C:mitochondrion	protein targeting to mitochondrion; protein targeting to peroxisome;	peroxisome; mitochondrion;	---NA---
Unitranscript 473	1514	224071259	XP_002303383	XP_002303383.1	predicted protein [Populus trichocarpa]	1.11955e-178	96	511.916	270	260	---NA---	0	---NA---	---NA---	---NA---	---NA---
Unitranscript 474	2577	323650795	ADX97444	ADX97444.1	DREB1p [Hevea brasiliensis]	1.78792e-67	72	231.876	220	160	---NA---	0	---NA---	---NA---	---NA---	---NA---
Unitranscript 475	2724	323650795	ADX97444	ADX97444.1	DREB1p [Hevea brasiliensis]	1.29508e-67	72	231.876	220	160	---NA---	0	---NA---	---NA---	---NA---	---NA---
Unitranscript 476	2321	428230424	AFY98895	AFY98895.1	ethylene-responsive element binding-factor [Jatropha curcas]	6.00954e-49	82	169.088	135	111	---NA---	0	---NA---	---NA---	---NA---	---NA---
Unitranscript 477	3425	557522262	ESR33629	ESR33629.1	hypothetical protein CICLE_v10006735mg [Citrus clementina]	2.06215e-61	53	223.402	455	243	---NA---	0	---NA---	---NA---	---NA---	---NA---
Unitranscript 478	2459	508778238	EOY25494	EOY25494.1	Homeobox-leucine zipper family protein / lipid-binding START domain-containing protein isoform 3 [Theobroma cacao]	1.3576e-144	69	311.612	245	171	---NA---	0	---NA---	---NA---	---NA---	---NA---
Unitranscript 479	1163	224065838	XP_002301971	XP_002301971.1	predicted protein [Populus trichocarpa]	4.40266e-57	75	192.586	173	131	---NA---	0	---NA---	---NA---	---NA---	---NA---
Unitranscript 480	866	224083040	XP_002306936	XP_002306936.1	predicted protein [Populus trichocarpa]	2.61896e-32	85	124.79	90	77	---NA---	0	---NA---	---NA---	---NA---	---NA---
Unitranscript 481	1050	224065838	XP_002301971	XP_002301971.1	predicted protein [Populus trichocarpa]	8.93801e-58	81	193.356	138	113	---NA---	0	---NA---	---NA---	---NA---	---NA---
Unitranscript 482	3870	550331324	EEE87899	EEE87899.2	hypothetical protein POPTR_0009s08540g [Populus trichocarpa]	0	86	1174.84	829	716	---NA---	0	---NA---	---NA---	---NA---	---NA---
Unitranscript 483	2495	255561152	XP_002521588	XP_002521588.1	amine oxidase, putative [Ricinus communis]	0	95	424.861	222	213	---NA---	2	P:oxidation-reduction process; F:oxidoreductase activity	oxidation-reduction process;	---NA---	oxidoreductase activity;
Unitranscript 484	1931	550334735	EEE90662	EEE90662.2	hypothetical protein POPTR_0007s12580g [Populus trichocarpa]	0	86	600.897	403	347	---NA---	0	---NA---	---NA---	---NA---	---NA---
Unitranscript 485	1626	4539543	CAB39974	CAB39974.1	glyceraldehyde-3-phosphate dehydrogenase [Nicotiana tabacum]	0	96	615.15	337	326	---NA---	0	---NA---	---NA---	---NA---	---NA---
Unitranscript 486	4245	550329315	EEF00673	EEF00673.2	Ca+2-binding EF hand family protein [Populus trichocarpa]	2.99869e-93	86	307.76	186	161	---NA---	0	---NA---	---NA---	---NA---	---NA---
Unitranscript 487	3332	482679566	AGK29991	AGK29991.1	3-ketoacyl-CoA synthase 7 [Gossypium raimondii]	0	96	959.133	511	491	---NA---	0	---NA---	---NA---	---NA---	---NA---
Unitranscript 488	2493	255580752	XP_002531197	XP_002531197.1	Protein grpE, putative [Ricinus communis]	2.33533e-105	77	335.495	309	238	---NA---	3	F:protein binding; F:isomerase activity; C:mitochondrion	---NA---	mitochondrion;	protein binding; isomerase activity;
Unitranscript 489	735	550322349	EEF06297	EEF06297.2	hypothetical protein POPTR_0015s08940g [Populus trichocarpa]	2.03658e-19	67	93.9745	90	61	---NA---	0	---NA---	---NA---	---NA---	---NA---
Unitranscript 490	1778	557550861	ESR61490	ESR61490.1	hypothetical protein CICLE_v10014538mg [Citrus clementina]	4.80532e-37	75	98.9821	76	57	---NA---	0	---NA---	---NA---	---NA---	---NA---
Unitranscript 491	3024	255558256	XP_002520155	XP_002520155.1	nitrate transporter, putative [Ricinus communis]	0	80	605.134	486	393	---NA---	3	P:transport; C:membrane; F:transporter activity	transport;	membrane;	transporter activity;
Unitranscript 492	2474	224108956	XP_002315029	XP_002315029.1	predicted protein [Populus trichocarpa]	2.95868e-116	92	360.533	222	206	---NA---	4	P:protein targeting to vacuole; P:cellular membrane fusion; C:plasma membrane; P:vesicle-mediated transport	protein targeting to vacuole; cellular membrane fusion; vesicle-mediated transport;	plasma membrane;	---NA---
Unitranscript 493	2336	224108956	XP_002315029	XP_002315029.1	predicted protein [Populus trichocarpa]	9.7493e-117	92	360.533	222	206	---NA---	4	P:protein targeting to vacuole; P:cellular membrane fusion; C:plasma membrane; P:vesicle-mediated transport	protein targeting to vacuole; cellular membrane fusion; vesicle-mediated transport;	plasma membrane;	---NA---
Unitranscript 494	2333	225322934	ACN86310	ACN86310.1	polyphenol oxidase [Juglans regia]	0	72	571.237	492	358	---NA---	0	---NA---	---NA---	---NA---	---NA---
Unitranscript 495	416	---NA---	---NA---	---NA---	---NA---	---NA---	---NA---	---NA---	---NA---	---NA---	---NA---	0	---NA---	---NA---	---NA---	---NA---
Unitranscript 496	388	---NA---	---NA---	---NA---	---NA---	---NA---	---NA---	---NA---	---NA---	---NA---	---NA---	0	---NA---	---NA---	---NA---	---NA---
Unitranscript 497	921	---NA---	---NA---	---NA---	---NA---	---NA---	---NA---	---NA---	---NA---	---NA---	---NA---	0	---NA---	---NA---	---NA---	---NA---
Unitranscript 498	2931	---NA---	---NA---	---NA---	---NA---	---NA---	---NA---	---NA---	---NA---	---NA---	---NA---	0	---NA---	---NA---	---NA---	---NA---
Unitranscript 499	2715	224089969	XP_002335020	XP_002335020.1	predicted protein [Populus trichocarpa]	5.14359e-14	91	77.411	46	42	---NA---	0	---NA---	---NA---	---NA---	---NA---
Unitranscript 500	1018	118485796	ABK94746	ABK94746.1	unknown [Populus trichocarpa]	1.92238e-72	78	237.269	172	135	---NA---	0	---NA---	---NA---	---NA---	---NA---
Unitranscript 501	2382	557545661	ESR56639	ESR56639.1	hypothetical protein CICLE_v10022324mg [Citrus clementina]	7.12317e-94	94	298.901	163	154	---NA---	0	---NA---	---NA---	---NA---	---NA---
Unitranscript 502	4228	224134999	XP_002321958	XP_002321958.1	predicted protein [Populus trichocarpa]	0	79	589.341	477	380	---NA---	4	F:carbohydrate binding; F:protein kinase activity; P:protein phosphorylation; F:ATP binding	protein phosphorylation;	---NA---	carbohydrate binding; protein kinase activity; ATP binding;
Unitranscript 503	4335	255557152	XP_002519607	XP_002519607.1	serine-threonine protein kinase, plant-type, putative [Ricinus communis]	0	81	909.057	693	566	---NA---	4	F:carbohydrate binding; F:protein kinase activity; P:protein phosphorylation; F:ATP binding	protein phosphorylation;	---NA---	carbohydrate binding; protein kinase activity; ATP binding;
Unitranscript 504	4187	255557152	XP_002519607	XP_002519607.1	serine-threonine protein kinase, plant-type, putative [Ricinus communis]	0	81	908.672	693	564	---NA---	4	F:carbohydrate binding; F:protein kinase activity; P:protein phosphorylation; F:ATP binding	protein phosphorylation;	---NA---	carbohydrate binding; protein kinase activity; ATP binding;
Unitranscript 505	1968	317106675	BAJ53178	BAJ53178.1	JHL18I08.12 [Jatropha curcas]	1.34096e-168	91	495.738	278	253	---NA---	0	---NA---	---NA---	---NA---	---NA---
Unitranscript 506	2077	359806140	NP_001241450	NP_001241450.1	uncharacterized protein LOC100778716 precursor [Glycine max]	1.24021e-123	85	273.863	172	147	---NA---	2	F:cysteine-type peptidase activity; P:proteolysis	proteolysis;	---NA---	cysteine-type peptidase activity;
Unitranscript 507	2390	255540249	XP_002511189	XP_002511189.1	hydrolase, putative [Ricinus communis]	0	92	1074.69	595	552	EC:3.1.3.2	2	F:metal ion binding; F:acid phosphatase activity	---NA---	---NA---	metal ion binding; acid phosphatase activity;
Unitranscript 508	379	224092922	XP_002309755	XP_002309755.1	predicted protein [Populus trichocarpa]	7.68643e-13	94	67.3958	36	34	---NA---	0	---NA---	---NA---	---NA---	---NA---
Unitranscript 509	4080	550336865	ERP59763	ERP59763.1	hypothetical protein POPTR_0006s22480g [Populus trichocarpa]	0	81	1127.46	826	673	---NA---	0	---NA---	---NA---	---NA---	---NA---
Unitranscript 510	3485	550336865	ERP59763	ERP59763.1	hypothetical protein POPTR_0006s22480g [Populus trichocarpa]	0	80	1184.09	902	722	---NA---	0	---NA---	---NA---	---NA---	---NA---
Unitranscript 511	1987	255538718	XP_002510424	XP_002510424.1	Jasmonate O-methyltransferase, putative [Ricinus communis]	1.39522e-83	81	276.559	211	173	EC:2.1.1.141	2	P:methylation; F:jasmonate O-methyltransferase activity	methylation;	---NA---	jasmonate O-methyltransferase activity;
Unitranscript 512	1735	255559428	XP_002520734	XP_002520734.1	conserved hypothetical protein [Ricinus communis]	7.75366e-103	80	321.242	294	238	---NA---	1	F:intramolecular lyase activity	---NA---	---NA---	intramolecular lyase activity;
Unitranscript 513	1873	377824751	AFB77928	AFB77928.1	pectin methylesterase [Gossypium hirsutum]	5.96817e-126	88	392.119	226	201	---NA---	0	---NA---	---NA---	---NA---	---NA---
Unitranscript 514	3738	377824751	AFB77928	AFB77928.1	pectin methylesterase [Gossypium hirsutum]	0	82	775.007	560	463	---NA---	0	---NA---	---NA---	---NA---	---NA---
Unitranscript 515	762	---NA---	---NA---	---NA---	---NA---	---NA---	---NA---	---NA---	---NA---	---NA---	---NA---	0	---NA---	---NA---	---NA---	---NA---
Unitranscript 516	952	---NA---	---NA---	---NA---	---NA---	---NA---	---NA---	---NA---	---NA---	---NA---	---NA---	0	---NA---	---NA---	---NA---	---NA---
Unitranscript 517	1366	---NA---	---NA---	---NA---	---NA---	---NA---	---NA---	---NA---	---NA---	---NA---	---NA---	0	---NA---	---NA---	---NA---	---NA---
Unitranscript 518	1722	---NA---	---NA---	---NA---	---NA---	---NA---	---NA---	---NA---	---NA---	---NA---	---NA---	0	---NA---	---NA---	---NA---	---NA---
Unitranscript 519	1811	356562365	XP_003549442	XP_003549442.1	PREDICTED: jasmonate O-methyltransferase-like [Glycine max]	7.73781e-109	77	241.506	213	165	---NA---	0	---NA---	---NA---	---NA---	---NA---
Unitranscript 520	942	255573453	XP_002527652	XP_002527652.1	conserved hypothetical protein [Ricinus communis]	8.17598e-71	81	227.254	181	148	---NA---	0	---NA---	---NA---	---NA---	---NA---
Unitranscript 521	636	385653781	AFI61838	AFI61838.1	harmalin [Peganum harmala]	1.38455e-37	86	134.806	89	77	---NA---	0	---NA---	---NA---	---NA---	---NA---
Unitranscript 522	1364	301087453	ADK60918	ADK60918.1	lipid transfer protein [Castanea sativa]	4.02168e-31	79	122.479	103	82	---NA---	0	---NA---	---NA---	---NA---	---NA---
Unitranscript 523	6548	255553165	XP_002517625	XP_002517625.1	phopholipase d alpha, putative [Ricinus communis]	0	96	1555.04	808	779	EC:3.1.4.4	6	P:lipid catabolic process; F:NAPE-specific phospholipase D activity; F:calcium ion binding; F:phospholipase D activity; C:membrane; P:phosphatidylcholine metabolic process	lipid catabolic process; phosphatidylcholine metabolic process;	membrane;	NAPE-specific phospholipase D activity; calcium ion binding; phospholipase D activity;
Unitranscript 524	2119	225459431	XP_002285824	XP_002285824.1	PREDICTED: protein grpE [Vitis vinifera]	4.51392e-115	75	357.066	306	232	---NA---	9	P:cellular process; C:mitochondrion; P:single-organism developmental process; C:intracellular organelle part; F:protein binding; P:post-embryonic development; P:reproductive structure development; P:metabolic process; P:cellular component organization	cellular process; single-organism developmental process; post-embryonic development; reproductive structure development; metabolic process; cellular component organization;	mitochondrion; intracellular organelle part;	protein binding;
Unitranscript 525	211	296085991	CBI31432	CBI31432.3	unnamed protein product [Vitis vinifera]	4.48924e-32	69	120.168	95	66	---NA---	0	---NA---	---NA---	---NA---	---NA---
Unitranscript 526	2693	557538654	ESR49698	ESR49698.1	hypothetical protein CICLE_v10031933mg [Citrus clementina]	9.07039e-142	78	434.106	355	278	---NA---	0	---NA---	---NA---	---NA---	---NA---
Unitranscript 527	5892	550332364	EEE89365	EEE89365.2	hypothetical protein POPTR_0008s03640g [Populus trichocarpa]	2.88067e-159	83	501.516	359	300	---NA---	0	---NA---	---NA---	---NA---	---NA---
Unitranscript 528	608	470110287	XP_004291416	XP_004291416.1	PREDICTED: uncharacterized protein LOC101298675 [Fragaria vesca subsp. vesca]	3.90864e-18	51	84.7297	143	73	---NA---	0	---NA---	---NA---	---NA---	---NA---
Unitranscript 529	1610	508711902	EOY03799	EOY03799.1	DSBA oxidoreductase family protein isoform 1 [Theobroma cacao]	2.32745e-108	71	332.413	282	202	---NA---	0	---NA---	---NA---	---NA---	---NA---
Unitranscript 530	1972	508711902	EOY03799	EOY03799.1	DSBA oxidoreductase family protein isoform 1 [Theobroma cacao]	3.47903e-111	87	343.199	219	191	---NA---	0	---NA---	---NA---	---NA---	---NA---
Unitranscript 531	2260	255571263	XP_002526581	XP_002526581.1	coatomer delta subunit, putative [Ricinus communis]	0	94	940.258	533	504	---NA---	4	P:retrograde vesicle-mediated transport, Golgi to ER; P:intracellular protein transport; C:clathrin adaptor complex; C:COPI vesicle coat	retrograde vesicle-mediated transport, Golgi to ER; intracellular protein transport;	clathrin adaptor complex; COPI vesicle coat;	---NA---
Unitranscript 532	1254	508775203	EOY22459	EOY22459.1	Uncharacterized protein TCM_014622 [Theobroma cacao]	6.4303e-158	96	454.136	232	223	---NA---	0	---NA---	---NA---	---NA---	---NA---
Unitranscript 533	1095	255587925	XP_002534442	XP_002534442.1	conserved hypothetical protein [Ricinus communis]	5.20558e-143	93	421.394	228	213	---NA---	0	---NA---	---NA---	---NA---	---NA---
Unitranscript 534	635	255587925	XP_002534442	XP_002534442.1	conserved hypothetical protein [Ricinus communis]	3.89933e-09	75	61.2326	45	34	---NA---	0	---NA---	---NA---	---NA---	---NA---
Unitranscript 535	3907	255587925	XP_002534442	XP_002534442.1	conserved hypothetical protein [Ricinus communis]	0	88	677.937	424	376	---NA---	0	---NA---	---NA---	---NA---	---NA---
Unitranscript 536	1571	225453070	XP_002269621	XP_002269621.1	PREDICTED: methyltransferase-like protein 10 isoform 1 [Vitis vinifera]	5.72516e-99	92	311.227	214	199	---NA---	0	---NA---	---NA---	---NA---	---NA---
Unitranscript 537	1609	550323702	EEE99083	EEE99083.2	hypothetical protein POPTR_0014s07310g [Populus trichocarpa]	1.14046e-149	84	441.81	295	248	---NA---	0	---NA---	---NA---	---NA---	---NA---
Unitranscript 538	444	225463388	XP_002273366	XP_002273366.1	PREDICTED: uncharacterized protein LOC100265908 [Vitis vinifera]	2.16493e-15	86	75.8702	46	40	---NA---	0	---NA---	---NA---	---NA---	---NA---
Unitranscript 539	958	462404858	EMJ10322	EMJ10322.1	hypothetical protein PRUPE_ppa005470mg [Prunus persica]	3.66691e-51	92	183.341	113	105	---NA---	0	---NA---	---NA---	---NA---	---NA---
Unitranscript 540	2510	255570019	XP_002525972	XP_002525972.1	nucleic acid binding protein, putative [Ricinus communis]	1.84184e-160	76	493.041	443	338	---NA---	1	F:binding	---NA---	---NA---	binding;
Unitranscript 541	4281	224118764	XP_002331440	XP_002331440.1	predicted protein [Populus trichocarpa]	0	87	1524.99	1088	947	---NA---	0	---NA---	---NA---	---NA---	---NA---
Unitranscript 542	585	255588268	XP_002534553	XP_002534553.1	calcium lipid binding protein, putative [Ricinus communis]	1.69294e-62	65	210.305	203	132	---NA---	0	---NA---	---NA---	---NA---	---NA---
Unitranscript 543	3266	255588268	XP_002534553	XP_002534553.1	calcium lipid binding protein, putative [Ricinus communis]	0	91	543.888	315	289	---NA---	0	---NA---	---NA---	---NA---	---NA---
Unitranscript 544	997	557526885	ESR38191	ESR38191.1	hypothetical protein CICLE_v10030408mg, partial [Citrus clementina]	1.4832e-89	76	276.559	222	170	---NA---	0	---NA---	---NA---	---NA---	---NA---
Unitranscript 545	1697	557526885	ESR38191	ESR38191.1	hypothetical protein CICLE_v10030408mg, partial [Citrus clementina]	2.33521e-87	75	278.485	228	173	---NA---	0	---NA---	---NA---	---NA---	---NA---
Unitranscript 546	1555	---NA---	---NA---	---NA---	---NA---	---NA---	---NA---	---NA---	---NA---	---NA---	---NA---	0	---NA---	---NA---	---NA---	---NA---
Unitranscript 547	2145	224053166	XP_002297714	XP_002297714.1	predicted protein [Populus trichocarpa]	1.44767e-78	68	220.32	251	173	---NA---	0	---NA---	---NA---	---NA---	---NA---
Unitranscript 548	1091	255541252	XP_002511690	XP_002511690.1	transketolase, putative [Ricinus communis]	1.53992e-131	92	402.905	228	212	EC:2.2.1.1	2	F:transketolase activity; P:metabolic process	metabolic process;	---NA---	transketolase activity;
Unitranscript 549	727	255546143	XP_002514131	XP_002514131.1	conserved hypothetical protein [Ricinus communis]	5.16479e-43	80	149.828	125	100	---NA---	0	---NA---	---NA---	---NA---	---NA---
Unitranscript 550	484	379054908	AFC88845	AFC88845.1	putative aldehyde dehydrogenase 7B4, partial [Tetragonia tetragonioides]	2.58668e-21	92	94.7449	51	47	---NA---	0	---NA---	---NA---	---NA---	---NA---
Unitranscript 551	859	118483069	ABK93444	ABK93444.1	unknown [Populus trichocarpa]	3.40378e-67	68	221.476	183	126	---NA---	0	---NA---	---NA---	---NA---	---NA---
Unitranscript 552	974	550343692	EEE78983	EEE78983.2	hypothetical protein POPTR_0003s21250g [Populus trichocarpa]	2.12004e-49	85	177.563	119	102	---NA---	0	---NA---	---NA---	---NA---	---NA---
Unitranscript 553	2026	550342979	EEE79417	EEE79417.2	hypothetical protein POPTR_0003s11520g [Populus trichocarpa]	7.44966e-107	87	311.227	257	226	---NA---	0	---NA---	---NA---	---NA---	---NA---
Unitranscript 554	2306	224119508	XP_002331178	XP_002331178.1	predicted protein [Populus trichocarpa]	0	92	824.313	469	436	---NA---	0	---NA---	---NA---	---NA---	---NA---
Unitranscript 555	2685	224119508	XP_002331178	XP_002331178.1	predicted protein [Populus trichocarpa]	2.62971e-169	94	511.146	277	262	---NA---	0	---NA---	---NA---	---NA---	---NA---
Unitranscript 556	685	255548331	XP_002515222	XP_002515222.1	hypothetical protein RCOM_1345340 [Ricinus communis]	1.12226e-10	67	62.3882	58	39	---NA---	0	---NA---	---NA---	---NA---	---NA---
Unitranscript 557	3290	255552335	XP_002517212	XP_002517212.1	Acyl-CoA synthetase [Ricinus communis]	0	91	1223.76	682	627	EC:6.2.1.3	2	P:long-chain fatty acid metabolic process; F:long-chain fatty acid-CoA ligase activity	long-chain fatty acid metabolic process;	---NA---	long-chain fatty acid-CoA ligase activity;
Unitranscript 558	1928	255540017	XP_002511073	XP_002511073.1	conserved hypothetical protein [Ricinus communis]	0	81	654.44	451	367	---NA---	0	---NA---	---NA---	---NA---	---NA---
Unitranscript 559	2120	255544254	XP_002513189	XP_002513189.1	arginine/serine rich splicing factor sf4/14, putative [Ricinus communis]	5.09924e-100	79	323.168	286	226	---NA---	2	F:RNA binding; P:RNA processing	RNA processing;	---NA---	RNA binding;
Unitranscript 560	1331	255540985	XP_002511557	XP_002511557.1	40S ribosomal protein S9, putative [Ricinus communis]	1.16995e-121	100	361.303	179	179	---NA---	4	F:structural constituent of ribosome; C:small ribosomal subunit; P:translation; F:rRNA binding	translation;	small ribosomal subunit;	structural constituent of ribosome; rRNA binding;
Unitranscript 561	1193	224152016	XP_002337181	XP_002337181.1	predicted protein [Populus trichocarpa]	3.00545e-178	90	508.449	295	268	---NA---	0	---NA---	---NA---	---NA---	---NA---
Unitranscript 562	378	---NA---	---NA---	---NA---	---NA---	---NA---	---NA---	---NA---	---NA---	---NA---	---NA---	0	---NA---	---NA---	---NA---	---NA---
Unitranscript 563	271	359479174	XP_003632230	XP_003632230.1	PREDICTED: calmodulin-related protein isoform 4 [Vitis vinifera]	2.29612e-24	78	83.9593	55	43	---NA---	0	---NA---	---NA---	---NA---	---NA---
Unitranscript 564	3368	15229784	NP_189967	NP_189967.1	calmodulin 7 [Arabidopsis thaliana]	1.27767e-93	100	303.138	148	148	EC:1.3.1.74	13	C:cytosol; P:oxidation-reduction process; F:calcium ion binding; P:regulation of photomorphogenesis; P:acetyl-CoA metabolic process; P:detection of calcium ion; F:protein binding; F:2-alkenal reductase [NAD(P)] activity; P:pollen germination; C:vacuole; P:calcium-mediated signaling; C:plasma membrane; P:response to mechanical stimulus	oxidation-reduction process; regulation of photomorphogenesis; acetyl-CoA metabolic process; detection of calcium ion; pollen germination; calcium-mediated signaling; response to mechanical stimulus;	cytosol; vacuole; plasma membrane;	calcium ion binding; protein binding; 2-alkenal reductase [NAD(P)] activity;
Unitranscript 565	3868	224119914	XP_002318194	XP_002318194.1	predicted protein [Populus trichocarpa]	0	85	996.497	649	557	EC:3.6.1.15	4	C:chloroplast envelope; P:protein metabolic process; F:ATP binding; F:nucleoside-triphosphatase activity	protein metabolic process;	chloroplast envelope;	ATP binding; nucleoside-triphosphatase activity;
Unitranscript 566	2459	462422718	EMJ26981	EMJ26981.1	hypothetical protein PRUPE_ppa003820mg [Prunus persica]	7.40915e-107	71	347.821	411	295	---NA---	0	---NA---	---NA---	---NA---	---NA---
Unitranscript 567	1925	255583115	XP_002532324	XP_002532324.1	oxysterol binding protein, putative [Ricinus communis]	0	94	845.499	457	432	---NA---	0	---NA---	---NA---	---NA---	---NA---
Unitranscript 568	458	---NA---	---NA---	---NA---	---NA---	---NA---	---NA---	---NA---	---NA---	---NA---	---NA---	0	---NA---	---NA---	---NA---	---NA---
Unitranscript 569	1288	224055123	XP_002298420	XP_002298420.1	predicted protein [Populus trichocarpa]	1.34389e-100	79	308.145	229	182	---NA---	4	F:metal ion binding; F:heme binding; P:lateral root formation; C:cytosol	lateral root formation;	cytosol;	metal ion binding; heme binding;
Unitranscript 570	1604	224055123	XP_002298420	XP_002298420.1	predicted protein [Populus trichocarpa]	5.56897e-73	77	240.35	193	149	---NA---	1	F:binding	---NA---	---NA---	binding;
Unitranscript 571	1274	255570541	XP_002526228	XP_002526228.1	Xyloglucan endotransglucosylase/hydrolase protein 22 precursor, putative [Ricinus communis]	8.84226e-175	92	499.204	287	265	EC:3.2.1.0; EC:2.4.1.207	5	F:hydrolase activity, hydrolyzing O-glycosyl compounds; P:cellular glucan metabolic process; C:apoplast; C:cell wall; F:xyloglucan:xyloglucosyl transferase activity	cellular glucan metabolic process;	apoplast; cell wall;	hydrolase activity, hydrolyzing O-glycosyl compounds; xyloglucan:xyloglucosyl transferase activity;
Unitranscript 572	1058	255570543	XP_002526229	XP_002526229.1	conserved hypothetical protein [Ricinus communis]	5.92974e-164	92	468.774	263	244	EC:3.2.1.0; EC:2.4.1.207	5	P:cellular glucan metabolic process; F:hydrolase activity, hydrolyzing O-glycosyl compounds; C:apoplast; C:cell wall; F:xyloglucan:xyloglucosyl transferase activity	cellular glucan metabolic process;	apoplast; cell wall;	hydrolase activity, hydrolyzing O-glycosyl compounds; xyloglucan:xyloglucosyl transferase activity;
Unitranscript 573	1387	255570541	XP_002526228	XP_002526228.1	Xyloglucan endotransglucosylase/hydrolase protein 22 precursor, putative [Ricinus communis]	3.5486e-173	93	496.893	287	268	EC:3.2.1.0; EC:2.4.1.207	5	F:hydrolase activity, hydrolyzing O-glycosyl compounds; P:cellular glucan metabolic process; C:apoplast; C:cell wall; F:xyloglucan:xyloglucosyl transferase activity	cellular glucan metabolic process;	apoplast; cell wall;	hydrolase activity, hydrolyzing O-glycosyl compounds; xyloglucan:xyloglucosyl transferase activity;
Unitranscript 574	1222	550324643	EEE94859	EEE94859.2	putative xyloglucan endotransglycosylase family protein [Populus trichocarpa]	1.14566e-175	87	502.286	317	276	---NA---	0	---NA---	---NA---	---NA---	---NA---
Unitranscript 575	1147	508717007	EOY08904	EOY08904.1	Peptidyl-tRNA hydrolase family protein isoform 3 [Theobroma cacao]	3.58322e-68	68	222.631	215	147	---NA---	0	---NA---	---NA---	---NA---	---NA---
Unitranscript 576	1159	255582564	XP_002532065	XP_002532065.1	peptidyl-tRNA hydrolase, putative [Ricinus communis]	5.34056e-66	86	143.665	91	79	EC:3.1.1.29	1	F:aminoacyl-tRNA hydrolase activity	---NA---	---NA---	aminoacyl-tRNA hydrolase activity;
Unitranscript 577	2188	462397696	EMJ03364	EMJ03364.1	hypothetical protein PRUPE_ppa006419mg [Prunus persica]	2.28059e-173	95	333.954	172	164	---NA---	0	---NA---	---NA---	---NA---	---NA---
Unitranscript 578	1932	557529141	ESR40391	ESR40391.1	hypothetical protein CICLE_v10025170mg [Citrus clementina]	3.33662e-58	94	214.157	138	130	---NA---	0	---NA---	---NA---	---NA---	---NA---
Unitranscript 579	5745	255553023	XP_002517554	XP_002517554.1	signal transducer, putative [Ricinus communis]	0	84	644.81	425	358	---NA---	0	---NA---	---NA---	---NA---	---NA---
Unitranscript 580	1414	296087196	CBI33570	CBI33570.3	unnamed protein product [Vitis vinifera]	7.9577e-22	63	97.8265	146	93	---NA---	0	---NA---	---NA---	---NA---	---NA---
Unitranscript 581	332	---NA---	---NA---	---NA---	---NA---	---NA---	---NA---	---NA---	---NA---	---NA---	---NA---	0	---NA---	---NA---	---NA---	---NA---
Unitranscript 582	3221	462411489	EMJ16538	EMJ16538.1	hypothetical protein PRUPE_ppa005320mg [Prunus persica]	0	88	599.356	406	360	---NA---	0	---NA---	---NA---	---NA---	---NA---
Unitranscript 583	1507	225464422	XP_002269488	XP_002269488.1	PREDICTED: uncharacterized protein LOC100260090 [Vitis vinifera]	1.30116e-67	94	224.942	134	126	---NA---	2	F:molecular_function; P:biological_process	---NA---	---NA---	---NA---
Unitranscript 584	1737	255586808	XP_002534018	XP_002534018.1	conserved hypothetical protein [Ricinus communis]	3.57556e-61	72	133.65	147	107	---NA---	0	---NA---	---NA---	---NA---	---NA---
Unitranscript 585	3584	255586808	XP_002534018	XP_002534018.1	conserved hypothetical protein [Ricinus communis]	1.75413e-85	65	290.041	372	245	---NA---	0	---NA---	---NA---	---NA---	---NA---
Unitranscript 586	2270	550317073	ERP49117	ERP49117.1	hypothetical protein POPTR_0019s09060g [Populus trichocarpa]	0	88	848.581	517	457	---NA---	0	---NA---	---NA---	---NA---	---NA---
Unitranscript 587	2375	550317073	ERP49117	ERP49117.1	hypothetical protein POPTR_0019s09060g [Populus trichocarpa]	0	91	875.544	517	473	---NA---	0	---NA---	---NA---	---NA---	---NA---
Unitranscript 588	3458	255543421	XP_002512773	XP_002512773.1	dead box ATP-dependent RNA helicase, putative [Ricinus communis]	0	95	459.144	246	235	---NA---	3	F:nucleic acid binding; F:ATP binding; F:ATP-dependent helicase activity	---NA---	---NA---	nucleic acid binding; ATP binding; ATP-dependent helicase activity;
Unitranscript 589	4238	508773572	EOY20828	EOY20828.1	P-loop containing nucleoside triphosphate hydrolases superfamily protein isoform 2 [Theobroma cacao]	0	95	699.508	376	358	---NA---	0	---NA---	---NA---	---NA---	---NA---
Unitranscript 590	2567	561019924	ESW18695	ESW18695.1	hypothetical protein PHAVU_006G062200g [Phaseolus vulgaris]	1.72913e-57	75	207.223	176	132	---NA---	0	---NA---	---NA---	---NA---	---NA---
Unitranscript 591	655	550345713	EEE82297	EEE82297.2	Photosystem I reaction center subunit XI family protein, partial [Populus trichocarpa]	6.78925e-70	86	221.476	138	120	---NA---	0	---NA---	---NA---	---NA---	---NA---
Unitranscript 592	719	255572702	XP_002527284	XP_002527284.1	Photosystem I reaction center subunit XI, chloroplast precursor, putative [Ricinus communis]	9.74146e-83	91	254.988	161	148	---NA---	2	C:photosystem I reaction center; P:photosynthesis	photosynthesis;	photosystem I reaction center;	---NA---
Unitranscript 593	1009	255572702	XP_002527284	XP_002527284.1	Photosystem I reaction center subunit XI, chloroplast precursor, putative [Ricinus communis]	4.08336e-116	93	343.969	218	204	---NA---	2	C:photosystem I reaction center; P:photosynthesis	photosynthesis;	photosystem I reaction center;	---NA---
Unitranscript 594	4074	255541310	XP_002511719	XP_002511719.1	plant sec1, putative [Ricinus communis]	0	90	482.256	285	257	---NA---	1	P:vesicle docking involved in exocytosis	vesicle docking involved in exocytosis;	---NA---	---NA---
Unitranscript 595	5402	399920227	AFP55574	AFP55574.1	non-ltr retroelement reverse transcriptase [Rosa rugosa]	0	56	700.279	970	549	---NA---	0	---NA---	---NA---	---NA---	---NA---
Unitranscript 596	5092	399920227	AFP55574	AFP55574.1	non-ltr retroelement reverse transcriptase [Rosa rugosa]	0	56	700.279	970	549	---NA---	0	---NA---	---NA---	---NA---	---NA---
Unitranscript 597	740	---NA---	---NA---	---NA---	---NA---	---NA---	---NA---	---NA---	---NA---	---NA---	---NA---	0	---NA---	---NA---	---NA---	---NA---
Unitranscript 598	4327	224088838	XP_002308562	XP_002308562.1	precursor of carboxylase p-protein 1, glycine decarboxylase complex [Populus trichocarpa]	0	96	1298.49	691	667	EC:1.4.4.2	9	P:oxidation-reduction process; F:glycine dehydrogenase (decarboxylating) activity; C:mitochondrion; C:chloroplast envelope; P:glycine catabolic process; F:ATP binding; P:response to cadmium ion; F:pyridoxal phosphate binding; C:apoplast	oxidation-reduction process; glycine catabolic process; response to cadmium ion;	mitochondrion; chloroplast envelope; apoplast;	glycine dehydrogenase (decarboxylating) activity; ATP binding; pyridoxal phosphate binding;
Unitranscript 599	2240	224088838	XP_002308562	XP_002308562.1	precursor of carboxylase p-protein 1, glycine decarboxylase complex [Populus trichocarpa]	0	97	999.194	519	506	EC:1.4.4.2	9	P:oxidation-reduction process; F:glycine dehydrogenase (decarboxylating) activity; C:mitochondrion; C:chloroplast envelope; P:glycine catabolic process; F:ATP binding; P:response to cadmium ion; F:pyridoxal phosphate binding; C:apoplast	oxidation-reduction process; glycine catabolic process; response to cadmium ion;	mitochondrion; chloroplast envelope; apoplast;	glycine dehydrogenase (decarboxylating) activity; ATP binding; pyridoxal phosphate binding;
Unitranscript 600	3985	255562713	XP_002522362	XP_002522362.1	molybdopterin cofactor sulfurase, putative [Ricinus communis]	0	92	1549.26	922	852	---NA---	3	P:metabolic process; F:pyridoxal phosphate binding; F:catalytic activity	metabolic process;	---NA---	pyridoxal phosphate binding; catalytic activity;
Unitranscript 601	1864	183585179	ACC63881	ACC63881.1	coniferyl aldehyde 5-hydroxylase [Populus trichocarpa]	0	89	827.395	514	462	---NA---	0	---NA---	---NA---	---NA---	---NA---
Unitranscript 602	2367	462394195	EMJ00099	EMJ00099.1	hypothetical protein PRUPE_ppa004117mg [Prunus persica]	1.56046e-160	71	485.723	525	375	---NA---	0	---NA---	---NA---	---NA---	---NA---
Unitranscript 603	1842	293331107	NP_001167651	NP_001167651.1	uncharacterized protein LOC100381281 [Zea mays]	0	99	434.876	211	209	---NA---	8	C:microtubule; P:protein polymerization; P:GTP catabolic process; P:microtubule-based process; F:GTPase activity; F:structural constituent of cytoskeleton; C:cytoplasm; F:GTP binding	protein polymerization; GTP catabolic process; microtubule-based process;	microtubule; cytoplasm;	GTPase activity; structural constituent of cytoskeleton; GTP binding;
Unitranscript 604	1236	508715249	EOY07146	EOY07146.1	Ran-binding protein 1 b isoform 1 [Theobroma cacao]	4.21443e-102	89	311.227	186	167	---NA---	0	---NA---	---NA---	---NA---	---NA---
Unitranscript 605	3882	255540075	XP_002511102	XP_002511102.1	ATP-dependent clp protease, putative [Ricinus communis]	0	98	828.165	453	444	EC:3.6.1.15	4	F:nucleoside-triphosphatase activity; F:ATP binding; P:proteolysis; F:peptidase activity	proteolysis;	---NA---	nucleoside-triphosphatase activity; ATP binding; peptidase activity;
Unitranscript 606	4181	550337612	ERP60057	ERP60057.1	hypothetical protein POPTR_0005s00420g [Populus trichocarpa]	5.42277e-97	76	318.931	257	196	---NA---	0	---NA---	---NA---	---NA---	---NA---
Unitranscript 607	1487	118485072	ABK94399	ABK94399.1	unknown [Populus trichocarpa]	0	98	660.603	328	324	---NA---	0	---NA---	---NA---	---NA---	---NA---
Unitranscript 608	3127	118485072	ABK94399	ABK94399.1	unknown [Populus trichocarpa]	0	98	659.833	328	324	---NA---	0	---NA---	---NA---	---NA---	---NA---
Unitranscript 609	2197	495025935	AGL39710	AGL39710.1	NAC transcription factor 054 [Jatropha curcas]	4.12226e-125	60	393.66	458	279	---NA---	0	---NA---	---NA---	---NA---	---NA---
Unitranscript 610	503	---NA---	---NA---	---NA---	---NA---	---NA---	---NA---	---NA---	---NA---	---NA---	---NA---	0	---NA---	---NA---	---NA---	---NA---
Unitranscript 611	3253	255578001	XP_002529872	XP_002529872.1	aldo-keto reductase, putative [Ricinus communis]	8.43946e-132	82	410.994	297	244	EC:1.1.1.21	2	P:oxidation-reduction process; F:alditol:NADP+ 1-oxidoreductase activity	oxidation-reduction process;	---NA---	alditol:NADP+ 1-oxidoreductase activity;
Unitranscript 612	3076	557531232	ESR42415	ESR42415.1	hypothetical protein CICLE_v10012267mg [Citrus clementina]	3.37272e-85	80	285.419	204	165	---NA---	0	---NA---	---NA---	---NA---	---NA---
Unitranscript 613	2778	470133725	XP_004302710	XP_004302710.1	PREDICTED: aldo-keto reductase family 4 member C10-like [Fragaria vesca subsp. vesca]	8.11851e-105	81	268.47	192	156	---NA---	0	---NA---	---NA---	---NA---	---NA---
Unitranscript 614	2979	357494103	XP_003617340	XP_003617340.1	Transmembrane protein 56 [Medicago truncatula]	2.70544e-130	86	403.675	271	234	---NA---	1	C:integral to membrane	---NA---	integral to membrane;	---NA---
Unitranscript 615	3342	255554789	XP_002518432	XP_002518432.1	conserved hypothetical protein [Ricinus communis]	0	94	803.512	499	473	---NA---	1	C:membrane	---NA---	membrane;	---NA---
Unitranscript 616	1098	224054136	XP_002298109	XP_002298109.1	predicted protein [Populus trichocarpa]	1.06043e-16	66	82.0333	118	78	---NA---	0	---NA---	---NA---	---NA---	---NA---
Unitranscript 617	1063	224054136	XP_002298109	XP_002298109.1	predicted protein [Populus trichocarpa]	8.4179e-12	66	68.1662	104	69	---NA---	0	---NA---	---NA---	---NA---	---NA---
Unitranscript 618	779	224054136	XP_002298109	XP_002298109.1	predicted protein [Populus trichocarpa]	1.28141e-16	62	80.4925	131	82	---NA---	0	---NA---	---NA---	---NA---	---NA---
Unitranscript 619	2409	357133147	XP_003568189	XP_003568189.1	PREDICTED: phosphoglycerate kinase, chloroplastic-like isoform 1 [Brachypodium distachyon]	3.05171e-148	95	402.134	225	214	---NA---	0	---NA---	---NA---	---NA---	---NA---
Unitranscript 620	6083	255550884	XP_002516490	XP_002516490.1	conserved hypothetical protein [Ricinus communis]	0	85	1805.03	1462	1257	---NA---	0	---NA---	---NA---	---NA---	---NA---
Unitranscript 621	1087	224054994	XP_002298398	XP_002298398.1	predicted protein [Populus trichocarpa]	6.60392e-31	94	120.553	105	99	---NA---	4	P:response to wounding; P:response to UV-B; P:response to ozone; C:chloroplast thylakoid membrane	response to wounding; response to UV-B; response to ozone;	chloroplast thylakoid membrane;	---NA---
Unitranscript 622	2918	255542654	XP_002512390	XP_002512390.1	AMP-activated protein kinase, gamma regulatory subunit, putative [Ricinus communis]	0	87	625.165	383	336	---NA---	3	F:kinase activity; F:adenyl nucleotide binding; P:phosphorylation	phosphorylation;	---NA---	kinase activity; adenyl nucleotide binding;
Unitranscript 623	983	---NA---	---NA---	---NA---	---NA---	---NA---	---NA---	---NA---	---NA---	---NA---	---NA---	0	---NA---	---NA---	---NA---	---NA---
Unitranscript 624	4392	550344516	EEE80238	EEE80238.2	hypothetical protein POPTR_0002s07930g [Populus trichocarpa]	0	66	1251.88	1321	880	---NA---	0	---NA---	---NA---	---NA---	---NA---
Unitranscript 625	4167	224059160	XP_002299745	XP_002299745.1	predicted protein [Populus trichocarpa]	0	82	649.818	493	405	EC:3.4.24.0	11	P:response to salt stress; F:metal ion binding; C:mitochondrial respiratory chain complex III; C:mitochondrial outer membrane; F:metalloendopeptidase activity; P:proteolysis; C:mitochondrial intermembrane space; F:ATP binding; C:mitochondrial matrix; C:chloroplast; C:plasma membrane	response to salt stress; proteolysis;	mitochondrial respiratory chain complex III; mitochondrial outer membrane; mitochondrial intermembrane space; mitochondrial matrix; chloroplast; plasma membrane;	metal ion binding; metalloendopeptidase activity; ATP binding;
Unitranscript 626	604	---NA---	---NA---	---NA---	---NA---	---NA---	---NA---	---NA---	---NA---	---NA---	---NA---	0	---NA---	---NA---	---NA---	---NA---
Unitranscript 627	1758	---NA---	---NA---	---NA---	---NA---	---NA---	---NA---	---NA---	---NA---	---NA---	---NA---	0	---NA---	---NA---	---NA---	---NA---
Unitranscript 628	4386	255539332	XP_002510731	XP_002510731.1	cinnamoyl-CoA reductase, putative [Ricinus communis]	1.80518e-153	85	476.863	321	273	EC:1.1.1.219	4	F:dihydrokaempferol 4-reductase activity; P:oxidation-reduction process; P:cellular metabolic process; F:coenzyme binding	oxidation-reduction process; cellular metabolic process;	---NA---	dihydrokaempferol 4-reductase activity; coenzyme binding;
Unitranscript 629	1641	550340952	EEE86512	EEE86512.2	glycoside hydrolase family 47 family protein [Populus trichocarpa]	0	93	853.203	474	444	---NA---	0	---NA---	---NA---	---NA---	---NA---
Unitranscript 630	5975	166359597	ABY86891	ABY86891.1	K+ channel protein [Populus euphratica]	0	81	1008.82	718	583	---NA---	0	---NA---	---NA---	---NA---	---NA---
Unitranscript 631	304	---NA---	---NA---	---NA---	---NA---	---NA---	---NA---	---NA---	---NA---	---NA---	---NA---	0	---NA---	---NA---	---NA---	---NA---
Unitranscript 632	213	118488735	ABK96178	ABK96178.1	unknown [Populus trichocarpa]	1.01447e-35	94	131.339	71	67	---NA---	0	---NA---	---NA---	---NA---	---NA---
Unitranscript 633	2783	56784991	BAD82521	BAD82521.1	putative ATP synthase beta subunit [Oryza sativa Japonica Group]	0	99	592.808	296	294	---NA---	0	---NA---	---NA---	---NA---	---NA---
Unitranscript 634	3849	255552826	XP_002517456	XP_002517456.1	acid phosphatase, putative [Ricinus communis]	0	96	1301.58	708	684	EC:3.1.3.2	1	F:acid phosphatase activity	---NA---	---NA---	acid phosphatase activity;
Unitranscript 635	895	---NA---	---NA---	---NA---	---NA---	---NA---	---NA---	---NA---	---NA---	---NA---	---NA---	0	---NA---	---NA---	---NA---	---NA---
Unitranscript 636	875	---NA---	---NA---	---NA---	---NA---	---NA---	---NA---	---NA---	---NA---	---NA---	---NA---	0	---NA---	---NA---	---NA---	---NA---
Unitranscript 637	722	---NA---	---NA---	---NA---	---NA---	---NA---	---NA---	---NA---	---NA---	---NA---	---NA---	0	---NA---	---NA---	---NA---	---NA---
Unitranscript 638	945	449464004	XP_004149719	XP_004149719.1	PREDICTED: DNA-directed RNA polymerase II subunit RPB11-like [Cucumis sativus]	4.53348e-75	98	234.572	116	114	---NA---	0	---NA---	---NA---	---NA---	---NA---
Unitranscript 639	762	224096251	XP_002310593	XP_002310593.1	predicted protein [Populus trichocarpa]	6.62083e-64	98	204.912	133	131	---NA---	7	C:nucleolus; P:response to cold; F:structural constituent of ribosome; C:plasma membrane; C:cytosolic large ribosomal subunit; C:chloroplast; P:translation	response to cold; translation;	nucleolus; plasma membrane; cytosolic large ribosomal subunit; chloroplast;	structural constituent of ribosome;
Unitranscript 640	287	255566853	XP_002524410	XP_002524410.1	Plastid-lipid-associated protein, chloroplast precursor, putative [Ricinus communis]	6.12195e-13	100	68.5514	36	36	EC:1.3.1.74	4	F:2-alkenal reductase [NAD(P)] activity; F:structural molecule activity; P:oxidation-reduction process; C:chloroplast	oxidation-reduction process;	chloroplast;	2-alkenal reductase [NAD(P)] activity; structural molecule activity;
Unitranscript 641	1404	255566853	XP_002524410	XP_002524410.1	Plastid-lipid-associated protein, chloroplast precursor, putative [Ricinus communis]	4.88846e-77	75	251.906	220	165	---NA---	1	F:oxidoreductase activity	---NA---	---NA---	oxidoreductase activity;
Unitranscript 642	866	502089157	XP_004488832	XP_004488832.1	PREDICTED: uncharacterized protein LOC101500387 isoform X1 [Cicer arietinum]	2.8715e-24	71	108.612	107	76	---NA---	0	---NA---	---NA---	---NA---	---NA---
Unitranscript 643	1496	449460662	XP_004148064	XP_004148064.1	PREDICTED: uncharacterized protein LOC101212977 [Cucumis sativus]	2.09055e-31	98	123.25	62	61	---NA---	0	---NA---	---NA---	---NA---	---NA---
Unitranscript 644	2200	255583430	XP_002532474	XP_002532474.1	conserved hypothetical protein [Ricinus communis]	5.78179e-157	78	469.929	393	308	---NA---	1	F:nucleotide binding	---NA---	---NA---	nucleotide binding;
Unitranscript 645	1968	508725841	EOY17738	EOY17738.1	Clathrin, heavy chain isoform 5 [Theobroma cacao]	4.08731e-123	98	404.831	224	221	---NA---	0	---NA---	---NA---	---NA---	---NA---
Unitranscript 646	6280	255574808	XP_002528311	XP_002528311.1	clathrin heavy chain, putative [Ricinus communis]	0	99	2905.93	1518	1506	---NA---	5	P:vesicle-mediated transport; C:clathrin coat of coated pit; C:clathrin coat of trans-Golgi network vesicle; P:intracellular protein transport; F:structural molecule activity	vesicle-mediated transport; intracellular protein transport;	clathrin coat of coated pit; clathrin coat of trans-Golgi network vesicle;	structural molecule activity;
Unitranscript 647	1601	255548772	XP_002515442	XP_002515442.1	ccr4-associated factor, putative [Ricinus communis]	0	95	524.242	273	262	EC:3.1.13.4	3	F:nucleic acid binding; C:nucleus; F:poly(A)-specific ribonuclease activity	---NA---	nucleus;	nucleic acid binding; poly(A)-specific ribonuclease activity;
Unitranscript 648	800	296084596	CBI25617	CBI25617.3	unnamed protein product [Vitis vinifera]	4.80272e-23	73	96.2857	71	52	---NA---	0	---NA---	---NA---	---NA---	---NA---
Unitranscript 649	3561	550348413	ERP66245	ERP66245.1	hypothetical protein POPTR_0001s288101g, partial [Populus trichocarpa]	5.71469e-68	74	237.269	258	193	---NA---	0	---NA---	---NA---	---NA---	---NA---
Unitranscript 650	2651	255555487	XP_002518780	XP_002518780.1	alcohol dehydrogenase, putative [Ricinus communis]	0	91	735.717	452	413	EC:1.1.1.141; EC:1.6.5.5	4	F:15-hydroxyprostaglandin dehydrogenase (NAD+) activity; P:oxidation-reduction process; F:zinc ion binding; F:NADPH:quinone reductase activity	oxidation-reduction process;	---NA---	15-hydroxyprostaglandin dehydrogenase (NAD+) activity; zinc ion binding; NADPH:quinone reductase activity;
Unitranscript 651	1072	224098511	XP_002311200	XP_002311200.1	predicted protein [Populus trichocarpa]	6.67059e-160	97	462.996	239	232	---NA---	0	---NA---	---NA---	---NA---	---NA---
Unitranscript 652	1438	255544482	XP_002513302	XP_002513302.1	conserved hypothetical protein [Ricinus communis]	5.42193e-154	84	449.899	317	269	---NA---	0	---NA---	---NA---	---NA---	---NA---
Unitranscript 653	6944	255537431	XP_002509782	XP_002509782.1	AMP dependent CoA ligase, putative [Ricinus communis]	0	90	859.751	522	470	EC:6.2.1.26	2	P:metabolic process; F:o-succinylbenzoate-CoA ligase activity	metabolic process;	---NA---	o-succinylbenzoate-CoA ligase activity;
Unitranscript 654	6544	255537431	XP_002509782	XP_002509782.1	AMP dependent CoA ligase, putative [Ricinus communis]	0	89	642.114	416	371	EC:6.2.1.26	2	P:metabolic process; F:o-succinylbenzoate-CoA ligase activity	metabolic process;	---NA---	o-succinylbenzoate-CoA ligase activity;
Unitranscript 655	1431	255539402	XP_002510766	XP_002510766.1	peroxisomal membrane protein pmp34, putative [Ricinus communis]	7.0714e-135	86	400.593	262	227	---NA---	2	P:transport; C:integral to membrane	transport;	integral to membrane;	---NA---
Unitranscript 656	1525	557537644	ESR48762	ESR48762.1	hypothetical protein CICLE_v10001647mg [Citrus clementina]	5.87814e-138	83	297.36	212	176	---NA---	0	---NA---	---NA---	---NA---	---NA---
Unitranscript 657	3203	255565641	XP_002523810	XP_002523810.1	Glucan endo-1,3-beta-glucosidase precursor, putative [Ricinus communis]	0	92	593.193	341	314	EC:3.2.1.39	2	F:glucan endo-1,3-beta-D-glucosidase activity; P:carbohydrate metabolic process	carbohydrate metabolic process;	---NA---	glucan endo-1,3-beta-D-glucosidase activity;
Unitranscript 658	2021	351726622	NP_001236365	NP_001236365.1	squalene synthase [Glycine max]	0	93	706.827	391	364	EC:2.5.1.21	3	C:integral to membrane; P:lipid biosynthetic process; F:farnesyl-diphosphate farnesyltransferase activity	lipid biosynthetic process;	integral to membrane;	farnesyl-diphosphate farnesyltransferase activity;
Unitranscript 659	2263	550346936	EEE82806	EEE82806.2	hypothetical protein POPTR_0001s10060g [Populus trichocarpa]	3.23279e-171	81	504.982	363	297	---NA---	0	---NA---	---NA---	---NA---	---NA---
Unitranscript 660	2654	550346936	EEE82806	EEE82806.2	hypothetical protein POPTR_0001s10060g [Populus trichocarpa]	2.54072e-139	97	426.787	225	219	---NA---	0	---NA---	---NA---	---NA---	---NA---
Unitranscript 661	916	297745655	CBI40866	CBI40866.3	unnamed protein product [Vitis vinifera]	2.66018e-17	86	83.9593	52	45	---NA---	0	---NA---	---NA---	---NA---	---NA---
Unitranscript 662	2255	314991144	ADT65136	ADT65136.1	mitogen-activated protein kinase [Gossypium hirsutum]	0	93	746.117	399	375	EC:2.7.11.24	4	F:MAP kinase activity; P:MAPK cascade; P:protein phosphorylation; F:ATP binding	MAPK cascade; protein phosphorylation;	---NA---	MAP kinase activity; ATP binding;
Unitranscript 663	1513	255538612	XP_002510371	XP_002510371.1	glucose-6-phosphate isomerase, putative [Ricinus communis]	1.54129e-159	96	383.259	199	193	EC:5.3.1.9	4	C:cytoplasm; P:gluconeogenesis; F:glucose-6-phosphate isomerase activity; P:glycolysis	gluconeogenesis; glycolysis;	cytoplasm;	glucose-6-phosphate isomerase activity;
Unitranscript 664	218	---NA---	---NA---	---NA---	---NA---	---NA---	---NA---	---NA---	---NA---	---NA---	---NA---	0	---NA---	---NA---	---NA---	---NA---
Unitranscript 665	706	225458305	XP_002282774	XP_002282774.1	PREDICTED: glucose-6-phosphate isomerase, cytosolic 1 [Vitis vinifera]	1.10323e-124	98	374.015	185	182	EC:5.3.1.9	4	C:cytoplasm; P:gluconeogenesis; F:glucose-6-phosphate isomerase activity; P:glycolysis	gluconeogenesis; glycolysis;	cytoplasm;	glucose-6-phosphate isomerase activity;
Unitranscript 666	3123	255538612	XP_002510371	XP_002510371.1	glucose-6-phosphate isomerase, putative [Ricinus communis]	0	97	627.476	316	309	EC:5.3.1.9	4	C:cytoplasm; P:gluconeogenesis; F:glucose-6-phosphate isomerase activity; P:glycolysis	gluconeogenesis; glycolysis;	cytoplasm;	glucose-6-phosphate isomerase activity;
Unitranscript 667	4652	255538612	XP_002510371	XP_002510371.1	glucose-6-phosphate isomerase, putative [Ricinus communis]	1.22569e-165	98	424.091	213	210	EC:5.3.1.9	4	C:cytoplasm; P:gluconeogenesis; F:glucose-6-phosphate isomerase activity; P:glycolysis	gluconeogenesis; glycolysis;	cytoplasm;	glucose-6-phosphate isomerase activity;
Unitranscript 668	408	---NA---	---NA---	---NA---	---NA---	---NA---	---NA---	---NA---	---NA---	---NA---	---NA---	0	---NA---	---NA---	---NA---	---NA---
Unitranscript 669	2583	522191289	AGQ04211	AGQ04211.1	WRKY transcription factor 23 [Jatropha curcas]	2.61604e-77	67	262.692	394	266	---NA---	0	---NA---	---NA---	---NA---	---NA---
Unitranscript 670	3637	508699116	EOX91012	EOX91012.1	Salicylate O-methyltransferase [Theobroma cacao]	4.26227e-141	77	410.223	288	224	---NA---	0	---NA---	---NA---	---NA---	---NA---
Unitranscript 671	1011	255553502	XP_002517792	XP_002517792.1	conserved hypothetical protein [Ricinus communis]	5.961e-18	75	83.1889	80	60	---NA---	0	---NA---	---NA---	---NA---	---NA---
Unitranscript 672	5038	508699116	EOX91012	EOX91012.1	Salicylate O-methyltransferase [Theobroma cacao]	1.39047e-165	72	514.998	411	300	---NA---	0	---NA---	---NA---	---NA---	---NA---
Unitranscript 673	1819	550339343	EEE93528	EEE93528.2	ECERIFERUM 2 family protein [Populus trichocarpa]	5.05858e-169	74	497.664	437	327	---NA---	0	---NA---	---NA---	---NA---	---NA---
Unitranscript 674	4766	550329486	EEF01956	EEF01956.2	hypothetical protein POPTR_0010s10080g [Populus trichocarpa]	1.31532e-119	68	388.652	379	260	---NA---	0	---NA---	---NA---	---NA---	---NA---
Unitranscript 675	2323	306485879	ADM92588	ADM92588.1	galactinol synthase [Coffea arabica]	6.65106e-172	91	507.294	291	266	---NA---	0	---NA---	---NA---	---NA---	---NA---
Unitranscript 676	2637	306485879	ADM92588	ADM92588.1	galactinol synthase [Coffea arabica]	0	89	546.584	328	293	---NA---	0	---NA---	---NA---	---NA---	---NA---
Unitranscript 677	1123	255561030	XP_002521527	XP_002521527.1	Thioredoxin domain-containing protein, putative [Ricinus communis]	1.86787e-103	92	313.538	226	210	---NA---	1	P:cell redox homeostasis	cell redox homeostasis;	---NA---	---NA---
Unitranscript 678	2018	508712294	EOY04191	EOY04191.1	Uncharacterized protein isoform 1 [Theobroma cacao]	9.89285e-33	76	131.339	100	76	---NA---	0	---NA---	---NA---	---NA---	---NA---
Unitranscript 679	1488	255551455	XP_002516773	XP_002516773.1	Protein SSM1, putative [Ricinus communis]	2.78984e-97	74	287.73	219	163	---NA---	2	F:hydrolase activity; P:metabolic process	---NA---	---NA---	---NA---
Unitranscript 680	2580	---NA---	---NA---	---NA---	---NA---	---NA---	---NA---	---NA---	---NA---	---NA---	---NA---	0	---NA---	---NA---	---NA---	---NA---
Unitranscript 681	2006	255576223	XP_002529005	XP_002529005.1	Non-imprinted in Prader-Willi/Angelman syndrome region protein, putative [Ricinus communis]	0	96	545.814	343	332	---NA---	3	C:membrane; F:magnesium ion transmembrane transporter activity; P:magnesium ion transport	magnesium ion transport;	membrane;	magnesium ion transmembrane transporter activity;
Unitranscript 682	907	255571964	XP_002526923	XP_002526923.1	conserved hypothetical protein [Ricinus communis]	1.43019e-52	57	182.57	280	160	---NA---	0	---NA---	---NA---	---NA---	---NA---
Unitranscript 683	2131	224083147	XP_002306954	XP_002306954.1	predicted protein [Populus trichocarpa]	8.13117e-107	87	340.502	203	177	---NA---	2	F:metal ion binding; P:intracellular signal transduction	intracellular signal transduction;	---NA---	metal ion binding;
Unitranscript 684	633	550322685	EEF05989	EEF05989.2	hypothetical protein POPTR_0015s14100g [Populus trichocarpa]	2.99319e-11	69	66.6254	59	41	---NA---	0	---NA---	---NA---	---NA---	---NA---
Unitranscript 685	1596	255539637	XP_002510883	XP_002510883.1	protein phosphatase 2c, putative [Ricinus communis]	8.04077e-83	67	271.552	327	222	---NA---	1	F:hydrolase activity	---NA---	---NA---	hydrolase activity;
Unitranscript 686	671	---NA---	---NA---	---NA---	---NA---	---NA---	---NA---	---NA---	---NA---	---NA---	---NA---	0	---NA---	---NA---	---NA---	---NA---
Unitranscript 687	8060	550322683	EEF05990	EEF05990.2	kinase family protein [Populus trichocarpa]	0	80	709.138	627	502	---NA---	0	---NA---	---NA---	---NA---	---NA---
Unitranscript 688	1937	508775759	EOY23015	EOY23015.1	Phosphatase 2C family protein, putative [Theobroma cacao]	4.03179e-122	74	377.867	425	317	---NA---	0	---NA---	---NA---	---NA---	---NA---
Unitranscript 689	3760	255548734	XP_002515423	XP_002515423.1	Endosomal P24A protein precursor, putative [Ricinus communis]	0	95	1067.37	620	592	---NA---	1	C:integral to membrane	---NA---	integral to membrane;	---NA---
Unitranscript 690	3396	508713195	EOY05092	EOY05092.1	Sec23/Sec24 protein transport family protein [Theobroma cacao]	0	92	1256.89	739	681	---NA---	0	---NA---	---NA---	---NA---	---NA---
Unitranscript 691	2192	255558332	XP_002520193	XP_002520193.1	ubiquitin-protein ligase, putative [Ricinus communis]	0	81	772.311	577	469	---NA---	1	C:integral to membrane	---NA---	integral to membrane;	---NA---
Unitranscript 692	750	---NA---	---NA---	---NA---	---NA---	---NA---	---NA---	---NA---	---NA---	---NA---	---NA---	0	---NA---	---NA---	---NA---	---NA---
Unitranscript 693	251	16648799	AAL25590	AAL25590.1	At2g33150/F25I18.11 [Arabidopsis thaliana]	2.49297e-25	95	86.2705	45	43	---NA---	0	---NA---	---NA---	---NA---	---NA---
Unitranscript 694	2123	508713478	EOY05375	EOY05375.1	Peroxisomal 3-ketoacyl-CoA thiolase 3 isoform 1 [Theobroma cacao]	2.16412e-149	92	425.631	269	250	---NA---	0	---NA---	---NA---	---NA---	---NA---
Unitranscript 695	2539	550347230	EEE84089	EEE84089.2	hypothetical protein POPTR_0001s14280g [Populus trichocarpa]	0	95	618.231	395	377	---NA---	0	---NA---	---NA---	---NA---	---NA---
Unitranscript 696	352	16648799	AAL25590	AAL25590.1	At2g33150/F25I18.11 [Arabidopsis thaliana]	9.7423e-17	91	57.3806	34	31	---NA---	0	---NA---	---NA---	---NA---	---NA---
Unitranscript 697	312	113473071	ABI35967	ABI35967.1	putative DnaJ protein [Vitis vinifera]	1.14804e-10	91	60.4622	56	51	---NA---	0	---NA---	---NA---	---NA---	---NA---
Unitranscript 698	911	462407652	EMJ12986	EMJ12986.1	hypothetical protein PRUPE_ppa006330mg [Prunus persica]	7.37626e-71	100	233.417	153	153	---NA---	0	---NA---	---NA---	---NA---	---NA---
Unitranscript 699	1174	255553468	XP_002517775	XP_002517775.1	cinnamoyl-CoA reductase, putative [Ricinus communis]	1.23996e-67	85	234.187	157	134	EC:1.1.1.219	4	F:dihydrokaempferol 4-reductase activity; P:oxidation-reduction process; P:cellular metabolic process; F:coenzyme binding	oxidation-reduction process; cellular metabolic process;	---NA---	dihydrokaempferol 4-reductase activity; coenzyme binding;
Unitranscript 700	2436	550331150	ERP56883	ERP56883.1	hypothetical protein POPTR_0009s06260g [Populus trichocarpa]	5.25981e-107	81	336.65	234	190	---NA---	0	---NA---	---NA---	---NA---	---NA---
Unitranscript 701	2730	550331151	ERP56884	ERP56884.1	hypothetical protein POPTR_0009s06260g [Populus trichocarpa]	2.19484e-76	81	256.529	181	147	---NA---	0	---NA---	---NA---	---NA---	---NA---
Unitranscript 702	3186	255538288	XP_002510209	XP_002510209.1	DNA binding protein, putative [Ricinus communis]	6.65817e-109	78	354.369	368	290	---NA---	3	P:regulation of transcription, DNA-dependent; F:sequence-specific DNA binding; F:sequence-specific DNA binding transcription factor activity	---NA---	---NA---	---NA---
Unitranscript 703	496	---NA---	---NA---	---NA---	---NA---	---NA---	---NA---	---NA---	---NA---	---NA---	---NA---	0	---NA---	---NA---	---NA---	---NA---
Unitranscript 704	2958	255538288	XP_002510209	XP_002510209.1	DNA binding protein, putative [Ricinus communis]	1.88869e-111	78	359.377	370	292	---NA---	3	P:regulation of transcription, DNA-dependent; F:sequence-specific DNA binding; F:sequence-specific DNA binding transcription factor activity	---NA---	---NA---	---NA---
Unitranscript 705	1734	508777031	EOY24287	EOY24287.1	Tryptophan RNA-binding attenuator protein-like [Theobroma cacao]	3.40923e-177	94	511.531	280	265	---NA---	0	---NA---	---NA---	---NA---	---NA---
Unitranscript 706	2281	255551591	XP_002516841	XP_002516841.1	NADH dehydrogenase, putative [Ricinus communis]	5.43565e-58	92	199.519	106	98	---NA---	0	---NA---	---NA---	---NA---	---NA---
Unitranscript 707	683	255551591	XP_002516841	XP_002516841.1	NADH dehydrogenase, putative [Ricinus communis]	7.60783e-63	92	199.904	106	98	---NA---	0	---NA---	---NA---	---NA---	---NA---
Unitranscript 708	3182	255551591	XP_002516841	XP_002516841.1	NADH dehydrogenase, putative [Ricinus communis]	2.19181e-56	91	197.593	106	97	---NA---	0	---NA---	---NA---	---NA---	---NA---
Unitranscript 709	3409	224125720	XP_002329701	XP_002329701.1	predicted protein [Populus trichocarpa]	0	84	597.43	421	355	---NA---	0	---NA---	---NA---	---NA---	---NA---
Unitranscript 710	1160	255585514	XP_002533448	XP_002533448.1	conserved hypothetical protein [Ricinus communis]	2.88944e-118	82	357.836	282	234	---NA---	0	---NA---	---NA---	---NA---	---NA---
Unitranscript 711	1443	255547966	XP_002515040	XP_002515040.1	RNA binding protein, putative [Ricinus communis]	5.22298e-49	92	184.882	193	179	---NA---	2	F:nucleic acid binding; F:nucleotide binding	---NA---	---NA---	nucleic acid binding; nucleotide binding;
Unitranscript 712	5238	255550658	XP_002516378	XP_002516378.1	pitrilysin, putative [Ricinus communis]	0	87	2021.51	1262	1105	---NA---	3	F:hydrolase activity; F:metal ion binding; P:metabolic process	metabolic process;	---NA---	hydrolase activity; metal ion binding;
Unitranscript 713	405	449489527	XP_004158338	XP_004158338.1	PREDICTED: cathepsin B-like [Cucumis sativus]	1.89096e-20	95	90.8929	47	45	---NA---	0	---NA---	---NA---	---NA---	---NA---
Unitranscript 714	3109	255548165	XP_002515139	XP_002515139.1	cathepsin B, putative [Ricinus communis]	0	87	575.474	335	294	EC:3.4.22.0	3	P:proteolysis; P:regulation of catalytic activity; F:cysteine-type endopeptidase activity	proteolysis; regulation of catalytic activity;	---NA---	cysteine-type endopeptidase activity;
Unitranscript 715	2631	255548165	XP_002515139	XP_002515139.1	cathepsin B, putative [Ricinus communis]	6.03548e-142	91	434.876	237	217	EC:3.4.22.0	3	P:proteolysis; P:regulation of catalytic activity; F:cysteine-type endopeptidase activity	proteolysis; regulation of catalytic activity;	---NA---	cysteine-type endopeptidase activity;
Unitranscript 716	1311	255553127	XP_002517606	XP_002517606.1	lactoylglutathione lyase, putative [Ricinus communis]	9.01956e-101	97	306.99	159	155	---NA---	1	F:lyase activity	---NA---	---NA---	lyase activity;
Unitranscript 717	2101	255553127	XP_002517606	XP_002517606.1	lactoylglutathione lyase, putative [Ricinus communis]	3.41507e-48	98	174.096	86	85	---NA---	1	F:lyase activity	---NA---	---NA---	lyase activity;
Unitranscript 718	1281	255553127	XP_002517606	XP_002517606.1	lactoylglutathione lyase, putative [Ricinus communis]	4.28758e-102	98	309.686	159	156	---NA---	1	F:lyase activity	---NA---	---NA---	lyase activity;
Unitranscript 719	1224	255554214	XP_002518147	XP_002518147.1	inosine triphosphate pyrophosphatase, putative [Ricinus communis]	7.87235e-99	83	305.064	222	185	EC:3.6.1.19	6	C:cytoplasm; F:metal ion binding; F:nucleoside-triphosphate diphosphatase activity; P:deoxyribonucleoside triphosphate catabolic process; P:nucleotide metabolic process; F:nucleotide binding	deoxyribonucleoside triphosphate catabolic process; nucleotide metabolic process;	cytoplasm;	metal ion binding; nucleoside-triphosphate diphosphatase activity; nucleotide binding;
Unitranscript 720	744	---NA---	---NA---	---NA---	---NA---	---NA---	---NA---	---NA---	---NA---	---NA---	---NA---	0	---NA---	---NA---	---NA---	---NA---
Unitranscript 721	2424	224089605	XP_002308775	XP_002308775.1	predicted protein [Populus trichocarpa]	0	88	620.928	536	477	---NA---	9	C:photosystem I; P:transcription initiation from RNA polymerase II promoter; C:integral to membrane; F:DNA binding; P:photosynthesis; C:chloroplast; P:positive regulation of transcription, DNA-dependent; F:catalytic activity; C:nucleus	transcription initiation from RNA polymerase II promoter; photosynthesis; positive regulation of transcription, DNA-dependent;	photosystem I; integral to membrane; chloroplast; nucleus;	DNA binding; catalytic activity;
Unitranscript 722	2173	255546953	XP_002514534	XP_002514534.1	s-adenosylmethionine decarboxylase, putative [Ricinus communis]	0	89	558.91	351	314	EC:4.1.1.50	4	P:S-adenosylmethioninamine biosynthetic process; P:spermine biosynthetic process; F:adenosylmethionine decarboxylase activity; P:spermidine biosynthetic process	S-adenosylmethioninamine biosynthetic process; spermine biosynthetic process; spermidine biosynthetic process;	---NA---	adenosylmethionine decarboxylase activity;
Unitranscript 723	3464	550345222	EEE81919	EEE81919.2	hypothetical protein POPTR_0002s17470g [Populus trichocarpa]	0	79	1013.45	757	604	---NA---	0	---NA---	---NA---	---NA---	---NA---
Unitranscript 724	279	118487364	ABK95510	ABK95510.1	unknown [Populus trichocarpa]	4.74349e-23	93	94.7449	48	45	---NA---	0	---NA---	---NA---	---NA---	---NA---
Unitranscript 725	2867	1708191	Q07423	Q07423.1	HEX6_RICCO RecName: Full=Hexose carrier protein HEX6	0	89	822.387	536	479	---NA---	0	---NA---	---NA---	---NA---	---NA---
Unitranscript 726	2783	1708191	Q07423	Q07423.1	HEX6_RICCO RecName: Full=Hexose carrier protein HEX6	0	94	839.336	508	479	---NA---	0	---NA---	---NA---	---NA---	---NA---
Unitranscript 727	2742	557531605	ESR42788	ESR42788.1	hypothetical protein CICLE_v10011650mg [Citrus clementina]	0	91	708.753	439	401	---NA---	0	---NA---	---NA---	---NA---	---NA---
Unitranscript 728	4994	550325606	ERP54127	ERP54127.1	hypothetical protein POPTR_0013s12070g [Populus trichocarpa]	0	78	1884.77	1534	1206	---NA---	0	---NA---	---NA---	---NA---	---NA---
Unitranscript 729	2433	508698970	EOX90866	EOX90866.1	2-oxoglutarate and Fe(II)-dependent oxygenase superfamily protein isoform 1 [Theobroma cacao]	1.93242e-174	69	521.931	513	359	---NA---	0	---NA---	---NA---	---NA---	---NA---
Unitranscript 730	841	255569070	XP_002525504	XP_002525504.1	conserved hypothetical protein [Ricinus communis]	4.1734e-48	83	170.629	137	114	---NA---	0	---NA---	---NA---	---NA---	---NA---
Unitranscript 731	988	255543152	XP_002512639	XP_002512639.1	conserved hypothetical protein [Ricinus communis]	4.6417e-70	97	223.016	134	130	---NA---	0	---NA---	---NA---	---NA---	---NA---
Unitranscript 732	4923	255567182	XP_002524572	XP_002524572.1	hypothetical protein RCOM_1211540 [Ricinus communis]	0	78	1150.96	958	748	---NA---	1	F:DNA binding	---NA---	---NA---	DNA binding;
Unitranscript 733	2504	255566923	XP_002524444	XP_002524444.1	Acyl-protein thioesterase, putative [Ricinus communis]	3.81607e-126	93	387.882	214	200	EC:3.1.1.1	5	F:retinyl-palmitate esterase activity; F:methyl salicylate esterase activity; F:carboxylesterase activity; F:methyl jasmonate esterase activity; F:methyl indole-3-acetate esterase activity	---NA---	---NA---	retinyl-palmitate esterase activity; methyl salicylate esterase activity; carboxylesterase activity; methyl jasmonate esterase activity; methyl indole-3-acetate esterase activity;
Unitranscript 734	1608	356499873	XP_003518760	XP_003518760.1	PREDICTED: leucine-rich repeat receptor-like serine/threonine-protein kinase BAM1-like isoform 1 [Glycine max]	1.42848e-149	90	343.199	201	182	---NA---	0	---NA---	---NA---	---NA---	---NA---
Unitranscript 735	2244	224081698	XP_002306477	XP_002306477.1	predicted protein [Populus trichocarpa]	0	94	782.711	419	398	EC:2.4.2.11; EC:2.4.2.19	4	F:nicotinate phosphoribosyltransferase activity; P:nicotinate nucleotide salvage; F:nicotinate-nucleotide diphosphorylase (carboxylating) activity; P:NAD biosynthetic process	nicotinate nucleotide salvage; NAD biosynthetic process;	---NA---	nicotinate phosphoribosyltransferase activity; nicotinate-nucleotide diphosphorylase (carboxylating) activity;
Unitranscript 736	2242	224081698	XP_002306477	XP_002306477.1	predicted protein [Populus trichocarpa]	0	90	987.252	584	526	EC:2.4.2.11; EC:2.4.2.19	4	F:nicotinate phosphoribosyltransferase activity; P:nicotinate nucleotide salvage; F:nicotinate-nucleotide diphosphorylase (carboxylating) activity; P:NAD biosynthetic process	nicotinate nucleotide salvage; NAD biosynthetic process;	---NA---	nicotinate phosphoribosyltransferase activity; nicotinate-nucleotide diphosphorylase (carboxylating) activity;
Unitranscript 737	228	55736085	AAV63570	AAV63570.1	auxin-induced putative CP12 domain-containing protein [Arachis hypogaea]	1.68299e-13	87	65.855	39	34	---NA---	0	---NA---	---NA---	---NA---	---NA---
Unitranscript 738	6504	557531322	ESR42505	ESR42505.1	hypothetical protein CICLE_v10011279mg [Citrus clementina]	0	89	775.007	446	398	---NA---	0	---NA---	---NA---	---NA---	---NA---
Unitranscript 739	575	255564476	XP_002523234	XP_002523234.1	molybdopterin synthase large subunit, putative [Ricinus communis]	9.68058e-55	94	180.644	98	93	---NA---	1	P:Mo-molybdopterin cofactor biosynthetic process	Mo-molybdopterin cofactor biosynthetic process;	---NA---	---NA---
Unitranscript 740	1425	255537904	XP_002510017	XP_002510017.1	Inositol-tetrakisphosphate 1-kinase, putative [Ricinus communis]	8.50964e-82	95	265.774	173	166	EC:2.7.1.159; EC:2.7.1.134	8	F:inositol-1,3,4-trisphosphate 5-kinase activity; F:inositol tetrakisphosphate 1-kinase activity; C:intracellular; P:phosphorylation; F:ATP binding; F:magnesium ion binding; F:inositol-1,3,4-trisphosphate 6-kinase activity; P:inositol trisphosphate metabolic process	phosphorylation; inositol trisphosphate metabolic process;	intracellular;	inositol-1,3,4-trisphosphate 5-kinase activity; inositol tetrakisphosphate 1-kinase activity; ATP binding; magnesium ion binding; inositol-1,3,4-trisphosphate 6-kinase activity;
Unitranscript 741	2189	255537904	XP_002510017	XP_002510017.1	Inositol-tetrakisphosphate 1-kinase, putative [Ricinus communis]	6.32567e-127	95	390.578	246	235	EC:2.7.1.159; EC:2.7.1.134	8	F:inositol-1,3,4-trisphosphate 5-kinase activity; F:inositol tetrakisphosphate 1-kinase activity; C:intracellular; P:phosphorylation; F:ATP binding; F:magnesium ion binding; F:inositol-1,3,4-trisphosphate 6-kinase activity; P:inositol trisphosphate metabolic process	phosphorylation; inositol trisphosphate metabolic process;	intracellular;	inositol-1,3,4-trisphosphate 5-kinase activity; inositol tetrakisphosphate 1-kinase activity; ATP binding; magnesium ion binding; inositol-1,3,4-trisphosphate 6-kinase activity;
Unitranscript 742	2229	550339314	EEE93511	EEE93511.2	hypothetical protein POPTR_0005s19370g [Populus trichocarpa]	1.19983e-139	95	424.091	245	233	---NA---	0	---NA---	---NA---	---NA---	---NA---
Unitranscript 743	1829	224138316	XP_002326572	XP_002326572.1	predicted protein [Populus trichocarpa]	0	95	763.451	407	390	---NA---	0	---NA---	---NA---	---NA---	---NA---
Unitranscript 744	4585	550332318	EEE88423	EEE88423.2	hypothetical protein POPTR_0008s03160g [Populus trichocarpa]	0	95	732.25	393	376	---NA---	0	---NA---	---NA---	---NA---	---NA---
Unitranscript 745	1333	385653781	AFI61838	AFI61838.1	harmalin [Peganum harmala]	2.27597e-42	81	153.295	113	92	---NA---	0	---NA---	---NA---	---NA---	---NA---
Unitranscript 746	4905	550326756	EEE96337	EEE96337.2	hypothetical protein POPTR_0012s09630g [Populus trichocarpa]	0	68	582.793	586	401	---NA---	0	---NA---	---NA---	---NA---	---NA---
Unitranscript 747	1131	550344380	EEE80155	EEE80155.2	mitogen-activated protein kinase [Populus trichocarpa]	2.70032e-139	100	419.083	215	215	---NA---	0	---NA---	---NA---	---NA---	---NA---
Unitranscript 748	897	255543565	XP_002512845	XP_002512845.1	Light-regulated protein precursor, putative [Ricinus communis]	2.84301e-49	75	168.318	141	106	---NA---	0	---NA---	---NA---	---NA---	---NA---
Unitranscript 749	2767	255539769	XP_002510949	XP_002510949.1	protein binding protein, putative [Ricinus communis]	0	84	903.664	614	519	---NA---	1	F:zinc ion binding	---NA---	---NA---	zinc ion binding;
Unitranscript 750	2714	224119448	XP_002331232	XP_002331232.1	predicted protein [Populus trichocarpa]	5.38484e-122	88	384.415	227	201	---NA---	0	---NA---	---NA---	---NA---	---NA---
Unitranscript 751	2198	557553569	ESR63583	ESR63583.1	hypothetical protein CICLE_v10008269mg [Citrus clementina]	0	84	564.303	396	335	---NA---	0	---NA---	---NA---	---NA---	---NA---
Unitranscript 752	3090	255586705	XP_002533977	XP_002533977.1	CBL-interacting serine/threonine-protein kinase, putative [Ricinus communis]	0	95	731.095	428	408	EC:2.7.11.17	4	F:calmodulin-dependent protein kinase activity; P:protein phosphorylation; F:ATP binding; P:signal transduction	protein phosphorylation; signal transduction;	---NA---	calmodulin-dependent protein kinase activity; ATP binding;
Unitranscript 753	4909	255564144	XP_002523069	XP_002523069.1	DNA binding protein, putative [Ricinus communis]	9.55074e-96	76	323.939	250	190	---NA---	1	F:metal ion binding	---NA---	---NA---	metal ion binding;
Unitranscript 754	5683	255564142	XP_002523068	XP_002523068.1	conserved hypothetical protein [Ricinus communis]	1.14027e-70	93	243.047	158	147	---NA---	1	P:response to stress	response to stress;	---NA---	---NA---
Unitranscript 755	2769	255569379	XP_002525657	XP_002525657.1	Omega-3 fatty acid desaturase, endoplasmic reticulum, putative [Ricinus communis]	0	81	600.127	404	331	EC:1.14.99.33; EC:1.14.19.0	4	F:delta12-fatty acid dehydrogenase activity; P:oxidation-reduction process; P:lipid metabolic process; F:oxidoreductase activity, acting on paired donors, with oxidation of a pair of donors resulting in the reduction of molecular oxygen to two molecules of water	oxidation-reduction process; lipid metabolic process;	---NA---	delta12-fatty acid dehydrogenase activity; oxidoreductase activity, acting on paired donors, with oxidation of a pair of donors resulting in the reduction of molecular oxygen to two molecules of water;
Unitranscript 756	1262	255558039	XP_002520048	XP_002520048.1	syntaxin, plant, putative [Ricinus communis]	9.74514e-70	88	229.18	165	146	---NA---	4	C:membrane; F:SNAP receptor activity; P:vesicle-mediated transport; P:intracellular protein transport	vesicle-mediated transport; intracellular protein transport;	membrane;	SNAP receptor activity;
Unitranscript 757	2284	255558045	XP_002520051	XP_002520051.1	Heat shock factor protein HSF8, putative [Ricinus communis]	6.06794e-139	70	427.943	420	298	---NA---	6	P:regulation of transcription, DNA-dependent; P:response to stress; F:sequence-specific DNA binding; P:response to heat; C:nucleus; F:sequence-specific DNA binding transcription factor activity	---NA---	---NA---	---NA---
Unitranscript 758	2572	224074768	XP_002304454	XP_002304454.1	predicted protein [Populus trichocarpa]	3.83054e-67	98	178.333	86	85	---NA---	3	P:chlorophyll catabolic process; P:PSII associated light-harvesting complex II catabolic process; C:plastid	chlorophyll catabolic process; PSII associated light-harvesting complex II catabolic process;	plastid;	---NA---
Unitranscript 759	2380	224074768	XP_002304454	XP_002304454.1	predicted protein [Populus trichocarpa]	1.8248e-67	90	179.104	98	89	---NA---	3	P:chlorophyll catabolic process; P:PSII associated light-harvesting complex II catabolic process; C:plastid	chlorophyll catabolic process; PSII associated light-harvesting complex II catabolic process;	plastid;	---NA---
Unitranscript 760	1234	462395246	EMJ01045	EMJ01045.1	hypothetical protein PRUPE_ppa006208mg [Prunus persica]	2.21461e-73	93	243.817	166	156	---NA---	0	---NA---	---NA---	---NA---	---NA---
Unitranscript 761	6560	255581359	XP_002531489	XP_002531489.1	Potassium transporter, putative [Ricinus communis]	0	94	1128.62	715	677	---NA---	3	F:potassium ion transmembrane transporter activity; P:potassium ion transmembrane transport; C:membrane	potassium ion transmembrane transport;	membrane;	potassium ion transmembrane transporter activity;
Unitranscript 762	816	449438835	XP_004137193	XP_004137193.1	PREDICTED: 50S ribosomal protein L23-like [Cucumis sativus]	3.61845e-52	76	176.407	151	116	---NA---	0	---NA---	---NA---	---NA---	---NA---
Unitranscript 763	1093	557534152	ESR45270	ESR45270.1	hypothetical protein CICLE_v10003449mg [Citrus clementina]	1.37527e-132	97	387.497	204	198	---NA---	0	---NA---	---NA---	---NA---	---NA---
Unitranscript 764	980	557534152	ESR45270	ESR45270.1	hypothetical protein CICLE_v10003449mg [Citrus clementina]	2.52434e-116	84	344.739	219	185	---NA---	0	---NA---	---NA---	---NA---	---NA---
Unitranscript 765	2733	224126549	XP_002319865	XP_002319865.1	predicted protein [Populus trichocarpa]	6.16395e-119	84	371.703	266	224	---NA---	2	F:nucleic acid binding; F:nucleotide binding	---NA---	---NA---	nucleic acid binding; nucleotide binding;
Unitranscript 766	4540	224068739	XP_002302813	XP_002302813.1	predicted protein [Populus trichocarpa]	1.3137e-179	91	548.125	331	302	---NA---	2	P:metabolic process; F:hydrolase activity	metabolic process;	---NA---	hydrolase activity;
Unitranscript 767	824	502089576	XP_004488953	XP_004488953.1	PREDICTED: uncharacterized protein LOC101497240 [Cicer arietinum]	1.24184e-08	66	58.5362	63	42	---NA---	0	---NA---	---NA---	---NA---	---NA---
Unitranscript 768	1581	---NA---	---NA---	---NA---	---NA---	---NA---	---NA---	---NA---	---NA---	---NA---	---NA---	0	---NA---	---NA---	---NA---	---NA---
Unitranscript 769	1338	---NA---	---NA---	---NA---	---NA---	---NA---	---NA---	---NA---	---NA---	---NA---	---NA---	0	---NA---	---NA---	---NA---	---NA---
Unitranscript 770	1328	---NA---	---NA---	---NA---	---NA---	---NA---	---NA---	---NA---	---NA---	---NA---	---NA---	0	---NA---	---NA---	---NA---	---NA---
Unitranscript 771	878	---NA---	---NA---	---NA---	---NA---	---NA---	---NA---	---NA---	---NA---	---NA---	---NA---	0	---NA---	---NA---	---NA---	---NA---
Unitranscript 772	797	---NA---	---NA---	---NA---	---NA---	---NA---	---NA---	---NA---	---NA---	---NA---	---NA---	0	---NA---	---NA---	---NA---	---NA---
Unitranscript 773	1488	---NA---	---NA---	---NA---	---NA---	---NA---	---NA---	---NA---	---NA---	---NA---	---NA---	0	---NA---	---NA---	---NA---	---NA---
Unitranscript 774	1781	---NA---	---NA---	---NA---	---NA---	---NA---	---NA---	---NA---	---NA---	---NA---	---NA---	0	---NA---	---NA---	---NA---	---NA---
Unitranscript 775	945	---NA---	---NA---	---NA---	---NA---	---NA---	---NA---	---NA---	---NA---	---NA---	---NA---	0	---NA---	---NA---	---NA---	---NA---
Unitranscript 776	346	550339791	EEE94743	EEE94743.2	hypothetical protein POPTR_0005s26580g [Populus trichocarpa]	4.98202e-31	80	117.472	78	63	---NA---	0	---NA---	---NA---	---NA---	---NA---
Unitranscript 777	3615	550323102	EEE98334	EEE98334.2	FF domain-containing family protein [Populus trichocarpa]	0	73	808.135	815	599	---NA---	0	---NA---	---NA---	---NA---	---NA---
Unitranscript 778	4208	508723764	EOY15661	EOY15661.1	Pre-mRNA-processing protein 40A isoform 1 [Theobroma cacao]	0	78	991.49	968	764	---NA---	0	---NA---	---NA---	---NA---	---NA---
Unitranscript 779	1036	---NA---	---NA---	---NA---	---NA---	---NA---	---NA---	---NA---	---NA---	---NA---	---NA---	0	---NA---	---NA---	---NA---	---NA---
Unitranscript 780	2824	13540823	AAK29467	AAK29467.1	polyprotein-like [Solanum chilense]	4.087e-40	48	103.605	280	135	---NA---	0	---NA---	---NA---	---NA---	---NA---
Unitranscript 781	2625	---NA---	---NA---	---NA---	---NA---	---NA---	---NA---	---NA---	---NA---	---NA---	---NA---	0	---NA---	---NA---	---NA---	---NA---
Unitranscript 782	1504	---NA---	---NA---	---NA---	---NA---	---NA---	---NA---	---NA---	---NA---	---NA---	---NA---	0	---NA---	---NA---	---NA---	---NA---
Unitranscript 783	1959	---NA---	---NA---	---NA---	---NA---	---NA---	---NA---	---NA---	---NA---	---NA---	---NA---	0	---NA---	---NA---	---NA---	---NA---
Unitranscript 784	1629	---NA---	---NA---	---NA---	---NA---	---NA---	---NA---	---NA---	---NA---	---NA---	---NA---	0	---NA---	---NA---	---NA---	---NA---
Unitranscript 785	2696	---NA---	---NA---	---NA---	---NA---	---NA---	---NA---	---NA---	---NA---	---NA---	---NA---	0	---NA---	---NA---	---NA---	---NA---
Unitranscript 786	5448	225423440	XP_002273771	XP_002273771.1	PREDICTED: uncharacterized protein LOC100259261 [Vitis vinifera]	4.62051e-40	66	157.147	188	125	---NA---	0	---NA---	---NA---	---NA---	---NA---
Unitranscript 787	562	---NA---	---NA---	---NA---	---NA---	---NA---	---NA---	---NA---	---NA---	---NA---	---NA---	0	---NA---	---NA---	---NA---	---NA---
Unitranscript 788	953	---NA---	---NA---	---NA---	---NA---	---NA---	---NA---	---NA---	---NA---	---NA---	---NA---	0	---NA---	---NA---	---NA---	---NA---
Unitranscript 789	627	---NA---	---NA---	---NA---	---NA---	---NA---	---NA---	---NA---	---NA---	---NA---	---NA---	0	---NA---	---NA---	---NA---	---NA---
Unitranscript 790	852	---NA---	---NA---	---NA---	---NA---	---NA---	---NA---	---NA---	---NA---	---NA---	---NA---	0	---NA---	---NA---	---NA---	---NA---
Unitranscript 791	1070	224124700	XP_002319400	XP_002319400.1	predicted protein [Populus trichocarpa]	9.74429e-90	91	275.789	172	157	---NA---	6	F:identical protein binding; P:defense response to bacterium; P:regulation of developmental growth; P:chromatin remodeling; P:regulation of flower development; C:nucleus	defense response to bacterium; regulation of developmental growth; chromatin remodeling; regulation of flower development;	nucleus;	identical protein binding;
Unitranscript 792	2493	462422767	EMJ27030	EMJ27030.1	hypothetical protein PRUPE_ppa011557mg [Prunus persica]	4.36339e-91	86	294.278	201	173	---NA---	0	---NA---	---NA---	---NA---	---NA---
Unitranscript 793	2860	255546870	XP_002514493	XP_002514493.1	protein phosphatase 2c, putative [Ricinus communis]	3.06025e-128	92	398.282	214	199	EC:3.1.3.16	2	P:metabolic process; F:phosphoprotein phosphatase activity	metabolic process;	---NA---	phosphoprotein phosphatase activity;
Unitranscript 794	1709	255546870	XP_002514493	XP_002514493.1	protein phosphatase 2c, putative [Ricinus communis]	3.45092e-125	97	362.073	187	182	EC:3.1.3.16	2	P:metabolic process; F:phosphoprotein phosphatase activity	metabolic process;	---NA---	phosphoprotein phosphatase activity;
Unitranscript 795	758	---NA---	---NA---	---NA---	---NA---	---NA---	---NA---	---NA---	---NA---	---NA---	---NA---	0	---NA---	---NA---	---NA---	---NA---
Unitranscript 796	2191	---NA---	---NA---	---NA---	---NA---	---NA---	---NA---	---NA---	---NA---	---NA---	---NA---	0	---NA---	---NA---	---NA---	---NA---
Unitranscript 797	2550	---NA---	---NA---	---NA---	---NA---	---NA---	---NA---	---NA---	---NA---	---NA---	---NA---	0	---NA---	---NA---	---NA---	---NA---
Unitranscript 798	2025	548833688	ERM96125	ERM96125.1	hypothetical protein AMTR_s00001p00015790 [Amborella trichopoda]	6.33186e-42	74	156.762	154	115	---NA---	0	---NA---	---NA---	---NA---	---NA---
Unitranscript 799	1485	557535572	ESR46690	ESR46690.1	hypothetical protein CICLE_v10001944mg [Citrus clementina]	7.63658e-121	78	365.54	306	240	---NA---	0	---NA---	---NA---	---NA---	---NA---
Unitranscript 800	1140	356502852	XP_003520229	XP_003520229.1	PREDICTED: ferredoxin--NADP reductase, leaf isozyme, chloroplastic-like isoform 2 [Glycine max]	2.58162e-105	93	322.783	170	159	---NA---	0	---NA---	---NA---	---NA---	---NA---
Unitranscript 801	898	2168137	CAA66149	CAA66149.1	PKF1 [Fagus sylvatica]	2.09804e-72	92	230.335	127	117	---NA---	0	---NA---	---NA---	---NA---	---NA---
Unitranscript 802	2120	356559282	XP_003547929	XP_003547929.1	PREDICTED: ferredoxin--NADP reductase, leaf isozyme, chloroplastic-like isoform 1 [Glycine max]	0	94	670.618	362	343	---NA---	0	---NA---	---NA---	---NA---	---NA---
Unitranscript 803	3387	224100637	XP_002311956	XP_002311956.1	predicted protein [Populus trichocarpa]	5.2264e-37	61	152.91	183	113	---NA---	0	---NA---	---NA---	---NA---	---NA---
Unitranscript 804	2541	224100637	XP_002311956	XP_002311956.1	predicted protein [Populus trichocarpa]	3.81484e-39	61	157.918	194	119	---NA---	0	---NA---	---NA---	---NA---	---NA---
Unitranscript 805	2089	565468846	XP_006292226	XP_006292226.1	hypothetical protein CARUB_v10018432mg [Capsella rubella]	0	72	589.726	626	451	---NA---	0	---NA---	---NA---	---NA---	---NA---
Unitranscript 806	2551	255545186	XP_002513654	XP_002513654.1	beta-carotene hydroxylase, putative [Ricinus communis]	9.52136e-121	85	376.326	270	231	---NA---	5	P:fatty acid biosynthetic process; F:oxidoreductase activity; F:iron ion binding; C:integral to membrane; P:oxidation-reduction process	fatty acid biosynthetic process; oxidation-reduction process;	integral to membrane;	oxidoreductase activity; iron ion binding;
Unitranscript 807	2492	255545186	XP_002513654	XP_002513654.1	beta-carotene hydroxylase, putative [Ricinus communis]	9.48048e-89	83	291.582	220	183	---NA---	5	P:fatty acid biosynthetic process; F:oxidoreductase activity; F:iron ion binding; C:integral to membrane; P:oxidation-reduction process	fatty acid biosynthetic process; oxidation-reduction process;	integral to membrane;	oxidoreductase activity; iron ion binding;
Unitranscript 808	3240	325461582	ADZ14893	ADZ14893.1	beta-carotene hydroxylase [Carica papaya]	8.6416e-72	94	248.054	161	152	---NA---	0	---NA---	---NA---	---NA---	---NA---
Unitranscript 809	438	325461582	ADZ14893	ADZ14893.1	beta-carotene hydroxylase [Carica papaya]	4.84438e-20	100	76.2554	34	34	---NA---	0	---NA---	---NA---	---NA---	---NA---
Unitranscript 810	3069	255537037	XP_002509585	XP_002509585.1	21 kDa protein precursor, putative [Ricinus communis]	2.30844e-76	87	256.529	182	159	EC:3.1.1.11	3	F:pectinesterase activity; P:negative regulation of catalytic activity; F:enzyme inhibitor activity	negative regulation of catalytic activity;	---NA---	pectinesterase activity; enzyme inhibitor activity;
Unitranscript 811	1327	508707353	EOX99249	EOX99249.1	Adenine nucleotide alpha hydrolases-like superfamily protein isoform 3 [Theobroma cacao]	1.32302e-82	73	263.462	260	192	---NA---	0	---NA---	---NA---	---NA---	---NA---
Unitranscript 812	1078	508707353	EOX99249	EOX99249.1	Adenine nucleotide alpha hydrolases-like superfamily protein isoform 3 [Theobroma cacao]	1.1957e-83	74	263.462	258	192	---NA---	0	---NA---	---NA---	---NA---	---NA---
Unitranscript 813	1041	508707353	EOX99249	EOX99249.1	Adenine nucleotide alpha hydrolases-like superfamily protein isoform 3 [Theobroma cacao]	6.69328e-85	74	266.159	259	193	---NA---	0	---NA---	---NA---	---NA---	---NA---
Unitranscript 814	2360	550347872	EEE84463	EEE84463.2	hypothetical protein POPTR_0001s22110g [Populus trichocarpa]	0	84	722.235	497	418	---NA---	0	---NA---	---NA---	---NA---	---NA---
Unitranscript 815	1094	557522069	ESR33436	ESR33436.1	hypothetical protein CICLE_v10005872mg [Citrus clementina]	1.34097e-88	92	274.248	161	149	---NA---	0	---NA---	---NA---	---NA---	---NA---
Unitranscript 816	1157	255550269	XP_002516185	XP_002516185.1	aminoadipic semialdehyde synthase, putative [Ricinus communis]	1.2248e-08	81	63.1586	38	31	EC:1.5.1.8; EC:1.5.1.10	3	F:saccharopine dehydrogenase (NADP+, L-lysine-forming) activity; P:oxidation-reduction process; F:saccharopine dehydrogenase (NADP+, L-glutamate-forming) activity	oxidation-reduction process;	---NA---	saccharopine dehydrogenase (NADP+, L-lysine-forming) activity; saccharopine dehydrogenase (NADP+, L-glutamate-forming) activity;
Unitranscript 817	923	508782862	EOY30118	EOY30118.1	Lysine-ketoglutarate reductase/saccharopine dehydrogenase bifunctional enzyme [Theobroma cacao]	1.21443e-35	62	144.05	135	84	---NA---	0	---NA---	---NA---	---NA---	---NA---
Unitranscript 818	4076	255550269	XP_002516185	XP_002516185.1	aminoadipic semialdehyde synthase, putative [Ricinus communis]	0	86	1402.11	919	791	EC:1.5.1.8; EC:1.5.1.10	3	F:saccharopine dehydrogenase (NADP+, L-lysine-forming) activity; P:oxidation-reduction process; F:saccharopine dehydrogenase (NADP+, L-glutamate-forming) activity	oxidation-reduction process;	---NA---	saccharopine dehydrogenase (NADP+, L-lysine-forming) activity; saccharopine dehydrogenase (NADP+, L-glutamate-forming) activity;
Unitranscript 819	301	508776419	EOY23675	EOY23675.1	SAUR family protein [Theobroma cacao]	1.45465e-35	77	125.561	94	73	---NA---	0	---NA---	---NA---	---NA---	---NA---
Unitranscript 820	1598	462419142	EMJ23405	EMJ23405.1	hypothetical protein PRUPE_ppa009742mg [Prunus persica]	5.9893e-121	85	365.925	279	239	---NA---	0	---NA---	---NA---	---NA---	---NA---
Unitranscript 821	923	224099549	XP_002311528	XP_002311528.1	predicted protein [Populus trichocarpa]	4.68679e-20	83	88.9669	67	56	---NA---	0	---NA---	---NA---	---NA---	---NA---
Unitranscript 822	472	---NA---	---NA---	---NA---	---NA---	---NA---	---NA---	---NA---	---NA---	---NA---	---NA---	0	---NA---	---NA---	---NA---	---NA---
Unitranscript 823	556	224078856	XP_002305655	XP_002305655.1	f-box family protein [Populus trichocarpa]	6.40554e-39	63	139.428	137	87	---NA---	0	---NA---	---NA---	---NA---	---NA---
Unitranscript 824	486	550327562	EEE97272	EEE97272.2	hypothetical protein POPTR_0011s04260g, partial [Populus trichocarpa]	5.33049e-28	58	109.383	129	75	---NA---	0	---NA---	---NA---	---NA---	---NA---
Unitranscript 825	5192	255566490	XP_002524230	XP_002524230.1	delta 1-pyrroline-5-carboxylate synthetase, putative [Ricinus communis]	0	93	974.541	651	608	EC:2.7.2.11; EC:1.2.1.41	5	C:cytoplasm; P:proline biosynthetic process; F:glutamate 5-kinase activity; F:glutamate-5-semialdehyde dehydrogenase activity; P:oxidation-reduction process	proline biosynthetic process; oxidation-reduction process;	cytoplasm;	glutamate 5-kinase activity; glutamate-5-semialdehyde dehydrogenase activity;
Unitranscript 826	5198	255566490	XP_002524230	XP_002524230.1	delta 1-pyrroline-5-carboxylate synthetase, putative [Ricinus communis]	0	94	1063.91	687	649	EC:2.7.2.11; EC:1.2.1.41	5	C:cytoplasm; P:proline biosynthetic process; F:glutamate 5-kinase activity; F:glutamate-5-semialdehyde dehydrogenase activity; P:oxidation-reduction process	proline biosynthetic process; oxidation-reduction process;	cytoplasm;	glutamate 5-kinase activity; glutamate-5-semialdehyde dehydrogenase activity;
Unitranscript 827	408	224105813	XP_002313940	XP_002313940.1	predicted protein [Populus trichocarpa]	4.51691e-21	78	92.4337	73	57	---NA---	0	---NA---	---NA---	---NA---	---NA---
Unitranscript 828	1818	255566555	XP_002524262	XP_002524262.1	malate dehydrogenase, putative [Ricinus communis]	0	96	591.267	345	333	EC:1.1.1.37	4	P:malate metabolic process; P:tricarboxylic acid cycle; P:cellular carbohydrate metabolic process; F:L-malate dehydrogenase activity	malate metabolic process; tricarboxylic acid cycle; cellular carbohydrate metabolic process;	---NA---	L-malate dehydrogenase activity;
Unitranscript 829	2580	224142173	XP_002324433	XP_002324433.1	predicted protein [Populus trichocarpa]	0	91	720.694	426	390	EC:2.7.11.0	5	C:cytoplasm; P:protein phosphorylation; F:ATP binding; C:nucleus; F:protein serine/threonine kinase activity	protein phosphorylation;	cytoplasm; nucleus;	ATP binding; protein serine/threonine kinase activity;
Unitranscript 830	4868	255550522	XP_002516311	XP_002516311.1	ATP binding protein, putative [Ricinus communis]	0	82	1249.19	846	695	EC:2.1.1.0	2	F:methyltransferase activity; P:methylation	methylation;	---NA---	methyltransferase activity;
Unitranscript 831	1373	550334140	EEE90988	EEE90988.2	hypothetical protein POPTR_0007s04730g [Populus trichocarpa]	3.50151e-120	91	363.999	219	200	---NA---	0	---NA---	---NA---	---NA---	---NA---
Unitranscript 832	6000	508706410	EOX98306	EOX98306.1	RING/U-box domain-containing protein isoform 1 [Theobroma cacao]	0	91	1805.03	1073	985	---NA---	0	---NA---	---NA---	---NA---	---NA---
Unitranscript 833	4741	224135837	XP_002327316	XP_002327316.1	predicted protein [Populus trichocarpa]	7.17241e-111	89	363.614	212	190	---NA---	0	---NA---	---NA---	---NA---	---NA---
Unitranscript 834	2110	557547758	ESR58736	ESR58736.1	hypothetical protein CICLE_v10024291mg [Citrus clementina]	3.51955e-77	94	254.988	139	132	---NA---	0	---NA---	---NA---	---NA---	---NA---
Unitranscript 835	760	255585634	XP_002533503	XP_002533503.1	Cellulose synthase A catalytic subunit 6 [UDP-forming], putative [Ricinus communis]	9.56583e-82	98	245.358	113	111	EC:2.4.1.12	3	F:cellulose synthase (UDP-forming) activity; P:cellulose biosynthetic process; C:integral to membrane	cellulose biosynthetic process;	integral to membrane;	cellulose synthase (UDP-forming) activity;
Unitranscript 836	1789	462414991	EMJ19728	EMJ19728.1	hypothetical protein PRUPE_ppa012628mg [Prunus persica]	8.16211e-77	99	246.128	117	116	---NA---	0	---NA---	---NA---	---NA---	---NA---
Unitranscript 837	2041	255558220	XP_002520137	XP_002520137.1	conserved hypothetical protein [Ricinus communis]	1.09295e-102	87	324.709	198	173	---NA---	0	---NA---	---NA---	---NA---	---NA---
Unitranscript 838	4161	462419545	EMJ23808	EMJ23808.1	hypothetical protein PRUPE_ppa004933mg [Prunus persica]	0	93	786.178	488	456	---NA---	0	---NA---	---NA---	---NA---	---NA---
Unitranscript 839	2128	255571887	XP_002526886	XP_002526886.1	metalloendopeptidase, putative [Ricinus communis]	0	89	668.692	490	437	EC:3.4.24.0	2	F:metalloendopeptidase activity; P:proteolysis	proteolysis;	---NA---	metalloendopeptidase activity;
Unitranscript 840	1959	255571887	XP_002526886	XP_002526886.1	metalloendopeptidase, putative [Ricinus communis]	0	87	652.129	490	431	EC:3.4.24.0	2	F:metalloendopeptidase activity; P:proteolysis	proteolysis;	---NA---	metalloendopeptidase activity;
Unitranscript 841	1055	---NA---	---NA---	---NA---	---NA---	---NA---	---NA---	---NA---	---NA---	---NA---	---NA---	0	---NA---	---NA---	---NA---	---NA---
Unitranscript 842	1993	255568076	XP_002525014	XP_002525014.1	lung seven transmembrane receptor, putative [Ricinus communis]	2.18585e-172	83	508.449	406	337	---NA---	1	C:integral to membrane	---NA---	integral to membrane;	---NA---
Unitranscript 843	2116	255556504	XP_002519286	XP_002519286.1	dihydrolipoamide dehydrogenase, putative [Ricinus communis]	0	96	904.049	510	491	EC:1.8.1.4	4	P:cell redox homeostasis; F:flavin adenine dinucleotide binding; P:oxidation-reduction process; F:dihydrolipoyl dehydrogenase activity	cell redox homeostasis; oxidation-reduction process;	---NA---	flavin adenine dinucleotide binding; dihydrolipoyl dehydrogenase activity;
Unitranscript 844	332	356547931	XP_003542358	XP_003542358.1	PREDICTED: 12-oxophytodienoate reductase 3-like [Glycine max]	3.78446e-18	93	83.9593	43	40	---NA---	0	---NA---	---NA---	---NA---	---NA---
Unitranscript 845	2536	255575145	XP_002528477	XP_002528477.1	big map kinase/bmk, putative [Ricinus communis]	0	88	981.86	624	553	EC:2.7.11.24	4	F:MAP kinase activity; P:MAPK cascade; P:protein phosphorylation; F:ATP binding	MAPK cascade; protein phosphorylation;	---NA---	MAP kinase activity; ATP binding;
Unitranscript 846	4929	255575145	XP_002528477	XP_002528477.1	big map kinase/bmk, putative [Ricinus communis]	0	97	837.025	438	426	EC:2.7.11.24	4	F:MAP kinase activity; P:MAPK cascade; P:protein phosphorylation; F:ATP binding	MAPK cascade; protein phosphorylation;	---NA---	MAP kinase activity; ATP binding;
Unitranscript 847	5697	550338563	EEE94211	EEE94211.2	hypothetical protein POPTR_0005s10460g, partial [Populus trichocarpa]	0	79	1335.47	1045	830	---NA---	0	---NA---	---NA---	---NA---	---NA---
Unitranscript 848	6199	550338563	EEE94211	EEE94211.2	hypothetical protein POPTR_0005s10460g, partial [Populus trichocarpa]	0	79	1323.92	1046	828	---NA---	0	---NA---	---NA---	---NA---	---NA---
Unitranscript 849	231	---NA---	---NA---	---NA---	---NA---	---NA---	---NA---	---NA---	---NA---	---NA---	---NA---	0	---NA---	---NA---	---NA---	---NA---
Unitranscript 850	1655	550345460	EEE80756	EEE80756.2	hypothetical protein POPTR_0002s20480g, partial [Populus trichocarpa]	8.23016e-24	74	104.375	99	74	---NA---	0	---NA---	---NA---	---NA---	---NA---
Unitranscript 851	1456	284433778	ADB85095	ADB85095.1	response to dessication RD2 [Jatropha curcas]	3.62345e-91	92	284.648	177	163	---NA---	0	---NA---	---NA---	---NA---	---NA---
Unitranscript 852	2129	255555523	XP_002518798	XP_002518798.1	nuclear acid binding protein, putative [Ricinus communis]	3.61015e-177	94	522.316	295	279	---NA---	2	F:nucleic acid binding; F:nucleotide binding	---NA---	---NA---	nucleic acid binding; nucleotide binding;
Unitranscript 853	1848	224123466	XP_002330321	XP_002330321.1	predicted protein [Populus trichocarpa]	0	92	552.747	329	305	---NA---	0	---NA---	---NA---	---NA---	---NA---
Unitranscript 854	2652	255559084	XP_002520564	XP_002520564.1	fumarylacetoacetate hydrolase, putative [Ricinus communis]	0	94	402.519	212	201	EC:3.7.1.2	2	F:fumarylacetoacetase activity; P:aromatic amino acid family metabolic process	aromatic amino acid family metabolic process;	---NA---	fumarylacetoacetase activity;
Unitranscript 855	1993	255559084	XP_002520564	XP_002520564.1	fumarylacetoacetate hydrolase, putative [Ricinus communis]	1.23186e-47	94	180.259	92	87	EC:3.7.1.2	2	F:fumarylacetoacetase activity; P:aromatic amino acid family metabolic process	aromatic amino acid family metabolic process;	---NA---	fumarylacetoacetase activity;
Unitranscript 856	1942	255557309	XP_002519685	XP_002519685.1	gibberellin 2-oxidase, putative [Ricinus communis]	6.90985e-150	88	445.662	268	238	EC:1.14.11.15	3	F:iron ion binding; P:oxidation-reduction process; F:gibberellin 3-beta-dioxygenase activity	oxidation-reduction process;	---NA---	iron ion binding; gibberellin 3-beta-dioxygenase activity;
Unitranscript 857	1536	255545372	XP_002513746	XP_002513746.1	porphobilinogen synthase, putative [Ricinus communis]	2.03202e-171	98	342.043	173	170	EC:4.2.1.24	3	F:metal ion binding; P:porphyrin-containing compound biosynthetic process; F:porphobilinogen synthase activity	porphyrin-containing compound biosynthetic process;	---NA---	metal ion binding; porphobilinogen synthase activity;
Unitranscript 858	1554	255545372	XP_002513746	XP_002513746.1	porphobilinogen synthase, putative [Ricinus communis]	0	92	666.766	433	401	EC:4.2.1.24	3	F:metal ion binding; P:porphyrin-containing compound biosynthetic process; F:porphobilinogen synthase activity	porphyrin-containing compound biosynthetic process;	---NA---	metal ion binding; porphobilinogen synthase activity;
Unitranscript 859	1989	386870489	AFJ42575	AFJ42575.1	catalase [Sesamum indicum]	0	97	967.222	492	479	---NA---	0	---NA---	---NA---	---NA---	---NA---
Unitranscript 860	1226	508722708	EOY14605	EOY14605.1	Peptidase S24/S26A/S26B/S26C family protein, putative isoform 3 [Theobroma cacao]	2.98788e-119	83	358.992	249	208	---NA---	0	---NA---	---NA---	---NA---	---NA---
Unitranscript 861	1432	508722709	EOY14606	EOY14606.1	Peptidase S24/S26A/S26B/S26C family protein isoform 4 [Theobroma cacao]	8.22202e-115	73	285.804	264	195	---NA---	0	---NA---	---NA---	---NA---	---NA---
Unitranscript 862	2033	508722708	EOY14605	EOY14605.1	Peptidase S24/S26A/S26B/S26C family protein, putative isoform 3 [Theobroma cacao]	5.10552e-138	79	416.387	328	260	---NA---	0	---NA---	---NA---	---NA---	---NA---
Unitranscript 863	4799	557556649	ESR66663	ESR66663.1	hypothetical protein CICLE_v10007720mg [Citrus clementina]	0	87	919.457	564	493	---NA---	0	---NA---	---NA---	---NA---	---NA---
Unitranscript 864	2472	255537605	XP_002509869	XP_002509869.1	conserved hypothetical protein [Ricinus communis]	2.13832e-144	59	448.743	673	402	---NA---	0	---NA---	---NA---	---NA---	---NA---
Unitranscript 865	6465	255563544	XP_002522774	XP_002522774.1	E3 ubiquitin protein ligase upl2, putative [Ricinus communis]	0	85	2550.78	1923	1647	EC:6.3.2.19	2	F:ubiquitin-protein ligase activity; P:protein ubiquitination	protein ubiquitination;	---NA---	ubiquitin-protein ligase activity;
Unitranscript 866	3557	255556864	XP_002519465	XP_002519465.1	conserved hypothetical protein [Ricinus communis]	0	85	857.055	605	519	---NA---	2	P:transmembrane transport; C:integral to membrane	transmembrane transport;	integral to membrane;	---NA---
Unitranscript 867	1092	255547391	XP_002514753	XP_002514753.1	conserved hypothetical protein [Ricinus communis]	8.52486e-64	80	211.075	188	152	---NA---	3	P:amine metabolic process; F:copper ion binding; F:quinone binding	amine metabolic process;	---NA---	copper ion binding; quinone binding;
Unitranscript 868	204	255562693	XP_002522352	XP_002522352.1	Polyneuridine-aldehyde esterase precursor, putative [Ricinus communis]	8.87217e-21	72	88.5817	68	49	---NA---	1	F:hydrolase activity	---NA---	---NA---	hydrolase activity;
Unitranscript 869	1595	255562693	XP_002522352	XP_002522352.1	Polyneuridine-aldehyde esterase precursor, putative [Ricinus communis]	6.03579e-135	83	400.979	259	216	EC:3.1.1.78	1	F:polyneuridine-aldehyde esterase activity	---NA---	---NA---	polyneuridine-aldehyde esterase activity;
Unitranscript 870	3844	550334688	ERP58529	ERP58529.1	hypothetical protein POPTR_0007s11750g [Populus trichocarpa]	3.97207e-125	83	395.586	259	216	---NA---	0	---NA---	---NA---	---NA---	---NA---
Unitranscript 871	4647	255567051	XP_002524508	XP_002524508.1	CBL-interacting serine/threonine-protein kinase, putative [Ricinus communis]	0	92	801.201	446	411	EC:2.7.11.17	4	F:calmodulin-dependent protein kinase activity; P:protein phosphorylation; F:ATP binding; P:signal transduction	protein phosphorylation; signal transduction;	---NA---	calmodulin-dependent protein kinase activity; ATP binding;
Unitranscript 872	2786	462400962	EMJ06519	EMJ06519.1	hypothetical protein PRUPE_ppa006902mg [Prunus persica]	1.12193e-168	95	506.138	280	267	---NA---	0	---NA---	---NA---	---NA---	---NA---
Unitranscript 873	276	---NA---	---NA---	---NA---	---NA---	---NA---	---NA---	---NA---	---NA---	---NA---	---NA---	0	---NA---	---NA---	---NA---	---NA---
Unitranscript 874	2214	255574982	XP_002528397	XP_002528397.1	conserved hypothetical protein [Ricinus communis]	0	84	498.049	334	281	---NA---	0	---NA---	---NA---	---NA---	---NA---
Unitranscript 875	5381	550332654	EEE88653	EEE88653.2	hypothetical protein POPTR_0008s08220g [Populus trichocarpa]	0	79	815.453	593	473	---NA---	0	---NA---	---NA---	---NA---	---NA---
Unitranscript 876	5343	550332654	EEE88653	EEE88653.2	hypothetical protein POPTR_0008s08220g [Populus trichocarpa]	0	72	738.799	601	438	---NA---	0	---NA---	---NA---	---NA---	---NA---
Unitranscript 877	1238	557553722	ESR63736	ESR63736.1	hypothetical protein CICLE_v10009218mg [Citrus clementina]	1.23497e-130	83	385.571	266	221	---NA---	0	---NA---	---NA---	---NA---	---NA---
Unitranscript 878	1105	224135649	XP_002322126	XP_002322126.1	predicted protein [Populus trichocarpa]	1.7164e-129	81	380.948	266	218	---NA---	4	F:oxidoreductase activity; P:diterpene phytoalexin precursor biosynthetic process pathway; C:plastid; P:oxidation-reduction process	diterpene phytoalexin precursor biosynthetic process pathway; oxidation-reduction process;	plastid;	oxidoreductase activity;
Unitranscript 879	3369	550334151	ERP58198	ERP58198.1	hypothetical protein POPTR_0007s04870g [Populus trichocarpa]	0	76	565.074	514	392	---NA---	0	---NA---	---NA---	---NA---	---NA---
Unitranscript 880	1283	255545964	XP_002514042	XP_002514042.1	conserved hypothetical protein [Ricinus communis]	1.40965e-51	60	191.43	290	175	---NA---	2	C:membrane; P:transmembrane transport	---NA---	---NA---	---NA---
Unitranscript 881	1647	351727871	NP_001235384	NP_001235384.1	uncharacterized protein LOC100499741 [Glycine max]	1.03481e-94	99	293.893	141	140	EC:6.3.2.0	1	F:acid-amino acid ligase activity	---NA---	---NA---	acid-amino acid ligase activity;
Unitranscript 882	1508	18076086	CAC80549	CAC80549.1	glycine-rich RNA-binding protein [Ricinus communis]	4.93444e-41	95	152.14	80	76	---NA---	0	---NA---	---NA---	---NA---	---NA---
Unitranscript 883	1091	224056889	XP_002299074	XP_002299074.1	predicted protein [Populus trichocarpa]	1.47531e-100	98	302.753	148	146	EC:6.3.2.0	1	F:acid-amino acid ligase activity	---NA---	---NA---	acid-amino acid ligase activity;
Unitranscript 884	2066	224137192	XP_002327064	XP_002327064.1	predicted protein [Populus trichocarpa]	0	85	645.58	471	401	---NA---	0	---NA---	---NA---	---NA---	---NA---
Unitranscript 885	2438	224054150	XP_002298116	XP_002298116.1	predicted protein [Populus trichocarpa]	0	84	644.04	393	332	---NA---	0	---NA---	---NA---	---NA---	---NA---
Unitranscript 886	2301	224121860	XP_002330671	XP_002330671.1	predicted protein [Populus trichocarpa]	0	82	756.903	481	397	---NA---	0	---NA---	---NA---	---NA---	---NA---
Unitranscript 887	629	---NA---	---NA---	---NA---	---NA---	---NA---	---NA---	---NA---	---NA---	---NA---	---NA---	0	---NA---	---NA---	---NA---	---NA---
Unitranscript 888	4151	508778681	EOY25937	EOY25937.1	Leucine-rich repeat family protein isoform 2, partial [Theobroma cacao]	3.28191e-161	84	500.745	382	323	---NA---	0	---NA---	---NA---	---NA---	---NA---
Unitranscript 889	2420	255554719	XP_002518397	XP_002518397.1	phosphatidate cytidylyltransferase, putative [Ricinus communis]	0	93	779.245	424	396	EC:2.7.7.41	3	P:CDP-diacylglycerol biosynthetic process; C:integral to membrane; F:phosphatidate cytidylyltransferase activity	CDP-diacylglycerol biosynthetic process;	integral to membrane;	phosphatidate cytidylyltransferase activity;
Unitranscript 890	1328	550309463	ERP47008	ERP47008.1	hypothetical protein POPTR_0343s00200g [Populus trichocarpa]	2.01258e-97	78	306.605	314	247	---NA---	0	---NA---	---NA---	---NA---	---NA---
Unitranscript 891	1779	550309463	ERP47008	ERP47008.1	hypothetical protein POPTR_0343s00200g [Populus trichocarpa]	1.40095e-158	81	469.159	401	326	---NA---	0	---NA---	---NA---	---NA---	---NA---
Unitranscript 892	1133	---NA---	---NA---	---NA---	---NA---	---NA---	---NA---	---NA---	---NA---	---NA---	---NA---	0	---NA---	---NA---	---NA---	---NA---
Unitranscript 893	1730	359473854	XP_002269010	XP_002269010.2	PREDICTED: hsp70 nucleotide exchange factor FES1 [Vitis vinifera]	9.03495e-142	68	425.246	423	288	---NA---	0	---NA---	---NA---	---NA---	---NA---
Unitranscript 894	4718	224130570	XP_002328322	XP_002328322.1	predicted protein [Populus trichocarpa]	0	89	1677.14	1120	1000	---NA---	0	---NA---	---NA---	---NA---	---NA---
Unitranscript 895	3182	255539370	XP_002510750	XP_002510750.1	protein with unknown function [Ricinus communis]	9.79935e-131	88	404.831	245	217	---NA---	0	---NA---	---NA---	---NA---	---NA---
Unitranscript 896	1315	255543495	XP_002512810	XP_002512810.1	diphosphoinositol polyphosphate phosphohydrolase, putative [Ricinus communis]	9.57438e-67	83	221.09	159	133	---NA---	1	F:hydrolase activity	---NA---	---NA---	hydrolase activity;
Unitranscript 897	1829	557553490	ESR63504	ESR63504.1	hypothetical protein CICLE_v10009999mg [Citrus clementina]	1.65131e-49	98	174.481	86	85	---NA---	0	---NA---	---NA---	---NA---	---NA---
Unitranscript 898	1952	557553490	ESR63504	ESR63504.1	hypothetical protein CICLE_v10009999mg [Citrus clementina]	9.94325e-60	98	202.986	102	100	---NA---	0	---NA---	---NA---	---NA---	---NA---
Unitranscript 899	330	---NA---	---NA---	---NA---	---NA---	---NA---	---NA---	---NA---	---NA---	---NA---	---NA---	0	---NA---	---NA---	---NA---	---NA---
Unitranscript 900	614	---NA---	---NA---	---NA---	---NA---	---NA---	---NA---	---NA---	---NA---	---NA---	---NA---	0	---NA---	---NA---	---NA---	---NA---
Unitranscript 901	863	561026302	ESW24987	ESW24987.1	hypothetical protein PHAVU_004G177400g [Phaseolus vulgaris]	7.44725e-39	97	138.658	71	69	---NA---	0	---NA---	---NA---	---NA---	---NA---
Unitranscript 902	4137	255566131	XP_002524053	XP_002524053.1	bel1 homeotic protein, putative [Ricinus communis]	0	87	911.368	683	595	---NA---	4	F:sequence-specific DNA binding transcription factor activity; F:sequence-specific DNA binding; C:nucleus; P:regulation of transcription, DNA-dependent	regulation of transcription, DNA-dependent;	nucleus;	sequence-specific DNA binding transcription factor activity; sequence-specific DNA binding;
Unitranscript 903	1191	---NA---	---NA---	---NA---	---NA---	---NA---	---NA---	---NA---	---NA---	---NA---	---NA---	0	---NA---	---NA---	---NA---	---NA---
Unitranscript 904	1249	255539785	XP_002510957	XP_002510957.1	conserved hypothetical protein [Ricinus communis]	8.01551e-145	90	421.009	239	217	---NA---	0	---NA---	---NA---	---NA---	---NA---
Unitranscript 905	4441	550343186	EEE78681	EEE78681.2	hypothetical protein POPTR_0003s14860g [Populus trichocarpa]	0	80	560.836	447	362	---NA---	0	---NA---	---NA---	---NA---	---NA---
Unitranscript 906	4482	255550741	XP_002516419	XP_002516419.1	Photosystem I reaction center subunit III, chloroplast precursor, putative [Ricinus communis]	1.21149e-101	92	331.257	228	212	---NA---	2	C:photosystem I reaction center; P:photosynthesis	photosynthesis;	photosystem I reaction center;	---NA---
Unitranscript 907	1634	557535208	ESR46326	ESR46326.1	hypothetical protein CICLE_v10001724mg [Citrus clementina]	1.09375e-180	84	521.546	344	290	---NA---	0	---NA---	---NA---	---NA---	---NA---
Unitranscript 908	784	255581158	XP_002531392	XP_002531392.1	Arylacetamide deacetylase, putative [Ricinus communis]	2.26317e-20	49	93.9745	246	121	---NA---	2	F:hydrolase activity; P:metabolic process	---NA---	---NA---	---NA---
Unitranscript 909	1346	147788083	CAN78233	CAN78233.1	hypothetical protein VITISV_027466 [Vitis vinifera]	5.80377e-26	48	117.087	285	137	---NA---	0	---NA---	---NA---	---NA---	---NA---
Unitranscript 910	288	52001189	AAU21475	AAU21475.1	alpha-tubulin, partial [Camellia sinensis]	8.94512e-13	80	65.4698	45	36	---NA---	0	---NA---	---NA---	---NA---	---NA---
Unitranscript 911	500	---NA---	---NA---	---NA---	---NA---	---NA---	---NA---	---NA---	---NA---	---NA---	---NA---	0	---NA---	---NA---	---NA---	---NA---
Unitranscript 912	1452	15241168	NP_197478	NP_197478.1	tubulin alpha-3 [Arabidopsis thaliana]	0	98	647.121	354	348	---NA---	15	C:apoplast; P:cellular response to gravity; C:tubulin complex; F:GTP binding; C:cell wall; P:GTP catabolic process; C:cytosol; C:microtubule; P:protein polymerization; P:response to cadmium ion; C:plasmodesma; F:GTPase activity; P:microtubule-based movement; C:plasma membrane; F:structural constituent of cytoskeleton	cellular response to gravity; GTP catabolic process; protein polymerization; response to cadmium ion; microtubule-based movement;	apoplast; tubulin complex; cell wall; cytosol; microtubule; plasmodesma; plasma membrane;	GTP binding; GTPase activity; structural constituent of cytoskeleton;
Unitranscript 913	2055	255578725	XP_002530221	XP_002530221.1	glucose-6-phosphate 1-dehydrogenase, putative [Ricinus communis]	0	95	601.282	316	301	EC:1.1.1.49	3	F:NADP binding; F:glucose-6-phosphate dehydrogenase activity; P:pentose-phosphate shunt	pentose-phosphate shunt;	---NA---	NADP binding; glucose-6-phosphate dehydrogenase activity;
Unitranscript 914	1097	462415021	EMJ19758	EMJ19758.1	hypothetical protein PRUPE_ppa012921mg [Prunus persica]	1.99365e-32	81	125.946	86	70	---NA---	0	---NA---	---NA---	---NA---	---NA---
Unitranscript 915	2114	---NA---	---NA---	---NA---	---NA---	---NA---	---NA---	---NA---	---NA---	---NA---	---NA---	0	---NA---	---NA---	---NA---	---NA---
Unitranscript 916	3175	255556958	XP_002519512	XP_002519512.1	Protein kinase APK1A, chloroplast precursor, putative [Ricinus communis]	3.39577e-167	92	507.294	299	276	---NA---	3	F:protein kinase activity; P:protein phosphorylation; F:ATP binding	protein phosphorylation;	---NA---	protein kinase activity; ATP binding;
Unitranscript 917	3394	255556958	XP_002519512	XP_002519512.1	Protein kinase APK1A, chloroplast precursor, putative [Ricinus communis]	0	89	653.284	418	375	---NA---	3	F:protein kinase activity; P:protein phosphorylation; F:ATP binding	protein phosphorylation;	---NA---	protein kinase activity; ATP binding;
Unitranscript 918	878	---NA---	---NA---	---NA---	---NA---	---NA---	---NA---	---NA---	---NA---	---NA---	---NA---	0	---NA---	---NA---	---NA---	---NA---
Unitranscript 919	1746	118484679	ABK94210	ABK94210.1	unknown [Populus trichocarpa]	3.31137e-106	98	328.561	161	158	---NA---	0	---NA---	---NA---	---NA---	---NA---
Unitranscript 920	445	---NA---	---NA---	---NA---	---NA---	---NA---	---NA---	---NA---	---NA---	---NA---	---NA---	0	---NA---	---NA---	---NA---	---NA---
Unitranscript 921	847	255558063	XP_002520060	XP_002520060.1	conserved hypothetical protein [Ricinus communis]	1.48818e-30	75	119.783	102	77	---NA---	1	P:response to stimulus	response to stimulus;	---NA---	---NA---
Unitranscript 922	848	255558063	XP_002520060	XP_002520060.1	conserved hypothetical protein [Ricinus communis]	1.98435e-46	68	161.384	160	110	---NA---	2	P:response to biotic stimulus; P:defense response	---NA---	---NA---	---NA---
Unitranscript 923	1081	255558063	XP_002520060	XP_002520060.1	conserved hypothetical protein [Ricinus communis]	1.94422e-48	80	169.088	160	129	---NA---	2	P:response to biotic stimulus; P:defense response	response to biotic stimulus; defense response;	---NA---	---NA---
Unitranscript 924	1277	255583342	XP_002532432	XP_002532432.1	snrnp sm protein, putative [Ricinus communis]	1.65153e-39	100	144.436	96	96	---NA---	0	---NA---	---NA---	---NA---	---NA---
Unitranscript 925	2187	255546672	XP_002514395	XP_002514395.1	conserved hypothetical protein [Ricinus communis]	1.45809e-92	62	309.301	353	219	---NA---	3	P:base-excision repair; P:DNA repair; F:catalytic activity	---NA---	---NA---	---NA---
Unitranscript 926	2591	462406058	EMJ11522	EMJ11522.1	hypothetical protein PRUPE_ppa002144mg [Prunus persica]	0	94	1062.37	641	603	---NA---	0	---NA---	---NA---	---NA---	---NA---
Unitranscript 927	1167	255545402	XP_002513761	XP_002513761.1	Photosystem II 22 kDa protein, chloroplast precursor, putative [Ricinus communis]	3.80777e-92	92	286.96	275	254	---NA---	0	---NA---	---NA---	---NA---	---NA---
Unitranscript 928	2115	255571188	XP_002526544	XP_002526544.1	conserved hypothetical protein [Ricinus communis]	1.30236e-93	66	303.908	374	247	---NA---	2	P:RNA processing; C:intracellular	---NA---	---NA---	---NA---
Unitranscript 929	993	255550249	XP_002516175	XP_002516175.1	transmembrane protein 14, putative [Ricinus communis]	3.54671e-43	90	156.762	111	101	---NA---	1	C:integral to membrane	---NA---	integral to membrane;	---NA---
Unitranscript 930	4263	255550249	XP_002516175	XP_002516175.1	transmembrane protein 14, putative [Ricinus communis]	2.67337e-40	90	157.918	111	101	---NA---	1	C:integral to membrane	---NA---	integral to membrane;	---NA---
Unitranscript 931	4068	550336931	EEE92026	EEE92026.2	hypothetical protein POPTR_0006s23390g [Populus trichocarpa]	4.87877e-41	72	157.147	163	118	---NA---	0	---NA---	---NA---	---NA---	---NA---
Unitranscript 932	2730	557556159	ESR66173	ESR66173.1	hypothetical protein CICLE_v10009025mg [Citrus clementina]	6.06532e-12	68	72.4034	95	65	---NA---	0	---NA---	---NA---	---NA---	---NA---
Unitranscript 933	3708	550336931	EEE92026	EEE92026.2	hypothetical protein POPTR_0006s23390g [Populus trichocarpa]	8.75241e-41	73	155.992	158	116	---NA---	0	---NA---	---NA---	---NA---	---NA---
Unitranscript 934	2798	296083956	CBI24344	CBI24344.3	unnamed protein product [Vitis vinifera]	2.39073e-167	93	505.368	267	250	---NA---	0	---NA---	---NA---	---NA---	---NA---
Unitranscript 935	2548	550345321	EEE81972	EEE81972.2	haloacid dehalogenase-like hydrolase family protein [Populus trichocarpa]	3.90214e-155	85	465.307	302	258	---NA---	0	---NA---	---NA---	---NA---	---NA---
Unitranscript 936	1435	255549676	XP_002515889	XP_002515889.1	chmp1, putative [Ricinus communis]	5.31773e-118	99	353.599	203	201	---NA---	1	P:protein transport	protein transport;	---NA---	---NA---
Unitranscript 937	1405	359474801	XP_002279494	XP_002279494.2	PREDICTED: coiled-coil domain-containing protein 124-A-like [Vitis vinifera]	3.11255e-43	80	159.844	230	185	---NA---	0	---NA---	---NA---	---NA---	---NA---
Unitranscript 938	1371	449439843	XP_004137695	XP_004137695.1	PREDICTED: PRA1 family protein B4-like [Cucumis sativus]	1.72553e-49	89	176.407	159	143	---NA---	0	---NA---	---NA---	---NA---	---NA---
Unitranscript 939	996	449436138	XP_004135851	XP_004135851.1	PREDICTED: uncharacterized protein LOC101207565 [Cucumis sativus]	1.32665e-37	93	143.28	81	76	---NA---	0	---NA---	---NA---	---NA---	---NA---
Unitranscript 940	1192	255544510	XP_002513316	XP_002513316.1	hypothetical protein RCOM_1573710 [Ricinus communis]	1.61366e-133	87	391.349	234	204	---NA---	0	---NA---	---NA---	---NA---	---NA---
Unitranscript 941	960	118482544	ABK93193	ABK93193.1	unknown [Populus trichocarpa]	2.16884e-30	91	117.472	60	55	---NA---	0	---NA---	---NA---	---NA---	---NA---
Unitranscript 942	2392	255539022	XP_002510576	XP_002510576.1	skp1, putative [Ricinus communis]	1.11278e-58	92	154.066	90	83	---NA---	1	P:ubiquitin-dependent protein catabolic process	ubiquitin-dependent protein catabolic process;	---NA---	---NA---
Unitranscript 943	892	255539022	XP_002510576	XP_002510576.1	skp1, putative [Ricinus communis]	3.40656e-59	93	154.066	90	84	---NA---	1	P:ubiquitin-dependent protein catabolic process	ubiquitin-dependent protein catabolic process;	---NA---	---NA---
Unitranscript 944	5777	224124202	XP_002330130	XP_002330130.1	pseudo response regulator [Populus trichocarpa]	0	84	807.749	546	463	---NA---	0	---NA---	---NA---	---NA---	---NA---
Unitranscript 945	1208	323649900	YP_004237273	YP_004237273.1	succinate dehydrogenase subunit 4 (mitochondrion) [Ricinus communis]	1.21874e-09	82	62.3882	52	43	---NA---	1	C:mitochondrion	---NA---	mitochondrion;	---NA---
Unitranscript 946	1330	224143475	XP_002324968	XP_002324968.1	predicted protein [Populus trichocarpa]	2.04931e-17	79	82.8037	58	46	---NA---	1	P:shoot system development	shoot system development;	---NA---	---NA---
Unitranscript 947	2776	557554973	ESR64987	ESR64987.1	hypothetical protein CICLE_v10007809mg [Citrus clementina]	0	82	780.785	606	497	---NA---	0	---NA---	---NA---	---NA---	---NA---
Unitranscript 948	3385	557554973	ESR64987	ESR64987.1	hypothetical protein CICLE_v10007809mg [Citrus clementina]	0	81	582.408	432	353	---NA---	0	---NA---	---NA---	---NA---	---NA---
Unitranscript 949	3268	557554973	ESR64987	ESR64987.1	hypothetical protein CICLE_v10007809mg [Citrus clementina]	0	86	652.129	491	426	---NA---	0	---NA---	---NA---	---NA---	---NA---
Unitranscript 950	505	255539342	XP_002510736	XP_002510736.1	CDK, putative [Ricinus communis]	4.21137e-63	99	204.912	101	100	EC:2.7.11.23	3	F:RNA polymerase II carboxy-terminal domain kinase activity; P:protein phosphorylation; F:ATP binding	protein phosphorylation;	---NA---	RNA polymerase II carboxy-terminal domain kinase activity; ATP binding;
Unitranscript 951	2993	224065633	XP_002301894	XP_002301894.1	predicted protein [Populus trichocarpa]	3.02735e-78	79	269.24	246	195	---NA---	2	P:transmembrane transport; C:integral to membrane	transmembrane transport;	integral to membrane;	---NA---
Unitranscript 952	3458	462407005	EMJ12469	EMJ12469.1	hypothetical protein PRUPE_ppa017924mg [Prunus persica]	1.1888e-122	73	263.077	267	196	---NA---	0	---NA---	---NA---	---NA---	---NA---
Unitranscript 953	2096	255562860	XP_002522435	XP_002522435.1	membrane associated ring finger 1,8, putative [Ricinus communis]	1.14889e-78	90	261.151	189	171	---NA---	1	F:zinc ion binding	---NA---	---NA---	zinc ion binding;
Unitranscript 954	1174	557540886	ESR51930	ESR51930.1	hypothetical protein CICLE_v10032323mg [Citrus clementina]	2.63226e-30	67	124.405	114	77	---NA---	0	---NA---	---NA---	---NA---	---NA---
Unitranscript 955	2037	255562860	XP_002522435	XP_002522435.1	membrane associated ring finger 1,8, putative [Ricinus communis]	5.51512e-121	85	370.933	283	243	---NA---	1	F:zinc ion binding	---NA---	---NA---	zinc ion binding;
Unitranscript 956	1393	508715088	EOY06985	EOY06985.1	Uncharacterized protein TCM_021536 [Theobroma cacao]	4.47967e-25	64	105.531	112	72	---NA---	0	---NA---	---NA---	---NA---	---NA---
Unitranscript 957	2432	359475340	XP_003631663	XP_003631663.1	PREDICTED: 3-ketoacyl-CoA synthase 4-like [Vitis vinifera]	0	95	929.472	495	474	---NA---	0	---NA---	---NA---	---NA---	---NA---
Unitranscript 958	2649	550332252	EEE89327	EEE89327.2	hypothetical protein POPTR_0008s02490g [Populus trichocarpa]	0	63	701.434	859	548	---NA---	0	---NA---	---NA---	---NA---	---NA---
Unitranscript 959	1982	224133358	XP_002321547	XP_002321547.1	predicted protein [Populus trichocarpa]	0	90	610.912	335	303	EC:3.1.3.16	5	C:cytoplasm; F:phosphoprotein phosphatase activity; C:plasma membrane; P:regulation of auxin polar transport; C:nucleus	regulation of auxin polar transport;	cytoplasm; plasma membrane; nucleus;	phosphoprotein phosphatase activity;
Unitranscript 960	979	550339447	ERP61418	ERP61418.1	Exocyst complex component Sec5 family protein [Populus trichocarpa]	3.22588e-29	83	125.561	81	68	---NA---	0	---NA---	---NA---	---NA---	---NA---
Unitranscript 961	1641	565388583	XP_006360053	XP_006360053.1	PREDICTED: uncharacterized protein At3g15000, mitochondrial-like [Solanum tuberosum]	2.7473e-86	82	281.567	235	194	---NA---	0	---NA---	---NA---	---NA---	---NA---
Unitranscript 962	1721	557554948	ESR64962	ESR64962.1	hypothetical protein CICLE_v10008185mg [Citrus clementina]	3.97366e-86	76	283.878	251	192	---NA---	0	---NA---	---NA---	---NA---	---NA---
Unitranscript 963	519	---NA---	---NA---	---NA---	---NA---	---NA---	---NA---	---NA---	---NA---	---NA---	---NA---	0	---NA---	---NA---	---NA---	---NA---
Unitranscript 964	1848	224128908	XP_002328996	XP_002328996.1	predicted protein [Populus trichocarpa]	0	97	741.88	397	389	---NA---	2	C:membrane; P:RNA metabolic process	RNA metabolic process;	membrane;	---NA---
Unitranscript 965	1663	255549070	XP_002515591	XP_002515591.1	Inner membrane protein yrbE, putative [Ricinus communis]	0	87	545.428	349	305	---NA---	0	---NA---	---NA---	---NA---	---NA---
Unitranscript 966	982	---NA---	---NA---	---NA---	---NA---	---NA---	---NA---	---NA---	---NA---	---NA---	---NA---	0	---NA---	---NA---	---NA---	---NA---
Unitranscript 967	4396	550318436	EEF03618	EEF03618.2	hypothetical protein POPTR_0018s10010g [Populus trichocarpa]	0	84	867.455	579	488	---NA---	0	---NA---	---NA---	---NA---	---NA---
Unitranscript 968	6997	508720929	EOY12826	EOY12826.1	Pentatricopeptide repeat superfamily protein, putative [Theobroma cacao]	0	74	825.083	691	515	---NA---	0	---NA---	---NA---	---NA---	---NA---
Unitranscript 969	7518	508720929	EOY12826	EOY12826.1	Pentatricopeptide repeat superfamily protein, putative [Theobroma cacao]	0	74	825.083	691	515	---NA---	0	---NA---	---NA---	---NA---	---NA---
Unitranscript 970	1664	313586451	ADR71236	ADR71236.1	60S acidic ribosomal protein P0B [Hevea brasiliensis]	4.21045e-176	92	509.22	322	299	---NA---	0	---NA---	---NA---	---NA---	---NA---
Unitranscript 971	1667	508710349	EOY02246	EOY02246.1	UDP-glucose pyrophosphorylase 2 [Theobroma cacao]	4.71939e-120	93	371.318	208	195	---NA---	0	---NA---	---NA---	---NA---	---NA---
Unitranscript 972	1254	402810641	AFR11378	AFR11378.1	ERF3 [Populus x canadensis]	6.04709e-31	58	124.79	234	136	---NA---	0	---NA---	---NA---	---NA---	---NA---
Unitranscript 973	5210	462413240	EMJ18289	EMJ18289.1	hypothetical protein PRUPE_ppa000287mg [Prunus persica]	0	77	1210.28	1275	992	---NA---	0	---NA---	---NA---	---NA---	---NA---
Unitranscript 974	4810	550320617	EEF04313	EEF04313.2	hypothetical protein POPTR_0016s02020g [Populus trichocarpa]	0	78	1157.9	1125	886	---NA---	0	---NA---	---NA---	---NA---	---NA---
Unitranscript 975	750	---NA---	---NA---	---NA---	---NA---	---NA---	---NA---	---NA---	---NA---	---NA---	---NA---	0	---NA---	---NA---	---NA---	---NA---
Unitranscript 976	2709	224116934	XP_002331850	XP_002331850.1	predicted protein [Populus trichocarpa]	0	89	539.265	328	295	---NA---	0	---NA---	---NA---	---NA---	---NA---
Unitranscript 977	2624	224108571	XP_002314895	XP_002314895.1	white-brown-complex ABC transporter family [Populus trichocarpa]	0	88	1056.97	679	601	---NA---	4	F:ATPase activity, coupled to transmembrane movement of substances; P:ATP catabolic process; F:ATP binding; C:membrane	ATP catabolic process;	membrane;	ATPase activity, coupled to transmembrane movement of substances; ATP binding;
Unitranscript 978	1793	255542010	XP_002512069	XP_002512069.1	RNA binding protein, putative [Ricinus communis]	4.06634e-131	63	402.134	473	302	---NA---	4	F:nucleic acid binding; F:nucleotide binding; P:transport; C:intracellular	---NA---	---NA---	---NA---
Unitranscript 979	336	291621301	BAI94488	BAI94488.1	GRAS family transcription factor [Dianthus caryophyllus]	1.20153e-21	87	95.5153	55	48	---NA---	0	---NA---	---NA---	---NA---	---NA---
Unitranscript 980	335	291621301	BAI94488	BAI94488.1	GRAS family transcription factor [Dianthus caryophyllus]	2.61514e-22	87	97.0561	55	48	---NA---	0	---NA---	---NA---	---NA---	---NA---
Unitranscript 981	3615	550349802	ERP67165	ERP67165.1	hypothetical protein POPTR_0001s44090g [Populus trichocarpa]	0	82	825.083	590	488	---NA---	0	---NA---	---NA---	---NA---	---NA---
Unitranscript 982	3243	255565087	XP_002523536	XP_002523536.1	lipid binding protein, putative [Ricinus communis]	0	84	627.091	426	362	---NA---	1	F:phospholipid binding	---NA---	---NA---	phospholipid binding;
Unitranscript 983	1177	224097602	XP_002311006	XP_002311006.1	predicted protein [Populus trichocarpa]	7.32347e-142	94	412.535	236	224	---NA---	5	P:protein targeting to vacuole; C:SNARE complex; P:vesicle-mediated transport; C:integral to membrane; P:vacuole organization	protein targeting to vacuole; vesicle-mediated transport; vacuole organization;	SNARE complex; integral to membrane;	---NA---
Unitranscript 984	3601	255559152	XP_002520598	XP_002520598.1	Heat shock 70 kDa protein, putative [Ricinus communis]	0	91	826.239	493	450	EC:1.3.1.74	4	F:2-alkenal reductase [NAD(P)] activity; F:ATP binding; P:response to stress; P:oxidation-reduction process	response to stress; oxidation-reduction process;	---NA---	2-alkenal reductase [NAD(P)] activity; ATP binding;
Unitranscript 985	1609	550320623	EEF04316	EEF04316.2	hypothetical protein POPTR_0016s02100g [Populus trichocarpa]	1.72547e-27	67	123.25	134	90	---NA---	0	---NA---	---NA---	---NA---	---NA---
Unitranscript 986	4061	550333494	EEE90069	EEE90069.2	hypothetical protein POPTR_0008s19830g [Populus trichocarpa]	0	81	672.544	490	400	---NA---	0	---NA---	---NA---	---NA---	---NA---
Unitranscript 987	398	561020130	ESW18901	ESW18901.1	hypothetical protein PHAVU_006G080600g [Phaseolus vulgaris]	2.4154e-26	62	105.531	102	64	---NA---	0	---NA---	---NA---	---NA---	---NA---
Unitranscript 988	2712	561007431	ESW06380	ESW06380.1	hypothetical protein PHAVU_010G043500g [Phaseolus vulgaris]	5.38198e-140	97	424.476	214	208	---NA---	0	---NA---	---NA---	---NA---	---NA---
Unitranscript 989	2227	550344640	EEE80314	EEE80314.2	hypothetical protein POPTR_0002s09470g [Populus trichocarpa]	0	81	752.666	531	431	---NA---	0	---NA---	---NA---	---NA---	---NA---
Unitranscript 990	6508	550329467	EEF01943	EEF01943.2	hypothetical protein POPTR_0010s09810g [Populus trichocarpa]	0	68	1303.5	1441	985	---NA---	0	---NA---	---NA---	---NA---	---NA---
Unitranscript 991	1864	550333131	EEE88997	EEE88997.2	hypothetical protein POPTR_0008s15370g [Populus trichocarpa]	9.02835e-105	64	337.035	412	267	---NA---	0	---NA---	---NA---	---NA---	---NA---
Unitranscript 992	2001	508706790	EOX98686	EOX98686.1	SNARE-like superfamily protein isoform 2 [Theobroma cacao]	3.09856e-138	84	414.846	278	235	---NA---	0	---NA---	---NA---	---NA---	---NA---
Unitranscript 993	3017	255561759	XP_002521889	XP_002521889.1	eukaryotic translation initiation factor 3 subunit, putative [Ricinus communis]	0	95	602.823	323	310	---NA---	6	C:eukaryotic translation initiation factor 3 complex; C:eukaryotic 43S preinitiation complex; C:eukaryotic 48S preinitiation complex; P:regulation of translational initiation; P:formation of translation preinitiation complex; F:translation initiation factor activity	regulation of translational initiation; formation of translation preinitiation complex;	eukaryotic translation initiation factor 3 complex; eukaryotic 43S preinitiation complex; eukaryotic 48S preinitiation complex;	translation initiation factor activity;
Unitranscript 994	1493	225434762	XP_002281664	XP_002281664.1	PREDICTED: glutathione S-transferase U7 isoform 2 [Vitis vinifera]	1.22534e-51	88	182.57	107	95	---NA---	0	---NA---	---NA---	---NA---	---NA---
Unitranscript 995	1258	255558902	XP_002520474	XP_002520474.1	glutathione s-transferase, putative [Ricinus communis]	2.33823e-59	88	186.422	109	96	EC:4.4.1.5	2	F:lactoylglutathione lyase activity; F:transferase activity	---NA---	---NA---	lactoylglutathione lyase activity; transferase activity;
Unitranscript 996	1380	557526885	ESR38191	ESR38191.1	hypothetical protein CICLE_v10030408mg, partial [Citrus clementina]	1.02296e-52	81	184.882	118	96	---NA---	0	---NA---	---NA---	---NA---	---NA---
Unitranscript 997	3519	255558898	XP_002520472	XP_002520472.1	glutathione s-transferase, putative [Ricinus communis]	1.898e-91	83	300.827	219	183	EC:4.4.1.5	2	F:lactoylglutathione lyase activity; F:transferase activity	---NA---	---NA---	lactoylglutathione lyase activity; transferase activity;
Unitranscript 998	3652	502139241	XP_004503697	XP_004503697.1	PREDICTED: aminopeptidase N-like [Cicer arietinum]	0	84	1607.42	1035	879	---NA---	0	---NA---	---NA---	---NA---	---NA---
Unitranscript 999	938	224107028	XP_002314349	XP_002314349.1	predicted protein [Populus trichocarpa]	1.12636e-59	94	196.823	103	97	---NA---	4	C:ribosome; C:chloroplast envelope; F:structural constituent of ribosome; P:translation	translation;	ribosome; chloroplast envelope;	structural constituent of ribosome;
Unitranscript 1000	1395	255542616	XP_002512371	XP_002512371.1	Protein YIPF1, putative [Ricinus communis]	7.7554e-167	94	480.33	279	263	---NA---	1	C:membrane	---NA---	membrane;	---NA---
Unitranscript 1001	2611	296085461	CBI29193	CBI29193.3	unnamed protein product [Vitis vinifera]	0	99	1214.91	605	599	---NA---	0	---NA---	---NA---	---NA---	---NA---
Unitranscript 1002	3008	296085461	CBI29193	CBI29193.3	unnamed protein product [Vitis vinifera]	0	98	1131.7	562	556	---NA---	0	---NA---	---NA---	---NA---	---NA---
Unitranscript 1003	1560	462401266	EMJ06823	EMJ06823.1	hypothetical protein PRUPE_ppa009128mg [Prunus persica]	0	91	531.176	305	279	---NA---	0	---NA---	---NA---	---NA---	---NA---
Unitranscript 1004	2283	470103631	XP_004288235	XP_004288235.1	PREDICTED: formamidase-like [Fragaria vesca subsp. vesca]	2.05106e-164	89	491.886	293	261	---NA---	0	---NA---	---NA---	---NA---	---NA---
Unitranscript 1005	1447	42565401	AAS20974	AAS20974.1	ubiquitin-conjugating enzyme 9 [Hyacinthus orientalis]	3.10823e-63	89	196.052	109	98	---NA---	0	---NA---	---NA---	---NA---	---NA---
Unitranscript 1006	591	---NA---	---NA---	---NA---	---NA---	---NA---	---NA---	---NA---	---NA---	---NA---	---NA---	0	---NA---	---NA---	---NA---	---NA---
Unitranscript 1007	2994	508710361	EOY02258	EOY02258.1	Late embryogenesis abundant hydroxyproline-rich glycoprotein family, putative [Theobroma cacao]	5.9928e-63	74	219.164	207	154	---NA---	0	---NA---	---NA---	---NA---	---NA---
Unitranscript 1008	1896	508699399	EOX91295	EOX91295.1	MybPA2, putative [Theobroma cacao]	2.09688e-34	87	137.887	81	71	---NA---	0	---NA---	---NA---	---NA---	---NA---
Unitranscript 1009	500	508706026	EOX97922	EOX97922.1	BEL1-like homeodomain protein 6 isoform 1 [Theobroma cacao]	1.21531e-07	87	56.225	48	42	---NA---	0	---NA---	---NA---	---NA---	---NA---
Unitranscript 1010	728	508706026	EOX97922	EOX97922.1	BEL1-like homeodomain protein 6 isoform 1 [Theobroma cacao]	3.06437e-28	88	119.398	85	75	---NA---	0	---NA---	---NA---	---NA---	---NA---
Unitranscript 1011	558	147778709	CAN60668	CAN60668.1	hypothetical protein VITISV_028262 [Vitis vinifera]	1.0514e-37	75	144.436	110	83	---NA---	0	---NA---	---NA---	---NA---	---NA---
Unitranscript 1012	3461	255578544	XP_002530135	XP_002530135.1	conserved hypothetical protein [Ricinus communis]	0	85	643.654	395	336	---NA---	0	---NA---	---NA---	---NA---	---NA---
Unitranscript 1013	2975	255578544	XP_002530135	XP_002530135.1	conserved hypothetical protein [Ricinus communis]	0	85	715.687	442	377	---NA---	0	---NA---	---NA---	---NA---	---NA---
Unitranscript 1014	712	255568494	XP_002525221	XP_002525221.1	arginine/serine-rich splicing factor, putative [Ricinus communis]	2.57922e-26	100	110.538	57	57	---NA---	3	F:zinc ion binding; F:nucleic acid binding; F:nucleotide binding	---NA---	---NA---	zinc ion binding; nucleic acid binding; nucleotide binding;
Unitranscript 1015	2503	550336918	EEE92013	EEE92013.2	hypothetical protein POPTR_0006s23170g [Populus trichocarpa]	3.78103e-81	86	270.781	238	206	---NA---	0	---NA---	---NA---	---NA---	---NA---
Unitranscript 1016	3599	550336918	EEE92013	EEE92013.2	hypothetical protein POPTR_0006s23170g [Populus trichocarpa]	1.68137e-100	89	328.946	264	236	---NA---	0	---NA---	---NA---	---NA---	---NA---
Unitranscript 1017	2120	300678122	ADK27329	ADK27329.1	plastid glutamine synthetase [Vigna radiata]	0	96	801.971	416	400	---NA---	0	---NA---	---NA---	---NA---	---NA---
Unitranscript 1018	1027	557532317	ESR43500	ESR43500.1	hypothetical protein CICLE_v10013051mg [Citrus clementina]	1.57302e-25	90	106.686	71	64	---NA---	0	---NA---	---NA---	---NA---	---NA---
Unitranscript 1019	980	508716277	EOY08174	EOY08174.1	60S acidic ribosomal protein P2-4 [Theobroma cacao]	3.17686e-31	94	120.939	74	70	---NA---	0	---NA---	---NA---	---NA---	---NA---
Unitranscript 1020	3796	550336076	ERP59170	ERP59170.1	phosphatidylinositol-4-phosphate 5-kinase family protein [Populus trichocarpa]	0	92	1399.42	823	759	---NA---	0	---NA---	---NA---	---NA---	---NA---
Unitranscript 1021	1306	557532317	ESR43500	ESR43500.1	hypothetical protein CICLE_v10013051mg [Citrus clementina]	3.4148e-25	95	106.301	65	62	---NA---	0	---NA---	---NA---	---NA---	---NA---
Unitranscript 1022	978	351726786	NP_001238162	NP_001238162.1	uncharacterized protein LOC100306394 [Glycine max]	1.63991e-120	97	353.214	174	170	---NA---	1	F:N-acetyltransferase activity	---NA---	---NA---	N-acetyltransferase activity;
Unitranscript 1023	263	---NA---	---NA---	---NA---	---NA---	---NA---	---NA---	---NA---	---NA---	---NA---	---NA---	0	---NA---	---NA---	---NA---	---NA---
Unitranscript 1024	1026	255584784	XP_002533110	XP_002533110.1	nucleic acid binding protein, putative [Ricinus communis]	1.19335e-53	73	181.8	175	129	---NA---	1	F:metal ion binding	---NA---	---NA---	---NA---
Unitranscript 1025	971	255584784	XP_002533110	XP_002533110.1	nucleic acid binding protein, putative [Ricinus communis]	1.17754e-56	74	189.119	175	130	---NA---	1	F:metal ion binding	---NA---	---NA---	---NA---
Unitranscript 1026	2675	255545018	XP_002513570	XP_002513570.1	protein phosphatase 2c, putative [Ricinus communis]	2.38396e-74	94	255.373	153	144	---NA---	3	P:protein dephosphorylation; F:metal ion binding; F:protein serine/threonine phosphatase activity	protein dephosphorylation;	---NA---	metal ion binding; protein serine/threonine phosphatase activity;
Unitranscript 1027	4145	255545018	XP_002513570	XP_002513570.1	protein phosphatase 2c, putative [Ricinus communis]	8.82369e-129	77	410.609	369	287	EC:3.1.3.16	1	F:phosphoprotein phosphatase activity	---NA---	---NA---	phosphoprotein phosphatase activity;
Unitranscript 1028	1698	115470305	NP_001058751	NP_001058751.1	Os07g0114300 [Oryza sativa Japonica Group]	1.30607e-33	95	129.028	67	64	---NA---	2	F:molecular_function; P:biological_process	---NA---	---NA---	---NA---
Unitranscript 1029	3691	508775824	EOY23080	EOY23080.1	Non-intrinsic ABC protein 8 isoform 1 [Theobroma cacao]	0	90	1028.08	662	598	---NA---	0	---NA---	---NA---	---NA---	---NA---
Unitranscript 1030	2012	462405658	EMJ11122	EMJ11122.1	hypothetical protein PRUPE_ppa004509mg [Prunus persica]	8.45563e-64	54	227.639	473	260	---NA---	0	---NA---	---NA---	---NA---	---NA---
Unitranscript 1031	4828	508786717	EOY33973	EOY33973.1	Pumilio 2 isoform 1 [Theobroma cacao]	0	87	1245.72	784	687	---NA---	0	---NA---	---NA---	---NA---	---NA---
Unitranscript 1032	3228	449438387	XP_004136970	XP_004136970.1	PREDICTED: O-acyltransferase WSD1-like [Cucumis sativus]	0	77	614.379	461	359	---NA---	0	---NA---	---NA---	---NA---	---NA---
Unitranscript 1033	1240	255574163	XP_002527997	XP_002527997.1	transcription factor, putative [Ricinus communis]	3.60486e-47	67	174.481	194	130	---NA---	1	F:chromatin binding	---NA---	---NA---	---NA---
Unitranscript 1034	2579	255574163	XP_002527997	XP_002527997.1	transcription factor, putative [Ricinus communis]	7.37228e-46	64	176.792	218	141	---NA---	1	F:chromatin binding	---NA---	---NA---	---NA---
Unitranscript 1035	3624	550317998	ERP49622	ERP49622.1	hypothetical protein POPTR_0018s03980g [Populus trichocarpa]	0	94	1766.9	983	932	---NA---	0	---NA---	---NA---	---NA---	---NA---
Unitranscript 1036	2440	224099977	XP_002311694	XP_002311694.1	predicted protein [Populus trichocarpa]	0	85	922.924	566	484	EC:6.3.2.19	8	C:nucleolus; P:defense response to bacterium; P:response to cadmium ion; P:protein ubiquitination; C:cell wall; F:ubiquitin-protein ligase activity; C:chloroplast; C:ubiquitin ligase complex	defense response to bacterium; response to cadmium ion; protein ubiquitination;	nucleolus; cell wall; chloroplast; ubiquitin ligase complex;	ubiquitin-protein ligase activity;
Unitranscript 1037	2249	557552206	ESR62835	ESR62835.1	hypothetical protein CICLE_v10014673mg [Citrus clementina]	4.27118e-136	75	299.286	310	233	---NA---	0	---NA---	---NA---	---NA---	---NA---
Unitranscript 1038	1715	508778515	EOY25771	EOY25771.1	Nucleic acid binding,RNA binding isoform 2 [Theobroma cacao]	5.21742e-138	88	411.379	291	258	---NA---	0	---NA---	---NA---	---NA---	---NA---
Unitranscript 1039	5216	508707587	EOX99483	EOX99483.1	Aminophospholipid ATPase isoform 2 [Theobroma cacao]	0	95	2081.6	1105	1060	---NA---	0	---NA---	---NA---	---NA---	---NA---
Unitranscript 1040	2037	255541372	XP_002511750	XP_002511750.1	calcium lipid binding protein, putative [Ricinus communis]	0	96	740.339	428	413	---NA---	0	---NA---	---NA---	---NA---	---NA---
Unitranscript 1041	1920	255541372	XP_002511750	XP_002511750.1	calcium lipid binding protein, putative [Ricinus communis]	0	89	635.95	407	365	---NA---	0	---NA---	---NA---	---NA---	---NA---
Unitranscript 1042	1922	502122009	XP_004497534	XP_004497534.1	PREDICTED: axoneme-associated protein mst101(2)-like [Cicer arietinum]	1.79779e-22	64	105.145	262	169	---NA---	0	---NA---	---NA---	---NA---	---NA---
Unitranscript 1043	4986	550342822	EEE78413	EEE78413.2	hypothetical protein POPTR_0003s09480g [Populus trichocarpa]	0	82	1243.41	877	720	---NA---	0	---NA---	---NA---	---NA---	---NA---
Unitranscript 1044	1446	224063995	XP_002301339	XP_002301339.1	predicted protein [Populus trichocarpa]	1.72939e-42	98	153.295	74	73	---NA---	0	---NA---	---NA---	---NA---	---NA---
Unitranscript 1045	1044	224063995	XP_002301339	XP_002301339.1	predicted protein [Populus trichocarpa]	1.57493e-43	98	153.295	74	73	---NA---	0	---NA---	---NA---	---NA---	---NA---
Unitranscript 1046	2053	255545368	XP_002513744	XP_002513744.1	protein disulfide isomerase, putative [Ricinus communis]	0	91	747.273	454	416	EC:2.4.1.119	7	F:electron carrier activity; P:cell redox homeostasis; P:glycerol ether metabolic process; F:isomerase activity; F:dolichyl-diphosphooligosaccharide-protein glycotransferase activity; F:protein disulfide oxidoreductase activity; C:endoplasmic reticulum	cell redox homeostasis; glycerol ether metabolic process;	endoplasmic reticulum;	electron carrier activity; isomerase activity; dolichyl-diphosphooligosaccharide-protein glycotransferase activity; protein disulfide oxidoreductase activity;
Unitranscript 1047	2686	255545368	XP_002513744	XP_002513744.1	protein disulfide isomerase, putative [Ricinus communis]	0	91	692.96	423	388	EC:2.4.1.119	7	F:electron carrier activity; P:cell redox homeostasis; P:glycerol ether metabolic process; F:isomerase activity; F:dolichyl-diphosphooligosaccharide-protein glycotransferase activity; F:protein disulfide oxidoreductase activity; C:endoplasmic reticulum	cell redox homeostasis; glycerol ether metabolic process;	endoplasmic reticulum;	electron carrier activity; isomerase activity; dolichyl-diphosphooligosaccharide-protein glycotransferase activity; protein disulfide oxidoreductase activity;
Unitranscript 1048	378	---NA---	---NA---	---NA---	---NA---	---NA---	---NA---	---NA---	---NA---	---NA---	---NA---	0	---NA---	---NA---	---NA---	---NA---
Unitranscript 1049	842	502131392	XP_004500971	XP_004500971.1	PREDICTED: thioredoxin H-type-like [Cicer arietinum]	1.82215e-40	61	144.05	149	92	---NA---	0	---NA---	---NA---	---NA---	---NA---
Unitranscript 1050	474	224082924	XP_002306893	XP_002306893.1	predicted protein [Populus trichocarpa]	3.68978e-50	89	166.392	102	91	EC:3.2.1.23	7	P:brassinosteroid biosynthetic process; P:carbohydrate metabolic process; F:cation binding; F:carbohydrate binding; P:acetyl-CoA metabolic process; F:beta-galactosidase activity; P:sterol biosynthetic process	brassinosteroid biosynthetic process; carbohydrate metabolic process; acetyl-CoA metabolic process; sterol biosynthetic process;	---NA---	cation binding; carbohydrate binding; beta-galactosidase activity;
Unitranscript 1051	2245	255581748	XP_002531676	XP_002531676.1	Phospho-2-dehydro-3-deoxyheptonate aldolase 1, chloroplast precursor, putative [Ricinus communis]	0	97	915.99	456	445	EC:2.5.1.54	2	F:3-deoxy-7-phosphoheptulonate synthase activity; P:aromatic amino acid family biosynthetic process	aromatic amino acid family biosynthetic process;	---NA---	3-deoxy-7-phosphoheptulonate synthase activity;
Unitranscript 1052	1945	550332398	EEE89393	EEE89393.2	hypothetical protein POPTR_0008s04170g [Populus trichocarpa]	3.64145e-148	83	443.351	374	311	---NA---	0	---NA---	---NA---	---NA---	---NA---
Unitranscript 1053	993	18394828	NP_564105	NP_564105.1	SKP1-like protein 4 [Arabidopsis thaliana]	4.01121e-46	69	162.155	159	111	EC:6.3.2.19	6	C:cytoplasm; C:nucleolus; F:protein binding; P:ubiquitin-dependent protein catabolic process; F:ubiquitin-protein ligase activity; C:SCF ubiquitin ligase complex	ubiquitin-dependent protein catabolic process;	cytoplasm; nucleolus; SCF ubiquitin ligase complex;	protein binding; ubiquitin-protein ligase activity;
Unitranscript 1054	1388	508704798	EOX96694	EOX96694.1	ATP synthase subunit O, mitochondrial [Theobroma cacao]	1.23159e-79	89	256.144	204	183	---NA---	0	---NA---	---NA---	---NA---	---NA---
Unitranscript 1055	1223	388506398	AFK41265	AFK41265.1	unknown [Lotus japonicus]	4.45146e-105	80	320.087	243	196	---NA---	0	---NA---	---NA---	---NA---	---NA---
Unitranscript 1056	1089	255586094	XP_002533711	XP_002533711.1	Flavin-containing amine oxidase domain-containing protein, putative [Ricinus communis]	4.44791e-49	75	182.57	166	125	---NA---	1	F:oxidoreductase activity	---NA---	---NA---	oxidoreductase activity;
Unitranscript 1057	2559	462402091	EMJ07648	EMJ07648.1	hypothetical protein PRUPE_ppa003411mg [Prunus persica]	0	86	705.286	452	393	---NA---	0	---NA---	---NA---	---NA---	---NA---
Unitranscript 1058	2089	462402091	EMJ07648	EMJ07648.1	hypothetical protein PRUPE_ppa003411mg [Prunus persica]	0	87	879.782	548	479	---NA---	0	---NA---	---NA---	---NA---	---NA---
Unitranscript 1059	403	462402091	EMJ07648	EMJ07648.1	hypothetical protein PRUPE_ppa003411mg [Prunus persica]	5.13243e-51	95	177.563	92	88	---NA---	0	---NA---	---NA---	---NA---	---NA---
Unitranscript 1060	1185	255563008	XP_002522508	XP_002522508.1	UDP-glucosyltransferase, putative [Ricinus communis]	2.59101e-85	76	275.404	228	175	EC:2.4.1.0	1	F:transferase activity, transferring hexosyl groups	---NA---	---NA---	transferase activity, transferring hexosyl groups;
Unitranscript 1061	1054	255563010	XP_002522509	XP_002522509.1	28 kDa heat- and acid-stable phosphoprotein, putative [Ricinus communis]	1.02887e-58	90	195.282	140	127	---NA---	0	---NA---	---NA---	---NA---	---NA---
Unitranscript 1062	1374	147818481	CAN69630	CAN69630.1	hypothetical protein VITISV_028545 [Vitis vinifera]	0	91	535.028	307	282	---NA---	0	---NA---	---NA---	---NA---	---NA---
Unitranscript 1063	2061	224091933	XP_002309405	XP_002309405.1	predicted protein [Populus trichocarpa]	3.31791e-114	79	353.599	262	207	---NA---	2	P:oxidation-reduction process; F:oxidoreductase activity	oxidation-reduction process;	---NA---	oxidoreductase activity;
Unitranscript 1064	3096	255543769	XP_002512947	XP_002512947.1	ubiquitin-protein ligase, putative [Ricinus communis]	0	83	554.288	437	363	---NA---	2	F:zinc ion binding; F:ligase activity	---NA---	---NA---	zinc ion binding; ligase activity;
Unitranscript 1065	3482	255543769	XP_002512947	XP_002512947.1	ubiquitin-protein ligase, putative [Ricinus communis]	0	83	554.288	437	363	---NA---	2	F:zinc ion binding; F:ligase activity	---NA---	---NA---	zinc ion binding; ligase activity;
Unitranscript 1066	3409	255543769	XP_002512947	XP_002512947.1	ubiquitin-protein ligase, putative [Ricinus communis]	0	83	554.288	437	363	---NA---	2	F:zinc ion binding; F:ligase activity	---NA---	---NA---	zinc ion binding; ligase activity;
Unitranscript 1067	278	---NA---	---NA---	---NA---	---NA---	---NA---	---NA---	---NA---	---NA---	---NA---	---NA---	0	---NA---	---NA---	---NA---	---NA---
Unitranscript 1068	3168	255541534	XP_002511831	XP_002511831.1	dead box ATP-dependent RNA helicase, putative [Ricinus communis]	0	93	887.871	480	449	---NA---	3	F:nucleic acid binding; F:ATP binding; F:ATP-dependent helicase activity	---NA---	---NA---	nucleic acid binding; ATP binding; ATP-dependent helicase activity;
Unitranscript 1069	493	462420407	EMJ24670	EMJ24670.1	hypothetical protein PRUPE_ppa011665mg [Prunus persica]	2.30632e-21	79	92.8189	68	54	---NA---	0	---NA---	---NA---	---NA---	---NA---
Unitranscript 1070	4591	550318650	EEF03796	EEF03796.2	hypothetical protein POPTR_0018s13260g [Populus trichocarpa]	2.04321e-177	90	545.814	353	318	---NA---	0	---NA---	---NA---	---NA---	---NA---
Unitranscript 1071	3779	550318650	EEF03796	EEF03796.2	hypothetical protein POPTR_0018s13260g [Populus trichocarpa]	0	91	652.514	430	393	---NA---	0	---NA---	---NA---	---NA---	---NA---
Unitranscript 1072	3486	255540959	XP_002511544	XP_002511544.1	abc transporter, putative [Ricinus communis]	0	85	1396.33	947	811	EC:3.6.3.31	3	P:ATP catabolic process; F:ATP binding; F:polyamine-transporting ATPase activity	ATP catabolic process;	---NA---	ATP binding; polyamine-transporting ATPase activity;
Unitranscript 1073	1189	550326560	EEE96826	EEE96826.2	ABC transporter family protein [Populus trichocarpa]	7.19524e-118	93	373.629	203	190	---NA---	0	---NA---	---NA---	---NA---	---NA---
Unitranscript 1074	1058	557538848	ESR49892	ESR49892.1	hypothetical protein CICLE_v100309252mg, partial [Citrus clementina]	1.08786e-46	95	162.155	100	95	---NA---	0	---NA---	---NA---	---NA---	---NA---
Unitranscript 1075	6398	255550359	XP_002516230	XP_002516230.1	Auxin response factor, putative [Ricinus communis]	0	93	663.3	370	347	---NA---	5	P:regulation of transcription, DNA-dependent; F:DNA binding; F:protein dimerization activity; P:auxin mediated signaling pathway; C:nucleus	regulation of transcription, DNA-dependent; auxin mediated signaling pathway;	nucleus;	DNA binding; protein dimerization activity;
Unitranscript 1076	3921	508783306	EOY30562	EOY30562.1	Meiotic nuclear division protein 1 isoform 1 [Theobroma cacao]	3.28556e-101	92	331.643	228	211	---NA---	0	---NA---	---NA---	---NA---	---NA---
Unitranscript 1077	3069	550324324	EEE99497	EEE99497.2	hypothetical protein POPTR_0014s16270g [Populus trichocarpa]	0	93	1007.67	587	550	---NA---	0	---NA---	---NA---	---NA---	---NA---
Unitranscript 1078	5087	224092274	XP_002309538	XP_002309538.1	predicted protein [Populus trichocarpa]	0	96	1531.54	828	801	---NA---	10	P:regulation of transcription, DNA-dependent; P:primary shoot apical meristem specification; P:positive regulation of cell differentiation; F:sequence-specific DNA binding; P:response to auxin stimulus; P:xylem development; F:sequence-specific DNA binding transcription factor activity; P:positive regulation of cell proliferation; P:procambium histogenesis; C:nucleus	regulation of transcription, DNA-dependent; primary shoot apical meristem specification; positive regulation of cell differentiation; response to auxin stimulus; xylem development; positive regulation of cell proliferation; procambium histogenesis;	nucleus;	sequence-specific DNA binding; sequence-specific DNA binding transcription factor activity;
Unitranscript 1079	3344	255573026	XP_002527443	XP_002527443.1	amino acid transporter, putative [Ricinus communis]	0	88	685.256	448	398	---NA---	1	C:integral to membrane	---NA---	integral to membrane;	---NA---
Unitranscript 1080	1186	255542994	XP_002512560	XP_002512560.1	Polygalacturonase precursor, putative [Ricinus communis]	1.08203e-70	91	237.654	132	121	EC:3.2.1.15; EC:3.2.1.67	4	C:extracellular region; F:polygalacturonase activity; P:carbohydrate metabolic process; F:galacturan 1,4-alpha-galacturonidase activity	carbohydrate metabolic process;	extracellular region;	polygalacturonase activity; galacturan 1,4-alpha-galacturonidase activity;
Unitranscript 1081	1706	224076000	XP_002304866	XP_002304866.1	predicted protein [Populus trichocarpa]	0	91	583.948	313	285	EC:3.1.3.16	1	F:phosphoprotein phosphatase activity	---NA---	---NA---	phosphoprotein phosphatase activity;
Unitranscript 1082	1826	224076000	XP_002304866	XP_002304866.1	predicted protein [Populus trichocarpa]	0	95	603.208	303	290	EC:3.1.3.16	1	F:phosphoprotein phosphatase activity	---NA---	---NA---	phosphoprotein phosphatase activity;
Unitranscript 1083	6919	224131084	XP_002320997	XP_002320997.1	predicted protein [Populus trichocarpa]	0	88	1479.54	888	784	EC:3.1.4.0	5	F:metal ion binding; F:phosphoric diester hydrolase activity; P:response to wounding; C:chloroplast; P:guanosine tetraphosphate metabolic process	response to wounding; guanosine tetraphosphate metabolic process;	chloroplast;	metal ion binding; phosphoric diester hydrolase activity;
Unitranscript 1084	3900	224132092	XP_002328183	XP_002328183.1	predicted protein [Populus trichocarpa]	0	94	1717.59	921	866	---NA---	0	---NA---	---NA---	---NA---	---NA---
Unitranscript 1085	1438	255575559	XP_002528680	XP_002528680.1	conserved hypothetical protein [Ricinus communis]	6.62084e-90	81	281.567	202	164	---NA---	0	---NA---	---NA---	---NA---	---NA---
Unitranscript 1086	504	508700565	EOX92461	EOX92461.1	MAP kinase substrate 1, putative [Theobroma cacao]	1.78085e-23	70	98.9821	89	63	---NA---	0	---NA---	---NA---	---NA---	---NA---
Unitranscript 1087	1007	255607360	XP_002538716	XP_002538716.1	protein binding protein, putative [Ricinus communis]	8.35682e-50	77	176.407	133	103	---NA---	2	C:exocyst; P:exocytosis	---NA---	---NA---	---NA---
Unitranscript 1088	2518	255588826	XP_002534730	XP_002534730.1	protein binding protein, putative [Ricinus communis]	0	80	793.497	612	492	---NA---	2	C:exocyst; P:exocytosis	exocytosis;	exocyst;	---NA---
Unitranscript 1089	2932	550320882	EEF04459	EEF04459.2	hypothetical protein POPTR_0016s05240g [Populus trichocarpa]	0	75	830.861	684	517	---NA---	0	---NA---	---NA---	---NA---	---NA---
Unitranscript 1090	369	---NA---	---NA---	---NA---	---NA---	---NA---	---NA---	---NA---	---NA---	---NA---	---NA---	0	---NA---	---NA---	---NA---	---NA---
Unitranscript 1091	707	255548303	XP_002515208	XP_002515208.1	autophagy 8h, putative [Ricinus communis]	1.05596e-66	92	210.69	115	106	---NA---	2	P:autophagy; P:CVT pathway	autophagy; CVT pathway;	---NA---	---NA---
Unitranscript 1092	6072	550322429	EEF05809	EEF05809.2	hypothetical protein POPTR_0015s10360g [Populus trichocarpa]	0	89	997.653	632	567	---NA---	0	---NA---	---NA---	---NA---	---NA---
Unitranscript 1093	2804	224075615	XP_002304708	XP_002304708.1	predicted protein [Populus trichocarpa]	1.36074e-71	96	243.432	159	153	---NA---	4	C:integral to membrane; P:vesicle-mediated transport; C:chloroplast; C:plasma membrane	vesicle-mediated transport;	integral to membrane; chloroplast; plasma membrane;	---NA---
Unitranscript 1094	2367	557551906	ESR62535	ESR62535.1	hypothetical protein CICLE_v10014734mg [Citrus clementina]	0	87	781.171	557	485	---NA---	0	---NA---	---NA---	---NA---	---NA---
Unitranscript 1095	2393	557551906	ESR62535	ESR62535.1	hypothetical protein CICLE_v10014734mg [Citrus clementina]	0	93	791.571	484	452	---NA---	0	---NA---	---NA---	---NA---	---NA---
Unitranscript 1096	2224	550342834	EEE78421	EEE78421.2	hypothetical protein POPTR_0003s09640g [Populus trichocarpa]	7.95117e-143	77	437.958	383	297	---NA---	0	---NA---	---NA---	---NA---	---NA---
Unitranscript 1097	2114	255557639	XP_002519849	XP_002519849.1	Transcription factor IWS1, putative [Ricinus communis]	8.50611e-135	96	415.616	226	217	---NA---	3	P:transcription, DNA-dependent; F:DNA binding; C:nucleus	transcription, DNA-dependent;	nucleus;	DNA binding;
Unitranscript 1098	1321	462420155	EMJ24418	EMJ24418.1	hypothetical protein PRUPE_ppa007163mg [Prunus persica]	2.45094e-37	60	147.132	248	150	---NA---	0	---NA---	---NA---	---NA---	---NA---
Unitranscript 1099	862	---NA---	---NA---	---NA---	---NA---	---NA---	---NA---	---NA---	---NA---	---NA---	---NA---	0	---NA---	---NA---	---NA---	---NA---
Unitranscript 1100	737	---NA---	---NA---	---NA---	---NA---	---NA---	---NA---	---NA---	---NA---	---NA---	---NA---	0	---NA---	---NA---	---NA---	---NA---
Unitranscript 1101	1394	224132778	XP_002327878	XP_002327878.1	predicted protein [Populus trichocarpa]	3.00922e-130	93	392.504	210	196	---NA---	0	---NA---	---NA---	---NA---	---NA---
Unitranscript 1102	2561	255567369	XP_002524664	XP_002524664.1	nitrate transporter, putative [Ricinus communis]	0	87	617.846	462	403	---NA---	2	P:transmembrane transport; C:integral to membrane	transmembrane transport;	integral to membrane;	---NA---
Unitranscript 1103	2943	255567369	XP_002524664	XP_002524664.1	nitrate transporter, putative [Ricinus communis]	2.78755e-174	87	525.013	380	333	---NA---	2	P:transmembrane transport; C:integral to membrane	transmembrane transport;	integral to membrane;	---NA---
Unitranscript 1104	616	255559961	XP_002520999	XP_002520999.1	pentatricopeptide repeat-containing protein, putative [Ricinus communis]	1.55102e-28	65	118.627	123	81	---NA---	0	---NA---	---NA---	---NA---	---NA---
Unitranscript 1105	1518	356554167	XP_003545420	XP_003545420.1	PREDICTED: UPF0176 protein Pput_3956-like [Glycine max]	1.57985e-121	92	367.081	208	193	---NA---	0	---NA---	---NA---	---NA---	---NA---
Unitranscript 1106	1551	356554167	XP_003545420	XP_003545420.1	PREDICTED: UPF0176 protein Pput_3956-like [Glycine max]	2.50058e-121	92	366.696	208	193	---NA---	0	---NA---	---NA---	---NA---	---NA---
Unitranscript 1107	1859	470111923	XP_004292190	XP_004292190.1	PREDICTED: pentatricopeptide repeat-containing protein At3g22470, mitochondrial-like [Fragaria vesca subsp. vesca]	2.95997e-78	66	223.402	236	158	---NA---	0	---NA---	---NA---	---NA---	---NA---
Unitranscript 1108	2564	508702650	EOX94546	EOX94546.1	Pentatricopeptide repeat-containing protein, putative isoform 1 [Theobroma cacao]	2.73121e-22	62	108.227	122	76	---NA---	0	---NA---	---NA---	---NA---	---NA---
Unitranscript 1109	2582	557524905	ESR36211	ESR36211.1	hypothetical protein CICLE_v10028053mg [Citrus clementina]	3.5414e-58	68	153.295	148	101	---NA---	0	---NA---	---NA---	---NA---	---NA---
Unitranscript 1110	1991	255580342	XP_002530999	XP_002530999.1	Mitochondrial carnitine/acylcarnitine carrier protein, putative [Ricinus communis]	0	93	526.168	312	291	---NA---	2	P:transmembrane transport; C:integral to membrane	transmembrane transport;	integral to membrane;	---NA---
Unitranscript 1111	1681	548860280	ERN17887	ERN17887.1	hypothetical protein AMTR_s00047p00219720 [Amborella trichopoda]	2.11918e-37	84	147.132	110	93	---NA---	0	---NA---	---NA---	---NA---	---NA---
Unitranscript 1112	3613	255574992	XP_002528402	XP_002528402.1	mRNA (guanine-7-)methyltransferase, putative [Ricinus communis]	0	94	657.907	368	347	EC:2.1.1.56	5	P:7-methylguanosine mRNA capping; F:mRNA (guanine-N7-)-methyltransferase activity; F:RNA binding; P:RNA (guanine-N7)-methylation; C:nucleus	7-methylguanosine mRNA capping; RNA (guanine-N7)-methylation;	nucleus;	mRNA (guanine-N7-)-methyltransferase activity; RNA binding;
Unitranscript 1113	1998	224088334	XP_002308414	XP_002308414.1	predicted protein [Populus trichocarpa]	0	95	895.19	474	453	EC:2.7.7.6	4	F:DNA-directed RNA polymerase activity; P:transcription, DNA-dependent; F:DNA binding; C:mitochondrion	transcription, DNA-dependent;	mitochondrion;	DNA-directed RNA polymerase activity; DNA binding;
Unitranscript 1114	2398	470136705	XP_004304124	XP_004304124.1	PREDICTED: uncharacterized protein LOC101313140 [Fragaria vesca subsp. vesca]	2.01773e-112	89	353.984	209	188	---NA---	0	---NA---	---NA---	---NA---	---NA---
Unitranscript 1115	801	224057830	XP_002299345	XP_002299345.1	predicted protein [Populus trichocarpa]	1.39971e-44	75	155.221	132	99	---NA---	1	C:chloroplast	---NA---	---NA---	---NA---
Unitranscript 1116	1268	118488975	ABK96295	ABK96295.1	unknown [Populus trichocarpa x Populus deltoides]	1.04811e-109	78	331.257	225	176	---NA---	0	---NA---	---NA---	---NA---	---NA---
Unitranscript 1117	1576	255574161	XP_002527996	XP_002527996.1	Cation transport protein chaC, putative [Ricinus communis]	2.949e-131	90	389.808	225	204	---NA---	0	---NA---	---NA---	---NA---	---NA---
Unitranscript 1118	1149	462394593	EMJ00392	EMJ00392.1	hypothetical protein PRUPE_ppa020339mg [Prunus persica]	5.29714e-30	78	126.331	90	71	---NA---	0	---NA---	---NA---	---NA---	---NA---
Unitranscript 1119	2676	550348661	ERP66359	ERP66359.1	hypothetical protein POPTR_0001s31800g [Populus trichocarpa]	0	93	602.438	333	312	---NA---	0	---NA---	---NA---	---NA---	---NA---
Unitranscript 1120	2613	255551833	XP_002516962	XP_002516962.1	protein with unknown function [Ricinus communis]	0	88	709.523	426	378	EC:1.3.99.3	4	F:flavin adenine dinucleotide binding; F:transferase activity, transferring phosphorus-containing groups; F:acyl-CoA dehydrogenase activity; P:oxidation-reduction process	oxidation-reduction process;	---NA---	flavin adenine dinucleotide binding; transferase activity, transferring phosphorus-containing groups; acyl-CoA dehydrogenase activity;
Unitranscript 1121	999	449457536	XP_004146504	XP_004146504.1	PREDICTED: probable small nuclear ribonucleoprotein Sm D2-like [Cucumis sativus]	2.83671e-63	97	204.527	107	104	---NA---	0	---NA---	---NA---	---NA---	---NA---
Unitranscript 1122	1135	351727138	NP_001238430	NP_001238430.1	uncharacterized protein LOC100500203 [Glycine max]	9.01639e-46	91	160.999	100	91	---NA---	2	P:RNA splicing; C:small nuclear ribonucleoprotein complex	RNA splicing;	small nuclear ribonucleoprotein complex;	---NA---
Unitranscript 1123	2472	508725695	EOY17592	EOY17592.1	Elongation defective 1 protein / ELD1 protein isoform 1 [Theobroma cacao]	0	87	834.713	496	436	---NA---	0	---NA---	---NA---	---NA---	---NA---
Unitranscript 1124	6563	550349243	ERP66633	ERP66633.1	hypothetical protein POPTR_0001s39210g [Populus trichocarpa]	0	96	1302.73	670	644	---NA---	0	---NA---	---NA---	---NA---	---NA---
Unitranscript 1125	3634	557544606	ESR55584	ESR55584.1	hypothetical protein CICLE_v10019182mg [Citrus clementina]	0	95	805.438	422	403	---NA---	0	---NA---	---NA---	---NA---	---NA---
Unitranscript 1126	2220	29893585	AAP06839	AAP06839.1	putative transformer serine/arginine-rich ribonucleoprotein [Oryza sativa Japonica Group]	3.92243e-25	92	78.5666	42	39	---NA---	5	P:response to high light intensity; P:regulation of RNA splicing; F:RNA binding; C:ribonucleoprotein complex; F:nucleotide binding	response to high light intensity; regulation of RNA splicing;	ribonucleoprotein complex;	RNA binding; nucleotide binding;
Unitranscript 1127	1769	255558828	XP_002520437	XP_002520437.1	FUS-interacting serine-arginine-rich protein 1, putative [Ricinus communis]	7.75414e-47	99	176.407	102	101	---NA---	2	F:nucleic acid binding; F:nucleotide binding	---NA---	---NA---	nucleic acid binding; nucleotide binding;
Unitranscript 1128	5279	224104329	XP_002313399	XP_002313399.1	predicted protein [Populus trichocarpa]	0	93	1527.3	848	794	---NA---	7	P:response to water deprivation; F:glycogen phosphorylase activity; F:pyridoxal phosphate binding; P:response to cadmium ion; P:starch biosynthetic process; C:chloroplast; C:cytosol	response to water deprivation; response to cadmium ion; starch biosynthetic process;	chloroplast; cytosol;	glycogen phosphorylase activity; pyridoxal phosphate binding;
Unitranscript 1129	3866	462404046	EMJ09603	EMJ09603.1	hypothetical protein PRUPE_ppa001354mg [Prunus persica]	1.47893e-159	92	508.834	296	273	---NA---	0	---NA---	---NA---	---NA---	---NA---
Unitranscript 1130	4149	462404046	EMJ09603	EMJ09603.1	hypothetical protein PRUPE_ppa001354mg [Prunus persica]	5.6927e-164	89	522.702	316	283	---NA---	0	---NA---	---NA---	---NA---	---NA---
Unitranscript 1131	5306	224104329	XP_002313399	XP_002313399.1	predicted protein [Populus trichocarpa]	0	93	1527.3	848	794	---NA---	7	P:response to water deprivation; F:glycogen phosphorylase activity; F:pyridoxal phosphate binding; P:response to cadmium ion; P:starch biosynthetic process; C:chloroplast; C:cytosol	response to water deprivation; response to cadmium ion; starch biosynthetic process;	chloroplast; cytosol;	glycogen phosphorylase activity; pyridoxal phosphate binding;
Unitranscript 1132	3040	224104329	XP_002313399	XP_002313399.1	predicted protein [Populus trichocarpa]	0	91	1464.9	848	772	---NA---	7	P:response to water deprivation; F:glycogen phosphorylase activity; F:pyridoxal phosphate binding; P:response to cadmium ion; P:starch biosynthetic process; C:chloroplast; C:cytosol	response to water deprivation; response to cadmium ion; starch biosynthetic process;	chloroplast; cytosol;	glycogen phosphorylase activity; pyridoxal phosphate binding;
Unitranscript 1133	1664	462404046	EMJ09603	EMJ09603.1	hypothetical protein PRUPE_ppa001354mg [Prunus persica]	2.74812e-172	89	518.464	316	282	---NA---	0	---NA---	---NA---	---NA---	---NA---
Unitranscript 1134	229	557092133	ESQ32780	ESQ32780.1	hypothetical protein EUTSA_v10004377mg [Eutrema salsugineum]	1.66702e-33	100	124.79	57	57	---NA---	0	---NA---	---NA---	---NA---	---NA---
Unitranscript 1135	291	---NA---	---NA---	---NA---	---NA---	---NA---	---NA---	---NA---	---NA---	---NA---	---NA---	0	---NA---	---NA---	---NA---	---NA---
Unitranscript 1136	546	---NA---	---NA---	---NA---	---NA---	---NA---	---NA---	---NA---	---NA---	---NA---	---NA---	0	---NA---	---NA---	---NA---	---NA---
Unitranscript 1137	452	296087022	CBI33285	CBI33285.3	unnamed protein product [Vitis vinifera]	2.73062e-40	96	141.354	79	76	---NA---	0	---NA---	---NA---	---NA---	---NA---
Unitranscript 1138	3502	225461724	XP_002285514	XP_002285514.1	PREDICTED: protein transport protein Sec61 subunit alpha [Vitis vinifera]	0	100	940.643	470	470	---NA---	0	---NA---	---NA---	---NA---	---NA---
Unitranscript 1139	3430	302142877	CBI20172	CBI20172.3	unnamed protein product [Vitis vinifera]	0	98	711.064	361	356	---NA---	0	---NA---	---NA---	---NA---	---NA---
Unitranscript 1140	316	502183694	XP_004517192	XP_004517192.1	PREDICTED: 40S ribosomal protein S16-like, partial [Cicer arietinum]	6.21938e-37	73	127.872	94	69	---NA---	0	---NA---	---NA---	---NA---	---NA---
Unitranscript 1141	921	557521746	ESR33113	ESR33113.1	hypothetical protein CICLE_v10006162mg [Citrus clementina]	1.12624e-89	98	272.707	135	133	---NA---	0	---NA---	---NA---	---NA---	---NA---
Unitranscript 1142	845	462422942	EMJ27205	EMJ27205.1	hypothetical protein PRUPE_ppa012996mg [Prunus persica]	1.12002e-90	97	274.248	142	138	---NA---	0	---NA---	---NA---	---NA---	---NA---
Unitranscript 1143	1266	255541082	XP_002511605	XP_002511605.1	hypothetical protein RCOM_1608690 [Ricinus communis]	4.28384e-14	60	80.1073	99	60	---NA---	0	---NA---	---NA---	---NA---	---NA---
Unitranscript 1144	1038	462422942	EMJ27205	EMJ27205.1	hypothetical protein PRUPE_ppa012996mg [Prunus persica]	1.16571e-80	96	251.136	131	127	---NA---	0	---NA---	---NA---	---NA---	---NA---
Unitranscript 1145	2422	550324821	EEE94966	EEE94966.2	cationic amino acid transporter 1 family protein [Populus trichocarpa]	0	87	909.057	583	513	---NA---	0	---NA---	---NA---	---NA---	---NA---
Unitranscript 1146	1523	118483552	ABK93674	ABK93674.1	unknown [Populus trichocarpa]	6.50031e-25	78	110.153	128	100	---NA---	0	---NA---	---NA---	---NA---	---NA---
Unitranscript 1147	3266	118488028	ABK95835	ABK95835.1	unknown [Populus trichocarpa]	1.54422e-112	83	359.377	286	238	---NA---	0	---NA---	---NA---	---NA---	---NA---
Unitranscript 1148	1083	351724085	NP_001238069	NP_001238069.1	uncharacterized protein LOC100306132 [Glycine max]	6.44016e-46	72	164.466	198	143	---NA---	1	P:translation	translation;	---NA---	---NA---
Unitranscript 1149	3600	550339133	EEE93582	EEE93582.2	hypothetical protein POPTR_0005s16590g, partial [Populus trichocarpa]	9.97162e-170	74	240.736	198	147	---NA---	0	---NA---	---NA---	---NA---	---NA---
Unitranscript 1150	1527	225456343	XP_002283880	XP_002283880.1	PREDICTED: SUMO-activating enzyme subunit 1B [Vitis vinifera]	1.89155e-145	89	350.132	208	187	---NA---	2	F:catalytic activity; P:metabolic process	metabolic process;	---NA---	catalytic activity;
Unitranscript 1151	801	508704824	EOX96720	EOX96720.1	Ribosomal protein L31e family protein [Theobroma cacao]	7.14249e-61	97	196.823	121	118	---NA---	0	---NA---	---NA---	---NA---	---NA---
Unitranscript 1152	2535	550323757	ERP53141	ERP53141.1	hypothetical protein POPTR_0014s08110g [Populus trichocarpa]	0	91	857.055	493	453	---NA---	0	---NA---	---NA---	---NA---	---NA---
Unitranscript 1153	1907	557547288	ESR58266	ESR58266.1	hypothetical protein CICLE_v10019661mg [Citrus clementina]	0	92	754.977	440	406	---NA---	0	---NA---	---NA---	---NA---	---NA---
Unitranscript 1154	2187	508703490	EOX95386	EOX95386.1	Phosphatase 2C 49 [Theobroma cacao]	0	83	533.487	398	332	---NA---	0	---NA---	---NA---	---NA---	---NA---
Unitranscript 1155	2814	550329742	EEF01040	EEF01040.2	hypothetical protein POPTR_0010s13660g [Populus trichocarpa]	0	67	671.389	692	470	---NA---	0	---NA---	---NA---	---NA---	---NA---
Unitranscript 1156	616	---NA---	---NA---	---NA---	---NA---	---NA---	---NA---	---NA---	---NA---	---NA---	---NA---	0	---NA---	---NA---	---NA---	---NA---
Unitranscript 1157	1594	255551933	XP_002517011	XP_002517011.1	phosphatidylcholine transfer protein, putative [Ricinus communis]	0	85	449.514	297	253	---NA---	0	---NA---	---NA---	---NA---	---NA---
Unitranscript 1158	1614	71793966	CAJ21172	CAJ21172.1	alcohol dehydrogenase [Alnus glutinosa]	0	95	673.315	376	359	---NA---	0	---NA---	---NA---	---NA---	---NA---
Unitranscript 1159	2035	557536503	ESR47621	ESR47621.1	hypothetical protein CICLE_v10001382mg [Citrus clementina]	0	88	687.182	416	367	---NA---	0	---NA---	---NA---	---NA---	---NA---
Unitranscript 1160	928	2168137	CAA66149	CAA66149.1	PKF1 [Fagus sylvatica]	1.78154e-71	92	228.409	124	115	---NA---	0	---NA---	---NA---	---NA---	---NA---
Unitranscript 1161	1280	224134122	XP_002327761	XP_002327761.1	predicted protein [Populus trichocarpa]	5.24157e-167	98	478.789	238	235	---NA---	3	C:ribosome; F:structural constituent of ribosome; P:translation	translation;	ribosome;	structural constituent of ribosome;
Unitranscript 1162	2189	557521100	ESR32467	ESR32467.1	hypothetical protein CICLE_v10004880mg [Citrus clementina]	0	91	643.269	383	349	---NA---	0	---NA---	---NA---	---NA---	---NA---
Unitranscript 1163	1619	557521099	ESR32466	ESR32466.1	hypothetical protein CICLE_v10004880mg [Citrus clementina]	0	91	694.115	414	378	---NA---	0	---NA---	---NA---	---NA---	---NA---
Unitranscript 1164	1977	557521099	ESR32466	ESR32466.1	hypothetical protein CICLE_v10004880mg [Citrus clementina]	0	88	403.29	253	225	---NA---	0	---NA---	---NA---	---NA---	---NA---
Unitranscript 1165	1925	557521099	ESR32466	ESR32466.1	hypothetical protein CICLE_v10004880mg [Citrus clementina]	0	91	693.345	414	378	---NA---	0	---NA---	---NA---	---NA---	---NA---
Unitranscript 1166	1393	255585038	XP_002533227	XP_002533227.1	translation initiation factor if-3, putative [Ricinus communis]	3.56571e-96	76	299.671	278	213	---NA---	1	P:translation	translation;	---NA---	---NA---
Unitranscript 1167	1315	255585038	XP_002533227	XP_002533227.1	translation initiation factor if-3, putative [Ricinus communis]	1.81334e-59	67	146.747	176	118	---NA---	3	P:translational initiation; P:translation; F:translation initiation factor activity	---NA---	---NA---	---NA---
Unitranscript 1168	3071	255582034	XP_002531814	XP_002531814.1	zinc finger protein, putative [Ricinus communis]	0	72	584.719	573	416	---NA---	1	F:metal ion binding	---NA---	---NA---	metal ion binding;
Unitranscript 1169	1421	224120276	XP_002331008	XP_002331008.1	predicted protein [Populus trichocarpa]	7.56401e-43	66	158.303	224	148	---NA---	0	---NA---	---NA---	---NA---	---NA---
Unitranscript 1170	1452	224120276	XP_002331008	XP_002331008.1	predicted protein [Populus trichocarpa]	1.19735e-39	63	149.828	224	143	---NA---	0	---NA---	---NA---	---NA---	---NA---
Unitranscript 1171	304	---NA---	---NA---	---NA---	---NA---	---NA---	---NA---	---NA---	---NA---	---NA---	---NA---	0	---NA---	---NA---	---NA---	---NA---
Unitranscript 1172	2365	550329907	ERP56350	ERP56350.1	hypothetical protein POPTR_0010s15930g [Populus trichocarpa]	0	90	735.717	487	439	---NA---	0	---NA---	---NA---	---NA---	---NA---
Unitranscript 1173	2463	550329907	ERP56350	ERP56350.1	hypothetical protein POPTR_0010s15930g [Populus trichocarpa]	0	90	998.038	643	582	---NA---	0	---NA---	---NA---	---NA---	---NA---
Unitranscript 1174	2693	550329907	ERP56350	ERP56350.1	hypothetical protein POPTR_0010s15930g [Populus trichocarpa]	0	90	999.579	645	583	---NA---	0	---NA---	---NA---	---NA---	---NA---
Unitranscript 1175	3234	508723353	EOY15250	EOY15250.1	BTB/POZ domain-containing protein isoform 1 [Theobroma cacao]	0	85	701.049	457	392	---NA---	0	---NA---	---NA---	---NA---	---NA---
Unitranscript 1176	695	255584312	XP_002532892	XP_002532892.1	conserved hypothetical protein [Ricinus communis]	4.21036e-11	90	62.7734	42	38	---NA---	0	---NA---	---NA---	---NA---	---NA---
Unitranscript 1177	3086	224127568	XP_002329310	XP_002329310.1	predicted protein [Populus trichocarpa]	0	86	795.038	495	430	---NA---	0	---NA---	---NA---	---NA---	---NA---
Unitranscript 1178	3487	224127568	XP_002329310	XP_002329310.1	predicted protein [Populus trichocarpa]	0	83	886.715	592	497	---NA---	0	---NA---	---NA---	---NA---	---NA---
Unitranscript 1179	435	---NA---	---NA---	---NA---	---NA---	---NA---	---NA---	---NA---	---NA---	---NA---	---NA---	0	---NA---	---NA---	---NA---	---NA---
Unitranscript 1180	5749	550344315	EEE81375	EEE81375.2	hypothetical protein POPTR_0002s05050g [Populus trichocarpa]	0	72	1176.39	1274	925	---NA---	0	---NA---	---NA---	---NA---	---NA---
Unitranscript 1181	7017	550339604	EEE93785	EEE93785.2	hypothetical protein POPTR_0005s23510g [Populus trichocarpa]	0	76	1462.2	1351	1029	---NA---	0	---NA---	---NA---	---NA---	---NA---
Unitranscript 1182	3067	255550467	XP_002516284	XP_002516284.1	conserved hypothetical protein [Ricinus communis]	0	93	702.59	377	354	---NA---	0	---NA---	---NA---	---NA---	---NA---
Unitranscript 1183	987	298204564	CBI23839	CBI23839.3	unnamed protein product [Vitis vinifera]	3.6892e-102	89	306.99	181	162	---NA---	0	---NA---	---NA---	---NA---	---NA---
Unitranscript 1184	3693	284433794	ADB85103	ADB85103.1	glutathione S-transferase omega [Jatropha curcas]	1.8261e-129	87	405.216	235	206	---NA---	0	---NA---	---NA---	---NA---	---NA---
Unitranscript 1185	3746	284433794	ADB85103	ADB85103.1	glutathione S-transferase omega [Jatropha curcas]	2.45058e-129	87	405.216	235	206	---NA---	0	---NA---	---NA---	---NA---	---NA---
Unitranscript 1186	1559	317106718	BAJ53216	BAJ53216.1	JHL22C18.7 [Jatropha curcas]	9.49081e-48	70	181.03	154	109	---NA---	0	---NA---	---NA---	---NA---	---NA---
Unitranscript 1187	3567	317106718	BAJ53216	BAJ53216.1	JHL22C18.7 [Jatropha curcas]	3.20096e-147	67	354.755	373	250	---NA---	0	---NA---	---NA---	---NA---	---NA---
Unitranscript 1188	4008	317106718	BAJ53216	BAJ53216.1	JHL22C18.7 [Jatropha curcas]	3.22369e-133	68	429.483	426	292	---NA---	0	---NA---	---NA---	---NA---	---NA---
Unitranscript 1189	4556	317106718	BAJ53216	BAJ53216.1	JHL22C18.7 [Jatropha curcas]	4.75578e-90	70	311.227	297	208	---NA---	0	---NA---	---NA---	---NA---	---NA---
Unitranscript 1190	3974	317106718	BAJ53216	BAJ53216.1	JHL22C18.7 [Jatropha curcas]	1.37005e-171	64	530.791	592	380	---NA---	0	---NA---	---NA---	---NA---	---NA---
Unitranscript 1191	3940	317106718	BAJ53216	BAJ53216.1	JHL22C18.7 [Jatropha curcas]	3.13519e-147	67	438.343	457	307	---NA---	0	---NA---	---NA---	---NA---	---NA---
Unitranscript 1192	3936	317106718	BAJ53216	BAJ53216.1	JHL22C18.7 [Jatropha curcas]	2.89511e-167	67	519.235	534	361	---NA---	0	---NA---	---NA---	---NA---	---NA---
Unitranscript 1193	1582	255598523	XP_002537028	XP_002537028.1	conserved hypothetical protein [Ricinus communis]	3.10202e-24	84	105.531	70	59	---NA---	1	P:amino acid transmembrane transport	amino acid transmembrane transport;	---NA---	---NA---
Unitranscript 1194	1441	557523177	ESR34544	ESR34544.1	hypothetical protein CICLE_v10005479mg [Citrus clementina]	3.62015e-125	99	375.941	188	187	---NA---	0	---NA---	---NA---	---NA---	---NA---
Unitranscript 1195	2380	557523178	ESR34545	ESR34545.1	hypothetical protein CICLE_v10005479mg [Citrus clementina]	2.31506e-161	98	477.248	235	231	---NA---	0	---NA---	---NA---	---NA---	---NA---
Unitranscript 1196	1807	557543447	ESR54425	ESR54425.1	hypothetical protein CICLE_v10021339mg [Citrus clementina]	4.37464e-96	99	305.064	151	150	---NA---	0	---NA---	---NA---	---NA---	---NA---
Unitranscript 1197	1412	225429484	XP_002277878	XP_002277878.1	PREDICTED: calcineurin B-like protein 06 isoform 1 [Vitis vinifera]	2.30318e-62	93	211.46	130	121	---NA---	0	---NA---	---NA---	---NA---	---NA---
Unitranscript 1198	2196	255563999	XP_002522999	XP_002522999.1	protein with unknown function [Ricinus communis]	1.1463e-174	90	513.072	311	283	---NA---	0	---NA---	---NA---	---NA---	---NA---
Unitranscript 1199	797	470110344	XP_004291444	XP_004291444.1	PREDICTED: 14 kDa proline-rich protein DC2.15-like [Fragaria vesca subsp. vesca]	1.68183e-39	92	141.739	84	78	---NA---	0	---NA---	---NA---	---NA---	---NA---
Unitranscript 1200	875	470110344	XP_004291444	XP_004291444.1	PREDICTED: 14 kDa proline-rich protein DC2.15-like [Fragaria vesca subsp. vesca]	2.25484e-39	92	142.124	84	78	---NA---	0	---NA---	---NA---	---NA---	---NA---
Unitranscript 1201	1161	225445937	XP_002263999	XP_002263999.1	PREDICTED: transcription factor bHLH35 [Vitis vinifera]	5.02097e-113	78	338.961	271	213	---NA---	1	F:binding	---NA---	---NA---	binding;
Unitranscript 1202	827	---NA---	---NA---	---NA---	---NA---	---NA---	---NA---	---NA---	---NA---	---NA---	---NA---	0	---NA---	---NA---	---NA---	---NA---
Unitranscript 1203	5056	550318699	EEF03826	EEF03826.2	hypothetical protein POPTR_0018s13860g [Populus trichocarpa]	5.5314e-93	86	309.301	221	191	---NA---	0	---NA---	---NA---	---NA---	---NA---
Unitranscript 1204	1208	557556462	ESR66476	ESR66476.1	hypothetical protein CICLE_v100092852mg [Citrus clementina]	5.59204e-95	81	293.508	237	192	---NA---	0	---NA---	---NA---	---NA---	---NA---
Unitranscript 1205	2355	255570122	XP_002526023	XP_002526023.1	big map kinase/bmk, putative [Ricinus communis]	0	90	800.816	504	454	EC:2.7.11.24	4	F:MAP kinase activity; P:MAPK cascade; P:protein phosphorylation; F:ATP binding	MAPK cascade; protein phosphorylation;	---NA---	MAP kinase activity; ATP binding;
Unitranscript 1206	578	460367297	XP_004229511	XP_004229511.1	PREDICTED: 3-hydroxyisobutyryl-CoA hydrolase 1-like [Solanum lycopersicum]	1.57381e-35	74	135.191	131	97	---NA---	0	---NA---	---NA---	---NA---	---NA---
Unitranscript 1207	3904	550322399	EEF06337	EEF06337.2	hypothetical protein POPTR_0015s09820g [Populus trichocarpa]	4.718e-137	93	429.869	241	225	---NA---	0	---NA---	---NA---	---NA---	---NA---
Unitranscript 1208	2077	255548433	XP_002515273	XP_002515273.1	ATP-dependent Clp protease proteolytic subunit, putative [Ricinus communis]	3.64868e-166	92	488.419	290	269	EC:3.4.21.0	2	F:serine-type endopeptidase activity; P:proteolysis	proteolysis;	---NA---	serine-type endopeptidase activity;
Unitranscript 1209	1694	255542778	XP_002512452	XP_002512452.1	conserved hypothetical protein [Ricinus communis]	2.9183e-67	95	223.787	122	117	---NA---	0	---NA---	---NA---	---NA---	---NA---
Unitranscript 1210	534	---NA---	---NA---	---NA---	---NA---	---NA---	---NA---	---NA---	---NA---	---NA---	---NA---	0	---NA---	---NA---	---NA---	---NA---
Unitranscript 1211	2021	508776680	EOY23936	EOY23936.1	UBX domain-containing protein [Theobroma cacao]	3.73096e-106	80	338.961	316	254	---NA---	0	---NA---	---NA---	---NA---	---NA---
Unitranscript 1212	5032	550332936	EEE89799	EEE89799.2	hypothetical protein POPTR_0008s127802g, partial [Populus trichocarpa]	0	80	2064.27	1505	1218	---NA---	0	---NA---	---NA---	---NA---	---NA---
Unitranscript 1213	1475	462401267	EMJ06824	EMJ06824.1	hypothetical protein PRUPE_ppa009132mg [Prunus persica]	0	97	524.242	267	260	---NA---	0	---NA---	---NA---	---NA---	---NA---
Unitranscript 1214	1598	2853219	CAA04391	CAA04391.1	glutathione transferase [Carica papaya]	2.4588e-118	87	357.066	216	190	---NA---	0	---NA---	---NA---	---NA---	---NA---
Unitranscript 1215	1136	333690873	AEF79856	AEF79856.1	glutathione-S-transferase tau 1 [Hevea brasiliensis]	5.58424e-108	88	324.709	201	177	---NA---	0	---NA---	---NA---	---NA---	---NA---
Unitranscript 1216	1748	2853219	CAA04391	CAA04391.1	glutathione transferase [Carica papaya]	1.83468e-108	71	333.183	266	189	---NA---	0	---NA---	---NA---	---NA---	---NA---
Unitranscript 1217	1426	294992077	ABG90381	ABG90381.2	glutathione S-transferase [Caragana korshinskii]	8.49375e-59	95	201.06	107	102	---NA---	0	---NA---	---NA---	---NA---	---NA---
Unitranscript 1218	2279	225424407	XP_002281436	XP_002281436.1	PREDICTED: uncharacterized protein LOC100261217 [Vitis vinifera]	0	81	798.505	601	488	---NA---	0	---NA---	---NA---	---NA---	---NA---
Unitranscript 1219	1159	462418325	EMJ22774	EMJ22774.1	hypothetical protein PRUPE_ppa026536mg [Prunus persica]	2.69596e-89	90	278.485	159	144	---NA---	0	---NA---	---NA---	---NA---	---NA---
Unitranscript 1220	1205	224132122	XP_002321261	XP_002321261.1	hypothetical protein POPTRDRAFT_573245 [Populus trichocarpa]	9.65722e-123	88	363.229	214	189	---NA---	2	C:mitochondrion; C:chloroplast envelope	---NA---	mitochondrion; chloroplast envelope;	---NA---
Unitranscript 1221	1299	224132122	XP_002321261	XP_002321261.1	hypothetical protein POPTRDRAFT_573245 [Populus trichocarpa]	3.94719e-122	88	362.844	214	189	---NA---	2	C:mitochondrion; C:chloroplast envelope	---NA---	mitochondrion; chloroplast envelope;	---NA---
Unitranscript 1222	1178	---NA---	---NA---	---NA---	---NA---	---NA---	---NA---	---NA---	---NA---	---NA---	---NA---	0	---NA---	---NA---	---NA---	---NA---
Unitranscript 1223	2038	449449801	XP_004142653	XP_004142653.1	PREDICTED: probable calcium-binding protein CML49-like [Cucumis sativus]	7.02761e-56	98	199.519	100	98	---NA---	0	---NA---	---NA---	---NA---	---NA---
Unitranscript 1224	1713	255547107	XP_002514611	XP_002514611.1	Flavonol 3-sulfotransferase, putative [Ricinus communis]	5.78568e-64	66	220.705	227	151	---NA---	1	F:transferase activity	---NA---	---NA---	transferase activity;
Unitranscript 1225	1259	255547107	XP_002514611	XP_002514611.1	Flavonol 3-sulfotransferase, putative [Ricinus communis]	1.38664e-104	66	322.013	314	209	---NA---	1	F:transferase activity	---NA---	---NA---	transferase activity;
Unitranscript 1226	1239	118487789	ABK95718	ABK95718.1	unknown [Populus trichocarpa]	1.60301e-118	85	355.14	275	235	---NA---	0	---NA---	---NA---	---NA---	---NA---
Unitranscript 1227	1474	255552543	XP_002517315	XP_002517315.1	2,4-dienoyl-CoA reductase, putative [Ricinus communis]	1.47594e-149	88	437.958	272	242	EC:1.1.1.100	2	P:oxidation-reduction process; F:3-oxoacyl-[acyl-carrier-protein] reductase (NADPH) activity	oxidation-reduction process;	---NA---	3-oxoacyl-[acyl-carrier-protein] reductase (NADPH) activity;
Unitranscript 1228	1700	224132262	XP_002328225	XP_002328225.1	predicted protein [Populus trichocarpa]	0	92	628.246	376	347	---NA---	0	---NA---	---NA---	---NA---	---NA---
Unitranscript 1229	2250	255564088	XP_002523042	XP_002523042.1	conserved hypothetical protein [Ricinus communis]	8.77958e-112	82	357.066	287	236	---NA---	0	---NA---	---NA---	---NA---	---NA---
Unitranscript 1230	3361	550330056	EEF01249	EEF01249.2	hypothetical protein POPTR_0010s18100g [Populus trichocarpa]	0	91	696.427	411	375	---NA---	0	---NA---	---NA---	---NA---	---NA---
Unitranscript 1231	3549	550330056	EEF01249	EEF01249.2	hypothetical protein POPTR_0010s18100g [Populus trichocarpa]	0	91	696.427	411	375	---NA---	0	---NA---	---NA---	---NA---	---NA---
Unitranscript 1232	2349	557524553	ESR35859	ESR35859.1	hypothetical protein CICLE_v10028214mg [Citrus clementina]	1.61192e-146	74	449.129	399	298	---NA---	0	---NA---	---NA---	---NA---	---NA---
Unitranscript 1233	2021	557524553	ESR35859	ESR35859.1	hypothetical protein CICLE_v10028214mg [Citrus clementina]	8.77963e-177	82	523.087	416	345	---NA---	0	---NA---	---NA---	---NA---	---NA---
Unitranscript 1234	1436	255565511	XP_002523746	XP_002523746.1	retinoid-inducible serine carboxypeptidase, putative [Ricinus communis]	7.3902e-60	86	211.46	123	107	EC:3.4.16.0	2	F:serine-type carboxypeptidase activity; P:proteolysis	proteolysis;	---NA---	serine-type carboxypeptidase activity;
Unitranscript 1235	1694	255565511	XP_002523746	XP_002523746.1	retinoid-inducible serine carboxypeptidase, putative [Ricinus communis]	4.65123e-59	86	211.46	123	107	EC:3.4.16.0	2	F:serine-type carboxypeptidase activity; P:proteolysis	proteolysis;	---NA---	serine-type carboxypeptidase activity;
Unitranscript 1236	2236	255575635	XP_002528717	XP_002528717.1	zinc finger protein, putative [Ricinus communis]	1.57895e-53	73	189.119	166	122	---NA---	1	F:metal ion binding	---NA---	---NA---	metal ion binding;
Unitranscript 1237	1087	407944	AAA81892	AAA81892.1	epoxide hydrolase [Solanum tuberosum]	8.38821e-35	87	137.117	81	71	---NA---	0	---NA---	---NA---	---NA---	---NA---
Unitranscript 1238	2163	359482241	XP_002266914	XP_002266914.2	PREDICTED: vacuolar amino acid transporter 1-like [Vitis vinifera]	0	79	681.789	514	410	---NA---	0	---NA---	---NA---	---NA---	---NA---
Unitranscript 1239	1529	255545792	XP_002513956	XP_002513956.1	14-3-3 protein, putative [Ricinus communis]	6.05627e-126	99	307.375	157	156	---NA---	1	F:protein domain specific binding	---NA---	---NA---	protein domain specific binding;
Unitranscript 1240	1859	255545792	XP_002513956	XP_002513956.1	14-3-3 protein, putative [Ricinus communis]	1.85051e-131	98	395.201	201	198	---NA---	1	F:protein domain specific binding	---NA---	---NA---	protein domain specific binding;
Unitranscript 1241	2387	557532389	ESR43572	ESR43572.1	hypothetical protein CICLE_v10011472mg [Citrus clementina]	0	96	1001.89	517	501	---NA---	0	---NA---	---NA---	---NA---	---NA---
Unitranscript 1242	1244	462405119	EMJ10583	EMJ10583.1	hypothetical protein PRUPE_ppa009079mg [Prunus persica]	7.08193e-157	86	454.136	307	265	---NA---	0	---NA---	---NA---	---NA---	---NA---
Unitranscript 1243	1656	462405119	EMJ10583	EMJ10583.1	hypothetical protein PRUPE_ppa009079mg [Prunus persica]	4.04553e-156	86	457.603	308	267	---NA---	0	---NA---	---NA---	---NA---	---NA---
Unitranscript 1244	1724	462405119	EMJ10583	EMJ10583.1	hypothetical protein PRUPE_ppa009079mg [Prunus persica]	2.3352e-149	87	441.039	286	249	---NA---	0	---NA---	---NA---	---NA---	---NA---
Unitranscript 1245	3462	508724050	EOY15947	EOY15947.1	SGNH hydrolase-type esterase superfamily protein, putative [Theobroma cacao]	6.01005e-110	65	357.066	353	232	---NA---	0	---NA---	---NA---	---NA---	---NA---
Unitranscript 1246	4842	550337827	ERP60263	ERP60263.1	hypothetical protein POPTR_0005s02420g [Populus trichocarpa]	2.06988e-85	71	292.738	256	184	---NA---	0	---NA---	---NA---	---NA---	---NA---
Unitranscript 1247	887	508726487	EOY18384	EOY18384.1	Ribosomal L29 family protein [Theobroma cacao]	1.12311e-39	96	142.895	123	119	---NA---	0	---NA---	---NA---	---NA---	---NA---
Unitranscript 1248	1004	508726487	EOY18384	EOY18384.1	Ribosomal L29 family protein [Theobroma cacao]	2.798e-39	96	142.895	123	119	---NA---	0	---NA---	---NA---	---NA---	---NA---
Unitranscript 1249	758	225439757	XP_002274790	XP_002274790.1	PREDICTED: DNA topoisomerase 6 subunit A-like [Vitis vinifera]	7.67505e-87	98	272.707	133	131	---NA---	0	---NA---	---NA---	---NA---	---NA---
Unitranscript 1250	2185	508703583	EOX95479	EOX95479.1	Cytochrome P450, family 709, subfamily B, polypeptide 2, putative isoform 1 [Theobroma cacao]	0	71	601.668	555	395	---NA---	0	---NA---	---NA---	---NA---	---NA---
Unitranscript 1251	1760	224099441	XP_002311485	XP_002311485.1	predicted protein [Populus trichocarpa]	2.10595e-48	54	187.193	271	149	---NA---	0	---NA---	---NA---	---NA---	---NA---
Unitranscript 1252	3044	550329666	EEF02072	EEF02072.2	hypothetical protein POPTR_0010s12670g [Populus trichocarpa]	2.31816e-145	85	444.506	285	244	---NA---	0	---NA---	---NA---	---NA---	---NA---
Unitranscript 1253	2973	550329666	EEF02072	EEF02072.2	hypothetical protein POPTR_0010s12670g [Populus trichocarpa]	3.86112e-132	91	409.453	236	216	---NA---	0	---NA---	---NA---	---NA---	---NA---
Unitranscript 1254	1245	255568944	XP_002525442	XP_002525442.1	short-chain type dehydrogenase, putative [Ricinus communis]	7.65807e-106	80	322.783	257	207	EC:1.1.1.100	2	P:oxidation-reduction process; F:3-oxoacyl-[acyl-carrier-protein] reductase (NADPH) activity	oxidation-reduction process;	---NA---	3-oxoacyl-[acyl-carrier-protein] reductase (NADPH) activity;
Unitranscript 1255	1934	254679865	ACT78579	ACT78579.1	isoflavonoid regulator [Glycine max]	2.24294e-50	84	183.726	148	125	---NA---	0	---NA---	---NA---	---NA---	---NA---
Unitranscript 1256	2080	462405145	EMJ10609	EMJ10609.1	hypothetical protein PRUPE_ppa009283mg [Prunus persica]	1.70709e-80	71	266.544	294	211	---NA---	0	---NA---	---NA---	---NA---	---NA---
Unitranscript 1257	2213	462405145	EMJ10609	EMJ10609.1	hypothetical protein PRUPE_ppa009283mg [Prunus persica]	3.13017e-59	74	209.92	219	163	---NA---	0	---NA---	---NA---	---NA---	---NA---
Unitranscript 1258	1261	255538496	XP_002510313	XP_002510313.1	cytochrome P450, putative [Ricinus communis]	1.36334e-146	78	436.417	320	251	---NA---	3	F:metal ion binding; F:oxidoreductase activity, acting on paired donors, with incorporation or reduction of molecular oxygen; F:monooxygenase activity	---NA---	---NA---	metal ion binding; oxidoreductase activity, acting on paired donors, with incorporation or reduction of molecular oxygen; monooxygenase activity;
Unitranscript 1259	1320	224099883	XP_002311658	XP_002311658.1	predicted protein [Populus trichocarpa]	2.52445e-115	88	347.051	242	213	---NA---	12	P:lateral root morphogenesis; P:response to jasmonic acid stimulus; P:regulation of translation; P:response to water deprivation; P:response to light stimulus; P:regulation of transcription, DNA-dependent; P:response to wounding; C:plastid; F:protein dimerization activity; P:gravitropism; P:auxin mediated signaling pathway; C:nucleus	lateral root morphogenesis; response to jasmonic acid stimulus; regulation of translation; response to water deprivation; response to light stimulus; regulation of transcription, DNA-dependent; response to wounding; gravitropism; auxin mediated signaling pathway;	plastid; nucleus;	protein dimerization activity;
Unitranscript 1260	3654	224130632	XP_002320889	XP_002320889.1	predicted protein [Populus trichocarpa]	1.16753e-90	78	299.286	240	189	---NA---	2	P:transcription, DNA-dependent; F:sequence-specific DNA binding	transcription, DNA-dependent;	---NA---	sequence-specific DNA binding;
Unitranscript 1261	4081	224130632	XP_002320889	XP_002320889.1	predicted protein [Populus trichocarpa]	2.11308e-90	78	299.286	240	189	---NA---	2	P:transcription, DNA-dependent; F:sequence-specific DNA binding	transcription, DNA-dependent;	---NA---	sequence-specific DNA binding;
Unitranscript 1262	4108	224130632	XP_002320889	XP_002320889.1	predicted protein [Populus trichocarpa]	1.46473e-90	78	300.056	240	189	---NA---	2	P:transcription, DNA-dependent; F:sequence-specific DNA binding	transcription, DNA-dependent;	---NA---	sequence-specific DNA binding;
Unitranscript 1263	3603	255570428	XP_002526173	XP_002526173.1	suppressor of ty, putative [Ricinus communis]	0	96	1074.31	584	564	---NA---	4	P:translation; C:ribosome; F:structural constituent of ribosome; P:positive regulation of transcription elongation from RNA polymerase II promoter	translation; positive regulation of transcription elongation from RNA polymerase II promoter;	ribosome;	structural constituent of ribosome;
Unitranscript 1264	216	255549601	XP_002515852	XP_002515852.1	5-methyltetrahydropteroyltriglutamate--homocysteine methyltransferase, putative [Ricinus communis]	3.35582e-21	100	73.559	37	37	EC:2.1.1.14	4	P:methionine biosynthetic process; P:methylation; F:zinc ion binding; F:5-methyltetrahydropteroyltriglutamate-homocysteine S-methyltransferase activity	methionine biosynthetic process; methylation;	---NA---	zinc ion binding; 5-methyltetrahydropteroyltriglutamate-homocysteine S-methyltransferase activity;
Unitranscript 1265	209	550316862	ERP48988	ERP48988.1	hypothetical protein POPTR_0019s05430g [Populus trichocarpa]	7.59966e-34	94	127.872	69	65	---NA---	0	---NA---	---NA---	---NA---	---NA---
Unitranscript 1266	509	---NA---	---NA---	---NA---	---NA---	---NA---	---NA---	---NA---	---NA---	---NA---	---NA---	0	---NA---	---NA---	---NA---	---NA---
Unitranscript 1267	2700	255549601	XP_002515852	XP_002515852.1	5-methyltetrahydropteroyltriglutamate--homocysteine methyltransferase, putative [Ricinus communis]	0	95	1464.9	766	733	EC:2.1.1.14	4	P:methionine biosynthetic process; P:methylation; F:zinc ion binding; F:5-methyltetrahydropteroyltriglutamate-homocysteine S-methyltransferase activity	methionine biosynthetic process; methylation;	---NA---	zinc ion binding; 5-methyltetrahydropteroyltriglutamate-homocysteine S-methyltransferase activity;
Unitranscript 1268	3170	255549601	XP_002515852	XP_002515852.1	5-methyltetrahydropteroyltriglutamate--homocysteine methyltransferase, putative [Ricinus communis]	0	95	1471.83	766	734	EC:2.1.1.14	4	P:methionine biosynthetic process; P:methylation; F:zinc ion binding; F:5-methyltetrahydropteroyltriglutamate-homocysteine S-methyltransferase activity	methionine biosynthetic process; methylation;	---NA---	zinc ion binding; 5-methyltetrahydropteroyltriglutamate-homocysteine S-methyltransferase activity;
Unitranscript 1269	3449	255549601	XP_002515852	XP_002515852.1	5-methyltetrahydropteroyltriglutamate--homocysteine methyltransferase, putative [Ricinus communis]	0	95	1476.46	770	737	EC:2.1.1.14	4	P:methionine biosynthetic process; P:methylation; F:zinc ion binding; F:5-methyltetrahydropteroyltriglutamate-homocysteine S-methyltransferase activity	methionine biosynthetic process; methylation;	---NA---	zinc ion binding; 5-methyltetrahydropteroyltriglutamate-homocysteine S-methyltransferase activity;
Unitranscript 1270	2672	---NA---	---NA---	---NA---	---NA---	---NA---	---NA---	---NA---	---NA---	---NA---	---NA---	0	---NA---	---NA---	---NA---	---NA---
Unitranscript 1271	1452	---NA---	---NA---	---NA---	---NA---	---NA---	---NA---	---NA---	---NA---	---NA---	---NA---	0	---NA---	---NA---	---NA---	---NA---
Unitranscript 1272	3055	255549601	XP_002515852	XP_002515852.1	5-methyltetrahydropteroyltriglutamate--homocysteine methyltransferase, putative [Ricinus communis]	0	95	1476.46	770	737	EC:2.1.1.14	4	P:methionine biosynthetic process; P:methylation; F:zinc ion binding; F:5-methyltetrahydropteroyltriglutamate-homocysteine S-methyltransferase activity	methionine biosynthetic process; methylation;	---NA---	zinc ion binding; 5-methyltetrahydropteroyltriglutamate-homocysteine S-methyltransferase activity;
Unitranscript 1273	689	302141987	CBI19190	CBI19190.3	unnamed protein product [Vitis vinifera]	7.28801e-39	98	150.214	75	74	---NA---	0	---NA---	---NA---	---NA---	---NA---
Unitranscript 1274	2726	255578325	XP_002530029	XP_002530029.1	aldo-keto reductase, putative [Ricinus communis]	9.75792e-161	85	482.256	320	275	EC:2.3.1.170	3	F:6'-deoxychalcone synthase activity; F:oxidoreductase activity; P:oxidation-reduction process	oxidation-reduction process;	---NA---	6'-deoxychalcone synthase activity; oxidoreductase activity;
Unitranscript 1275	2816	508708743	EOY00640	EOY00640.1	NAD(P)-linked oxidoreductase superfamily protein [Theobroma cacao]	9.30655e-158	83	475.707	321	269	---NA---	0	---NA---	---NA---	---NA---	---NA---
Unitranscript 1276	866	351723009	NP_001235984	NP_001235984.1	uncharacterized protein LOC100526919 [Glycine max]	4.45139e-70	94	221.09	118	112	---NA---	1	F:zinc ion binding	---NA---	---NA---	zinc ion binding;
Unitranscript 1277	742	255577833	XP_002529790	XP_002529790.1	catalytic, putative [Ricinus communis]	1.55718e-88	90	278.1	155	140	---NA---	0	---NA---	---NA---	---NA---	---NA---
Unitranscript 1278	2660	224058237	XP_002299468	XP_002299468.1	predicted protein [Populus trichocarpa]	0	99	1184.86	610	605	---NA---	14	P:embryo development ending in seed dormancy; C:vacuole; F:GTP binding; P:GTP catabolic process; C:microtubule; P:xylem and phloem pattern formation; F:clathrin binding; C:cell plate; F:GTPase activity; C:chloroplast thylakoid membrane; C:plasma membrane; P:cell plate formation involved in plant-type cell wall biogenesis; P:synaptic vesicle endocytosis; P:trichome branching	embryo development ending in seed dormancy; GTP catabolic process; xylem and phloem pattern formation; cell plate formation involved in plant-type cell wall biogenesis; synaptic vesicle endocytosis; trichome branching;	vacuole; microtubule; cell plate; chloroplast thylakoid membrane; plasma membrane;	GTP binding; clathrin binding; GTPase activity;
Unitranscript 1279	2037	255557647	XP_002519853	XP_002519853.1	UDP-glucosyltransferase, putative [Ricinus communis]	0	77	564.688	479	371	EC:2.4.1.0	1	F:transferase activity, transferring hexosyl groups	---NA---	---NA---	transferase activity, transferring hexosyl groups;
Unitranscript 1280	3221	508774890	EOY22146	EOY22146.1	Nucleic acid binding,ATP-dependent helicases,ATP binding,helicases,ATP-dependent helicases isoform 1 [Theobroma cacao]	0	86	752.281	487	423	---NA---	0	---NA---	---NA---	---NA---	---NA---
Unitranscript 1281	2052	356537734	XP_003537380	XP_003537380.1	PREDICTED: uncharacterized transporter sll0355-like [Glycine max]	3.66975e-151	82	453.751	390	320	---NA---	0	---NA---	---NA---	---NA---	---NA---
Unitranscript 1282	3442	550328370	EEE97610	EEE97610.2	RNA-binding protein 45 [Populus trichocarpa]	1.81117e-105	93	345.895	184	172	---NA---	0	---NA---	---NA---	---NA---	---NA---
Unitranscript 1283	3174	359482600	XP_003632790	XP_003632790.1	PREDICTED: G-type lectin S-receptor-like serine/threonine-protein kinase CES101-like [Vitis vinifera]	1.09016e-122	69	301.982	278	194	---NA---	0	---NA---	---NA---	---NA---	---NA---
Unitranscript 1284	777	---NA---	---NA---	---NA---	---NA---	---NA---	---NA---	---NA---	---NA---	---NA---	---NA---	0	---NA---	---NA---	---NA---	---NA---
Unitranscript 1285	1111	255538526	XP_002510328	XP_002510328.1	ribosomal protein S9, putative [Ricinus communis]	1.21057e-97	91	297.36	180	164	---NA---	3	C:ribosome; F:structural constituent of ribosome; P:translation	translation;	ribosome;	structural constituent of ribosome;
Unitranscript 1286	650	51968480	BAD42932	BAD42932.1	vacuolar-type H+-ATPase subunit B3 (VHA-B3) [Arabidopsis thaliana]	4.87656e-66	91	213.386	112	103	---NA---	0	---NA---	---NA---	---NA---	---NA---
Unitranscript 1287	1148	462397253	EMJ03052	EMJ03052.1	hypothetical protein PRUPE_ppa012968mg [Prunus persica]	2.08566e-32	89	125.946	97	87	---NA---	0	---NA---	---NA---	---NA---	---NA---
Unitranscript 1288	2034	462397253	EMJ03052	EMJ03052.1	hypothetical protein PRUPE_ppa012968mg [Prunus persica]	2.87585e-31	89	125.946	97	87	---NA---	0	---NA---	---NA---	---NA---	---NA---
Unitranscript 1289	3875	156900676	ABU96744	ABU96744.1	chloroplast acyl-ACP thioesterase [Jatropha curcas]	9.23528e-169	91	517.309	305	280	EC:3.1.2.14	4	P:fatty acid biosynthetic process; F:palmitoyl-[acyl-carrier-protein] hydrolase activity; F:oleoyl-[acyl-carrier-protein] hydrolase activity; F:myristoyl-[acyl-carrier-protein] hydrolase activity	fatty acid biosynthetic process;	---NA---	palmitoyl-[acyl-carrier-protein] hydrolase activity; oleoyl-[acyl-carrier-protein] hydrolase activity; myristoyl-[acyl-carrier-protein] hydrolase activity;
Unitranscript 1290	6898	550331394	EEE87109	EEE87109.2	hypothetical protein POPTR_0009s09690g [Populus trichocarpa]	0	87	1360.9	841	736	---NA---	0	---NA---	---NA---	---NA---	---NA---
Unitranscript 1291	4581	224139558	XP_002323168	XP_002323168.1	predicted protein [Populus trichocarpa]	7.20931e-123	72	400.979	338	244	---NA---	1	F:transferase activity, transferring glycosyl groups	---NA---	---NA---	transferase activity, transferring glycosyl groups;
Unitranscript 1292	5399	224139558	XP_002323168	XP_002323168.1	predicted protein [Populus trichocarpa]	3.56572e-97	56	330.487	441	248	---NA---	4	F:transferase activity; P:metabolic process; F:transferase activity, transferring hexosyl groups; F:transferase activity, transferring glycosyl groups	---NA---	---NA---	---NA---
Unitranscript 1293	6804	550331394	EEE87109	EEE87109.2	hypothetical protein POPTR_0009s09690g [Populus trichocarpa]	0	87	1357.43	841	735	---NA---	0	---NA---	---NA---	---NA---	---NA---
Unitranscript 1294	5956	550341865	ERP62894	ERP62894.1	Methionine S-methyltransferase family protein [Populus trichocarpa]	0	89	1786.16	1087	975	---NA---	0	---NA---	---NA---	---NA---	---NA---
Unitranscript 1295	2544	550348549	EEE85059	EEE85059.2	hypothetical protein POPTR_0001s30440g [Populus trichocarpa]	3.57614e-173	91	514.612	298	272	---NA---	0	---NA---	---NA---	---NA---	---NA---
Unitranscript 1296	2238	550332409	EEE89404	EEE89404.2	hypothetical protein POPTR_0008s04370g [Populus trichocarpa]	0	90	541.962	319	288	---NA---	0	---NA---	---NA---	---NA---	---NA---
Unitranscript 1297	2320	550332409	EEE89404	EEE89404.2	hypothetical protein POPTR_0008s04370g [Populus trichocarpa]	7.17422e-147	92	385.956	219	202	---NA---	0	---NA---	---NA---	---NA---	---NA---
Unitranscript 1298	2362	550332409	EEE89404	EEE89404.2	hypothetical protein POPTR_0008s04370g [Populus trichocarpa]	0	89	540.036	319	287	---NA---	0	---NA---	---NA---	---NA---	---NA---
Unitranscript 1299	729	561025304	ESW23989	ESW23989.1	hypothetical protein PHAVU_004G0929000g, partial [Phaseolus vulgaris]	5.42007e-32	93	120.168	63	59	---NA---	0	---NA---	---NA---	---NA---	---NA---
Unitranscript 1300	1147	224085884	XP_002307725	XP_002307725.1	light-harvesting complex II protein Lhcb1 [Populus trichocarpa]	8.36136e-91	95	282.722	148	141	---NA---	10	C:plastoglobule; F:metal ion binding; C:chloroplast envelope; P:photosynthesis, light harvesting; P:response to blue light; C:apoplast; P:response to far red light; P:response to red light; C:chloroplast thylakoid membrane; C:mitochondrion	photosynthesis, light harvesting; response to blue light; response to far red light; response to red light;	plastoglobule; chloroplast envelope; apoplast; chloroplast thylakoid membrane; mitochondrion;	metal ion binding;
Unitranscript 1301	1350	224085884	XP_002307725	XP_002307725.1	light-harvesting complex II protein Lhcb1 [Populus trichocarpa]	6.39683e-169	96	484.567	253	244	---NA---	10	C:plastoglobule; F:metal ion binding; C:chloroplast envelope; P:photosynthesis, light harvesting; P:response to blue light; C:apoplast; P:response to far red light; P:response to red light; C:chloroplast thylakoid membrane; C:mitochondrion	photosynthesis, light harvesting; response to blue light; response to far red light; response to red light;	plastoglobule; chloroplast envelope; apoplast; chloroplast thylakoid membrane; mitochondrion;	metal ion binding;
Unitranscript 1302	2402	561004652	ESW03646	ESW03646.1	hypothetical protein PHAVU_011G0308001g [Phaseolus vulgaris]	0	93	664.455	372	347	---NA---	0	---NA---	---NA---	---NA---	---NA---
Unitranscript 1303	4723	550338488	EEE94176	EEE94176.2	hypothetical protein POPTR_0005s09700g [Populus trichocarpa]	0	89	1601.65	968	863	---NA---	0	---NA---	---NA---	---NA---	---NA---
Unitranscript 1304	2162	563440410	AHB60730	AHB60730.1	3-hydroxyacyl-CoA dehydrogenase [Populus x canadensis]	6.19847e-81	91	269.626	179	163	---NA---	0	---NA---	---NA---	---NA---	---NA---
Unitranscript 1305	423	---NA---	---NA---	---NA---	---NA---	---NA---	---NA---	---NA---	---NA---	---NA---	---NA---	0	---NA---	---NA---	---NA---	---NA---
Unitranscript 1306	3586	550318355	EEF02991	EEF02991.2	hypothetical protein POPTR_0018s08940g [Populus trichocarpa]	0	93	916.761	535	502	---NA---	0	---NA---	---NA---	---NA---	---NA---
Unitranscript 1307	421	550318355	EEF02991	EEF02991.2	hypothetical protein POPTR_0018s08940g [Populus trichocarpa]	4.85645e-22	98	98.2117	53	52	---NA---	0	---NA---	---NA---	---NA---	---NA---
Unitranscript 1308	344	550344719	ERP64224	ERP64224.1	hypothetical protein POPTR_0002s10680g [Populus trichocarpa]	3.0914e-35	96	132.494	64	62	---NA---	0	---NA---	---NA---	---NA---	---NA---
Unitranscript 1309	827	508723564	EOY15461	EOY15461.1	NADPH--cytochrome P450 reductase isoform 3 [Theobroma cacao]	4.05726e-98	74	280.796	236	175	---NA---	0	---NA---	---NA---	---NA---	---NA---
Unitranscript 1310	3186	255586353	XP_002533826	XP_002533826.1	protein transporter, putative [Ricinus communis]	3.48945e-178	76	547.354	496	378	---NA---	2	P:intracellular protein transport; C:intracellular	---NA---	---NA---	---NA---
Unitranscript 1311	2524	255559549	XP_002520794	XP_002520794.1	Dehydration-responsive element-binding protein 2C, putative [Ricinus communis]	1.79833e-66	61	234.187	395	244	---NA---	5	P:regulation of transcription, DNA-dependent; P:transcription, DNA-dependent; C:nucleus; F:sequence-specific DNA binding transcription factor activity; F:DNA binding	---NA---	---NA---	---NA---
Unitranscript 1312	2060	550344780	EEE80409	EEE80409.2	hypothetical protein POPTR_0002s11430g [Populus trichocarpa]	3.53936e-172	91	392.504	227	207	---NA---	0	---NA---	---NA---	---NA---	---NA---
Unitranscript 1313	2241	255537936	XP_002510033	XP_002510033.1	branched-chain amino acid aminotransferase, putative [Ricinus communis]	0	75	608.601	458	348	EC:2.6.1.42	2	F:branched-chain-amino-acid transaminase activity; P:metabolic process	metabolic process;	---NA---	branched-chain-amino-acid transaminase activity;
Unitranscript 1314	2123	255537936	XP_002510033	XP_002510033.1	branched-chain amino acid aminotransferase, putative [Ricinus communis]	0	91	599.356	339	311	EC:2.6.1.42	4	F:L-leucine transaminase activity; P:branched-chain amino acid metabolic process; F:L-isoleucine transaminase activity; F:L-valine transaminase activity	branched-chain amino acid metabolic process;	---NA---	L-leucine transaminase activity; L-isoleucine transaminase activity; L-valine transaminase activity;
Unitranscript 1315	2572	255559741	XP_002520890	XP_002520890.1	transcription elongation factor s-II, putative [Ricinus communis]	4.66364e-120	71	375.555	339	244	---NA---	2	F:nucleic acid binding; P:regulation of transcription, DNA-dependent	regulation of transcription, DNA-dependent;	---NA---	nucleic acid binding;
Unitranscript 1316	2368	255540103	XP_002511116	XP_002511116.1	conserved hypothetical protein [Ricinus communis]	2.72257e-176	67	532.332	624	420	---NA---	0	---NA---	---NA---	---NA---	---NA---
Unitranscript 1317	343	---NA---	---NA---	---NA---	---NA---	---NA---	---NA---	---NA---	---NA---	---NA---	---NA---	0	---NA---	---NA---	---NA---	---NA---
Unitranscript 1318	2486	224072178	XP_002303639	XP_002303639.1	predicted protein [Populus trichocarpa]	1.16564e-171	84	507.679	325	276	---NA---	8	P:proteasomal ubiquitin-dependent protein catabolic process; P:proteasome assembly; P:response to misfolded protein; P:protein targeting to mitochondrion; C:heterotrimeric G-protein complex; P:fatty acid beta-oxidation; F:nucleotide binding; C:nuclear envelope	proteasomal ubiquitin-dependent protein catabolic process; proteasome assembly; response to misfolded protein; protein targeting to mitochondrion; fatty acid beta-oxidation;	heterotrimeric G-protein complex; nuclear envelope;	nucleotide binding;
Unitranscript 1319	1137	347953833	AEP33542	AEP33542.1	truncated cellulose synthase catalytic subunit [Gossypium darwinii]	4.95242e-176	98	515.383	273	269	EC:2.4.1.12	3	F:cellulose synthase (UDP-forming) activity; P:cellulose biosynthetic process; C:integral to membrane	cellulose biosynthetic process;	integral to membrane;	cellulose synthase (UDP-forming) activity;
Unitranscript 1320	2308	449463334	XP_004149389	XP_004149389.1	PREDICTED: cellulose synthase A catalytic subunit 3 [UDP-forming]-like [Cucumis sativus]	0	97	1365.13	727	710	---NA---	0	---NA---	---NA---	---NA---	---NA---
Unitranscript 1321	660	255548477	XP_002515295	XP_002515295.1	protein binding protein, putative [Ricinus communis]	1.43047e-46	84	161.384	97	82	---NA---	1	F:zinc ion binding	---NA---	---NA---	zinc ion binding;
Unitranscript 1322	859	76573359	ABA46784	ABA46784.1	alpha-tubulin-like protein [Solanum tuberosum]	2.73727e-83	79	258.84	164	131	---NA---	0	---NA---	---NA---	---NA---	---NA---
Unitranscript 1323	492	---NA---	---NA---	---NA---	---NA---	---NA---	---NA---	---NA---	---NA---	---NA---	---NA---	0	---NA---	---NA---	---NA---	---NA---
Unitranscript 1324	3581	255548505	XP_002515309	XP_002515309.1	protein disulfide isomerase, putative [Ricinus communis]	2.05873e-99	89	328.561	200	179	EC:5.3.4.1	7	P:protein folding; F:electron carrier activity; P:cell redox homeostasis; P:glycerol ether metabolic process; F:protein disulfide isomerase activity; F:protein disulfide oxidoreductase activity; C:endoplasmic reticulum	protein folding; cell redox homeostasis; glycerol ether metabolic process;	endoplasmic reticulum;	electron carrier activity; protein disulfide isomerase activity; protein disulfide oxidoreductase activity;
Unitranscript 1325	3452	557546719	ESR57697	ESR57697.1	hypothetical protein CICLE_v10020618mg [Citrus clementina]	4.9837e-110	97	357.451	186	181	---NA---	0	---NA---	---NA---	---NA---	---NA---
Unitranscript 1326	2331	224103219	XP_002312970	XP_002312970.1	predicted protein [Populus trichocarpa]	0	89	807.364	564	502	---NA---	1	P:response to karrikin	response to karrikin;	---NA---	---NA---
Unitranscript 1327	2525	255569589	XP_002525760	XP_002525760.1	Cyclic nucleotide-gated ion channel, putative [Ricinus communis]	0	91	1104.35	652	596	---NA---	2	P:ion transport; C:integral to membrane	ion transport;	integral to membrane;	---NA---
Unitranscript 1328	995	462422250	EMJ26513	EMJ26513.1	hypothetical protein PRUPE_ppa001189mg [Prunus persica]	3.19601e-42	95	163.31	86	82	---NA---	0	---NA---	---NA---	---NA---	---NA---
Unitranscript 1329	4686	255539334	XP_002510732	XP_002510732.1	hmg-CoA reductase, putative [Ricinus communis]	0	90	587.03	345	313	EC:1.1.1.34	6	F:NADP binding; P:isoprenoid biosynthetic process; C:integral to membrane; P:coenzyme A metabolic process; F:hydroxymethylglutaryl-CoA reductase (NADPH) activity; P:oxidation-reduction process	isoprenoid biosynthetic process; coenzyme A metabolic process; oxidation-reduction process;	integral to membrane;	NADP binding; hydroxymethylglutaryl-CoA reductase (NADPH) activity;
Unitranscript 1330	507	224135995	XP_002327355	XP_002327355.1	predicted protein [Populus trichocarpa]	1.36656e-30	80	115.161	101	81	---NA---	0	---NA---	---NA---	---NA---	---NA---
Unitranscript 1331	538	224135995	XP_002327355	XP_002327355.1	predicted protein [Populus trichocarpa]	4.02711e-30	74	114.39	114	85	---NA---	0	---NA---	---NA---	---NA---	---NA---
Unitranscript 1332	484	224135995	XP_002327355	XP_002327355.1	predicted protein [Populus trichocarpa]	2.37796e-21	58	90.8929	114	67	---NA---	0	---NA---	---NA---	---NA---	---NA---
Unitranscript 1333	1911	255536991	XP_002509562	XP_002509562.1	conserved hypothetical protein [Ricinus communis]	3.79346e-34	67	138.272	142	96	---NA---	0	---NA---	---NA---	---NA---	---NA---
Unitranscript 1334	287	---NA---	---NA---	---NA---	---NA---	---NA---	---NA---	---NA---	---NA---	---NA---	---NA---	0	---NA---	---NA---	---NA---	---NA---
Unitranscript 1335	5059	255576860	XP_002529316	XP_002529316.1	ethylene receptor, putative [Ricinus communis]	0	91	1224.15	747	684	---NA---	8	F:phosphorelay response regulator activity; P:intracellular signal transduction; P:regulation of transcription, DNA-dependent; P:signal transduction by phosphorylation; F:ATP binding; C:endoplasmic reticulum membrane; F:phosphorelay sensor kinase activity; P:ethylene mediated signaling pathway	intracellular signal transduction; regulation of transcription, DNA-dependent; signal transduction by phosphorylation; ethylene mediated signaling pathway;	endoplasmic reticulum membrane;	phosphorelay response regulator activity; ATP binding; phosphorelay sensor kinase activity;
Unitranscript 1336	3200	470103836	XP_004288333	XP_004288333.1	PREDICTED: mitogen-activated protein kinase kinase kinase 3-like [Fragaria vesca subsp. vesca]	0	63	386.726	434	276	---NA---	0	---NA---	---NA---	---NA---	---NA---
Unitranscript 1337	1532	255575052	XP_002528431	XP_002528431.1	conserved hypothetical protein [Ricinus communis]	9.35412e-118	95	364.77	185	177	---NA---	0	---NA---	---NA---	---NA---	---NA---
Unitranscript 1338	1878	224124892	XP_002319448	XP_002319448.1	predicted protein [Populus trichocarpa]	1.33766e-109	90	337.421	194	176	---NA---	3	C:extracellular region; F:manganese ion binding; F:nutrient reservoir activity	---NA---	extracellular region;	manganese ion binding; nutrient reservoir activity;
Unitranscript 1339	1956	224124892	XP_002319448	XP_002319448.1	predicted protein [Populus trichocarpa]	1.44706e-104	80	325.094	220	176	---NA---	3	C:extracellular region; F:manganese ion binding; F:nutrient reservoir activity	---NA---	extracellular region;	manganese ion binding; nutrient reservoir activity;
Unitranscript 1340	2808	525314003	NP_001265929	NP_001265929.1	GTP-binding nuclear protein Ran-3-like [Cicer arietinum]	1.30372e-110	99	348.591	181	180	---NA---	6	P:small GTPase mediated signal transduction; P:nucleocytoplasmic transport; P:GTP catabolic process; F:GTPase activity; P:intracellular protein transport; F:GTP binding	small GTPase mediated signal transduction; nucleocytoplasmic transport; GTP catabolic process; intracellular protein transport;	---NA---	GTPase activity; GTP binding;
Unitranscript 1341	1147	305855380	ADM67612	ADM67612.1	iron-sulfur cluster scaffold protein [Hevea brasiliensis]	1.13456e-90	90	278.87	161	145	---NA---	0	---NA---	---NA---	---NA---	---NA---
Unitranscript 1342	3125	449525478	XP_004169744	XP_004169744.1	PREDICTED: peptidyl-prolyl cis-trans isomerase-like 2-like [Cucumis sativus]	0	90	892.493	598	539	---NA---	0	---NA---	---NA---	---NA---	---NA---
Unitranscript 1343	4499	255556013	XP_002519041	XP_002519041.1	conserved hypothetical protein [Ricinus communis]	0	75	753.051	728	549	---NA---	0	---NA---	---NA---	---NA---	---NA---
Unitranscript 1344	239	---NA---	---NA---	---NA---	---NA---	---NA---	---NA---	---NA---	---NA---	---NA---	---NA---	0	---NA---	---NA---	---NA---	---NA---
Unitranscript 1345	1084	217075388	ACJ86054	ACJ86054.1	unknown [Medicago truncatula]	1.74886e-77	87	245.358	179	156	---NA---	0	---NA---	---NA---	---NA---	---NA---
Unitranscript 1346	5578	255586525	XP_002533901	XP_002533901.1	galactolipid galactosyltransferase, putative [Ricinus communis]	0	95	1013.06	546	520	---NA---	2	F:transferase activity, transferring glycosyl groups; P:biosynthetic process	biosynthetic process;	---NA---	transferase activity, transferring glycosyl groups;
Unitranscript 1347	5018	255586525	XP_002533901	XP_002533901.1	galactolipid galactosyltransferase, putative [Ricinus communis]	0	95	1013.06	546	520	---NA---	2	F:transferase activity, transferring glycosyl groups; P:biosynthetic process	biosynthetic process;	---NA---	transferase activity, transferring glycosyl groups;
Unitranscript 1348	2083	255572912	XP_002527387	XP_002527387.1	DNA binding protein, putative [Ricinus communis]	1.87035e-100	82	321.627	210	174	---NA---	1	F:protein dimerization activity	---NA---	---NA---	protein dimerization activity;
Unitranscript 1349	461	---NA---	---NA---	---NA---	---NA---	---NA---	---NA---	---NA---	---NA---	---NA---	---NA---	0	---NA---	---NA---	---NA---	---NA---
Unitranscript 1350	1466	125535351	EAY81899	EAY81899.1	hypothetical protein OsI_37065 [Oryza sativa Indica Group]	3.27347e-57	88	203.756	140	124	---NA---	0	---NA---	---NA---	---NA---	---NA---
Unitranscript 1351	5583	255583059	XP_002532297	XP_002532297.1	heat shock protein, putative [Ricinus communis]	0	97	1223.76	652	634	EC:1.3.1.74	4	F:2-alkenal reductase [NAD(P)] activity; F:ATP binding; P:response to stress; P:oxidation-reduction process	response to stress; oxidation-reduction process;	---NA---	2-alkenal reductase [NAD(P)] activity; ATP binding;
Unitranscript 1352	1443	255571843	XP_002526864	XP_002526864.1	eukaryotic translation initiation factor 3f, eif3f, putative [Ricinus communis]	1.49579e-164	91	475.707	287	264	---NA---	6	C:eukaryotic translation initiation factor 3 complex; C:eukaryotic 43S preinitiation complex; C:eukaryotic 48S preinitiation complex; P:regulation of translational initiation; P:formation of translation preinitiation complex; F:translation initiation factor activity	regulation of translational initiation; formation of translation preinitiation complex;	eukaryotic translation initiation factor 3 complex; eukaryotic 43S preinitiation complex; eukaryotic 48S preinitiation complex;	translation initiation factor activity;
Unitranscript 1353	3033	557529656	ESR40906	ESR40906.1	hypothetical protein CICLE_v10025102mg [Citrus clementina]	0	99	679.478	385	382	---NA---	0	---NA---	---NA---	---NA---	---NA---
Unitranscript 1354	1117	224103875	XP_002313228	XP_002313228.1	predicted protein [Populus trichocarpa]	3.13558e-109	81	329.331	222	182	---NA---	1	C:vacuole	---NA---	vacuole;	---NA---
Unitranscript 1355	1193	224103875	XP_002313228	XP_002313228.1	predicted protein [Populus trichocarpa]	6.53104e-97	81	298.516	222	181	---NA---	1	C:vacuole	---NA---	vacuole;	---NA---
Unitranscript 1356	1580	255569692	XP_002525811	XP_002525811.1	LysM domain GPI-anchored protein 2 precursor, putative [Ricinus communis]	1.65486e-126	79	382.874	293	233	---NA---	1	P:cell wall macromolecule catabolic process	cell wall macromolecule catabolic process;	---NA---	---NA---
Unitranscript 1357	2023	508718246	EOY10143	EOY10143.1	Plasma membrane isoform 1 [Theobroma cacao]	7.41763e-174	80	508.064	351	281	---NA---	0	---NA---	---NA---	---NA---	---NA---
Unitranscript 1358	12324	550343974	EEE81158	EEE81158.2	hypothetical protein POPTR_0002s00380g [Populus trichocarpa]	0	80	890.182	680	548	---NA---	0	---NA---	---NA---	---NA---	---NA---
Unitranscript 1359	4160	255579558	XP_002530621	XP_002530621.1	conserved hypothetical protein [Ricinus communis]	0	79	1614.36	1263	998	---NA---	0	---NA---	---NA---	---NA---	---NA---
Unitranscript 1360	4862	255562520	XP_002522266	XP_002522266.1	ubiquitin-protein ligase, putative [Ricinus communis]	0	91	1033.48	701	642	EC:6.3.2.19	3	F:ubiquitin-protein ligase activity; C:ubiquitin ligase complex; P:protein ubiquitination	protein ubiquitination;	ubiquitin ligase complex;	ubiquitin-protein ligase activity;
Unitranscript 1361	3124	224104161	XP_002313342	XP_002313342.1	predicted protein [Populus trichocarpa]	0	93	937.947	533	497	EC:2.7.11.0	5	C:plasma membrane; P:protein phosphorylation; F:calcium ion binding; F:ATP binding; F:protein serine/threonine kinase activity	protein phosphorylation;	plasma membrane;	calcium ion binding; ATP binding; protein serine/threonine kinase activity;
Unitranscript 1362	1628	255552241	XP_002517165	XP_002517165.1	basic 7S globulin 2 precursor small subunit, putative [Ricinus communis]	0	80	573.933	419	338	EC:3.4.23.0	2	F:aspartic-type endopeptidase activity; P:proteolysis	proteolysis;	---NA---	aspartic-type endopeptidase activity;
Unitranscript 1363	1885	557521706	ESR33073	ESR33073.1	hypothetical protein CICLE_v10006689mg [Citrus clementina]	6.34369e-78	75	262.692	216	164	---NA---	0	---NA---	---NA---	---NA---	---NA---
Unitranscript 1364	1725	255552241	XP_002517165	XP_002517165.1	basic 7S globulin 2 precursor small subunit, putative [Ricinus communis]	0	78	534.258	409	323	---NA---	2	P:proteolysis; F:aspartic-type endopeptidase activity	---NA---	---NA---	---NA---
Unitranscript 1365	2971	255550916	XP_002516506	XP_002516506.1	conserved hypothetical protein [Ricinus communis]	0	86	1093.57	720	621	---NA---	0	---NA---	---NA---	---NA---	---NA---
Unitranscript 1366	449	557524456	ESR35762	ESR35762.1	hypothetical protein CICLE_v10028424mg [Citrus clementina]	2.99416e-37	85	139.428	89	76	---NA---	0	---NA---	---NA---	---NA---	---NA---
Unitranscript 1367	3678	224120122	XP_002318247	XP_002318247.1	predicted protein [Populus trichocarpa]	0	95	683.715	364	346	---NA---	6	C:cytosol; C:plasmodesma; F:oxidoreductase activity; F:nucleotide binding; P:oxidation-reduction process; F:zinc ion binding	oxidation-reduction process;	cytosol; plasmodesma;	oxidoreductase activity; nucleotide binding; zinc ion binding;
Unitranscript 1368	3072	255568703	XP_002525323	XP_002525323.1	oligopeptide transporter, putative [Ricinus communis]	0	87	863.988	585	511	---NA---	3	P:transport; C:membrane; F:transporter activity	transport;	membrane;	transporter activity;
Unitranscript 1369	3877	508785628	EOY32884	EOY32884.1	Rho GTPase activation protein with PH domain isoform 1 [Theobroma cacao]	0	96	726.472	447	430	---NA---	0	---NA---	---NA---	---NA---	---NA---
Unitranscript 1370	4516	550331225	EEE87957	EEE87957.2	pleckstrin homology domain-containing family protein [Populus trichocarpa]	0	93	1277.69	854	795	---NA---	0	---NA---	---NA---	---NA---	---NA---
Unitranscript 1371	2431	550319377	ERP50526	ERP50526.1	phosphatase 2C family protein [Populus trichocarpa]	4.76645e-159	90	474.552	281	254	---NA---	0	---NA---	---NA---	---NA---	---NA---
Unitranscript 1372	1158	550325934	EEE95912	EEE95912.2	hypothetical protein POPTR_0013s15690g [Populus trichocarpa]	1.72761e-84	94	265.003	143	135	---NA---	0	---NA---	---NA---	---NA---	---NA---
Unitranscript 1373	315	---NA---	---NA---	---NA---	---NA---	---NA---	---NA---	---NA---	---NA---	---NA---	---NA---	0	---NA---	---NA---	---NA---	---NA---
Unitranscript 1374	987	550344116	EEE81247	EEE81247.2	hypothetical protein POPTR_0002s02300g, partial [Populus trichocarpa]	3.29705e-58	60	204.142	223	134	---NA---	0	---NA---	---NA---	---NA---	---NA---
Unitranscript 1375	2682	255538958	XP_002510544	XP_002510544.1	conserved hypothetical protein [Ricinus communis]	0	75	817.379	690	521	---NA---	0	---NA---	---NA---	---NA---	---NA---
Unitranscript 1376	327	---NA---	---NA---	---NA---	---NA---	---NA---	---NA---	---NA---	---NA---	---NA---	---NA---	0	---NA---	---NA---	---NA---	---NA---
Unitranscript 1377	2981	255548744	XP_002515428	XP_002515428.1	DNA-directed RNA polymerase subunit, putative [Ricinus communis]	0	80	760.755	543	435	EC:2.7.7.6	4	F:DNA-directed RNA polymerase activity; P:transcription, DNA-dependent; F:DNA binding; F:ribonucleoside binding	transcription, DNA-dependent;	---NA---	DNA-directed RNA polymerase activity; DNA binding; ribonucleoside binding;
Unitranscript 1378	1831	550317881	EEF02895	EEF02895.2	hypothetical protein POPTR_0018s02520g [Populus trichocarpa]	9.86785e-110	86	338.576	247	213	---NA---	0	---NA---	---NA---	---NA---	---NA---
Unitranscript 1379	801	224083880	XP_002307156	XP_002307156.1	predicted protein [Populus trichocarpa]	2.58256e-72	94	227.254	139	132	---NA---	3	P:protein folding; C:prefoldin complex; F:unfolded protein binding	protein folding;	prefoldin complex;	unfolded protein binding;
Unitranscript 1380	5484	508703003	EOX94899	EOX94899.1	BRI1 suppressor 1 (BSU1)-like 1 [Theobroma cacao]	0	95	1554.65	887	843	---NA---	0	---NA---	---NA---	---NA---	---NA---
Unitranscript 1381	1196	255549888	XP_002515995	XP_002515995.1	hypothetical protein RCOM_1491960 [Ricinus communis]	9.41699e-178	74	522.702	420	314	---NA---	0	---NA---	---NA---	---NA---	---NA---
Unitranscript 1382	5790	224054388	XP_002298235	XP_002298235.1	predicted protein [Populus trichocarpa]	0	81	983.4	711	583	---NA---	5	P:protein targeting to vacuole; P:Golgi vesicle transport; P:cell morphogenesis; P:cell growth; C:membrane	protein targeting to vacuole; Golgi vesicle transport; cell morphogenesis; cell growth;	membrane;	---NA---
Unitranscript 1383	2687	550317884	EEF03477	EEF03477.2	hypothetical protein POPTR_0018s02580g [Populus trichocarpa]	0	88	660.218	398	352	---NA---	0	---NA---	---NA---	---NA---	---NA---
Unitranscript 1384	1980	225459818	XP_002285916	XP_002285916.1	PREDICTED: alcohol dehydrogenase-like 7 [Vitis vinifera]	4.91197e-170	82	500.36	378	312	---NA---	0	---NA---	---NA---	---NA---	---NA---
Unitranscript 1385	2524	255560551	XP_002521290	XP_002521290.1	conserved hypothetical protein [Ricinus communis]	4.38243e-108	62	346.28	466	291	---NA---	0	---NA---	---NA---	---NA---	---NA---
Unitranscript 1386	2379	255556976	XP_002519521	XP_002519521.1	Phenylalanine ammonia-lyase, putative [Ricinus communis]	0	95	1348.95	709	680	EC:4.3.1.24; EC:4.3.1.25	4	C:cytoplasm; F:phenylalanine ammonia-lyase activity; P:cinnamic acid biosynthetic process; P:L-phenylalanine catabolic process	cinnamic acid biosynthetic process; L-phenylalanine catabolic process;	cytoplasm;	phenylalanine ammonia-lyase activity;
Unitranscript 1387	904	224144798	XP_002325418	XP_002325418.1	predicted protein [Populus trichocarpa]	7.75504e-60	97	197.593	102	99	---NA---	0	---NA---	---NA---	---NA---	---NA---
Unitranscript 1388	411	---NA---	---NA---	---NA---	---NA---	---NA---	---NA---	---NA---	---NA---	---NA---	---NA---	0	---NA---	---NA---	---NA---	---NA---
Unitranscript 1389	1253	255561767	XP_002521893	XP_002521893.1	lipid binding protein, putative [Ricinus communis]	3.19605e-40	84	147.132	115	97	---NA---	0	---NA---	---NA---	---NA---	---NA---
Unitranscript 1390	315	550345154	EEE81878	EEE81878.2	hypothetical protein POPTR_0002s16460g [Populus trichocarpa]	8.20012e-17	82	79.7221	51	42	---NA---	0	---NA---	---NA---	---NA---	---NA---
Unitranscript 1391	3294	508703975	EOX95871	EOX95871.1	Homeodomain-like superfamily protein [Theobroma cacao]	4.1122e-85	75	287.345	254	191	---NA---	0	---NA---	---NA---	---NA---	---NA---
Unitranscript 1392	2652	224130382	XP_002320823	XP_002320823.1	predicted protein [Populus trichocarpa]	2.09267e-124	75	388.652	323	245	---NA---	4	P:response to oxygen-containing compound; P:response to hormone stimulus; F:binding; P:response to lipid	response to oxygen-containing compound; response to hormone stimulus; response to lipid;	---NA---	binding;
Unitranscript 1393	2322	561008172	ESW07121	ESW07121.1	hypothetical protein PHAVU_010G103200g [Phaseolus vulgaris]	9.08713e-100	75	245.743	204	154	---NA---	0	---NA---	---NA---	---NA---	---NA---
Unitranscript 1394	2071	255562450	XP_002522231	XP_002522231.1	Glycogen synthase kinase-3 beta, putative [Ricinus communis]	0	98	423.705	208	205	EC:2.7.11.26; EC:2.7.11.0	4	F:tau-protein kinase activity; P:protein phosphorylation; F:ATP binding; F:protein serine/threonine kinase activity	protein phosphorylation;	---NA---	tau-protein kinase activity; ATP binding; protein serine/threonine kinase activity;
Unitranscript 1395	2318	255557893	XP_002519975	XP_002519975.1	2,3-bisphosphoglycerate-independent phosphoglycerate mutase [Ricinus communis]	0	95	1029.62	559	533	EC:5.4.2.1	4	P:glucose catabolic process; C:cytoplasm; F:phosphoglycerate mutase activity; F:manganese ion binding	glucose catabolic process;	cytoplasm;	phosphoglycerate mutase activity; manganese ion binding;
Unitranscript 1396	549	255557893	XP_002519975	XP_002519975.1	2,3-bisphosphoglycerate-independent phosphoglycerate mutase [Ricinus communis]	4.25025e-52	94	182.57	93	88	EC:5.4.2.1	4	P:glucose catabolic process; C:cytoplasm; F:phosphoglycerate mutase activity; F:manganese ion binding	glucose catabolic process;	cytoplasm;	phosphoglycerate mutase activity; manganese ion binding;
Unitranscript 1397	1524	---NA---	---NA---	---NA---	---NA---	---NA---	---NA---	---NA---	---NA---	---NA---	---NA---	0	---NA---	---NA---	---NA---	---NA---
Unitranscript 1398	2072	449469695	XP_004152554	XP_004152554.1	PREDICTED: probable inactive poly [ADP-ribose] polymerase SRO5-like [Cucumis sativus]	3.08271e-79	71	213.001	216	154	---NA---	0	---NA---	---NA---	---NA---	---NA---
Unitranscript 1399	1304	557547702	ESR58680	ESR58680.1	hypothetical protein CICLE_v10022690mg [Citrus clementina]	6.62809e-95	96	290.812	150	145	---NA---	0	---NA---	---NA---	---NA---	---NA---
Unitranscript 1400	395	388511959	AFK44041	AFK44041.1	unknown [Lotus japonicus]	1.04635e-11	71	64.6994	49	35	---NA---	0	---NA---	---NA---	---NA---	---NA---
Unitranscript 1401	2382	224138930	XP_002322937	XP_002322937.1	predicted protein [Populus trichocarpa]	9.89908e-95	91	306.99	172	157	---NA---	2	P:sphingolipid biosynthetic process; F:inositol phosphoceramide synthase activity	sphingolipid biosynthetic process;	---NA---	inositol phosphoceramide synthase activity;
Unitranscript 1402	1327	449451090	XP_004143295	XP_004143295.1	PREDICTED: 60S ribosomal protein L24-like [Cucumis sativus]	1.06699e-75	98	242.276	148	146	---NA---	0	---NA---	---NA---	---NA---	---NA---
Unitranscript 1403	1417	255545766	XP_002513943	XP_002513943.1	conserved hypothetical protein [Ricinus communis]	2.62854e-175	89	503.827	316	283	---NA---	0	---NA---	---NA---	---NA---	---NA---
Unitranscript 1404	2292	508786674	EOY33930	EOY33930.1	Highly ABA-induced PP2C gene 2 isoform 1 [Theobroma cacao]	1.97812e-150	68	456.833	429	296	---NA---	0	---NA---	---NA---	---NA---	---NA---
Unitranscript 1405	1637	557556150	ESR66164	ESR66164.1	hypothetical protein CICLE_v10008333mg [Citrus clementina]	2.0081e-26	48	91.2781	260	126	---NA---	0	---NA---	---NA---	---NA---	---NA---
Unitranscript 1406	5062	508724929	EOY16826	EOY16826.1	Gigantea protein isoform 1 [Theobroma cacao]	0	90	1522.68	975	880	---NA---	0	---NA---	---NA---	---NA---	---NA---
Unitranscript 1407	2313	449531523	XP_004172735	XP_004172735.1	PREDICTED: copper-transporting ATPase RAN1-like, partial [Cucumis sativus]	0	93	696.041	443	412	---NA---	0	---NA---	---NA---	---NA---	---NA---
Unitranscript 1408	2937	508718099	EOY09996	EOY09996.1	Uncharacterized protein TCM_025370 [Theobroma cacao]	2.25206e-28	77	119.398	92	71	---NA---	0	---NA---	---NA---	---NA---	---NA---
Unitranscript 1409	2514	255553428	XP_002517755	XP_002517755.1	gd2b, putative [Ricinus communis]	0	86	834.713	535	461	---NA---	1	C:integral to membrane	---NA---	integral to membrane;	---NA---
Unitranscript 1410	2815	255575665	XP_002528732	XP_002528732.1	catalytic, putative [Ricinus communis]	0	84	564.303	375	315	---NA---	0	---NA---	---NA---	---NA---	---NA---
Unitranscript 1411	3835	255564458	XP_002523225	XP_002523225.1	Cysteine proteinase inhibitor, putative [Ricinus communis]	2.12071e-28	94	118.627	68	64	---NA---	2	P:negative regulation of peptidase activity; F:cysteine-type endopeptidase inhibitor activity	negative regulation of peptidase activity;	---NA---	cysteine-type endopeptidase inhibitor activity;
Unitranscript 1412	942	255554787	XP_002518431	XP_002518431.1	conserved hypothetical protein [Ricinus communis]	9.55957e-31	73	121.324	119	88	---NA---	0	---NA---	---NA---	---NA---	---NA---
Unitranscript 1413	2760	224134805	XP_002327494	XP_002327494.1	predicted protein [Populus trichocarpa]	0	97	800.431	503	490	---NA---	0	---NA---	---NA---	---NA---	---NA---
Unitranscript 1414	2560	292630769	A9PBH9	A9PBH9.1	DRE2_POPTR RecName: Full=Anamorsin homolog; AltName: Full=Fe-S cluster assembly protein DRE2 homolog	3.36381e-83	81	276.174	224	183	---NA---	0	---NA---	---NA---	---NA---	---NA---
Unitranscript 1415	2295	255544109	XP_002513117	XP_002513117.1	conserved hypothetical protein [Ricinus communis]	0	74	548.895	510	380	---NA---	0	---NA---	---NA---	---NA---	---NA---
Unitranscript 1416	2419	255544882	XP_002513502	XP_002513502.1	conserved hypothetical protein [Ricinus communis]	5.77739e-62	93	213.386	112	105	---NA---	0	---NA---	---NA---	---NA---	---NA---
Unitranscript 1417	765	550344925	EEE80487	EEE80487.2	ubiquitin interaction motif-containing family protein [Populus trichocarpa]	5.70554e-67	83	223.016	161	134	---NA---	0	---NA---	---NA---	---NA---	---NA---
Unitranscript 1418	511	550344927	ERP64317	ERP64317.1	hypothetical protein POPTR_0002s13380g [Populus trichocarpa]	1.48885e-13	77	73.9442	54	42	---NA---	0	---NA---	---NA---	---NA---	---NA---
Unitranscript 1419	5649	550344927	ERP64317	ERP64317.1	hypothetical protein POPTR_0002s13380g [Populus trichocarpa]	0	87	798.505	509	445	---NA---	0	---NA---	---NA---	---NA---	---NA---
Unitranscript 1420	1825	255569764	XP_002525846	XP_002525846.1	2-nitropropane dioxygenase precursor, putative [Ricinus communis]	4.4747e-163	89	478.404	286	255	EC:1.13.12.16; EC:1.13.11.0	3	F:nitronate monooxygenase activity; P:oxidation-reduction process; F:oxidoreductase activity, acting on single donors with incorporation of molecular oxygen, incorporation of two atoms of oxygen	oxidation-reduction process;	---NA---	nitronate monooxygenase activity; oxidoreductase activity, acting on single donors with incorporation of molecular oxygen, incorporation of two atoms of oxygen;
Unitranscript 1421	3713	224109442	XP_002315196	XP_002315196.1	predicted protein [Populus trichocarpa]	2.14042e-180	92	543.117	336	311	---NA---	3	C:integral to membrane; C:plasma membrane; P:transmembrane transport	transmembrane transport;	integral to membrane; plasma membrane;	---NA---
Unitranscript 1422	1551	224117120	XP_002317481	XP_002317481.1	aminotransferase family protein [Populus trichocarpa]	0	77	626.706	482	373	EC:2.6.1.0	5	P:organic substance metabolic process; P:small molecule metabolic process; P:biosynthetic process; P:cellular metabolic process; F:transaminase activity	organic substance metabolic process; small molecule metabolic process; biosynthetic process; cellular metabolic process;	---NA---	transaminase activity;
Unitranscript 1423	1476	508710311	EOY02208	EOY02208.1	Arogenate dehydratase/prephenate dehydratase 1 isoform 1 [Theobroma cacao]	2.32921e-174	80	504.212	350	283	---NA---	0	---NA---	---NA---	---NA---	---NA---
Unitranscript 1424	3544	508783122	EOY30378	EOY30378.1	U-box domain-containing protein kinase family protein, putative isoform 1 [Theobroma cacao]	0	80	972.615	747	602	---NA---	0	---NA---	---NA---	---NA---	---NA---
Unitranscript 1425	789	449465960	XP_004150695	XP_004150695.1	PREDICTED: eukaryotic translation initiation factor 5-like [Cucumis sativus]	2.19248e-94	83	198.749	160	134	---NA---	0	---NA---	---NA---	---NA---	---NA---
Unitranscript 1426	2155	255545566	XP_002513843	XP_002513843.1	eukaryotic translation initiation factor, putative [Ricinus communis]	0	82	611.683	442	363	---NA---	3	P:RNA metabolic process; P:translational initiation; F:translation initiation factor activity	RNA metabolic process; translational initiation;	---NA---	translation initiation factor activity;
Unitranscript 1427	901	---NA---	---NA---	---NA---	---NA---	---NA---	---NA---	---NA---	---NA---	---NA---	---NA---	0	---NA---	---NA---	---NA---	---NA---
Unitranscript 1428	2989	508698791	EOX90687	EOX90687.1	Golgi-localized GRIP domain-containing protein isoform 1 [Theobroma cacao]	0	84	870.152	756	638	---NA---	0	---NA---	---NA---	---NA---	---NA---
Unitranscript 1429	1354	296081786	CBI20791	CBI20791.3	unnamed protein product [Vitis vinifera]	0	88	725.317	450	398	---NA---	0	---NA---	---NA---	---NA---	---NA---
Unitranscript 1430	622	225429826	XP_002283043	XP_002283043.1	PREDICTED: uncharacterized protein LOC100242392 [Vitis vinifera]	3.15616e-34	90	95.1301	51	46	---NA---	0	---NA---	---NA---	---NA---	---NA---
Unitranscript 1431	7410	255574137	XP_002527984	XP_002527984.1	Ubiquinone biosynthesis protein coq-8, putative [Ricinus communis]	0	86	1353.19	949	821	---NA---	2	P:lipopolysaccharide core region biosynthetic process; F:transferase activity, transferring phosphorus-containing groups	lipopolysaccharide core region biosynthetic process;	---NA---	transferase activity, transferring phosphorus-containing groups;
Unitranscript 1432	2394	508711132	EOY03029	EOY03029.1	Eukaryotic release factor 1-3 [Theobroma cacao]	0	97	841.262	437	425	---NA---	0	---NA---	---NA---	---NA---	---NA---
Unitranscript 1433	2356	508711132	EOY03029	EOY03029.1	Eukaryotic release factor 1-3 [Theobroma cacao]	0	97	841.262	437	425	---NA---	0	---NA---	---NA---	---NA---	---NA---
Unitranscript 1434	591	357447457	XP_003594004	XP_003594004.1	Beta-amylase [Medicago truncatula]	1.49054e-36	85	139.813	85	73	EC:3.2.1.2	3	P:polysaccharide catabolic process; F:beta-amylase activity; F:cation binding	polysaccharide catabolic process;	---NA---	beta-amylase activity; cation binding;
Unitranscript 1435	2795	255551639	XP_002516865	XP_002516865.1	Beta-amylase, putative [Ricinus communis]	3.23047e-179	85	389.423	297	253	EC:3.2.1.2	2	P:polysaccharide catabolic process; F:beta-amylase activity	polysaccharide catabolic process;	---NA---	beta-amylase activity;
Unitranscript 1436	4534	255551637	XP_002516864	XP_002516864.1	phosphoric diester hydrolase, putative [Ricinus communis]	0	91	663.3	373	340	---NA---	1	F:hydrolase activity	---NA---	---NA---	hydrolase activity;
Unitranscript 1437	4560	255540053	XP_002511091	XP_002511091.1	RNA-binding protein, putative [Ricinus communis]	0	77	1077.39	906	705	---NA---	2	F:organic cyclic compound binding; F:heterocyclic compound binding	---NA---	---NA---	organic cyclic compound binding; heterocyclic compound binding;
Unitranscript 1438	2134	255551637	XP_002516864	XP_002516864.1	phosphoric diester hydrolase, putative [Ricinus communis]	1.17542e-29	83	127.872	83	69	---NA---	1	F:hydrolase activity	---NA---	---NA---	hydrolase activity;
Unitranscript 1439	2532	224053749	XP_002297960	XP_002297960.1	predicted protein [Populus trichocarpa]	0	90	1214.52	727	661	EC:6.3.5.1	4	F:hydrolase activity, acting on carbon-nitrogen (but not peptide) bonds; P:NAD biosynthetic process; F:NAD+ synthase (glutamine-hydrolyzing) activity; F:ATP binding	NAD biosynthetic process;	---NA---	hydrolase activity, acting on carbon-nitrogen (but not peptide) bonds; NAD+ synthase (glutamine-hydrolyzing) activity; ATP binding;
Unitranscript 1440	1053	224082650	XP_002306780	XP_002306780.1	predicted protein [Populus trichocarpa]	4.46337e-92	99	280.796	152	151	---NA---	8	C:nucleolus; C:vacuole; F:structural constituent of ribosome; C:plasma membrane; F:RNA binding; C:cell wall; C:cytosolic small ribosomal subunit; P:translation	translation;	nucleolus; vacuole; plasma membrane; cell wall; cytosolic small ribosomal subunit;	structural constituent of ribosome; RNA binding;
Unitranscript 1441	412	356563739	XP_003550117	XP_003550117.1	PREDICTED: amino acid permease 6-like [Glycine max]	1.22814e-12	45	70.0922	137	63	---NA---	0	---NA---	---NA---	---NA---	---NA---
Unitranscript 1442	2620	284519840	ADB92670	ADB92670.1	amino acid permease 6 [Populus tremula x Populus alba]	0	91	756.133	448	410	---NA---	0	---NA---	---NA---	---NA---	---NA---
Unitranscript 1443	3302	284519840	ADB92670	ADB92670.1	amino acid permease 6 [Populus tremula x Populus alba]	1.87093e-138	92	435.647	263	242	---NA---	0	---NA---	---NA---	---NA---	---NA---
Unitranscript 1444	1092	356572606	XP_003554459	XP_003554459.1	PREDICTED: putative syntaxin-24-like [Glycine max]	1.77206e-35	78	136.346	114	89	---NA---	0	---NA---	---NA---	---NA---	---NA---
Unitranscript 1445	1129	502112115	XP_004494243	XP_004494243.1	PREDICTED: putative syntaxin-24-like [Cicer arietinum]	6.04279e-53	72	183.341	183	133	---NA---	0	---NA---	---NA---	---NA---	---NA---
Unitranscript 1446	2630	557540616	ESR51660	ESR51660.1	hypothetical protein CICLE_v10030876mg [Citrus clementina]	0	75	761.525	690	523	---NA---	0	---NA---	---NA---	---NA---	---NA---
Unitranscript 1447	3024	508700091	EOX91987	EOX91987.1	MATE efflux family protein [Theobroma cacao]	2.53571e-140	89	438.343	285	256	---NA---	0	---NA---	---NA---	---NA---	---NA---
Unitranscript 1448	5351	255577189	XP_002529477	XP_002529477.1	RNA recognition motif-containing protein, putative [Ricinus communis]	0	67	892.878	970	653	---NA---	2	F:nucleic acid binding; F:nucleotide binding	---NA---	---NA---	---NA---
Unitranscript 1449	3928	255562532	XP_002522272	XP_002522272.1	zinc ion binding protein, putative [Ricinus communis]	0	84	772.696	492	415	---NA---	1	F:metal ion binding	---NA---	---NA---	metal ion binding;
Unitranscript 1450	999	224087231	XP_002308104	XP_002308104.1	predicted protein [Populus trichocarpa]	2.72958e-33	71	127.872	131	94	---NA---	0	---NA---	---NA---	---NA---	---NA---
Unitranscript 1451	1494	224108808	XP_002314975	XP_002314975.1	predicted protein [Populus trichocarpa]	1.01017e-163	93	475.707	262	244	---NA---	1	F:transferase activity, transferring glycosyl groups	---NA---	---NA---	transferase activity, transferring glycosyl groups;
Unitranscript 1452	1481	255556498	XP_002519283	XP_002519283.1	conserved hypothetical protein [Ricinus communis]	0	91	555.444	316	289	---NA---	1	F:transferase activity, transferring glycosyl groups	---NA---	---NA---	transferase activity, transferring glycosyl groups;
Unitranscript 1453	796	255556498	XP_002519283	XP_002519283.1	conserved hypothetical protein [Ricinus communis]	9.28381e-11	74	66.6254	55	41	---NA---	1	F:transferase activity, transferring glycosyl groups	---NA---	---NA---	---NA---
Unitranscript 1454	2608	297746063	CBI16119	CBI16119.3	unnamed protein product [Vitis vinifera]	2.77073e-21	74	98.5969	79	59	---NA---	0	---NA---	---NA---	---NA---	---NA---
Unitranscript 1455	3525	550330999	EEE88109	EEE88109.2	hypothetical protein POPTR_0009s04160g [Populus trichocarpa]	1.82407e-85	80	304.679	243	195	---NA---	0	---NA---	---NA---	---NA---	---NA---
Unitranscript 1456	1127	224060588	XP_002300239	XP_002300239.1	predicted protein [Populus trichocarpa]	1.72284e-70	71	228.024	190	135	---NA---	0	---NA---	---NA---	---NA---	---NA---
Unitranscript 1457	2324	255556498	XP_002519283	XP_002519283.1	conserved hypothetical protein [Ricinus communis]	0	91	557.37	316	290	---NA---	1	F:transferase activity, transferring glycosyl groups	---NA---	---NA---	transferase activity, transferring glycosyl groups;
Unitranscript 1458	1225	---NA---	---NA---	---NA---	---NA---	---NA---	---NA---	---NA---	---NA---	---NA---	---NA---	0	---NA---	---NA---	---NA---	---NA---
Unitranscript 1459	413	---NA---	---NA---	---NA---	---NA---	---NA---	---NA---	---NA---	---NA---	---NA---	---NA---	0	---NA---	---NA---	---NA---	---NA---
Unitranscript 1460	5363	147788164	CAN71595	CAN71595.1	hypothetical protein VITISV_010143 [Vitis vinifera]	0	54	307.375	469	254	---NA---	0	---NA---	---NA---	---NA---	---NA---
Unitranscript 1461	2811	224060588	XP_002300239	XP_002300239.1	predicted protein [Populus trichocarpa]	2.07398e-81	83	270.011	210	176	---NA---	0	---NA---	---NA---	---NA---	---NA---
Unitranscript 1462	3732	557526778	ESR38084	ESR38084.1	hypothetical protein CICLE_v10027878mg [Citrus clementina]	1.25465e-47	72	189.504	181	132	---NA---	0	---NA---	---NA---	---NA---	---NA---
Unitranscript 1463	696	162945920	ABY20971	ABY20971.1	glyceraldehyde-3-phosphate dehydrogenase A subunit [Hypericum perforatum]	7.93759e-38	97	136.732	85	83	---NA---	0	---NA---	---NA---	---NA---	---NA---
Unitranscript 1464	994	162945920	ABY20971	ABY20971.1	glyceraldehyde-3-phosphate dehydrogenase A subunit [Hypericum perforatum]	3.20598e-63	99	205.682	132	131	---NA---	0	---NA---	---NA---	---NA---	---NA---
Unitranscript 1465	3878	255583208	XP_002532369	XP_002532369.1	conserved hypothetical protein [Ricinus communis]	0	87	1308.12	852	742	---NA---	0	---NA---	---NA---	---NA---	---NA---
Unitranscript 1466	3737	550326364	EEE96730	EEE96730.2	hypothetical protein POPTR_0012s04260g [Populus trichocarpa]	0	72	1173.69	1143	823	---NA---	0	---NA---	---NA---	---NA---	---NA---
Unitranscript 1467	1758	557526606	ESR37912	ESR37912.1	hypothetical protein CICLE_v10028667mg [Citrus clementina]	0	95	485.337	249	239	---NA---	0	---NA---	---NA---	---NA---	---NA---
Unitranscript 1468	643	388498942	AFK37537	AFK37537.1	unknown [Lotus japonicus]	6.48275e-82	99	248.44	123	122	---NA---	0	---NA---	---NA---	---NA---	---NA---
Unitranscript 1469	1487	255559975	XP_002521006	XP_002521006.1	Proteinase inhibitor, putative [Ricinus communis]	7.32375e-27	87	109.383	66	58	---NA---	2	F:serine-type endopeptidase inhibitor activity; P:response to wounding	response to wounding;	---NA---	serine-type endopeptidase inhibitor activity;
Unitranscript 1470	3850	---NA---	---NA---	---NA---	---NA---	---NA---	---NA---	---NA---	---NA---	---NA---	---NA---	0	---NA---	---NA---	---NA---	---NA---
Unitranscript 1471	4462	557553799	ESR63813	ESR63813.1	hypothetical protein CICLE_v10007226mg [Citrus clementina]	0	92	1676.37	969	893	---NA---	0	---NA---	---NA---	---NA---	---NA---
Unitranscript 1472	3836	550348197	EEE84607	EEE84607.2	hypothetical protein POPTR_0001s25960g [Populus trichocarpa]	0	87	578.556	362	315	---NA---	0	---NA---	---NA---	---NA---	---NA---
Unitranscript 1473	3660	550348197	EEE84607	EEE84607.2	hypothetical protein POPTR_0001s25960g [Populus trichocarpa]	0	84	933.324	709	600	---NA---	0	---NA---	---NA---	---NA---	---NA---
Unitranscript 1474	1436	462420380	EMJ24643	EMJ24643.1	hypothetical protein PRUPE_ppa011537mg [Prunus persica]	6.81938e-76	75	245.358	210	158	---NA---	0	---NA---	---NA---	---NA---	---NA---
Unitranscript 1475	526	---NA---	---NA---	---NA---	---NA---	---NA---	---NA---	---NA---	---NA---	---NA---	---NA---	0	---NA---	---NA---	---NA---	---NA---
Unitranscript 1476	437	508709846	EOY01743	EOY01743.1	UDP-glucose 6-dehydrogenase family protein [Theobroma cacao]	4.51732e-43	98	155.221	75	74	---NA---	0	---NA---	---NA---	---NA---	---NA---
Unitranscript 1477	608	---NA---	---NA---	---NA---	---NA---	---NA---	---NA---	---NA---	---NA---	---NA---	---NA---	0	---NA---	---NA---	---NA---	---NA---
Unitranscript 1478	2370	255542185	XP_002512156	XP_002512156.1	DNA binding protein, putative [Ricinus communis]	1.24903e-117	63	378.252	587	371	---NA---	1	F:chromatin binding	---NA---	---NA---	---NA---
Unitranscript 1479	324	225450327	XP_002268367	XP_002268367.1	PREDICTED: zeaxanthin epoxidase, chloroplastic-like [Vitis vinifera]	7.41978e-12	75	67.0106	45	34	---NA---	0	---NA---	---NA---	---NA---	---NA---
Unitranscript 1480	3744	550324812	EEE94957	EEE94957.2	hypothetical protein POPTR_0013s02940g [Populus trichocarpa]	0	84	1333.16	969	816	---NA---	0	---NA---	---NA---	---NA---	---NA---
Unitranscript 1481	2905	255554795	XP_002518435	XP_002518435.1	conserved hypothetical protein [Ricinus communis]	0	82	542.347	394	325	---NA---	2	C:membrane; F:acetylglucosaminyltransferase activity	---NA---	membrane;	acetylglucosaminyltransferase activity;
Unitranscript 1482	1001	550340024	ERP61673	ERP61673.1	hypothetical protein POPTR_0004s00800g [Populus trichocarpa]	4.4475e-113	91	228.794	122	112	---NA---	0	---NA---	---NA---	---NA---	---NA---
Unitranscript 1483	355	147842220	CAN62641	CAN62641.1	hypothetical protein VITISV_027014 [Vitis vinifera]	1.98656e-31	84	94.3597	58	49	---NA---	0	---NA---	---NA---	---NA---	---NA---
Unitranscript 1484	1006	565349298	XP_006341631	XP_006341631.1	PREDICTED: uncharacterized protein LOC102602328 [Solanum tuberosum]	1.36043e-15	82	83.1889	52	43	---NA---	0	---NA---	---NA---	---NA---	---NA---
Unitranscript 1485	1313	224105547	XP_002313851	XP_002313851.1	AP2/ERF domain-containing transcription factor [Populus trichocarpa]	7.30148e-36	57	140.198	219	126	---NA---	5	P:regulation of transcription, DNA-dependent; P:transcription, DNA-dependent; C:nucleus; F:sequence-specific DNA binding transcription factor activity; F:DNA binding	---NA---	---NA---	---NA---
Unitranscript 1486	1257	557524959	ESR36265	ESR36265.1	hypothetical protein CICLE_v10028930mg [Citrus clementina]	2.54784e-47	57	171.785	279	160	---NA---	0	---NA---	---NA---	---NA---	---NA---
Unitranscript 1487	3292	462419546	EMJ23809	EMJ23809.1	hypothetical protein PRUPE_ppa004934mg [Prunus persica]	0	96	666.766	359	348	---NA---	0	---NA---	---NA---	---NA---	---NA---
Unitranscript 1488	2211	429326634	AFZ78657	AFZ78657.1	S-adenosyl-L-homocysteine hydrolase [Populus tomentosa]	0	97	712.22	380	370	---NA---	0	---NA---	---NA---	---NA---	---NA---
Unitranscript 1489	1368	255583952	XP_002532723	XP_002532723.1	proteasome subunit alpha type, putative [Ricinus communis]	5.31206e-106	63	323.553	324	205	---NA---	2	F:hydrolase activity; C:intracellular part	---NA---	intracellular part;	hydrolase activity;
Unitranscript 1490	1297	255583952	XP_002532723	XP_002532723.1	proteasome subunit alpha type, putative [Ricinus communis]	3.82043e-134	98	334.339	164	161	EC:3.4.25.0	5	C:cytoplasm; C:proteasome core complex, alpha-subunit complex; P:ubiquitin-dependent protein catabolic process; C:nucleus; F:threonine-type endopeptidase activity	ubiquitin-dependent protein catabolic process;	cytoplasm; proteasome core complex, alpha-subunit complex; nucleus;	threonine-type endopeptidase activity;
Unitranscript 1491	1249	255583952	XP_002532723	XP_002532723.1	proteasome subunit alpha type, putative [Ricinus communis]	2.24172e-166	87	476.093	274	241	EC:3.4.25.0	5	C:cytoplasm; C:proteasome core complex, alpha-subunit complex; P:ubiquitin-dependent protein catabolic process; C:nucleus; F:threonine-type endopeptidase activity	ubiquitin-dependent protein catabolic process;	cytoplasm; proteasome core complex, alpha-subunit complex; nucleus;	threonine-type endopeptidase activity;
Unitranscript 1492	1049	224120234	XP_002318279	XP_002318279.1	predicted protein [Populus trichocarpa]	2.33841e-100	83	304.679	222	186	---NA---	2	P:cell volume homeostasis; P:chloride transport	cell volume homeostasis; chloride transport;	---NA---	---NA---
Unitranscript 1493	1037	224120234	XP_002318279	XP_002318279.1	predicted protein [Populus trichocarpa]	3.78962e-97	84	296.59	216	182	---NA---	2	P:cell volume homeostasis; P:chloride transport	cell volume homeostasis; chloride transport;	---NA---	---NA---
Unitranscript 1494	2532	550342946	EEE78491	EEE78491.2	nitrate transporter family protein [Populus trichocarpa]	0	92	700.664	459	423	---NA---	0	---NA---	---NA---	---NA---	---NA---
Unitranscript 1495	1447	317159549	ADV04049	ADV04049.1	actin depolymerizing factor 4 [Hevea brasiliensis]	5.67156e-75	98	240.736	139	137	---NA---	0	---NA---	---NA---	---NA---	---NA---
Unitranscript 1496	2713	255565358	XP_002523670	XP_002523670.1	conserved hypothetical protein [Ricinus communis]	6.65111e-15	91	61.2326	37	34	---NA---	0	---NA---	---NA---	---NA---	---NA---
Unitranscript 1497	2765	255585121	XP_002533266	XP_002533266.1	tRNA-dihydrouridine synthase, putative [Ricinus communis]	0	90	605.134	356	321	---NA---	4	F:flavin adenine dinucleotide binding; P:tRNA dihydrouridine synthesis; F:tRNA dihydrouridine synthase activity; P:oxidation-reduction process	tRNA dihydrouridine synthesis; oxidation-reduction process;	---NA---	flavin adenine dinucleotide binding; tRNA dihydrouridine synthase activity;
Unitranscript 1498	849	224094288	XP_002310126	XP_002310126.1	predicted protein [Populus trichocarpa]	1.11528e-81	85	171.014	117	100	---NA---	2	F:nucleic acid binding; F:nucleotide binding	---NA---	---NA---	nucleic acid binding; nucleotide binding;
Unitranscript 1499	3657	470103157	XP_004288010	XP_004288010.1	PREDICTED: SUMO-conjugating enzyme SCE1-like [Fragaria vesca subsp. vesca]	1.10262e-88	98	290.812	160	157	---NA---	0	---NA---	---NA---	---NA---	---NA---
Unitranscript 1500	1587	508781125	EOY28381	EOY28381.1	Uncharacterized protein isoform 1 [Theobroma cacao]	2.32366e-139	88	288.886	171	152	---NA---	0	---NA---	---NA---	---NA---	---NA---
Unitranscript 1501	1568	508781125	EOY28381	EOY28381.1	Uncharacterized protein isoform 1 [Theobroma cacao]	1.71664e-137	92	361.303	205	189	---NA---	0	---NA---	---NA---	---NA---	---NA---
Unitranscript 1502	2500	255554863	XP_002518469	XP_002518469.1	5'-adenylylsulfate reductase 1, chloroplast precursor, putative [Ricinus communis]	0	94	631.328	347	329	EC:1.8.4.9	3	P:sulfate reduction; P:cell redox homeostasis; F:adenylyl-sulfate reductase (glutathione) activity	sulfate reduction; cell redox homeostasis;	---NA---	adenylyl-sulfate reductase (glutathione) activity;
Unitranscript 1503	1390	225467871	XP_002272512	XP_002272512.1	PREDICTED: disease resistance response protein 206-like [Vitis vinifera]	3.06396e-37	67	141.739	156	105	---NA---	0	---NA---	---NA---	---NA---	---NA---
Unitranscript 1504	1076	470108650	XP_004290625	XP_004290625.1	PREDICTED: methylcrotonoyl-CoA carboxylase subunit alpha, mitochondrial-like [Fragaria vesca subsp. vesca]	6.17357e-47	98	176.022	88	87	---NA---	0	---NA---	---NA---	---NA---	---NA---
Unitranscript 1505	610	359479709	XP_003632341	XP_003632341.1	PREDICTED: methylcrotonoyl-CoA carboxylase subunit alpha, mitochondrial-like [Vitis vinifera]	2.87566e-30	56	106.301	121	68	---NA---	12	F:ligase activity; P:response to sucrose stimulus; C:cytosolic ribosome; P:leucine catabolic process; F:methylcrotonoyl-CoA carboxylase activity; F:cobalt ion binding; F:ATP binding; F:catalytic activity; F:metal ion binding; P:metabolic process; F:biotin carboxylase activity; P:response to fructose stimulus	---NA---	---NA---	---NA---
Unitranscript 1506	7140	550339601	ERP61468	ERP61468.1	hypothetical protein POPTR_0005s23500g [Populus trichocarpa]	0	86	1154.81	745	644	---NA---	0	---NA---	---NA---	---NA---	---NA---
Unitranscript 1507	2469	---NA---	---NA---	---NA---	---NA---	---NA---	---NA---	---NA---	---NA---	---NA---	---NA---	0	---NA---	---NA---	---NA---	---NA---
Unitranscript 1508	1048	224118074	XP_002331551	XP_002331551.1	predicted protein [Populus trichocarpa]	1.04204e-157	81	467.618	323	264	---NA---	0	---NA---	---NA---	---NA---	---NA---
Unitranscript 1509	1508	7940293	AAF70852	AAF70852.1	AC003113_19 F24O1.3 [Arabidopsis thaliana]	1.81207e-52	58	158.688	218	128	---NA---	0	---NA---	---NA---	---NA---	---NA---
Unitranscript 1510	1614	---NA---	---NA---	---NA---	---NA---	---NA---	---NA---	---NA---	---NA---	---NA---	---NA---	0	---NA---	---NA---	---NA---	---NA---
Unitranscript 1511	3067	224126389	XP_002319826	XP_002319826.1	predicted protein [Populus trichocarpa]	0	81	724.546	522	424	---NA---	0	---NA---	---NA---	---NA---	---NA---
Unitranscript 1512	4235	550328359	EEE98198	EEE98198.2	DNA-directed DNA polymerase family protein [Populus trichocarpa]	0	84	1193.72	804	680	---NA---	0	---NA---	---NA---	---NA---	---NA---
Unitranscript 1513	5144	550331879	ERP57166	ERP57166.1	hypothetical protein POPTR_0009s16750g [Populus trichocarpa]	0	77	674.855	580	452	---NA---	0	---NA---	---NA---	---NA---	---NA---
Unitranscript 1514	5623	550331879	ERP57166	ERP57166.1	hypothetical protein POPTR_0009s16750g [Populus trichocarpa]	0	67	586.645	654	439	---NA---	0	---NA---	---NA---	---NA---	---NA---
Unitranscript 1515	5295	550331879	ERP57166	ERP57166.1	hypothetical protein POPTR_0009s16750g [Populus trichocarpa]	0	77	674.855	580	452	---NA---	0	---NA---	---NA---	---NA---	---NA---
Unitranscript 1516	1079	508721349	EOY13246	EOY13246.1	Ubiquitin-conjugating enzyme 36 isoform 1 [Theobroma cacao]	1.96743e-106	100	319.701	155	155	---NA---	0	---NA---	---NA---	---NA---	---NA---
Unitranscript 1517	2070	557544785	ESR55763	ESR55763.1	hypothetical protein CICLE_v10022662mg [Citrus clementina]	3.69896e-48	90	173.326	101	91	---NA---	0	---NA---	---NA---	---NA---	---NA---
Unitranscript 1518	2192	561006200	ESW05194	ESW05194.1	hypothetical protein PHAVU_011G160100g [Phaseolus vulgaris]	1.85221e-39	100	149.443	72	72	---NA---	0	---NA---	---NA---	---NA---	---NA---
Unitranscript 1519	2133	224114826	XP_002316867	XP_002316867.1	predicted protein [Populus trichocarpa]	1.38416e-96	100	303.523	147	147	EC:6.3.2.0	1	F:acid-amino acid ligase activity	---NA---	---NA---	acid-amino acid ligase activity;
Unitranscript 1520	2631	224120174	XP_002318262	XP_002318262.1	predicted protein [Populus trichocarpa]	0	94	997.268	539	512	EC:5.4.2.2	9	P:response to cold; C:chloroplast envelope; F:magnesium ion binding; P:starch biosynthetic process; C:chloroplast stroma; F:phosphoglucomutase activity; P:detection of gravity; C:stromule; C:apoplast	response to cold; starch biosynthetic process; detection of gravity;	chloroplast envelope; chloroplast stroma; stromule; apoplast;	magnesium ion binding; phosphoglucomutase activity;
Unitranscript 1521	994	557546786	ESR57764	ESR57764.1	hypothetical protein CICLE_v10022021mg [Citrus clementina]	9.0745e-64	88	210.305	129	114	---NA---	0	---NA---	---NA---	---NA---	---NA---
Unitranscript 1522	2692	550349833	ERP67196	ERP67196.1	hypothetical protein POPTR_0001s44380g [Populus trichocarpa]	0	74	985.326	810	605	---NA---	0	---NA---	---NA---	---NA---	---NA---
Unitranscript 1523	2163	460404775	XP_004247856	XP_004247856.1	PREDICTED: ER lumen protein retaining receptor-like [Solanum lycopersicum]	1.16848e-56	95	199.519	120	115	---NA---	0	---NA---	---NA---	---NA---	---NA---
Unitranscript 1524	2139	6685428	Q9ZTN2	Q9ZTN2.1	ERD2_PETHY RecName: Full=ER lumen protein retaining receptor; AltName: Full=HDEL receptor; AltName: Full=PGP169-12	2.05288e-123	96	375.555	216	208	---NA---	0	---NA---	---NA---	---NA---	---NA---
Unitranscript 1525	1947	313586459	ADR71240	ADR71240.1	60S ribosomal protein L3B [Hevea brasiliensis]	0	98	739.569	389	384	---NA---	0	---NA---	---NA---	---NA---	---NA---
Unitranscript 1526	4008	508780134	EOY27390	EOY27390.1	Alanine aminotransferase 2 [Theobroma cacao]	0	89	798.89	493	443	---NA---	0	---NA---	---NA---	---NA---	---NA---
Unitranscript 1527	2671	508780134	EOY27390	EOY27390.1	Alanine aminotransferase 2 [Theobroma cacao]	0	84	871.692	579	488	---NA---	0	---NA---	---NA---	---NA---	---NA---
Unitranscript 1528	708	410519446	AFV73403	AFV73403.1	R2R3-MYB transcription factor [Jatropha curcas]	2.80905e-25	94	107.457	56	53	---NA---	0	---NA---	---NA---	---NA---	---NA---
Unitranscript 1529	3026	550344858	EEE81701	EEE81701.2	hypothetical protein POPTR_0002s12410g, partial [Populus trichocarpa]	4.48536e-80	84	271.552	177	149	---NA---	0	---NA---	---NA---	---NA---	---NA---
Unitranscript 1530	4724	224128021	XP_002320221	XP_002320221.1	predicted protein [Populus trichocarpa]	6.46146e-19	84	66.2402	39	33	---NA---	2	P:signal transduction; C:intracellular	signal transduction;	intracellular;	---NA---
Unitranscript 1531	690	462418528	EMJ22791	EMJ22791.1	hypothetical protein PRUPE_ppa017907mg [Prunus persica]	1.54862e-34	91	127.487	69	63	---NA---	0	---NA---	---NA---	---NA---	---NA---
Unitranscript 1532	798	---NA---	---NA---	---NA---	---NA---	---NA---	---NA---	---NA---	---NA---	---NA---	---NA---	0	---NA---	---NA---	---NA---	---NA---
Unitranscript 1533	2084	255571796	XP_002526841	XP_002526841.1	dihydrolipoamide acetyltransferase component of pyruvate dehydrogenase, putative [Ricinus communis]	0	85	588.956	468	398	EC:2.3.1.168	2	P:metabolic process; F:dihydrolipoyllysine-residue (2-methylpropanoyl)transferase activity	metabolic process;	---NA---	dihydrolipoyllysine-residue (2-methylpropanoyl)transferase activity;
Unitranscript 1534	1187	508727287	EOY19184	EOY19184.1	RNA-binding (RRM/RBD/RNP motifs) family protein isoform 1 [Theobroma cacao]	1.19575e-76	91	212.616	124	114	---NA---	0	---NA---	---NA---	---NA---	---NA---
Unitranscript 1535	772	462402325	EMJ07882	EMJ07882.1	hypothetical protein PRUPE_ppa023694mg [Prunus persica]	2.84835e-22	66	95.1301	102	68	---NA---	0	---NA---	---NA---	---NA---	---NA---
Unitranscript 1536	925	255570809	XP_002526357	XP_002526357.1	conserved hypothetical protein [Ricinus communis]	2.67679e-11	49	65.0846	148	73	---NA---	0	---NA---	---NA---	---NA---	---NA---
Unitranscript 1537	649	255570809	XP_002526357	XP_002526357.1	conserved hypothetical protein [Ricinus communis]	5.0687e-22	76	93.2041	97	74	---NA---	0	---NA---	---NA---	---NA---	---NA---
Unitranscript 1538	1151	550326731	EEE96912	EEE96912.2	methionine sulfoxide reductase family protein [Populus trichocarpa]	4.53494e-115	92	342.043	191	176	---NA---	0	---NA---	---NA---	---NA---	---NA---
Unitranscript 1539	2879	239949626	ACS36610	ACS36610.1	bax inhibitor 1 [Capsicum annuum]	1.63593e-101	79	325.865	242	193	---NA---	0	---NA---	---NA---	---NA---	---NA---
Unitranscript 1540	571	---NA---	---NA---	---NA---	---NA---	---NA---	---NA---	---NA---	---NA---	---NA---	---NA---	0	---NA---	---NA---	---NA---	---NA---
Unitranscript 1541	434	224365638	YP_002608365	YP_002608365.1	ATPase subunit 4 [Vitis vinifera]	5.11431e-20	92	88.5817	69	64	---NA---	3	F:hydrogen ion transmembrane transporter activity; C:mitochondrial proton-transporting ATP synthase complex, coupling factor F(o); P:ATP synthesis coupled proton transport	ATP synthesis coupled proton transport;	mitochondrial proton-transporting ATP synthase complex, coupling factor F(o);	hydrogen ion transmembrane transporter activity;
Unitranscript 1542	1544	550327873	EEE97443	EEE97443.2	hypothetical protein POPTR_0011s07490g [Populus trichocarpa]	4.65336e-29	49	122.479	314	155	---NA---	0	---NA---	---NA---	---NA---	---NA---
Unitranscript 1543	1249	470121006	XP_004296576	XP_004296576.1	PREDICTED: 1,2-dihydroxy-3-keto-5-methylthiopentene dioxygenase 2-like [Fragaria vesca subsp. vesca]	1.05316e-129	96	380.948	200	192	---NA---	0	---NA---	---NA---	---NA---	---NA---
Unitranscript 1544	2957	550348948	EEE83350	EEE83350.2	hypothetical protein POPTR_0001s35410g [Populus trichocarpa]	1.90008e-133	71	416.772	406	292	---NA---	0	---NA---	---NA---	---NA---	---NA---
Unitranscript 1545	5053	359475304	XP_003631645	XP_003631645.1	PREDICTED: coatomer subunit gamma-2-like [Vitis vinifera]	0	96	1485.7	830	798	---NA---	4	P:vesicle-mediated transport; P:intracellular protein transport; C:COPI vesicle coat; F:structural molecule activity	vesicle-mediated transport; intracellular protein transport;	COPI vesicle coat;	structural molecule activity;
Unitranscript 1546	1096	255563296	XP_002522651	XP_002522651.1	carbonic anhydrase, putative [Ricinus communis]	7.18978e-119	95	351.673	186	177	EC:4.2.1.1	3	F:zinc ion binding; F:carbonate dehydratase activity; P:carbon utilization	carbon utilization;	---NA---	zinc ion binding; carbonate dehydratase activity;
Unitranscript 1547	1413	255563296	XP_002522651	XP_002522651.1	carbonic anhydrase, putative [Ricinus communis]	1.64589e-163	85	473.781	316	271	EC:4.2.1.1	3	F:zinc ion binding; F:carbonate dehydratase activity; P:carbon utilization	carbon utilization;	---NA---	zinc ion binding; carbonate dehydratase activity;
Unitranscript 1548	3323	550329614	EEF02040	EEF02040.2	cytosolic phosphoglucomutase family protein [Populus trichocarpa]	0	97	629.787	343	334	---NA---	0	---NA---	---NA---	---NA---	---NA---
Unitranscript 1549	7055	550330381	EEF02525	EEF02525.2	hypothetical protein POPTR_0010s22670g [Populus trichocarpa]	0	68	1571.6	1777	1209	---NA---	0	---NA---	---NA---	---NA---	---NA---
Unitranscript 1550	1456	255578137	XP_002529938	XP_002529938.1	conserved hypothetical protein [Ricinus communis]	4.88596e-130	78	401.749	276	216	---NA---	1	F:phospholipid binding	---NA---	---NA---	---NA---
Unitranscript 1551	1698	255576430	XP_002529107	XP_002529107.1	conserved hypothetical protein [Ricinus communis]	2.30566e-158	77	472.626	394	305	---NA---	0	---NA---	---NA---	---NA---	---NA---
Unitranscript 1552	5393	557545827	ESR56805	ESR56805.1	hypothetical protein CICLE_v10020691mg [Citrus clementina]	4.35325e-100	87	334.724	200	174	---NA---	0	---NA---	---NA---	---NA---	---NA---
Unitranscript 1553	5005	255583996	XP_002532744	XP_002532744.1	Oleoyl-acyl carrier protein thioesterase, putative [Ricinus communis]	9.06734e-173	76	534.258	389	299	EC:3.1.2.14	1	F:acyl-[acyl-carrier-protein] hydrolase activity	---NA---	---NA---	acyl-[acyl-carrier-protein] hydrolase activity;
Unitranscript 1554	449	508777039	EOY24295	EOY24295.1	MUTS-like protein 4 [Theobroma cacao]	1.82764e-46	95	167.162	86	82	---NA---	0	---NA---	---NA---	---NA---	---NA---
Unitranscript 1555	434	356532982	XP_003535048	XP_003535048.1	PREDICTED: peptidyl-prolyl cis-trans isomerase B-like [Glycine max]	6.69438e-53	92	176.792	100	92	---NA---	0	---NA---	---NA---	---NA---	---NA---
Unitranscript 1556	925	449447519	XP_004141515	XP_004141515.1	PREDICTED: ATP-dependent Clp protease ATP-binding subunit ClpX-like [Cucumis sativus]	1.78424e-41	59	158.688	219	130	---NA---	0	---NA---	---NA---	---NA---	---NA---
Unitranscript 1557	3149	550328820	EEF01650	EEF01650.2	kelch repeat-containing F-box family protein [Populus trichocarpa]	0	85	613.224	387	329	---NA---	0	---NA---	---NA---	---NA---	---NA---
Unitranscript 1558	4558	550328820	EEF01650	EEF01650.2	kelch repeat-containing F-box family protein [Populus trichocarpa]	0	85	613.224	387	329	---NA---	0	---NA---	---NA---	---NA---	---NA---
Unitranscript 1559	935	---NA---	---NA---	---NA---	---NA---	---NA---	---NA---	---NA---	---NA---	---NA---	---NA---	0	---NA---	---NA---	---NA---	---NA---
Unitranscript 1560	6360	255555335	XP_002518704	XP_002518704.1	phosphoprotein phosphatase, putative [Ricinus communis]	0	82	954.896	639	530	EC:3.1.3.48; EC:3.1.3.67	3	F:protein tyrosine phosphatase activity; F:phosphatidylinositol-3,4,5-trisphosphate 3-phosphatase activity; P:peptidyl-tyrosine dephosphorylation	peptidyl-tyrosine dephosphorylation;	---NA---	protein tyrosine phosphatase activity; phosphatidylinositol-3,4,5-trisphosphate 3-phosphatase activity;
Unitranscript 1561	2643	255555335	XP_002518704	XP_002518704.1	phosphoprotein phosphatase, putative [Ricinus communis]	0	78	908.672	665	519	EC:3.1.3.0	2	P:dephosphorylation; F:phosphatase activity	dephosphorylation;	---NA---	phosphatase activity;
Unitranscript 1562	4237	255542372	XP_002512249	XP_002512249.1	Protein transport protein Sec24C, putative [Ricinus communis]	0	94	1261.9	752	708	---NA---	4	C:COPII vesicle coat; P:intracellular protein transport; P:ER to Golgi vesicle-mediated transport; F:zinc ion binding	intracellular protein transport; ER to Golgi vesicle-mediated transport;	COPII vesicle coat;	zinc ion binding;
Unitranscript 1563	3716	550329376	EEF00811	EEF00811.2	hypothetical protein POPTR_0010s08480g [Populus trichocarpa]	0	77	747.658	583	450	---NA---	0	---NA---	---NA---	---NA---	---NA---
Unitranscript 1564	2026	224105301	XP_002313760	XP_002313760.1	predicted protein [Populus trichocarpa]	0	95	756.133	396	379	EC:4.1.2.13	10	C:thylakoid lumen; C:chloroplast envelope; P:response to abscisic acid stimulus; P:glycolysis; C:plastoglobule; F:fructose-bisphosphate aldolase activity; P:response to cadmium ion; C:cytosolic ribosome; C:membrane; C:apoplast	response to abscisic acid stimulus; glycolysis; response to cadmium ion;	thylakoid lumen; chloroplast envelope; plastoglobule; cytosolic ribosome; membrane; apoplast;	fructose-bisphosphate aldolase activity;
Unitranscript 1565	1484	38096041	AAR10885	AAR10885.1	plastidic aldolase [Trifolium pratense]	8.27881e-91	67	291.197	240	163	---NA---	0	---NA---	---NA---	---NA---	---NA---
Unitranscript 1566	1112	224073041	XP_002303955	XP_002303955.1	predicted protein [Populus trichocarpa]	3.77205e-90	90	279.641	161	146	---NA---	4	P:negative regulation of peptidase activity; F:cysteine-type endopeptidase inhibitor activity; P:response to abiotic stimulus; F:cobalt ion binding	negative regulation of peptidase activity; response to abiotic stimulus;	---NA---	cysteine-type endopeptidase inhibitor activity; cobalt ion binding;
Unitranscript 1567	3086	224073041	XP_002303955	XP_002303955.1	predicted protein [Populus trichocarpa]	4.5157e-103	87	330.872	204	178	---NA---	4	P:negative regulation of peptidase activity; F:cysteine-type endopeptidase inhibitor activity; P:response to abiotic stimulus; F:cobalt ion binding	negative regulation of peptidase activity; response to abiotic stimulus;	---NA---	cysteine-type endopeptidase inhibitor activity; cobalt ion binding;
Unitranscript 1568	4911	508782599	EOY29855	EOY29855.1	Gamma vacuolar processing enzyme [Theobroma cacao]	2.64599e-144	90	461.84	274	249	---NA---	0	---NA---	---NA---	---NA---	---NA---
Unitranscript 1569	4749	255550848	XP_002516472	XP_002516472.1	Vacuolar-processing enzyme precursor, putative [Ricinus communis]	0	91	852.818	490	447	EC:3.4.22.0	2	F:cysteine-type endopeptidase activity; P:proteolysis	proteolysis;	---NA---	cysteine-type endopeptidase activity;
Unitranscript 1570	646	363542193	AEW26218	AEW26218.1	caffeic acid-O-methyltransferase, partial [Medicago falcata]	2.77641e-23	86	97.4413	59	51	---NA---	0	---NA---	---NA---	---NA---	---NA---
Unitranscript 1571	1888	255569707	XP_002525818	XP_002525818.1	o-methyltransferase, putative [Ricinus communis]	0	93	669.078	365	341	EC:2.1.1.68	3	F:protein dimerization activity; F:caffeate O-methyltransferase activity; P:methylation	methylation;	---NA---	protein dimerization activity; caffeate O-methyltransferase activity;
Unitranscript 1572	2615	300608166	CAZ86693	CAZ86693.1	epoxide hydrolase 2 [Prunus persica]	1.88796e-71	84	246.128	159	134	---NA---	0	---NA---	---NA---	---NA---	---NA---
Unitranscript 1573	1984	118483787	ABK93786	ABK93786.1	unknown [Populus trichocarpa]	3.58561e-96	83	291.967	189	157	---NA---	0	---NA---	---NA---	---NA---	---NA---
Unitranscript 1574	1059	224121662	XP_002318641	XP_002318641.1	predicted protein [Populus trichocarpa]	1.56632e-26	70	110.153	111	78	---NA---	0	---NA---	---NA---	---NA---	---NA---
Unitranscript 1575	4152	255542820	XP_002512473	XP_002512473.1	WD-repeat protein, putative [Ricinus communis]	0	93	1930.22	1133	1062	---NA---	1	P:regulation of transcription, DNA-dependent	regulation of transcription, DNA-dependent;	---NA---	---NA---
Unitranscript 1576	427	---NA---	---NA---	---NA---	---NA---	---NA---	---NA---	---NA---	---NA---	---NA---	---NA---	0	---NA---	---NA---	---NA---	---NA---
Unitranscript 1577	2477	224130302	XP_002328576	XP_002328576.1	predicted protein [Populus trichocarpa]	0	95	986.867	519	498	---NA---	0	---NA---	---NA---	---NA---	---NA---
Unitranscript 1578	383	255543128	XP_002512627	XP_002512627.1	nucleic acid binding protein, putative [Ricinus communis]	8.45731e-30	90	117.472	61	55	---NA---	1	F:metal ion binding	---NA---	---NA---	metal ion binding;
Unitranscript 1579	3235	255543128	XP_002512627	XP_002512627.1	nucleic acid binding protein, putative [Ricinus communis]	0	92	614.379	341	315	---NA---	1	F:metal ion binding	---NA---	---NA---	metal ion binding;
Unitranscript 1580	5053	224105407	XP_002313800	XP_002313800.1	chromatin remodeling complex subunit [Populus trichocarpa]	0	72	926.776	955	690	---NA---	1	F:binding	---NA---	---NA---	binding;
Unitranscript 1581	1424	255553783	XP_002517932	XP_002517932.1	conserved hypothetical protein [Ricinus communis]	5.00962e-103	76	325.865	251	191	---NA---	0	---NA---	---NA---	---NA---	---NA---
Unitranscript 1582	3772	255558180	XP_002520117	XP_002520117.1	Protein kinase APK1A, chloroplast precursor, putative [Ricinus communis]	0	88	371.703	227	202	EC:2.7.10.2; EC:2.7.11.0	4	F:non-membrane spanning protein tyrosine kinase activity; P:protein phosphorylation; F:ATP binding; F:protein serine/threonine kinase activity	protein phosphorylation;	---NA---	non-membrane spanning protein tyrosine kinase activity; ATP binding; protein serine/threonine kinase activity;
Unitranscript 1583	3004	255544868	XP_002513495	XP_002513495.1	Sulfite reductase [ferredoxin], putative [Ricinus communis]	0	94	1224.54	685	645	EC:1.8.7.1	4	F:heme binding; F:sulfite reductase (ferredoxin) activity; F:4 iron, 4 sulfur cluster binding; P:oxidation-reduction process	oxidation-reduction process;	---NA---	heme binding; sulfite reductase (ferredoxin) activity; 4 iron, 4 sulfur cluster binding;
Unitranscript 1584	1413	255543619	XP_002512872	XP_002512872.1	translocon-associated protein, beta subunit precursor, putative [Ricinus communis]	2.15192e-69	93	228.409	123	115	---NA---	2	C:integral to membrane; C:endoplasmic reticulum	---NA---	integral to membrane; endoplasmic reticulum;	---NA---
Unitranscript 1585	550	255546656	XP_002514387	XP_002514387.1	serine/threonine protein kinase, putative [Ricinus communis]	1.45799e-57	97	201.06	98	96	EC:2.7.11.13	6	F:phosphorelay sensor kinase activity; P:signal transduction by phosphorylation; P:phosphorelay signal transduction system; F:protein kinase C activity; P:protein phosphorylation; F:ATP binding	signal transduction by phosphorylation; phosphorelay signal transduction system; protein phosphorylation;	---NA---	phosphorelay sensor kinase activity; protein kinase C activity; ATP binding;
Unitranscript 1586	4030	255546656	XP_002514387	XP_002514387.1	serine/threonine protein kinase, putative [Ricinus communis]	0	85	1491.86	964	828	EC:2.7.11.13	6	F:phosphorelay sensor kinase activity; P:signal transduction by phosphorylation; P:phosphorelay signal transduction system; F:protein kinase C activity; P:protein phosphorylation; F:ATP binding	signal transduction by phosphorylation; phosphorelay signal transduction system; protein phosphorylation;	---NA---	phosphorelay sensor kinase activity; protein kinase C activity; ATP binding;
Unitranscript 1587	3090	508715986	EOY07883	EOY07883.1	ATPase, AAA-type, CDC48 protein isoform 1 [Theobroma cacao]	0	94	1060.06	560	531	---NA---	0	---NA---	---NA---	---NA---	---NA---
Unitranscript 1588	2763	449440119	XP_004137832	XP_004137832.1	PREDICTED: cell division cycle protein 48 homolog [Cucumis sativus]	0	94	1021.54	544	512	---NA---	0	---NA---	---NA---	---NA---	---NA---
Unitranscript 1589	2735	508715986	EOY07883	EOY07883.1	ATPase, AAA-type, CDC48 protein isoform 1 [Theobroma cacao]	0	95	1033.09	560	532	---NA---	0	---NA---	---NA---	---NA---	---NA---
Unitranscript 1590	760	508722899	EOY14796	EOY14796.1	DNA polymerase epsilon catalytic subunit A, putative [Theobroma cacao]	4.68007e-43	74	151.369	149	111	---NA---	0	---NA---	---NA---	---NA---	---NA---
Unitranscript 1591	1434	296089819	CBI39638	CBI39638.3	unnamed protein product [Vitis vinifera]	2.2532e-97	100	243.817	117	117	---NA---	0	---NA---	---NA---	---NA---	---NA---
Unitranscript 1592	1422	296089819	CBI39638	CBI39638.3	unnamed protein product [Vitis vinifera]	1.03059e-79	100	243.817	117	117	---NA---	0	---NA---	---NA---	---NA---	---NA---
Unitranscript 1593	1309	296089819	CBI39638	CBI39638.3	unnamed protein product [Vitis vinifera]	1.36833e-80	100	243.817	117	117	---NA---	0	---NA---	---NA---	---NA---	---NA---
Unitranscript 1594	1318	296089819	CBI39638	CBI39638.3	unnamed protein product [Vitis vinifera]	8.97273e-81	100	243.817	117	117	---NA---	0	---NA---	---NA---	---NA---	---NA---
Unitranscript 1595	1755	296089819	CBI39638	CBI39638.3	unnamed protein product [Vitis vinifera]	2.90736e-97	100	243.817	117	117	---NA---	0	---NA---	---NA---	---NA---	---NA---
Unitranscript 1596	1292	550345363	ERP64496	ERP64496.1	hypothetical protein POPTR_0002s19210g [Populus trichocarpa]	1.90746e-34	97	132.88	69	67	---NA---	0	---NA---	---NA---	---NA---	---NA---
Unitranscript 1597	2320	550345363	ERP64496	ERP64496.1	hypothetical protein POPTR_0002s19210g [Populus trichocarpa]	1.12337e-63	99	217.238	106	105	---NA---	0	---NA---	---NA---	---NA---	---NA---
Unitranscript 1598	2158	550345363	ERP64496	ERP64496.1	hypothetical protein POPTR_0002s19210g [Populus trichocarpa]	1.73824e-75	99	248.44	122	121	---NA---	0	---NA---	---NA---	---NA---	---NA---
Unitranscript 1599	439	357495837	XP_003618207	XP_003618207.1	ADP-ribosylation factor [Medicago truncatula]	1.27412e-25	69	104.76	98	68	---NA---	5	F:GTP binding; P:small GTPase mediated signal transduction; F:hydrolase activity; F:nucleotide binding; C:intracellular	---NA---	---NA---	---NA---
Unitranscript 1600	1651	225423637	XP_002276048	XP_002276048.1	PREDICTED: probable UDP-N-acetylglucosamine pyrophosphorylase [Vitis vinifera]	0	87	553.132	372	327	EC:2.7.7.0	2	F:nucleotidyltransferase activity; P:metabolic process	metabolic process;	---NA---	nucleotidyltransferase activity;
Unitranscript 1601	1534	225423637	XP_002276048	XP_002276048.1	PREDICTED: probable UDP-N-acetylglucosamine pyrophosphorylase [Vitis vinifera]	0	87	553.132	372	327	EC:2.7.7.0	2	F:nucleotidyltransferase activity; P:metabolic process	metabolic process;	---NA---	nucleotidyltransferase activity;
Unitranscript 1602	1697	508717200	EOY09097	EOY09097.1	Dehydration-induced protein, putative [Theobroma cacao]	3.37227e-48	83	172.94	116	97	---NA---	0	---NA---	---NA---	---NA---	---NA---
Unitranscript 1603	3540	224086898	XP_002307999	XP_002307999.1	predicted protein [Populus trichocarpa]	1.23114e-48	79	177.563	131	104	---NA---	0	---NA---	---NA---	---NA---	---NA---
Unitranscript 1604	1115	255566622	XP_002524295	XP_002524295.1	thioredoxin m(mitochondrial)-type, putative [Ricinus communis]	9.07099e-76	80	240.35	170	137	EC:5.3.4.1	6	P:protein folding; F:electron carrier activity; P:cell redox homeostasis; P:glycerol ether metabolic process; F:protein disulfide isomerase activity; F:protein disulfide oxidoreductase activity	protein folding; cell redox homeostasis; glycerol ether metabolic process;	---NA---	electron carrier activity; protein disulfide isomerase activity; protein disulfide oxidoreductase activity;
Unitranscript 1605	1616	557537641	ESR48759	ESR48759.1	hypothetical protein CICLE_v10001709mg [Citrus clementina]	0	95	564.688	344	327	---NA---	0	---NA---	---NA---	---NA---	---NA---
Unitranscript 1606	2586	225442531	XP_002284134	XP_002284134.1	PREDICTED: ruBisCO large subunit-binding protein subunit beta, chloroplastic [Vitis vinifera]	0	92	966.837	609	562	---NA---	3	C:cytoplasm; F:ATP binding; P:protein refolding	protein refolding;	cytoplasm;	ATP binding;
Unitranscript 1607	2306	255564820	XP_002523404	XP_002523404.1	rubisco subunit binding-protein beta subunit, rubb, putative [Ricinus communis]	0	97	1011.13	563	551	---NA---	3	C:cytoplasm; F:ATP binding; P:protein refolding	protein refolding;	cytoplasm;	ATP binding;
Unitranscript 1608	739	---NA---	---NA---	---NA---	---NA---	---NA---	---NA---	---NA---	---NA---	---NA---	---NA---	0	---NA---	---NA---	---NA---	---NA---
Unitranscript 1609	1170	---NA---	---NA---	---NA---	---NA---	---NA---	---NA---	---NA---	---NA---	---NA---	---NA---	0	---NA---	---NA---	---NA---	---NA---
Unitranscript 1610	517	356564772	XP_003550622	XP_003550622.1	PREDICTED: phospholipid:diacylglycerol acyltransferase 1-like [Glycine max]	3.83598e-58	92	199.904	100	92	---NA---	0	---NA---	---NA---	---NA---	---NA---
Unitranscript 1611	2771	550339080	EEE93623	EEE93623.2	hypothetical protein POPTR_0005s15800g [Populus trichocarpa]	4.01583e-108	92	342.813	187	173	---NA---	0	---NA---	---NA---	---NA---	---NA---
Unitranscript 1612	2965	255566742	XP_002524355	XP_002524355.1	choline/ethanolamine kinase, putative [Ricinus communis]	0	88	587.415	351	312	EC:2.7.1.82	3	P:phosphorylation; P:glycerophospholipid biosynthetic process; F:ethanolamine kinase activity	phosphorylation; glycerophospholipid biosynthetic process;	---NA---	ethanolamine kinase activity;
Unitranscript 1613	633	462396005	EMJ01804	EMJ01804.1	hypothetical protein PRUPE_ppa007847mg [Prunus persica]	5.51441e-28	71	79.337	60	43	---NA---	0	---NA---	---NA---	---NA---	---NA---
Unitranscript 1614	3745	255566742	XP_002524355	XP_002524355.1	choline/ethanolamine kinase, putative [Ricinus communis]	0	88	575.089	347	308	EC:2.7.1.82	3	P:phosphorylation; P:glycerophospholipid biosynthetic process; F:ethanolamine kinase activity	phosphorylation; glycerophospholipid biosynthetic process;	---NA---	ethanolamine kinase activity;
Unitranscript 1615	3575	550339499	EEE94516	EEE94516.2	hypothetical protein POPTR_0005s21960g [Populus trichocarpa]	2.77794e-177	73	533.872	410	303	---NA---	0	---NA---	---NA---	---NA---	---NA---
Unitranscript 1616	1284	255536705	XP_002509419	XP_002509419.1	glutaredoxin, grx, putative [Ricinus communis]	4.16087e-27	87	111.694	100	87	---NA---	3	P:cell redox homeostasis; F:electron carrier activity; F:protein disulfide oxidoreductase activity	cell redox homeostasis;	---NA---	electron carrier activity; protein disulfide oxidoreductase activity;
Unitranscript 1617	1490	255536705	XP_002509419	XP_002509419.1	glutaredoxin, grx, putative [Ricinus communis]	2.67039e-47	83	168.318	153	128	---NA---	3	P:cell redox homeostasis; F:electron carrier activity; F:protein disulfide oxidoreductase activity	cell redox homeostasis;	---NA---	electron carrier activity; protein disulfide oxidoreductase activity;
Unitranscript 1618	1454	255536705	XP_002509419	XP_002509419.1	glutaredoxin, grx, putative [Ricinus communis]	2.2043e-47	83	168.318	153	128	---NA---	3	P:cell redox homeostasis; F:electron carrier activity; F:protein disulfide oxidoreductase activity	cell redox homeostasis;	---NA---	electron carrier activity; protein disulfide oxidoreductase activity;
Unitranscript 1619	1953	225456012	XP_002277056	XP_002277056.1	PREDICTED: l-Ala-D/L-Glu epimerase [Vitis vinifera]	7.26919e-180	89	526.554	316	283	---NA---	0	---NA---	---NA---	---NA---	---NA---
Unitranscript 1620	4737	224057666	XP_002299292	XP_002299292.1	predicted protein [Populus trichocarpa]	0	83	595.89	399	332	---NA---	6	P:brassinosteroid biosynthetic process; C:Golgi apparatus; P:acetyl-CoA metabolic process; F:acetylglucosaminyltransferase activity; C:membrane; P:sterol biosynthetic process	brassinosteroid biosynthetic process; acetyl-CoA metabolic process; sterol biosynthetic process;	Golgi apparatus; membrane;	acetylglucosaminyltransferase activity;
Unitranscript 1621	1909	255579414	XP_002530551	XP_002530551.1	Serine/threonine-protein kinase PBS1, putative [Ricinus communis]	0	96	658.677	376	361	EC:2.7.10.0; EC:2.7.11.25	4	F:ATP binding; F:protein tyrosine kinase activity; P:activation of MAPKK activity; F:MAP kinase kinase kinase activity	activation of MAPKK activity;	---NA---	ATP binding; protein tyrosine kinase activity; MAP kinase kinase kinase activity;
Unitranscript 1622	1129	557551529	ESR62158	ESR62158.1	hypothetical protein CICLE_v10016474mg [Citrus clementina]	1.71737e-101	79	308.916	245	194	---NA---	0	---NA---	---NA---	---NA---	---NA---
Unitranscript 1623	1317	508777974	EOY25230	EOY25230.1	E2F/DP family winged-helix DNA-binding domain isoform 1 [Theobroma cacao]	2.35875e-106	79	321.627	212	169	---NA---	0	---NA---	---NA---	---NA---	---NA---
Unitranscript 1624	1575	557541709	ESR52687	ESR52687.1	hypothetical protein CICLE_v10021801mg [Citrus clementina]	3.1788e-110	85	337.421	244	209	---NA---	0	---NA---	---NA---	---NA---	---NA---
Unitranscript 1625	3630	225426100	XP_002276971	XP_002276971.1	PREDICTED: uncharacterized protein LOC100244958 isoform 2 [Vitis vinifera]	1.11636e-133	98	363.229	184	181	---NA---	0	---NA---	---NA---	---NA---	---NA---
Unitranscript 1626	578	224085031	XP_002307466	XP_002307466.1	predicted protein [Populus trichocarpa]	1.2791e-71	98	233.032	118	116	---NA---	2	C:intracellular; P:intracellular protein transport	intracellular protein transport;	intracellular;	---NA---
Unitranscript 1627	6382	224062974	XP_002300956	XP_002300956.1	predicted protein [Populus trichocarpa]	1.08876e-132	83	434.106	390	324	---NA---	2	C:intracellular; P:intracellular protein transport	intracellular protein transport;	intracellular;	---NA---
Unitranscript 1628	2479	224105555	XP_002313854	XP_002313854.1	predicted protein [Populus trichocarpa]	0	76	647.121	524	400	---NA---	4	F:transferase activity, transferring glycosyl groups; C:Golgi apparatus; P:protein glycosylation; C:membrane	protein glycosylation;	Golgi apparatus; membrane;	transferase activity, transferring glycosyl groups;
Unitranscript 1629	1704	224137608	XP_002327168	XP_002327168.1	AP2/ERF domain-containing transcription factor [Populus trichocarpa]	5.79515e-67	88	222.631	136	120	---NA---	4	F:sequence-specific DNA binding transcription factor activity; F:DNA binding; C:nucleus; P:regulation of transcription, DNA-dependent	regulation of transcription, DNA-dependent;	nucleus;	sequence-specific DNA binding transcription factor activity; DNA binding;
Unitranscript 1630	1753	224137608	XP_002327168	XP_002327168.1	AP2/ERF domain-containing transcription factor [Populus trichocarpa]	7.52077e-67	88	222.631	136	120	---NA---	4	F:sequence-specific DNA binding transcription factor activity; F:DNA binding; C:nucleus; P:regulation of transcription, DNA-dependent	regulation of transcription, DNA-dependent;	nucleus;	sequence-specific DNA binding transcription factor activity; DNA binding;
Unitranscript 1631	2387	255539761	XP_002510945	XP_002510945.1	trehalose-6-phosphate synthase, putative [Ricinus communis]	1.0774e-174	89	424.476	241	216	---NA---	2	F:catalytic activity; P:trehalose biosynthetic process	trehalose biosynthetic process;	---NA---	catalytic activity;
Unitranscript 1632	447	---NA---	---NA---	---NA---	---NA---	---NA---	---NA---	---NA---	---NA---	---NA---	---NA---	0	---NA---	---NA---	---NA---	---NA---
Unitranscript 1633	2439	508775646	EOY22902	EOY22902.1	Haloacid dehalogenase-like hydrolase superfamily protein isoform 2 [Theobroma cacao]	1.37049e-135	86	416.772	261	225	---NA---	0	---NA---	---NA---	---NA---	---NA---
Unitranscript 1634	686	255563550	XP_002522777	XP_002522777.1	NOI, putative [Ricinus communis]	4.18486e-30	84	115.161	69	58	---NA---	0	---NA---	---NA---	---NA---	---NA---
Unitranscript 1635	5517	224121346	XP_002330804	XP_002330804.1	autoinhibited H+ ATPase [Populus trichocarpa]	0	96	1623.6	918	886	---NA---	0	---NA---	---NA---	---NA---	---NA---
Unitranscript 1636	738	388519323	AFK47723	AFK47723.1	unknown [Lotus japonicus]	1.10318e-17	55	82.4185	109	60	---NA---	0	---NA---	---NA---	---NA---	---NA---
Unitranscript 1637	763	388519323	AFK47723	AFK47723.1	unknown [Lotus japonicus]	7.34573e-19	56	85.8853	110	62	---NA---	0	---NA---	---NA---	---NA---	---NA---
Unitranscript 1638	4074	550342946	EEE78491	EEE78491.2	nitrate transporter family protein [Populus trichocarpa]	0	90	844.343	553	501	---NA---	0	---NA---	---NA---	---NA---	---NA---
Unitranscript 1639	740	527183722	EPS57976	EPS57976.1	hypothetical protein M569_16841 [Genlisea aurea]	1.59001e-32	88	121.324	72	64	---NA---	0	---NA---	---NA---	---NA---	---NA---
Unitranscript 1640	1213	255573216	XP_002527537	XP_002527537.1	Spotted leaf protein, putative [Ricinus communis]	2.37319e-109	82	337.035	258	214	EC:6.3.2.19	3	F:ubiquitin-protein ligase activity; C:ubiquitin ligase complex; P:protein ubiquitination	protein ubiquitination;	ubiquitin ligase complex;	ubiquitin-protein ligase activity;
Unitranscript 1641	1786	255573216	XP_002527537	XP_002527537.1	Spotted leaf protein, putative [Ricinus communis]	0	81	570.081	441	359	EC:6.3.2.19	3	F:ubiquitin-protein ligase activity; C:ubiquitin ligase complex; P:protein ubiquitination	protein ubiquitination;	ubiquitin ligase complex;	ubiquitin-protein ligase activity;
Unitranscript 1642	2867	255551823	XP_002516957	XP_002516957.1	ring finger protein, putative [Ricinus communis]	5.59926e-71	71	244.588	284	202	---NA---	2	F:metal ion binding; F:zinc ion binding	---NA---	---NA---	---NA---
Unitranscript 1643	2541	255538200	XP_002510165	XP_002510165.1	skip-2, putative [Ricinus communis]	0	90	823.928	488	442	---NA---	0	---NA---	---NA---	---NA---	---NA---
Unitranscript 1644	3397	255583042	XP_002532289	XP_002532289.1	conserved hypothetical protein [Ricinus communis]	0	97	761.911	398	388	---NA---	2	F:Rab GTPase activator activity; P:positive regulation of Rab GTPase activity	positive regulation of Rab GTPase activity;	---NA---	Rab GTPase activator activity;
Unitranscript 1645	1835	225454448	XP_002276620	XP_002276620.1	PREDICTED: solute carrier family 25 member 39-like [Vitis vinifera]	0	82	564.303	406	334	---NA---	0	---NA---	---NA---	---NA---	---NA---
Unitranscript 1646	2043	255538660	XP_002510395	XP_002510395.1	sugar transporter, putative [Ricinus communis]	0	96	646.736	370	356	EC:1.3.1.74	6	F:substrate-specific transmembrane transporter activity; C:integral to membrane; F:2-alkenal reductase [NAD(P)] activity; P:oxidation-reduction process; P:transmembrane transport; P:carbohydrate transport	oxidation-reduction process; transmembrane transport; carbohydrate transport;	integral to membrane;	substrate-specific transmembrane transporter activity; 2-alkenal reductase [NAD(P)] activity;
Unitranscript 1647	929	---NA---	---NA---	---NA---	---NA---	---NA---	---NA---	---NA---	---NA---	---NA---	---NA---	0	---NA---	---NA---	---NA---	---NA---
Unitranscript 1648	4354	550332573	ERP57427	ERP57427.1	hypothetical protein POPTR_0008s06940g [Populus trichocarpa]	0	86	852.818	646	557	---NA---	0	---NA---	---NA---	---NA---	---NA---
Unitranscript 1649	1867	255573119	XP_002527489	XP_002527489.1	serine-threonine protein kinase, plant-type, putative [Ricinus communis]	2.97393e-103	78	320.857	226	177	---NA---	2	F:kinase activity; P:phosphorylation	---NA---	---NA---	---NA---
Unitranscript 1650	2252	255573119	XP_002527489	XP_002527489.1	serine-threonine protein kinase, plant-type, putative [Ricinus communis]	1.56906e-102	78	322.398	226	177	---NA---	2	F:kinase activity; P:phosphorylation	---NA---	---NA---	---NA---
Unitranscript 1651	3866	508715115	EOY07012	EOY07012.1	Nucleotide-sugar transporter family protein isoform 1 [Theobroma cacao]	0	94	739.184	404	383	---NA---	0	---NA---	---NA---	---NA---	---NA---
Unitranscript 1652	926	255551769	XP_002516930	XP_002516930.1	Translationally-controlled tumor protein, putative [Ricinus communis]	5.16992e-96	96	289.656	168	162	---NA---	0	---NA---	---NA---	---NA---	---NA---
Unitranscript 1653	2506	508699218	EOX91114	EOX91114.1	Succinate dehydrogenase 1-1 isoform 1 [Theobroma cacao]	0	96	1167.14	633	614	---NA---	0	---NA---	---NA---	---NA---	---NA---
Unitranscript 1654	1240	255585086	XP_002533249	XP_002533249.1	Transmembrane protein, putative [Ricinus communis]	1.44973e-81	81	261.536	218	178	EC:3.4.21.0	2	F:serine-type endopeptidase activity; C:integral to membrane	---NA---	integral to membrane;	serine-type endopeptidase activity;
Unitranscript 1655	4207	224073724	XP_002304143	XP_002304143.1	predicted protein [Populus trichocarpa]	1.42089e-108	72	359.377	469	339	---NA---	0	---NA---	---NA---	---NA---	---NA---
Unitranscript 1656	352	147860835	CAN81059	CAN81059.1	hypothetical protein VITISV_017269 [Vitis vinifera]	2.26836e-44	70	151.754	117	82	---NA---	0	---NA---	---NA---	---NA---	---NA---
Unitranscript 1657	479	---NA---	---NA---	---NA---	---NA---	---NA---	---NA---	---NA---	---NA---	---NA---	---NA---	0	---NA---	---NA---	---NA---	---NA---
Unitranscript 1658	3627	462397710	EMJ03378	EMJ03378.1	hypothetical protein PRUPE_ppa006636mg [Prunus persica]	0	93	647.892	351	327	---NA---	0	---NA---	---NA---	---NA---	---NA---
Unitranscript 1659	4138	224134150	XP_002327768	XP_002327768.1	predicted protein [Populus trichocarpa]	0	82	473.781	298	247	---NA---	0	---NA---	---NA---	---NA---	---NA---
Unitranscript 1660	4105	224134150	XP_002327768	XP_002327768.1	predicted protein [Populus trichocarpa]	0	94	654.44	343	324	---NA---	0	---NA---	---NA---	---NA---	---NA---
Unitranscript 1661	4197	224134150	XP_002327768	XP_002327768.1	predicted protein [Populus trichocarpa]	0	86	625.165	371	320	---NA---	0	---NA---	---NA---	---NA---	---NA---
Unitranscript 1662	2669	462401496	EMJ07053	EMJ07053.1	hypothetical protein PRUPE_ppa011124mg [Prunus persica]	1.02033e-96	82	310.842	210	173	---NA---	0	---NA---	---NA---	---NA---	---NA---
Unitranscript 1663	2748	508717785	EOY09682	EOY09682.1	IBR domain-containing protein isoform 1 [Theobroma cacao]	0	92	895.575	503	467	---NA---	0	---NA---	---NA---	---NA---	---NA---
Unitranscript 1664	1956	502131905	XP_004501143	XP_004501143.1	PREDICTED: monoglyceride lipase-like [Cicer arietinum]	0	83	552.747	384	322	---NA---	0	---NA---	---NA---	---NA---	---NA---
Unitranscript 1665	2139	502131905	XP_004501143	XP_004501143.1	PREDICTED: monoglyceride lipase-like [Cicer arietinum]	1.9919e-132	94	357.836	194	183	---NA---	0	---NA---	---NA---	---NA---	---NA---
Unitranscript 1666	3101	557548683	ESR59312	ESR59312.1	hypothetical protein CICLE_v10016610mg [Citrus clementina]	3.95111e-116	92	365.155	204	188	---NA---	0	---NA---	---NA---	---NA---	---NA---
Unitranscript 1667	1854	224101747	XP_002312405	XP_002312405.1	predicted protein [Populus trichocarpa]	4.97583e-65	84	218.779	158	134	---NA---	1	P:response to stress	response to stress;	---NA---	---NA---
Unitranscript 1668	1164	226508450	NP_001147308	NP_001147308.1	protein transport protein SEC61 gamma subunit [Zea mays]	5.02451e-18	98	83.9593	57	56	---NA---	3	F:P-P-bond-hydrolysis-driven protein transmembrane transporter activity; C:membrane; P:protein targeting	protein targeting;	membrane;	P-P-bond-hydrolysis-driven protein transmembrane transporter activity;
Unitranscript 1669	881	460381250	XP_004236365	XP_004236365.1	PREDICTED: protein transport protein Sec61 subunit gamma-1-like isoform 1 [Solanum lycopersicum]	3.78684e-19	98	85.8853	58	57	---NA---	0	---NA---	---NA---	---NA---	---NA---
Unitranscript 1670	1541	550318560	EEF03716	EEF03716.2	hypothetical protein POPTR_0018s12020g [Populus trichocarpa]	8.511e-102	88	314.309	192	169	---NA---	0	---NA---	---NA---	---NA---	---NA---
Unitranscript 1671	389	462397509	EMJ03177	EMJ03177.1	hypothetical protein PRUPE_ppa004825mg [Prunus persica]	4.31581e-20	75	91.2781	117	88	---NA---	0	---NA---	---NA---	---NA---	---NA---
Unitranscript 1672	3079	224054374	XP_002298228	XP_002298228.1	predicted protein [Populus trichocarpa]	0	87	752.281	489	429	---NA---	11	P:negative regulation of biological process; P:carbohydrate transmembrane transport; C:integral to membrane; P:organ morphogenesis; P:xylem and phloem pattern formation; C:endosome; P:flower morphogenesis; C:trans-Golgi network; P:determination of bilateral symmetry; F:sugar:hydrogen symporter activity; C:Golgi apparatus	negative regulation of biological process; carbohydrate transmembrane transport; organ morphogenesis; xylem and phloem pattern formation; flower morphogenesis; determination of bilateral symmetry;	integral to membrane; endosome; trans-Golgi network; Golgi apparatus;	sugar:hydrogen symporter activity;
Unitranscript 1673	1571	508718393	EOY10290	EOY10290.1	Benzoyl coenzyme A: Benzyl alcohol benzoyl transferase [Theobroma cacao]	7.4971e-87	58	283.878	342	199	---NA---	0	---NA---	---NA---	---NA---	---NA---
Unitranscript 1674	1293	---NA---	---NA---	---NA---	---NA---	---NA---	---NA---	---NA---	---NA---	---NA---	---NA---	0	---NA---	---NA---	---NA---	---NA---
Unitranscript 1675	1182	508703133	EOX95029	EOX95029.1	TSPO(outer membrane tryptophan-rich sensory protein)-related [Theobroma cacao]	2.13742e-62	78	207.608	191	150	---NA---	0	---NA---	---NA---	---NA---	---NA---
Unitranscript 1676	2233	224069008	XP_002326252	XP_002326252.1	predicted protein [Populus trichocarpa]	0	92	478.404	274	254	EC:1.6.5.4	8	F:flavin adenine dinucleotide binding; P:response to cadmium ion; C:plasma membrane; F:monodehydroascorbate reductase (NADH) activity; C:peroxisomal matrix; C:chloroplast; C:apoplast; P:oxidation-reduction process	response to cadmium ion; oxidation-reduction process;	plasma membrane; peroxisomal matrix; chloroplast; apoplast;	flavin adenine dinucleotide binding; monodehydroascorbate reductase (NADH) activity;
Unitranscript 1677	2355	293334067	NP_001168352	NP_001168352.1	uncharacterized protein LOC100382120 [Zea mays]	1.78124e-179	90	242.276	141	127	---NA---	4	P:cell redox homeostasis; F:flavin adenine dinucleotide binding; F:oxidoreductase activity; P:oxidation-reduction process	cell redox homeostasis; oxidation-reduction process;	---NA---	flavin adenine dinucleotide binding; oxidoreductase activity;
Unitranscript 1678	2318	224069008	XP_002326252	XP_002326252.1	predicted protein [Populus trichocarpa]	0	92	478.404	274	254	EC:1.6.5.4	8	F:flavin adenine dinucleotide binding; P:response to cadmium ion; C:plasma membrane; F:monodehydroascorbate reductase (NADH) activity; C:peroxisomal matrix; C:chloroplast; C:apoplast; P:oxidation-reduction process	response to cadmium ion; oxidation-reduction process;	plasma membrane; peroxisomal matrix; chloroplast; apoplast;	flavin adenine dinucleotide binding; monodehydroascorbate reductase (NADH) activity;
Unitranscript 1679	1501	540357480	AGV08302	AGV08302.1	monodehydroascorbate reductase [Populus alba x Populus glandulosa]	6.59282e-34	95	126.331	66	63	---NA---	0	---NA---	---NA---	---NA---	---NA---
Unitranscript 1680	1172	255586766	XP_002534002	XP_002534002.1	monodehydroascorbate reductase, putative [Ricinus communis]	4.05189e-32	87	130.183	81	71	EC:1.6.5.4	3	F:flavin adenine dinucleotide binding; P:oxidation-reduction process; F:monodehydroascorbate reductase (NADH) activity	oxidation-reduction process;	---NA---	flavin adenine dinucleotide binding; monodehydroascorbate reductase (NADH) activity;
[truncated: 84,247 more rows]
