# Supplementary material for: Sequencing, De novo Assembly, Functional Annotation and Analysis of Phyllanthus amarus Leaf Transcriptome Using the Illumina Platform
Source: Front Plant Sci. 2016 Jan 28;6:1199. doi: 10.3389/fpls.2015.01199 (PMC4729934; doi:10.3389/fpls.2015.01199)
Supplement: Supplementary file 14 [file DataSheet3.XLSX]

## Sheet: cog_annotation
Unitranscript 1	cog	---NA---	No hits found	---NA---	---NA---	0	---NA---	---NA---
Unitranscript 2	cog	YLR043c	[OC] COG0526 Thiol-disulfide isomerase and thioredoxins	8e-18	52% (43/82)	1	---NA---	221
Unitranscript 3	cog	---NA---	No hits found	---NA---	---NA---	0	---NA---	---NA---
Unitranscript 4	cog	BS_ywtG	[GEPR] COG0477 Permeases of the major facilitator superfamily	4e-49	35% (119/339)	1	---NA---	499
Unitranscript 5	cog	SPAC1486.07c	[J] COG0080 Ribosomal protein L11	4e-25	48% (54/111)	1	Translation, ribosomal structure and biogenesis	283
Unitranscript 6	cog	SPAC1486.07c	[J] COG0080 Ribosomal protein L11	1e-23	47% (51/108)	1	Translation, ribosomal structure and biogenesis	270
Unitranscript 7	cog	YNL101w	[E] COG0814 Amino acid permeases	1e-27	23% (99/428)	1	Amino acid transport and metabolism	313
Unitranscript 8	cog	YNL101w	[E] COG0814 Amino acid permeases	2e-27	23% (99/428)	1	Amino acid transport and metabolism	313
Unitranscript 9	cog	---NA---	No hits found	---NA---	---NA---	0	---NA---	---NA---
Unitranscript 10	cog	---NA---	No hits found	---NA---	---NA---	0	---NA---	---NA---
Unitranscript 11	cog	---NA---	No hits found	---NA---	---NA---	0	---NA---	---NA---
Unitranscript 12	cog	---NA---	No hits found	---NA---	---NA---	0	---NA---	---NA---
Unitranscript 13	cog	---NA---	No hits found	---NA---	---NA---	0	---NA---	---NA---
Unitranscript 14	cog	---NA---	No hits found	---NA---	---NA---	0	---NA---	---NA---
Unitranscript 15	cog	PH0221	No hits found	5e-21	48% (47/96)	0	---NA---	179
Unitranscript 16	cog	---NA---	No hits found	---NA---	---NA---	0	---NA---	---NA---
Unitranscript 17	cog	---NA---	No hits found	---NA---	---NA---	0	---NA---	---NA---
Unitranscript 18	cog	---NA---	No hits found	---NA---	---NA---	0	---NA---	---NA---
Unitranscript 19	cog	SPAC1687.05	No hits found	5e-14	28% (60/213)	0	---NA---	195
Unitranscript 20	cog	YLL039c	[O] COG5272 Ubiquitin	1e-149	97% (270/277)	1	Posttranslational modification, protein turnover, chaperones	1359
Unitranscript 21	cog	SPBC337.08c	[O] COG5272 Ubiquitin	0	97% (311/319)	1	Posttranslational modification, protein turnover, chaperones	1568
Unitranscript 22	cog	SPBC337.08c	[O] COG5272 Ubiquitin	1e-35	96% (74/77)	1	Posttranslational modification, protein turnover, chaperones	375
Unitranscript 23	cog	YLL039c	[O] COG5272 Ubiquitin	3e-14	32% (58/180)	1	Posttranslational modification, protein turnover, chaperones	200
Unitranscript 24	cog	---NA---	No hits found	---NA---	---NA---	0	---NA---	---NA---
Unitranscript 25	cog	YLL039c	[O] COG5272 Ubiquitin	4e-14	32% (58/180)	1	Posttranslational modification, protein turnover, chaperones	200
Unitranscript 26	cog	---NA---	No hits found	---NA---	---NA---	0	---NA---	---NA---
Unitranscript 27	cog	---NA---	No hits found	---NA---	---NA---	0	---NA---	---NA---
Unitranscript 28	cog	SPBC26H8.14c	No hits found	1e-07	38% (26/67)	0	---NA---	133
Unitranscript 29	cog	AGc3429	[C] COG0538 Isocitrate dehydrogenases	2e-86	71% (160/224)	1	Energy production and conversion	818
Unitranscript 30	cog	alr4046	[O] COG0435 Predicted glutathione S-transferase	5e-53	53% (105/196)	1	Posttranslational modification, protein turnover, chaperones	524
Unitranscript 31	cog	---NA---	No hits found	---NA---	---NA---	0	---NA---	---NA---
Unitranscript 32	cog	SPBC1703.10	[R] COG1100 GTPase SAR1 and related small G proteins	3e-74	69% (136/197)	1	General function prediction only	714
Unitranscript 33	cog	CAC2274	[TK] COG0317 Guanosine polyphosphate pyrophosphohydrolases/synthetases	1e-78	43% (160/364)	1	---NA---	753
Unitranscript 34	cog	---NA---	No hits found	---NA---	---NA---	0	---NA---	---NA---
Unitranscript 35	cog	---NA---	No hits found	---NA---	---NA---	0	---NA---	---NA---
Unitranscript 36	cog	slr0012	[C] COG4451 Ribulose bisphosphate carboxylase small subunit	8e-15	32% (47/145)	1	Energy production and conversion	196
Unitranscript 37	cog	---NA---	No hits found	---NA---	---NA---	0	---NA---	---NA---
Unitranscript 38	cog	---NA---	No hits found	---NA---	---NA---	0	---NA---	---NA---
Unitranscript 39	cog	---NA---	No hits found	---NA---	---NA---	0	---NA---	---NA---
Unitranscript 40	cog	PA5263	[E] COG0165 Argininosuccinate lyase	1e-128	54% (242/442)	1	Amino acid transport and metabolism	1178
Unitranscript 41	cog	SSO3127	No hits found	1e-05	45% (19/42)	0	---NA---	91
Unitranscript 42	cog	---NA---	No hits found	---NA---	---NA---	0	---NA---	---NA---
Unitranscript 43	cog	SPCC1739.13	[O] COG0443 Molecular chaperone	0	76% (355/465)	1	Posttranslational modification, protein turnover, chaperones	1786
Unitranscript 44	cog	SPAC16E8.02	[S] COG4539 Predicted membrane protein	3e-23	42% (69/164)	1	Function unknown	272
Unitranscript 45	cog	SPAC16E8.02	[S] COG4539 Predicted membrane protein	3e-23	42% (69/164)	1	Function unknown	272
Unitranscript 46	cog	SMb20379	[H] COG0161 Adenosylmethionine-8-amino-7-oxononanoate aminotransferase	1e-129	50% (235/465)	1	Coenzyme transport and metabolism	1189
Unitranscript 47	cog	---NA---	No hits found	---NA---	---NA---	0	---NA---	---NA---
Unitranscript 48	cog	---NA---	No hits found	---NA---	---NA---	0	---NA---	---NA---
Unitranscript 49	cog	---NA---	No hits found	---NA---	---NA---	0	---NA---	---NA---
Unitranscript 50	cog	---NA---	No hits found	---NA---	---NA---	0	---NA---	---NA---
Unitranscript 51	cog	CAC1748	[K] COG0571 dsRNA-specific ribonuclease	6e-07	31% (41/129)	1	Transcription	127
Unitranscript 52	cog	YBR126c	[G] COG0380 Trehalose-6-phosphate synthase	3e-95	37% (186/496)	1	Carbohydrate transport and metabolism	897
Unitranscript 53	cog	---NA---	No hits found	---NA---	---NA---	0	---NA---	---NA---
Unitranscript 54	cog	CAC3373	[G] COG4677 Pectin methylesterase	2e-39	33% (101/299)	1	Carbohydrate transport and metabolism	411
Unitranscript 55	cog	TM0282	[G] COG2017 Galactose mutarotase and related enzymes	3e-70	43% (144/334)	1	Carbohydrate transport and metabolism	676
Unitranscript 56	cog	alr1803	[QR] COG0500 SAM-dependent methyltransferases	3e-05	26% (52/193)	1	---NA---	118
Unitranscript 57	cog	---NA---	No hits found	---NA---	---NA---	0	---NA---	---NA---
Unitranscript 58	cog	---NA---	No hits found	---NA---	---NA---	0	---NA---	---NA---
Unitranscript 59	cog	SPCC622.09	No hits found	1e-33	76% (69/90)	0	---NA---	360
Unitranscript 60	cog	ECU11g1460	[J] COG0480 Translation elongation factors (GTPases)	1e-155	43% (185/429)	1	Translation, ribosomal structure and biogenesis	862
Unitranscript 61	cog	mll0907	[P] COG1226 Kef-type K+ transport systems, predicted NAD-binding component	4e-30	22% (146/654)	1	Inorganic ion transport and metabolism	333
Unitranscript 62	cog	---NA---	No hits found	---NA---	---NA---	0	---NA---	---NA---
Unitranscript 63	cog	---NA---	No hits found	---NA---	---NA---	0	---NA---	---NA---
Unitranscript 64	cog	---NA---	No hits found	---NA---	---NA---	0	---NA---	---NA---
Unitranscript 65	cog	SMc01918	[C] COG1894 NADH:ubiquinone oxidoreductase, NADH-binding (51 kD) subunit	4e-99	73% (170/232)	1	Energy production and conversion	927
Unitranscript 66	cog	---NA---	No hits found	---NA---	---NA---	0	---NA---	---NA---
Unitranscript 67	cog	---NA---	No hits found	---NA---	---NA---	0	---NA---	---NA---
Unitranscript 68	cog	YER036c	[R] COG0488 ATPase components of ABC transporters with duplicated ATPase domains	1e-17	42% (50/118)	1	General function prediction only	218
Unitranscript 69	cog	YJL153c	[I] COG1260 Myo-inositol-1-phosphate synthase	1e-136	52% (184/351)	1	Lipid transport and metabolism	900
Unitranscript 70	cog	YER036c	[R] COG0488 ATPase components of ABC transporters with duplicated ATPase domains	7e-94	53% (174/327)	1	General function prediction only	883
Unitranscript 71	cog	alr1450	[Q] COG2124 Cytochrome P450	4e-22	25% (89/351)	1	Secondary metabolites biosynthesis, transport and catabolism	265
Unitranscript 72	cog	YHR174w	[G] COG0148 Enolase	2e-26	66% (60/90)	1	Carbohydrate transport and metabolism	300
Unitranscript 73	cog	SPCC4B3.13	[V] COG0534 Na+-driven multidrug efflux pump	7e-55	28% (134/463)	1	Defense mechanisms	544
Unitranscript 74	cog	slr0012	[C] COG4451 Ribulose bisphosphate carboxylase small subunit	6e-12	39% (25/63)	1	Energy production and conversion	131
Unitranscript 75	cog	slr0012	[C] COG4451 Ribulose bisphosphate carboxylase small subunit	2e-21	44% (53/120)	1	Energy production and conversion	253
Unitranscript 76	cog	SPCC4B3.13	[V] COG0534 Na+-driven multidrug efflux pump	2e-64	31% (146/467)	1	Defense mechanisms	631
Unitranscript 77	cog	SPAC19A8.07c	[JA] COG2136 Predicted exosome subunit/U3 small nucleolar ribonucleoprotein (snoRNP) component, contains IMP4 domain	8e-67	48% (132/270)	1	---NA---	648
Unitranscript 78	cog	---NA---	No hits found	---NA---	---NA---	0	---NA---	---NA---
Unitranscript 79	cog	SPAC227.11c	No hits found	2e-10	27% (55/202)	0	---NA---	164
Unitranscript 80	cog	SPAC227.11c	No hits found	2e-10	27% (55/202)	0	---NA---	164
Unitranscript 81	cog	SPAC227.11c	No hits found	2e-10	27% (55/202)	0	---NA---	164
Unitranscript 82	cog	YNL244c	[J] COG0023 Translation initiation factor 1 (eIF-1/SUI1) and related proteins	4e-13	58% (36/62)	1	Translation, ribosomal structure and biogenesis	182
Unitranscript 83	cog	---NA---	No hits found	---NA---	---NA---	0	---NA---	---NA---
Unitranscript 84	cog	---NA---	No hits found	---NA---	---NA---	0	---NA---	---NA---
Unitranscript 85	cog	---NA---	No hits found	---NA---	---NA---	0	---NA---	---NA---
Unitranscript 86	cog	YNL072w	[L] COG0164 Ribonuclease HII	1e-48	40% (118/288)	1	Replication, recombination and repair	487
Unitranscript 87	cog	YLR154w-a	gi|21648337|ref|NP_660102.1| YLR154W-A; Mit1p [Saccharomyces cerevisiae]	7e-08	57% (27/47)	1	---NA---	134
Unitranscript 88	cog	YLR154w-a	gi|21648337|ref|NP_660102.1| YLR154W-A; Mit1p [Saccharomyces cerevisiae]	7e-08	57% (27/47)	1	---NA---	134
Unitranscript 89	cog	YLR154w-a	gi|21648337|ref|NP_660102.1| YLR154W-A; Mit1p [Saccharomyces cerevisiae]	7e-08	57% (27/47)	1	---NA---	134
Unitranscript 90	cog	YLR154w-a	gi|21648337|ref|NP_660102.1| YLR154W-A; Mit1p [Saccharomyces cerevisiae]	1e-06	57% (27/47)	1	---NA---	134
Unitranscript 91	cog	---NA---	No hits found	---NA---	---NA---	0	---NA---	---NA---
Unitranscript 92	cog	slr1251	[O] COG0652 Peptidyl-prolyl cis-trans isomerase (rotamase) - cyclophilin family	2e-54	61% (103/167)	1	Posttranslational modification, protein turnover, chaperones	542
Unitranscript 93	cog	---NA---	No hits found	---NA---	---NA---	0	---NA---	---NA---
Unitranscript 94	cog	CC2860	No hits found	1e-14	24% (67/273)	0	---NA---	199
Unitranscript 95	cog	---NA---	No hits found	---NA---	---NA---	0	---NA---	---NA---
Unitranscript 96	cog	alr3813	[R] COG0517 FOG: CBS domain	7e-20	38% (53/139)	1	General function prediction only	241
Unitranscript 97	cog	alr3813	[R] COG0517 FOG: CBS domain	2e-18	46% (29/62)	1	General function prediction only	159
Unitranscript 98	cog	---NA---	No hits found	---NA---	---NA---	0	---NA---	---NA---
Unitranscript 99	cog	---NA---	No hits found	---NA---	---NA---	0	---NA---	---NA---
Unitranscript 100	cog	ECU04g1500	[DZ] COG5184 Alpha-tubulin suppressor and related RCC1 domain-containing proteins	3e-19	26% (91/339)	1	---NA---	241
Unitranscript 101	cog	ECU04g1500	[DZ] COG5184 Alpha-tubulin suppressor and related RCC1 domain-containing proteins	6e-15	28% (55/196)	1	---NA---	148
Unitranscript 102	cog	SPAC6B12.17c	[J] COG1601 Translation initiation factor 2, beta subunit (eIF-2beta)/eIF-5 N-terminal domain	4e-51	60% (96/160)	1	Translation, ribosomal structure and biogenesis	513
Unitranscript 103	cog	---NA---	No hits found	---NA---	---NA---	0	---NA---	---NA---
Unitranscript 104	cog	YKL196c	[U] COG5143 Synaptobrevin/VAMP-like protein	2e-32	52% (55/105)	1	Intracellular trafficking, secretion, and vesicular transport	281
Unitranscript 105	cog	BS_yojK	[GC] COG1819 Glycosyl transferases, related to UDP-glucuronosyltransferase	1e-05	26% (50/189)	1	---NA---	125
Unitranscript 106	cog	alr3813	[R] COG0517 FOG: CBS domain	7e-10	41% (33/79)	1	General function prediction only	161
Unitranscript 107	cog	PA0147	[R] COG3491 Isopenicillin N synthase and related dioxygenases	4e-14	24% (73/293)	1	General function prediction only	191
Unitranscript 108	cog	mlr4135	[P] COG0288 Carbonic anhydrase	1e-24	44% (49/110)	1	Inorganic ion transport and metabolism	246
Unitranscript 109	cog	---NA---	No hits found	---NA---	---NA---	0	---NA---	---NA---
Unitranscript 110	cog	---NA---	No hits found	---NA---	---NA---	0	---NA---	---NA---
Unitranscript 111	cog	---NA---	No hits found	---NA---	---NA---	0	---NA---	---NA---
Unitranscript 112	cog	---NA---	No hits found	---NA---	---NA---	0	---NA---	---NA---
Unitranscript 113	cog	all1361	[Q] COG2124 Cytochrome P450	5e-27	27% (126/462)	1	Secondary metabolites biosynthesis, transport and catabolism	306
Unitranscript 114	cog	all1361	[Q] COG2124 Cytochrome P450	5e-27	27% (126/462)	1	Secondary metabolites biosynthesis, transport and catabolism	306
Unitranscript 115	cog	SP0060	[G] COG1874 Beta-galactosidase	3e-36	30% (113/376)	1	Carbohydrate transport and metabolism	385
Unitranscript 116	cog	slr1251	[O] COG0652 Peptidyl-prolyl cis-trans isomerase (rotamase) - cyclophilin family	3e-44	54% (90/166)	1	Posttranslational modification, protein turnover, chaperones	455
Unitranscript 117	cog	sll1244	[J] COG0359 Ribosomal protein L9	2e-20	36% (51/139)	1	Translation, ribosomal structure and biogenesis	246
Unitranscript 118	cog	---NA---	No hits found	---NA---	---NA---	0	---NA---	---NA---
Unitranscript 119	cog	---NA---	No hits found	---NA---	---NA---	0	---NA---	---NA---
Unitranscript 120	cog	SSO0209	[R] COG0456 Acetyltransferases	1e-06	25% (42/167)	1	General function prediction only	128
Unitranscript 121	cog	YIR037w	[O] COG0386 Glutathione peroxidase	3e-32	55% (65/118)	1	Posttranslational modification, protein turnover, chaperones	352
Unitranscript 122	cog	BH2830	[O] COG0386 Glutathione peroxidase	4e-15	55% (35/63)	1	Posttranslational modification, protein turnover, chaperones	205
Unitranscript 123	cog	RSc1319	[MG] COG0451 Nucleoside-diphosphate-sugar epimerases	1e-08	30% (37/122)	1	---NA---	136
Unitranscript 124	cog	SPBC1683.09c	No hits found	5e-12	23% (56/241)	0	---NA---	178
Unitranscript 125	cog	---NA---	No hits found	---NA---	---NA---	0	---NA---	---NA---
Unitranscript 126	cog	SPBC16G5.05c	[U] COG5066 VAMP-associated protein involved in inositol metabolism	1e-11	41% (41/100)	1	Intracellular trafficking, secretion, and vesicular transport	172
Unitranscript 127	cog	SPAC15A10.06	[P] COG0025 NhaP-type Na+/H+ and K+/H+ antiporters	1e-45	31% (117/377)	1	Inorganic ion transport and metabolism	467
Unitranscript 128	cog	YBR233w	No hits found	1e-07	30% (42/140)	0	---NA---	137
Unitranscript 129	cog	all3332	[S] COG1357 Uncharacterized low-complexity proteins	1e-25	43% (76/176)	1	Function unknown	295
Unitranscript 130	cog	all3332	[S] COG1357 Uncharacterized low-complexity proteins	4e-25	42% (75/176)	1	Function unknown	291
Unitranscript 131	cog	SPBC32H8.12c	[Z] COG5277 Actin and related proteins	0	84% (317/373)	1	Cytoskeleton	1680
Unitranscript 132	cog	---NA---	No hits found	---NA---	---NA---	0	---NA---	---NA---
Unitranscript 133	cog	slr0012	[C] COG4451 Ribulose bisphosphate carboxylase small subunit	3e-22	41% (46/111)	1	Energy production and conversion	261
Unitranscript 134	cog	PA3942	[I] COG1946 Acyl-CoA thioesterase	6e-27	43% (68/156)	1	Lipid transport and metabolism	304
Unitranscript 135	cog	BH2504_1	[RTKL] COG0515 Serine/threonine protein kinase	5e-17	32% (65/200)	1	---NA---	220
Unitranscript 136	cog	---NA---	No hits found	---NA---	---NA---	0	---NA---	---NA---
Unitranscript 137	cog	SP1770	[M] COG1442 Lipopolysaccharide biosynthesis proteins, LPS:glycosyltransferases	0.0001	21% (57/260)	1	Cell wall/membrane/envelope biogenesis	112
Unitranscript 138	cog	ECU03g1170	[K] COG5576 Homeodomain-containing transcription factor	2e-05	30% (30/98)	1	Transcription	120
Unitranscript 139	cog	ECU03g1170	[K] COG5576 Homeodomain-containing transcription factor	1e-05	30% (30/98)	1	Transcription	120
Unitranscript 140	cog	SPAC32A11.03c	[K] COG5576 Homeodomain-containing transcription factor	7e-06	32% (31/96)	1	Transcription	122
Unitranscript 141	cog	ECU03g1170	[K] COG5576 Homeodomain-containing transcription factor	2e-05	30% (30/98)	1	Transcription	120
Unitranscript 142	cog	STM1566	[C] COG0281 Malic enzyme	3e-33	37% (88/236)	1	Energy production and conversion	356
Unitranscript 143	cog	---NA---	No hits found	---NA---	---NA---	0	---NA---	---NA---
Unitranscript 144	cog	---NA---	No hits found	---NA---	---NA---	0	---NA---	---NA---
Unitranscript 145	cog	---NA---	No hits found	---NA---	---NA---	0	---NA---	---NA---
Unitranscript 146	cog	---NA---	No hits found	---NA---	---NA---	0	---NA---	---NA---
Unitranscript 147	cog	---NA---	No hits found	---NA---	---NA---	0	---NA---	---NA---
Unitranscript 148	cog	---NA---	No hits found	---NA---	---NA---	0	---NA---	---NA---
Unitranscript 149	cog	SPAC2F3.16	No hits found	0.0001	45% (18/40)	0	---NA---	102
Unitranscript 150	cog	SPAC2F3.16	No hits found	2e-52	37% (92/244)	0	---NA---	526
Unitranscript 151	cog	---NA---	No hits found	---NA---	---NA---	0	---NA---	---NA---
Unitranscript 152	cog	---NA---	No hits found	---NA---	---NA---	0	---NA---	---NA---
Unitranscript 153	cog	---NA---	No hits found	---NA---	---NA---	0	---NA---	---NA---
Unitranscript 154	cog	---NA---	No hits found	---NA---	---NA---	0	---NA---	---NA---
Unitranscript 155	cog	YLR189c_2	[GC] COG1819 Glycosyl transferases, related to UDP-glucuronosyltransferase	5e-55	31% (86/270)	1	---NA---	358
Unitranscript 156	cog	RSp0193	No hits found	9e-05	28% (41/145)	0	---NA---	117
Unitranscript 157	cog	AGl2541	[M] COG0438 Glycosyltransferase	5e-14	28% (65/227)	1	Cell wall/membrane/envelope biogenesis	197
Unitranscript 158	cog	SPBP4H10.07	No hits found	1e-12	48% (33/68)	0	---NA---	178
Unitranscript 159	cog	---NA---	No hits found	---NA---	---NA---	0	---NA---	---NA---
Unitranscript 160	cog	all2302	[R] COG3621 Patatin	8e-18	26% (79/299)	1	General function prediction only	224
Unitranscript 161	cog	all5024	No hits found	1e-08	26% (62/231)	0	---NA---	152
Unitranscript 162	cog	SPAC4H3.04c	[R] COG1355 Predicted dioxygenase	6e-52	39% (120/305)	1	General function prediction only	520
Unitranscript 163	cog	YJR008w	[R] COG1355 Predicted dioxygenase	3e-25	34% (52/152)	1	General function prediction only	185
Unitranscript 164	cog	---NA---	No hits found	---NA---	---NA---	0	---NA---	---NA---
Unitranscript 165	cog	SPAC1071.07c	[J] COG0185 Ribosomal protein S19	5e-54	73% (101/138)	1	Translation, ribosomal structure and biogenesis	534
Unitranscript 166	cog	YOL040c	[J] COG0185 Ribosomal protein S19	7e-12	60% (34/56)	1	Translation, ribosomal structure and biogenesis	168
Unitranscript 167	cog	---NA---	No hits found	---NA---	---NA---	0	---NA---	---NA---
Unitranscript 168	cog	---NA---	No hits found	---NA---	---NA---	0	---NA---	---NA---
Unitranscript 169	cog	---NA---	No hits found	---NA---	---NA---	0	---NA---	---NA---
Unitranscript 170	cog	alr0657	[MG] COG0451 Nucleoside-diphosphate-sugar epimerases	1e-120	63% (214/338)	1	---NA---	1111
Unitranscript 171	cog	---NA---	No hits found	---NA---	---NA---	0	---NA---	---NA---
Unitranscript 172	cog	SPBC3B8.10c	[K] COG5190 TFIIF-interacting CTD phosphatases, including NLI-interacting factor	1e-11	50% (27/54)	1	Transcription	131
Unitranscript 173	cog	YLL010c	[K] COG5190 TFIIF-interacting CTD phosphatases, including NLI-interacting factor	2e-27	32% (44/134)	1	Transcription	186
Unitranscript 174	cog	YLL010c	[K] COG5190 TFIIF-interacting CTD phosphatases, including NLI-interacting factor	2e-23	34% (63/182)	1	Transcription	278
Unitranscript 175	cog	SPBC16H5.10c	[L] COG1643 HrpA-like helicases	0	67% (328/484)	1	Replication, recombination and repair	1678
Unitranscript 176	cog	---NA---	No hits found	---NA---	---NA---	0	---NA---	---NA---
Unitranscript 177	cog	BH0579	[Q] COG2124 Cytochrome P450	5e-18	27% (63/232)	1	Secondary metabolites biosynthesis, transport and catabolism	228
Unitranscript 178	cog	BH0579	[Q] COG2124 Cytochrome P450	5e-18	27% (63/232)	1	Secondary metabolites biosynthesis, transport and catabolism	228
Unitranscript 179	cog	SPBC725.07	[R] COG0457 FOG: TPR repeat	1e-29	23% (118/497)	1	General function prediction only	329
Unitranscript 180	cog	---NA---	No hits found	---NA---	---NA---	0	---NA---	---NA---
Unitranscript 181	cog	---NA---	No hits found	---NA---	---NA---	0	---NA---	---NA---
Unitranscript 182	cog	---NA---	No hits found	---NA---	---NA---	0	---NA---	---NA---
Unitranscript 183	cog	YPR024w	[O] COG0465 ATP-dependent Zn proteases	1e-113	59% (209/354)	1	Posttranslational modification, protein turnover, chaperones	1054
Unitranscript 184	cog	---NA---	No hits found	---NA---	---NA---	0	---NA---	---NA---
Unitranscript 185	cog	---NA---	No hits found	---NA---	---NA---	0	---NA---	---NA---
Unitranscript 186	cog	ECU11g1050	[E] COG3104 Dipeptide/tripeptide permease	5e-16	27% (56/204)	1	Amino acid transport and metabolism	212
Unitranscript 187	cog	CAC1712	[C] COG0240 Glycerol-3-phosphate dehydrogenase	9e-12	24% (70/281)	1	Energy production and conversion	174
Unitranscript 188	cog	SPBC530.10c	No hits found	1e-126	69% (222/318)	0	---NA---	1158
Unitranscript 189	cog	---NA---	No hits found	---NA---	---NA---	0	---NA---	---NA---
Unitranscript 190	cog	SP1000	[OC] COG0526 Thiol-disulfide isomerase and thioredoxins	2e-09	32% (35/108)	1	---NA---	157
Unitranscript 191	cog	---NA---	No hits found	---NA---	---NA---	0	---NA---	---NA---
Unitranscript 192	cog	---NA---	No hits found	---NA---	---NA---	0	---NA---	---NA---
Unitranscript 193	cog	all3838	[R] COG0457 FOG: TPR repeat	2e-18	26% (90/334)	1	General function prediction only	231
Unitranscript 194	cog	---NA---	No hits found	---NA---	---NA---	0	---NA---	---NA---
Unitranscript 195	cog	---NA---	No hits found	---NA---	---NA---	0	---NA---	---NA---
Unitranscript 196	cog	---NA---	No hits found	---NA---	---NA---	0	---NA---	---NA---
Unitranscript 197	cog	---NA---	No hits found	---NA---	---NA---	0	---NA---	---NA---
Unitranscript 198	cog	---NA---	No hits found	---NA---	---NA---	0	---NA---	---NA---
Unitranscript 199	cog	---NA---	No hits found	---NA---	---NA---	0	---NA---	---NA---
Unitranscript 200	cog	---NA---	No hits found	---NA---	---NA---	0	---NA---	---NA---
Unitranscript 201	cog	BH1933	[H] COG0422 Thiamine biosynthesis protein ThiC	0	58% (372/637)	1	Coenzyme transport and metabolism	1780
Unitranscript 202	cog	---NA---	No hits found	---NA---	---NA---	0	---NA---	---NA---
Unitranscript 203	cog	---NA---	No hits found	---NA---	---NA---	0	---NA---	---NA---
Unitranscript 204	cog	---NA---	No hits found	---NA---	---NA---	0	---NA---	---NA---
Unitranscript 205	cog	SPBC18H10.15	[RTKL] COG0515 Serine/threonine protein kinase	2e-28	59% (58/97)	1	---NA---	309
Unitranscript 206	cog	---NA---	No hits found	---NA---	---NA---	0	---NA---	---NA---
Unitranscript 207	cog	SPBC18H10.15	[RTKL] COG0515 Serine/threonine protein kinase	2e-91	51% (170/332)	1	---NA---	865
Unitranscript 208	cog	MJ0721	[E] COG4992 Ornithine/acetylornithine aminotransferase	4e-93	48% (176/365)	1	Amino acid transport and metabolism	876
Unitranscript 209	cog	---NA---	No hits found	---NA---	---NA---	0	---NA---	---NA---
Unitranscript 210	cog	all3076	No hits found	5e-11	29% (48/165)	0	---NA---	165
Unitranscript 211	cog	---NA---	No hits found	---NA---	---NA---	0	---NA---	---NA---
Unitranscript 212	cog	---NA---	No hits found	---NA---	---NA---	0	---NA---	---NA---
Unitranscript 213	cog	SPBC530.06c	No hits found	8e-94	24% (308/1237)	0	---NA---	884
Unitranscript 214	cog	PA4198	[IQ] COG0318 Acyl-CoA synthetases (AMP-forming)/AMP-acid ligases II	1e-96	46% (169/362)	1	---NA---	904
Unitranscript 215	cog	SPCC757.02c	No hits found	5e-27	26% (96/360)	0	---NA---	306
Unitranscript 216	cog	SPCC757.02c	No hits found	3e-27	26% (96/360)	0	---NA---	308
Unitranscript 217	cog	YKR066c	[P] COG0376 Catalase (peroxidase I)	2e-31	35% (75/209)	1	Inorganic ion transport and metabolism	339
Unitranscript 218	cog	SPAC13F10.04	No hits found	1e-67	36% (180/497)	0	---NA---	655
Unitranscript 219	cog	YDL093w	[O] COG1928 Dolichyl-phosphate-mannose--protein O-mannosyl transferase	5e-16	34% (60/172)	1	Posttranslational modification, protein turnover, chaperones	208
Unitranscript 220	cog	---NA---	No hits found	---NA---	---NA---	0	---NA---	---NA---
Unitranscript 221	cog	SPAC1B1.03c	[U] COG5215 Karyopherin (importin) beta	1e-103	42% (221/518)	1	Intracellular trafficking, secretion, and vesicular transport	967
Unitranscript 222	cog	---NA---	No hits found	---NA---	---NA---	0	---NA---	---NA---
Unitranscript 223	cog	---NA---	No hits found	---NA---	---NA---	0	---NA---	---NA---
Unitranscript 224	cog	ECU03g0820i	[Z] COG5023 Tubulin	0	75% (324/429)	1	Cytoskeleton	1775
Unitranscript 225	cog	ECU03g0820i	[Z] COG5023 Tubulin	0	74% (317/426)	1	Cytoskeleton	1749
Unitranscript 226	cog	YER119c	[E] COG0814 Amino acid permeases	3e-22	27% (89/329)	1	Amino acid transport and metabolism	265
Unitranscript 227	cog	YER119c	[E] COG0814 Amino acid permeases	1e-17	27% (51/185)	1	Amino acid transport and metabolism	138
Unitranscript 228	cog	YER119c	[E] COG0814 Amino acid permeases	1e-13	26% (65/250)	1	Amino acid transport and metabolism	191
Unitranscript 229	cog	SSO3127	No hits found	2e-06	46% (30/65)	0	---NA---	120
Unitranscript 230	cog	---NA---	No hits found	---NA---	---NA---	0	---NA---	---NA---
Unitranscript 231	cog	SPACUNK12.02c	[RTKL] COG0515 Serine/threonine protein kinase	4e-44	42% (94/222)	1	---NA---	453
Unitranscript 232	cog	all0186	[S] COG1357 Uncharacterized low-complexity proteins	7e-23	43% (56/130)	1	Function unknown	267
Unitranscript 233	cog	all0186	[S] COG1357 Uncharacterized low-complexity proteins	7e-23	43% (56/130)	1	Function unknown	267
Unitranscript 234	cog	YJR047c	[J] COG0231 Translation elongation factor P (EF-P)/translation initiation factor 5A (eIF-5A)	4e-33	70% (36/51)	1	Translation, ribosomal structure and biogenesis	206
Unitranscript 235	cog	YJR047c	[J] COG0231 Translation elongation factor P (EF-P)/translation initiation factor 5A (eIF-5A)	5e-38	65% (49/75)	1	Translation, ribosomal structure and biogenesis	274
Unitranscript 236	cog	SSO3127	No hits found	3e-30	29% (108/369)	0	---NA---	282
Unitranscript 237	cog	SSO3127	No hits found	2e-22	30% (95/315)	0	---NA---	268
Unitranscript 238	cog	SSO3127	No hits found	3e-30	29% (108/369)	0	---NA---	282
Unitranscript 239	cog	SSO3127	No hits found	2e-18	37% (61/162)	0	---NA---	233
Unitranscript 240	cog	SSO3127	No hits found	2e-26	27% (129/476)	0	---NA---	304
Unitranscript 241	cog	SSO3127	No hits found	2e-30	29% (108/369)	0	---NA---	282
Unitranscript 242	cog	SSO3127	No hits found	2e-30	29% (108/369)	0	---NA---	282
Unitranscript 243	cog	---NA---	No hits found	---NA---	---NA---	0	---NA---	---NA---
Unitranscript 244	cog	---NA---	No hits found	---NA---	---NA---	0	---NA---	---NA---
Unitranscript 245	cog	PH0722	[R] COG1473 Metal-dependent amidase/aminoacylase/carboxypeptidase	6e-75	45% (172/379)	1	General function prediction only	717
Unitranscript 246	cog	PH1043	[R] COG1473 Metal-dependent amidase/aminoacylase/carboxypeptidase	6e-60	42% (130/309)	1	General function prediction only	589
Unitranscript 247	cog	---NA---	No hits found	---NA---	---NA---	0	---NA---	---NA---
Unitranscript 248	cog	alr1744	[MG] COG0451 Nucleoside-diphosphate-sugar epimerases	1e-159	69% (265/382)	1	---NA---	1450
Unitranscript 249	cog	SPCC794.11c	No hits found	2e-32	41% (69/165)	0	---NA---	353
Unitranscript 250	cog	SPBC16G5.14c	[J] COG0092 Ribosomal protein S3	3e-62	73% (121/165)	1	Translation, ribosomal structure and biogenesis	607
Unitranscript 251	cog	YDR356w	No hits found	1e-09	26% (46/172)	0	---NA---	149
Unitranscript 252	cog	---NA---	No hits found	---NA---	---NA---	0	---NA---	---NA---
Unitranscript 253	cog	ECU01g1170	[M] COG0668 Small-conductance mechanosensitive channel	7e-20	26% (74/282)	1	Cell wall/membrane/envelope biogenesis	245
Unitranscript 254	cog	---NA---	No hits found	---NA---	---NA---	0	---NA---	---NA---
Unitranscript 255	cog	---NA---	No hits found	---NA---	---NA---	0	---NA---	---NA---
Unitranscript 256	cog	---NA---	No hits found	---NA---	---NA---	0	---NA---	---NA---
Unitranscript 257	cog	SPAP32A8.03c	No hits found	5e-11	40% (32/80)	0	---NA---	165
Unitranscript 258	cog	---NA---	No hits found	---NA---	---NA---	0	---NA---	---NA---
Unitranscript 259	cog	---NA---	No hits found	---NA---	---NA---	0	---NA---	---NA---
Unitranscript 260	cog	BH0539	[C] COG1012 NAD-dependent aldehyde dehydrogenases	1e-129	45% (253/551)	1	Energy production and conversion	1190
Unitranscript 261	cog	SPAC9E9.09c	[C] COG1012 NAD-dependent aldehyde dehydrogenases	1e-126	44% (146/329)	1	Energy production and conversion	647
Unitranscript 262	cog	BH0539	[C] COG1012 NAD-dependent aldehyde dehydrogenases	1e-126	44% (249/556)	1	Energy production and conversion	1166
Unitranscript 263	cog	BH0539	[C] COG1012 NAD-dependent aldehyde dehydrogenases	1e-131	47% (249/523)	1	Energy production and conversion	1208
Unitranscript 264	cog	SPAC17A2.12	[KL] COG0553 Superfamily II DNA/RNA helicases, SNF2 family	2e-76	35% (92/259)	1	---NA---	397
Unitranscript 265	cog	SPBC713.02c	[O] COG5077 Ubiquitin carboxyl-terminal hydrolase	1e-151	34% (390/1144)	1	Posttranslational modification, protein turnover, chaperones	1379
Unitranscript 266	cog	YMR132c	No hits found	1e-27	44% (63/143)	0	---NA---	307
Unitranscript 267	cog	SPBC713.05	[R] COG2319 FOG: WD40 repeat	1e-55	37% (104/275)	1	General function prediction only	549
Unitranscript 268	cog	YDR353w	[O] COG0492 Thioredoxin reductase	2e-15	51% (41/79)	1	Posttranslational modification, protein turnover, chaperones	198
Unitranscript 269	cog	YDR353w	[O] COG0492 Thioredoxin reductase	1e-113	64% (203/314)	1	Posttranslational modification, protein turnover, chaperones	1045
Unitranscript 270	cog	YER048c	[O] COG2214 DnaJ-class molecular chaperone	3e-29	25% (72/288)	1	Posttranslational modification, protein turnover, chaperones	213
Unitranscript 271	cog	PH0283	[K] COG1318 Predicted transcriptional regulators	1e-13	31% (49/158)	1	Transcription	191
Unitranscript 272	cog	PH0283	[K] COG1318 Predicted transcriptional regulators	1e-13	31% (49/158)	1	Transcription	191
Unitranscript 273	cog	SPCC794.07	[C] COG0508 Pyruvate/2-oxoglutarate dehydrogenase complex, dihydrolipoamide acyltransferase (E2) component, and related enzymes	5e-95	45% (182/404)	1	Energy production and conversion	829
Unitranscript 274	cog	SPCC794.07	[C] COG0508 Pyruvate/2-oxoglutarate dehydrogenase complex, dihydrolipoamide acyltransferase (E2) component, and related enzymes	2e-94	43% (176/405)	1	Energy production and conversion	783
Unitranscript 275	cog	---NA---	No hits found	---NA---	---NA---	0	---NA---	---NA---
Unitranscript 276	cog	---NA---	No hits found	---NA---	---NA---	0	---NA---	---NA---
Unitranscript 277	cog	YLR185w	[J] COG2126 Ribosomal protein L37E	5e-30	70% (58/82)	1	Translation, ribosomal structure and biogenesis	334
Unitranscript 278	cog	all3401	[E] COG1166 Arginine decarboxylase (spermidine biosynthesis)	1e-115	38% (251/655)	1	Amino acid transport and metabolism	1070
Unitranscript 279	cog	SPCC24B10.07	[RTKL] COG0515 Serine/threonine protein kinase	9e-75	47% (147/311)	1	---NA---	720
Unitranscript 280	cog	SPCC24B10.07	[RTKL] COG0515 Serine/threonine protein kinase	1e-44	43% (97/223)	1	---NA---	457
Unitranscript 281	cog	YKL126w	[RTKL] COG0515 Serine/threonine protein kinase	8e-18	49% (43/87)	1	---NA---	222
Unitranscript 282	cog	SPCC24B10.07	[RTKL] COG0515 Serine/threonine protein kinase	4e-76	46% (152/326)	1	---NA---	732
Unitranscript 283	cog	---NA---	No hits found	---NA---	---NA---	0	---NA---	---NA---
Unitranscript 284	cog	---NA---	No hits found	---NA---	---NA---	0	---NA---	---NA---
Unitranscript 285	cog	---NA---	No hits found	---NA---	---NA---	0	---NA---	---NA---
Unitranscript 286	cog	---NA---	No hits found	---NA---	---NA---	0	---NA---	---NA---
Unitranscript 287	cog	SPCC1223.11	[T] COG0631 Serine/threonine protein phosphatase	4e-09	29% (65/217)	1	Signal transduction mechanisms	152
Unitranscript 288	cog	---NA---	No hits found	---NA---	---NA---	0	---NA---	---NA---
Unitranscript 289	cog	---NA---	No hits found	---NA---	---NA---	0	---NA---	---NA---
Unitranscript 290	cog	alr0124_1	[S] COG4886 Leucine-rich repeat (LRR) protein	6e-18	32% (76/237)	1	Function unknown	229
Unitranscript 291	cog	---NA---	No hits found	---NA---	---NA---	0	---NA---	---NA---
Unitranscript 292	cog	---NA---	No hits found	---NA---	---NA---	0	---NA---	---NA---
Unitranscript 293	cog	---NA---	No hits found	---NA---	---NA---	0	---NA---	---NA---
Unitranscript 294	cog	---NA---	No hits found	---NA---	---NA---	0	---NA---	---NA---
Unitranscript 295	cog	ECU03g0170	No hits found	5e-07	32% (26/79)	0	---NA---	126
Unitranscript 296	cog	ECU03g0170	No hits found	1e-18	24% (67/272)	0	---NA---	214
Unitranscript 297	cog	ECU03g0170	No hits found	5e-09	30% (30/99)	0	---NA---	151
Unitranscript 298	cog	YNL325c	[T] COG5329 Phosphoinositide polyphosphatase (Sac family)	2e-70	38% (164/430)	1	Signal transduction mechanisms	682
Unitranscript 299	cog	ECU03g0170	No hits found	3e-16	24% (67/272)	0	---NA---	214
Unitranscript 300	cog	ECU03g0170	No hits found	4e-09	30% (30/99)	0	---NA---	151
Unitranscript 301	cog	ECU03g0170	No hits found	2e-14	22% (70/316)	0	---NA---	176
Unitranscript 302	cog	ECU03g0170	No hits found	2e-18	24% (67/272)	0	---NA---	214
Unitranscript 303	cog	---NA---	No hits found	---NA---	---NA---	0	---NA---	---NA---
Unitranscript 304	cog	ECU11g1920	[S] COG5291 Predicted membrane protein	5e-23	33% (70/210)	1	Function unknown	272
Unitranscript 305	cog	ECU11g1920	[S] COG5291 Predicted membrane protein	5e-23	33% (70/210)	1	Function unknown	272
Unitranscript 306	cog	SPAC343.04c	[R] COG2319 FOG: WD40 repeat	5e-62	30% (156/506)	1	General function prediction only	606
Unitranscript 307	cog	---NA---	No hits found	---NA---	---NA---	0	---NA---	---NA---
Unitranscript 308	cog	CAC3503	[MG] COG0451 Nucleoside-diphosphate-sugar epimerases	3e-23	33% (72/217)	1	---NA---	274
Unitranscript 309	cog	---NA---	No hits found	---NA---	---NA---	0	---NA---	---NA---
Unitranscript 310	cog	all4199	[J] COG0098 Ribosomal protein S5	7e-39	58% (80/136)	1	Translation, ribosomal structure and biogenesis	407
Unitranscript 311	cog	sll1812	[J] COG0098 Ribosomal protein S5	4e-21	59% (51/86)	1	Translation, ribosomal structure and biogenesis	255
Unitranscript 312	cog	CC0119_2	[O] COG3914 Predicted O-linked N-acetylglucosamine transferase, SPINDLY family	3e-57	33% (137/410)	1	Posttranslational modification, protein turnover, chaperones	570
Unitranscript 313	cog	SPBC216.01c	No hits found	2e-54	37% (134/360)	0	---NA---	543
Unitranscript 314	cog	---NA---	No hits found	---NA---	---NA---	0	---NA---	---NA---
Unitranscript 315	cog	---NA---	No hits found	---NA---	---NA---	0	---NA---	---NA---
Unitranscript 316	cog	RSc1354	[H] COG0684 Demethylmenaquinone methyltransferase	1e-36	53% (66/123)	1	Coenzyme transport and metabolism	383
Unitranscript 317	cog	all0745	[R] COG1161 Predicted GTPases	7e-73	47% (136/284)	1	General function prediction only	699
Unitranscript 318	cog	all0745	[R] COG1161 Predicted GTPases	1e-06	61% (24/39)	1	General function prediction only	125
Unitranscript 319	cog	all2056	[R] COG0596 Predicted hydrolases or acyltransferases (alpha/beta hydrolase superfamily)	1e-31	29% (102/346)	1	General function prediction only	347
Unitranscript 320	cog	---NA---	No hits found	---NA---	---NA---	0	---NA---	---NA---
Unitranscript 321	cog	YJR104c	[P] COG2032 Cu/Zn superoxide dismutase	5e-31	52% (68/129)	1	Inorganic ion transport and metabolism	341
Unitranscript 322	cog	---NA---	No hits found	---NA---	---NA---	0	---NA---	---NA---
Unitranscript 323	cog	---NA---	No hits found	---NA---	---NA---	0	---NA---	---NA---
Unitranscript 324	cog	SMc04081	[M] COG5597 Alpha-N-acetylglucosamine transferase	6e-10	23% (69/292)	1	Cell wall/membrane/envelope biogenesis	155
Unitranscript 325	cog	SPCC1223.11	[T] COG0631 Serine/threonine protein phosphatase	1e-22	35% (73/206)	1	Signal transduction mechanisms	266
Unitranscript 326	cog	SPCC1223.11	[T] COG0631 Serine/threonine protein phosphatase	6e-19	34% (69/200)	1	Signal transduction mechanisms	238
Unitranscript 327	cog	---NA---	No hits found	---NA---	---NA---	0	---NA---	---NA---
Unitranscript 328	cog	SPAC27D7.03c	No hits found	2e-14	38% (34/88)	0	---NA---	142
Unitranscript 329	cog	---NA---	No hits found	---NA---	---NA---	0	---NA---	---NA---
Unitranscript 330	cog	---NA---	No hits found	---NA---	---NA---	0	---NA---	---NA---
Unitranscript 331	cog	all3841	[C] COG0377 NADH:ubiquinone oxidoreductase 20 kD subunit and related Fe-S oxidoreductases	2e-74	67% (133/197)	1	Energy production and conversion	715
Unitranscript 332	cog	---NA---	No hits found	---NA---	---NA---	0	---NA---	---NA---
Unitranscript 333	cog	alr5154	No hits found	0	77% (586/753)	0	---NA---	3249
Unitranscript 334	cog	all4883	[C] COG1007 NADH:ubiquinone oxidoreductase subunit 2 (chain N)	1e-113	45% (208/453)	1	Energy production and conversion	1054
Unitranscript 335	cog	all4883	[C] COG1007 NADH:ubiquinone oxidoreductase subunit 2 (chain N)	5e-53	49% (100/201)	1	Energy production and conversion	532
Unitranscript 336	cog	SPAC27D7.03c	No hits found	3e-31	36% (64/175)	0	---NA---	254
Unitranscript 337	cog	alr3957	[C] COG1008 NADH:ubiquinone oxidoreductase subunit 4 (chain M)	1e-158	56% (273/480)	1	Energy production and conversion	1445
Unitranscript 338	cog	SPAC27D7.03c	No hits found	1e-34	37% (88/235)	0	---NA---	372
Unitranscript 339	cog	---NA---	No hits found	---NA---	---NA---	0	---NA---	---NA---
Unitranscript 340	cog	---NA---	No hits found	---NA---	---NA---	0	---NA---	---NA---
Unitranscript 341	cog	---NA---	No hits found	---NA---	---NA---	0	---NA---	---NA---
Unitranscript 342	cog	YOR257w	[TZDR] COG5126 Ca2+-binding protein (EF-Hand superfamily)	2e-07	40% (32/79)	1	---NA---	135
Unitranscript 343	cog	---NA---	No hits found	---NA---	---NA---	0	---NA---	---NA---
Unitranscript 344	cog	SPBC365.02c	[O] COG0109 Polyprenyltransferase (cytochrome oxidase assembly factor)	2e-43	37% (102/274)	1	Posttranslational modification, protein turnover, chaperones	445
Unitranscript 345	cog	---NA---	No hits found	---NA---	---NA---	0	---NA---	---NA---
Unitranscript 346	cog	---NA---	No hits found	---NA---	---NA---	0	---NA---	---NA---
Unitranscript 347	cog	---NA---	No hits found	---NA---	---NA---	0	---NA---	---NA---
Unitranscript 348	cog	---NA---	No hits found	---NA---	---NA---	0	---NA---	---NA---
Unitranscript 349	cog	YAL049c	[Q] COG0412 Dienelactone hydrolase and related enzymes	2e-19	29% (65/224)	1	Secondary metabolites biosynthesis, transport and catabolism	242
Unitranscript 350	cog	YAL049c	[Q] COG0412 Dienelactone hydrolase and related enzymes	2e-19	29% (65/224)	1	Secondary metabolites biosynthesis, transport and catabolism	242
Unitranscript 351	cog	YAL049c	[Q] COG0412 Dienelactone hydrolase and related enzymes	1e-19	29% (66/224)	1	Secondary metabolites biosynthesis, transport and catabolism	242
Unitranscript 352	cog	---NA---	No hits found	---NA---	---NA---	0	---NA---	---NA---
Unitranscript 353	cog	BS_vpr	[O] COG1404 Subtilisin-like serine proteases	3e-29	24% (154/620)	1	Posttranslational modification, protein turnover, chaperones	325
Unitranscript 354	cog	---NA---	No hits found	---NA---	---NA---	0	---NA---	---NA---
Unitranscript 355	cog	---NA---	No hits found	---NA---	---NA---	0	---NA---	---NA---
Unitranscript 356	cog	---NA---	No hits found	---NA---	---NA---	0	---NA---	---NA---
Unitranscript 357	cog	---NA---	No hits found	---NA---	---NA---	0	---NA---	---NA---
Unitranscript 358	cog	SPAP32A8.03c	No hits found	7e-14	33% (35/103)	0	---NA---	188
Unitranscript 359	cog	---NA---	No hits found	---NA---	---NA---	0	---NA---	---NA---
Unitranscript 360	cog	---NA---	No hits found	---NA---	---NA---	0	---NA---	---NA---
Unitranscript 361	cog	---NA---	No hits found	---NA---	---NA---	0	---NA---	---NA---
Unitranscript 362	cog	YPL031c	[RTKL] COG0515 Serine/threonine protein kinase	5e-20	32% (70/213)	1	---NA---	246
Unitranscript 363	cog	YPL031c	[RTKL] COG0515 Serine/threonine protein kinase	6e-20	32% (70/213)	1	---NA---	246
Unitranscript 364	cog	YOR057w	[R] COG5091 Suppressor of G2 allele of skp1 and related proteins	2e-24	31% (67/213)	1	General function prediction only	281
Unitranscript 365	cog	---NA---	No hits found	---NA---	---NA---	0	---NA---	---NA---
Unitranscript 366	cog	PA4191	[R] COG3491 Isopenicillin N synthase and related dioxygenases	6e-13	31% (48/154)	1	General function prediction only	185
Unitranscript 367	cog	PA4191	[R] COG3491 Isopenicillin N synthase and related dioxygenases	2e-10	37% (24/64)	1	General function prediction only	119
Unitranscript 368	cog	DR0801	No hits found	8e-35	29% (119/400)	0	---NA---	375
Unitranscript 369	cog	---NA---	No hits found	---NA---	---NA---	0	---NA---	---NA---
Unitranscript 370	cog	---NA---	No hits found	---NA---	---NA---	0	---NA---	---NA---
Unitranscript 371	cog	---NA---	No hits found	---NA---	---NA---	0	---NA---	---NA---
Unitranscript 372	cog	YLL050c	No hits found	4e-26	41% (56/135)	0	---NA---	298
Unitranscript 373	cog	SPAC20G4.06c	No hits found	9e-13	43% (37/85)	0	---NA---	184
Unitranscript 374	cog	---NA---	No hits found	---NA---	---NA---	0	---NA---	---NA---
Unitranscript 375	cog	L138452_1	[RTKL] COG0515 Serine/threonine protein kinase	1e-22	29% (97/324)	1	---NA---	272
Unitranscript 376	cog	PA1169	No hits found	2e-27	30% (78/258)	0	---NA---	253
Unitranscript 377	cog	PA1169	No hits found	5e-34	31% (118/376)	0	---NA---	367
Unitranscript 378	cog	PA1169	No hits found	3e-31	33% (93/277)	0	---NA---	343
Unitranscript 379	cog	YKL059c	[R] COG5222 Uncharacterized conserved protein, contains RING Zn-finger	5e-22	22% (90/399)	1	General function prediction only	261
Unitranscript 380	cog	BS_bglS	[G] COG2273 Beta-glucanase/Beta-glucan synthetase	1e-09	32% (47/146)	1	Carbohydrate transport and metabolism	152
Unitranscript 381	cog	---NA---	No hits found	---NA---	---NA---	0	---NA---	---NA---
Unitranscript 382	cog	YPL154c	No hits found	3e-51	41% (106/253)	0	---NA---	516
Unitranscript 383	cog	BH3709	[MG] COG0451 Nucleoside-diphosphate-sugar epimerases	3e-83	46% (161/343)	1	---NA---	789
Unitranscript 384	cog	BH3709	[MG] COG0451 Nucleoside-diphosphate-sugar epimerases	4e-83	46% (161/343)	1	---NA---	789
Unitranscript 385	cog	SPBC26H8.01	[H] COG1635 Flavoprotein involved in thiazole biosynthesis	7e-96	62% (180/289)	1	Coenzyme transport and metabolism	897
Unitranscript 386	cog	SPBC26H8.01	[H] COG1635 Flavoprotein involved in thiazole biosynthesis	3e-95	61% (179/289)	1	Coenzyme transport and metabolism	892
Unitranscript 387	cog	SPBC26H8.01	[H] COG1635 Flavoprotein involved in thiazole biosynthesis	7e-89	53% (180/338)	1	Coenzyme transport and metabolism	837
Unitranscript 388	cog	---NA---	No hits found	---NA---	---NA---	0	---NA---	---NA---
Unitranscript 389	cog	alr0805	No hits found	0.0001	41% (18/43)	0	---NA---	111
Unitranscript 390	cog	YGR048w	[O] COG5140 Ubiquitin fusion-degradation protein	2e-22	46% (54/117)	1	Posttranslational modification, protein turnover, chaperones	267
Unitranscript 391	cog	SPBC16A3.09c	[O] COG5140 Ubiquitin fusion-degradation protein	3e-47	39% (98/251)	1	Posttranslational modification, protein turnover, chaperones	480
Unitranscript 392	cog	YGL103w	[J] COG0200 Ribosomal protein L15	5e-35	54% (80/146)	1	Translation, ribosomal structure and biogenesis	370
Unitranscript 393	cog	TM0374	[O] COG0071 Molecular chaperone (small heat shock protein)	0.0001	34% (28/82)	1	Posttranslational modification, protein turnover, chaperones	110
Unitranscript 394	cog	TM0374	[O] COG0071 Molecular chaperone (small heat shock protein)	7e-05	34% (28/82)	1	Posttranslational modification, protein turnover, chaperones	110
Unitranscript 395	cog	YIR026c	[T] COG2453 Predicted protein-tyrosine phosphatase	3e-14	33% (38/113)	1	Signal transduction mechanisms	190
Unitranscript 396	cog	---NA---	No hits found	---NA---	---NA---	0	---NA---	---NA---
Unitranscript 397	cog	SP2156	[O] COG0330 Membrane protease subunits, stomatin/prohibitin homologs	3e-60	47% (128/270)	1	Posttranslational modification, protein turnover, chaperones	593
Unitranscript 398	cog	SPCC330.11_2	[DZ] COG5184 Alpha-tubulin suppressor and related RCC1 domain-containing proteins	8e-05	25% (35/140)	1	---NA---	112
Unitranscript 399	cog	BH1654	[F] COG0105 Nucleoside diphosphate kinase	3e-07	44% (15/34)	1	Nucleotide transport and metabolism	91
Unitranscript 400	cog	---NA---	No hits found	---NA---	---NA---	0	---NA---	---NA---
Unitranscript 401	cog	---NA---	No hits found	---NA---	---NA---	0	---NA---	---NA---
Unitranscript 402	cog	---NA---	No hits found	---NA---	---NA---	0	---NA---	---NA---
Unitranscript 403	cog	---NA---	No hits found	---NA---	---NA---	0	---NA---	---NA---
Unitranscript 404	cog	---NA---	No hits found	---NA---	---NA---	0	---NA---	---NA---
Unitranscript 405	cog	YOR185c	[R] COG1100 GTPase SAR1 and related small G proteins	2e-90	74% (155/207)	1	General function prediction only	849
Unitranscript 406	cog	YDL006w	[T] COG0631 Serine/threonine protein phosphatase	1e-23	29% (76/256)	1	Signal transduction mechanisms	275
Unitranscript 407	cog	all0797	[E] COG0082 Chorismate synthase	5e-33	56% (77/136)	1	Amino acid transport and metabolism	357
Unitranscript 408	cog	YPL262w	[C] COG0114 Fumarase	1e-133	71% (247/344)	1	Energy production and conversion	1222
Unitranscript 409	cog	PH0092	[G] COG0574 Phosphoenolpyruvate synthase/pyruvate phosphate dikinase	9e-12	23% (66/282)	1	Carbohydrate transport and metabolism	177
Unitranscript 410	cog	---NA---	No hits found	---NA---	---NA---	0	---NA---	---NA---
Unitranscript 411	cog	---NA---	No hits found	---NA---	---NA---	0	---NA---	---NA---
Unitranscript 412	cog	---NA---	No hits found	---NA---	---NA---	0	---NA---	---NA---
Unitranscript 413	cog	PH0722	[R] COG1473 Metal-dependent amidase/aminoacylase/carboxypeptidase	2e-88	47% (176/371)	1	General function prediction only	834
Unitranscript 414	cog	alr1261	[O] COG0465 ATP-dependent Zn proteases	0	64% (368/572)	1	Posttranslational modification, protein turnover, chaperones	1845
Unitranscript 415	cog	alr1261	[O] COG0465 ATP-dependent Zn proteases	0	64% (368/572)	1	Posttranslational modification, protein turnover, chaperones	1845
Unitranscript 416	cog	alr1261	[O] COG0465 ATP-dependent Zn proteases	0	64% (368/572)	1	Posttranslational modification, protein turnover, chaperones	1845
Unitranscript 417	cog	---NA---	No hits found	---NA---	---NA---	0	---NA---	---NA---
Unitranscript 418	cog	---NA---	No hits found	---NA---	---NA---	0	---NA---	---NA---
Unitranscript 419	cog	---NA---	No hits found	---NA---	---NA---	0	---NA---	---NA---
Unitranscript 420	cog	SPAC4G9.21c	[I] COG1657 Squalene cyclase	6e-81	38% (166/431)	1	Lipid transport and metabolism	769
Unitranscript 421	cog	---NA---	No hits found	---NA---	---NA---	0	---NA---	---NA---
Unitranscript 422	cog	YDR477w_1	[RTKL] COG0515 Serine/threonine protein kinase	2e-70	40% (133/325)	1	---NA---	679
Unitranscript 423	cog	SA1989	[R] COG2130 Putative NADP-dependent oxidoreductases	1e-33	38% (51/133)	1	General function prediction only	226
Unitranscript 424	cog	CC2016	[R] COG2130 Putative NADP-dependent oxidoreductases	3e-69	41% (143/345)	1	General function prediction only	671
Unitranscript 425	cog	CC2016	[R] COG2130 Putative NADP-dependent oxidoreductases	4e-25	46% (55/119)	1	General function prediction only	289
Unitranscript 426	cog	all3013	No hits found	2e-56	53% (114/212)	0	---NA---	556
Unitranscript 427	cog	SPBC409.05	[O] COG5201 SCF ubiquitin ligase, SKP1 component	5e-34	50% (78/156)	1	Posttranslational modification, protein turnover, chaperones	362
Unitranscript 428	cog	SPBC409.05	[O] COG5201 SCF ubiquitin ligase, SKP1 component	1e-33	50% (78/156)	1	Posttranslational modification, protein turnover, chaperones	362
Unitranscript 429	cog	ECU03g0820i	[Z] COG5023 Tubulin	0	74% (321/429)	1	Cytoskeleton	1756
Unitranscript 430	cog	all0410	[E] COG0133 Tryptophan synthase beta chain	1e-134	59% (226/377)	1	Amino acid transport and metabolism	1233
Unitranscript 431	cog	---NA---	No hits found	---NA---	---NA---	0	---NA---	---NA---
Unitranscript 432	cog	slr0574	[Q] COG2124 Cytochrome P450	1e-06	28% (42/146)	1	Secondary metabolites biosynthesis, transport and catabolism	131
Unitranscript 433	cog	---NA---	No hits found	---NA---	---NA---	0	---NA---	---NA---
Unitranscript 434	cog	---NA---	No hits found	---NA---	---NA---	0	---NA---	---NA---
Unitranscript 435	cog	---NA---	No hits found	---NA---	---NA---	0	---NA---	---NA---
Unitranscript 436	cog	---NA---	No hits found	---NA---	---NA---	0	---NA---	---NA---
Unitranscript 437	cog	---NA---	No hits found	---NA---	---NA---	0	---NA---	---NA---
Unitranscript 438	cog	---NA---	No hits found	---NA---	---NA---	0	---NA---	---NA---
Unitranscript 439	cog	---NA---	No hits found	---NA---	---NA---	0	---NA---	---NA---
Unitranscript 440	cog	BH3487	[I] COG0183 Acetyl-CoA acetyltransferase	1e-32	63% (48/76)	1	Lipid transport and metabolism	245
Unitranscript 441	cog	alr1521	No hits found	3e-12	62% (27/43)	0	---NA---	142
Unitranscript 442	cog	alr0819	No hits found	8e-20	45% (37/82)	0	---NA---	190
Unitranscript 443	cog	---NA---	No hits found	---NA---	---NA---	0	---NA---	---NA---
Unitranscript 444	cog	alr1521	No hits found	1e-116	53% (192/358)	0	---NA---	1077
Unitranscript 445	cog	alr1521	No hits found	1e-152	53% (244/454)	0	---NA---	1384
Unitranscript 446	cog	YOR328w_3	[V] COG1131 ABC-type multidrug transport system, ATPase component	1e-63	41% (141/339)	1	Defense mechanisms	624
Unitranscript 447	cog	---NA---	No hits found	---NA---	---NA---	0	---NA---	---NA---
Unitranscript 448	cog	---NA---	No hits found	---NA---	---NA---	0	---NA---	---NA---
Unitranscript 449	cog	DRA0326	[Q] COG3424 Predicted naringenin-chalcone synthase	3e-14	23% (73/311)	1	Secondary metabolites biosynthesis, transport and catabolism	194
Unitranscript 450	cog	---NA---	No hits found	---NA---	---NA---	0	---NA---	---NA---
Unitranscript 451	cog	DR0392	[R] COG2823 Predicted periplasmic or secreted lipoprotein	3e-06	28% (49/175)	1	General function prediction only	124
Unitranscript 452	cog	RSc1168	[L] COG0122 3-methyladenine DNA glycosylase/8-oxoguanine DNA glycosylase	9e-27	29% (80/275)	1	Replication, recombination and repair	301
Unitranscript 453	cog	---NA---	No hits found	---NA---	---NA---	0	---NA---	---NA---
Unitranscript 454	cog	YLL051c	No hits found	9e-05	27% (33/118)	0	---NA---	107
Unitranscript 455	cog	YLL051c	No hits found	2e-11	27% (83/307)	0	---NA---	171
Unitranscript 456	cog	---NA---	No hits found	---NA---	---NA---	0	---NA---	---NA---
Unitranscript 457	cog	YIR019c	No hits found	4e-07	20% (121/597)	0	---NA---	137
Unitranscript 458	cog	YIR019c	No hits found	4e-07	20% (121/600)	0	---NA---	137
Unitranscript 459	cog	all4985	[M] COG0438 Glycosyltransferase	0	42% (314/738)	1	Cell wall/membrane/envelope biogenesis	1653
Unitranscript 460	cog	all4985	[M] COG0438 Glycosyltransferase	1e-177	45% (277/611)	1	Cell wall/membrane/envelope biogenesis	1512
Unitranscript 461	cog	alr2447	[O] COG0484 DnaJ-class molecular chaperone with C-terminal Zn finger domain	2e-81	45% (156/342)	1	Posttranslational modification, protein turnover, chaperones	775
Unitranscript 462	cog	SPAC644.11c	[T] COG0642 Signal transduction histidine kinase	3e-61	47% (125/265)	1	Signal transduction mechanisms	602
Unitranscript 463	cog	SPAC644.11c	[T] COG0642 Signal transduction histidine kinase	1e-38	57% (81/141)	1	Signal transduction mechanisms	404
Unitranscript 464	cog	SPAC4A8.13c	[O] COG0638 20S proteasome, alpha and beta subunits	5e-66	60% (123/202)	1	Posttranslational modification, protein turnover, chaperones	638
Unitranscript 465	cog	SPAPB2B4.04c	[P] COG0474 Cation transport ATPase	9e-96	34% (270/784)	1	Inorganic ion transport and metabolism	900
Unitranscript 466	cog	---NA---	No hits found	---NA---	---NA---	0	---NA---	---NA---
Unitranscript 467	cog	SPBC4F6.18c	[R] COG1100 GTPase SAR1 and related small G proteins	7e-17	85% (42/49)	1	General function prediction only	207
Unitranscript 468	cog	SPBC4F6.18c	[R] COG1100 GTPase SAR1 and related small G proteins	6e-84	86% (150/174)	1	General function prediction only	794
Unitranscript 469	cog	SPBC4F6.18c	[R] COG1100 GTPase SAR1 and related small G proteins	8e-77	86% (132/153)	1	General function prediction only	689
Unitranscript 470	cog	all4087	[FGR] COG0537 Diadenosine tetraphosphate (Ap4A) hydrolase and other HIT family hydrolases	4e-33	60% (68/112)	1	---NA---	353
Unitranscript 471	cog	---NA---	No hits found	---NA---	---NA---	0	---NA---	---NA---
Unitranscript 472	cog	SPAC57A10.11c	No hits found	2e-07	32% (25/76)	0	---NA---	136
Unitranscript 473	cog	BS_yvfQ	[R] COG0596 Predicted hydrolases or acyltransferases (alpha/beta hydrolase superfamily)	1e-49	39% (104/262)	1	General function prediction only	498
Unitranscript 474	cog	---NA---	No hits found	---NA---	---NA---	0	---NA---	---NA---
Unitranscript 475	cog	---NA---	No hits found	---NA---	---NA---	0	---NA---	---NA---
Unitranscript 476	cog	---NA---	No hits found	---NA---	---NA---	0	---NA---	---NA---
Unitranscript 477	cog	---NA---	No hits found	---NA---	---NA---	0	---NA---	---NA---
Unitranscript 478	cog	---NA---	No hits found	---NA---	---NA---	0	---NA---	---NA---
Unitranscript 479	cog	mll4755	[O] COG0484 DnaJ-class molecular chaperone with C-terminal Zn finger domain	4e-12	50% (33/65)	1	Posttranslational modification, protein turnover, chaperones	173
Unitranscript 480	cog	AGc192	[E] COG0346 Lactoylglutathione lyase and related lyases	2e-05	52% (22/42)	1	Amino acid transport and metabolism	114
Unitranscript 481	cog	mll4755	[O] COG0484 DnaJ-class molecular chaperone with C-terminal Zn finger domain	4e-12	50% (33/65)	1	Posttranslational modification, protein turnover, chaperones	173
Unitranscript 482	cog	alr0124_1	[S] COG4886 Leucine-rich repeat (LRR) protein	2e-25	30% (108/360)	1	Function unknown	293
Unitranscript 483	cog	SPBC146.09c	No hits found	2e-13	29% (57/196)	0	---NA---	188
Unitranscript 484	cog	mll7934	[P] COG2072 Predicted flavoprotein involved in K+ transport	8e-60	36% (138/373)	1	Inorganic ion transport and metabolism	587
Unitranscript 485	cog	YGR192c	[G] COG0057 Glyceraldehyde-3-phosphate dehydrogenase/erythrose-4-phosphate dehydrogenase	1e-123	66% (220/330)	1	Carbohydrate transport and metabolism	1135
Unitranscript 486	cog	---NA---	No hits found	---NA---	---NA---	0	---NA---	---NA---
Unitranscript 487	cog	SPBC11B10.10c	[B] COG5262 Histone H2A	1e-37	75% (81/107)	1	Chromatin structure and dynamics	398
Unitranscript 488	cog	YOR232w	[O] COG0576 Molecular chaperone GrpE (heat shock protein)	9e-27	40% (60/149)	1	Posttranslational modification, protein turnover, chaperones	303
Unitranscript 489	cog	---NA---	No hits found	---NA---	---NA---	0	---NA---	---NA---
Unitranscript 490	cog	---NA---	No hits found	---NA---	---NA---	0	---NA---	---NA---
Unitranscript 491	cog	ECU11g1050	[E] COG3104 Dipeptide/tripeptide permease	1e-07	20% (77/384)	1	Amino acid transport and metabolism	138
Unitranscript 492	cog	SPBC3B9.10	No hits found	7e-18	30% (61/197)	0	---NA---	226
Unitranscript 493	cog	SPBC3B9.10	No hits found	7e-18	30% (61/197)	0	---NA---	226
Unitranscript 494	cog	RSc0337	No hits found	7e-21	28% (88/305)	0	---NA---	252
Unitranscript 495	cog	---NA---	No hits found	---NA---	---NA---	0	---NA---	---NA---
Unitranscript 496	cog	---NA---	No hits found	---NA---	---NA---	0	---NA---	---NA---
Unitranscript 497	cog	---NA---	No hits found	---NA---	---NA---	0	---NA---	---NA---
Unitranscript 498	cog	---NA---	No hits found	---NA---	---NA---	0	---NA---	---NA---
Unitranscript 499	cog	---NA---	No hits found	---NA---	---NA---	0	---NA---	---NA---
Unitranscript 500	cog	AF1946_2	[O] COG4870 Cysteine protease	2e-05	47% (19/40)	1	Posttranslational modification, protein turnover, chaperones	114
Unitranscript 501	cog	YER148w	[K] COG2101 TATA-box binding protein (TBP), component of TFIID and TFIIIB	3e-64	86% (124/144)	1	Transcription	626
Unitranscript 502	cog	SPAC29E6.08	[K] COG2101 TATA-box binding protein (TBP), component of TFIID and TFIIIB	1e-83	78% (160/205)	1	Transcription	795
Unitranscript 503	cog	YER148w	[K] COG2101 TATA-box binding protein (TBP), component of TFIID and TFIIIB	3e-51	82% (102/124)	1	Transcription	516
Unitranscript 504	cog	SPAC29E6.08	[K] COG2101 TATA-box binding protein (TBP), component of TFIID and TFIIIB	6e-79	77% (147/190)	1	Transcription	719
Unitranscript 505	cog	AF1946_2	[O] COG4870 Cysteine protease	1e-15	31% (57/181)	1	Posttranslational modification, protein turnover, chaperones	206
Unitranscript 506	cog	AF1946_2	[O] COG4870 Cysteine protease	4e-10	47% (29/61)	1	Posttranslational modification, protein turnover, chaperones	159
Unitranscript 507	cog	Rv2577	[R] COG1409 Predicted phosphohydrolases	1e-06	22% (63/286)	1	General function prediction only	129
Unitranscript 508	cog	---NA---	No hits found	---NA---	---NA---	0	---NA---	---NA---
Unitranscript 509	cog	YOL027c	No hits found	1e-06	32% (33/101)	0	---NA---	131
Unitranscript 510	cog	YOL027c	No hits found	1e-06	32% (33/101)	0	---NA---	131
Unitranscript 511	cog	---NA---	No hits found	---NA---	---NA---	0	---NA---	---NA---
Unitranscript 512	cog	---NA---	No hits found	---NA---	---NA---	0	---NA---	---NA---
Unitranscript 513	cog	CAC3373	[G] COG4677 Pectin methylesterase	5e-22	29% (69/237)	1	Carbohydrate transport and metabolism	261
Unitranscript 514	cog	CAC3373	[G] COG4677 Pectin methylesterase	3e-33	30% (99/324)	1	Carbohydrate transport and metabolism	361
Unitranscript 515	cog	---NA---	No hits found	---NA---	---NA---	0	---NA---	---NA---
Unitranscript 516	cog	---NA---	No hits found	---NA---	---NA---	0	---NA---	---NA---
Unitranscript 517	cog	---NA---	No hits found	---NA---	---NA---	0	---NA---	---NA---
Unitranscript 518	cog	---NA---	No hits found	---NA---	---NA---	0	---NA---	---NA---
Unitranscript 519	cog	---NA---	No hits found	---NA---	---NA---	0	---NA---	---NA---
Unitranscript 520	cog	---NA---	No hits found	---NA---	---NA---	0	---NA---	---NA---
Unitranscript 521	cog	---NA---	No hits found	---NA---	---NA---	0	---NA---	---NA---
Unitranscript 522	cog	---NA---	No hits found	---NA---	---NA---	0	---NA---	---NA---
Unitranscript 523	cog	YKR031c	[I] COG1502 Phosphatidylserine/phosphatidylglycerophosphate/cardiolipin synthases and related enzymes	7e-37	27% (140/511)	1	Lipid transport and metabolism	394
Unitranscript 524	cog	alr2445	[O] COG0576 Molecular chaperone GrpE (heat shock protein)	7e-35	38% (74/190)	1	Posttranslational modification, protein turnover, chaperones	372
Unitranscript 525	cog	---NA---	No hits found	---NA---	---NA---	0	---NA---	---NA---
Unitranscript 526	cog	---NA---	No hits found	---NA---	---NA---	0	---NA---	---NA---
Unitranscript 527	cog	alr2445	[O] COG0576 Molecular chaperone GrpE (heat shock protein)	2e-34	38% (74/190)	1	Posttranslational modification, protein turnover, chaperones	372
Unitranscript 528	cog	---NA---	No hits found	---NA---	---NA---	0	---NA---	---NA---
Unitranscript 529	cog	AGc3262	[Q] COG2761 Predicted dithiol-disulfide isomerase involved in polyketide biosynthesis	2e-26	29% (81/271)	1	Secondary metabolites biosynthesis, transport and catabolism	298
Unitranscript 530	cog	AGc3262	[Q] COG2761 Predicted dithiol-disulfide isomerase involved in polyketide biosynthesis	2e-32	35% (81/230)	1	Secondary metabolites biosynthesis, transport and catabolism	350
Unitranscript 531	cog	YFR051c	No hits found	4e-53	29% (153/521)	0	---NA---	530
Unitranscript 532	cog	STM3102	[S] COG1872 Uncharacterized conserved protein	8e-06	31% (25/79)	1	Function unknown	119
Unitranscript 533	cog	---NA---	No hits found	---NA---	---NA---	0	---NA---	---NA---
Unitranscript 534	cog	---NA---	No hits found	---NA---	---NA---	0	---NA---	---NA---
Unitranscript 535	cog	---NA---	No hits found	---NA---	---NA---	0	---NA---	---NA---
Unitranscript 536	cog	SPBC839.14c	[QR] COG0500 SAM-dependent methyltransferases	3e-12	35% (46/131)	1	---NA---	176
Unitranscript 537	cog	alr3229	[J] COG0030 Dimethyladenosine transferase (rRNA methylation)	3e-31	33% (94/278)	1	Translation, ribosomal structure and biogenesis	339
Unitranscript 538	cog	---NA---	No hits found	---NA---	---NA---	0	---NA---	---NA---
Unitranscript 539	cog	FN1419	[E] COG0626 Cystathionine beta-lyases/cystathionine gamma-synthases	4e-05	32% (35/108)	1	Amino acid transport and metabolism	112
Unitranscript 540	cog	---NA---	No hits found	---NA---	---NA---	0	---NA---	---NA---
Unitranscript 541	cog	---NA---	No hits found	---NA---	---NA---	0	---NA---	---NA---
Unitranscript 542	cog	---NA---	No hits found	---NA---	---NA---	0	---NA---	---NA---
Unitranscript 543	cog	YNL087w	[R] COG5038 Ca2+-dependent lipid-binding protein, contains C2 domain	1e-26	32% (97/301)	1	General function prediction only	303
Unitranscript 544	cog	RSc2926	[O] COG0625 Glutathione S-transferase	1e-11	36% (51/141)	1	Posttranslational modification, protein turnover, chaperones	169
Unitranscript 545	cog	RSc2926	[O] COG0625 Glutathione S-transferase	7e-11	34% (48/139)	1	Posttranslational modification, protein turnover, chaperones	164
Unitranscript 546	cog	---NA---	No hits found	---NA---	---NA---	0	---NA---	---NA---
Unitranscript 547	cog	---NA---	No hits found	---NA---	---NA---	0	---NA---	---NA---
Unitranscript 548	cog	alr3344	[G] COG0021 Transketolase	4e-69	60% (130/215)	1	Carbohydrate transport and metabolism	664
Unitranscript 549	cog	---NA---	No hits found	---NA---	---NA---	0	---NA---	---NA---
Unitranscript 550	cog	PA1027	[C] COG1012 NAD-dependent aldehyde dehydrogenases	2e-10	62% (32/51)	1	Energy production and conversion	154
Unitranscript 551	cog	TVN1054	[C] COG1012 NAD-dependent aldehyde dehydrogenases	9e-24	35% (63/176)	1	Energy production and conversion	272
Unitranscript 552	cog	---NA---	No hits found	---NA---	---NA---	0	---NA---	---NA---
Unitranscript 553	cog	SPBC2F12.15c	[R] COG5273 Uncharacterized protein containing DHHC-type Zn finger	1e-16	33% (44/132)	1	General function prediction only	214
Unitranscript 554	cog	TVN1054	[C] COG1012 NAD-dependent aldehyde dehydrogenases	1e-118	45% (216/473)	1	Energy production and conversion	1040
Unitranscript 555	cog	TVN1054	[C] COG1012 NAD-dependent aldehyde dehydrogenases	4e-74	47% (133/281)	1	Energy production and conversion	661
Unitranscript 556	cog	---NA---	No hits found	---NA---	---NA---	0	---NA---	---NA---
Unitranscript 557	cog	SPBP4H10.11c	[I] COG1022 Long-chain acyl-CoA synthetases (AMP-forming)	3e-87	30% (209/685)	1	Lipid transport and metabolism	826
Unitranscript 558	cog	---NA---	No hits found	---NA---	---NA---	0	---NA---	---NA---
Unitranscript 559	cog	SPAC22A12.09c	No hits found	5e-06	32% (34/106)	0	---NA---	123
Unitranscript 560	cog	SPBC29A3.12	[J] COG0522 Ribosomal protein S4 and related proteins	2e-66	71% (121/170)	1	Translation, ribosomal structure and biogenesis	642
Unitranscript 561	cog	---NA---	No hits found	---NA---	---NA---	0	---NA---	---NA---
Unitranscript 562	cog	---NA---	No hits found	---NA---	---NA---	0	---NA---	---NA---
Unitranscript 563	cog	SPAC3A12.14	[TZDR] COG5126 Ca2+-binding protein (EF-Hand superfamily)	2e-16	67% (37/55)	1	---NA---	162
Unitranscript 564	cog	SPAC3A12.14	[TZDR] COG5126 Ca2+-binding protein (EF-Hand superfamily)	3e-56	74% (106/142)	1	---NA---	558
Unitranscript 565	cog	sll0020	[O] COG0542 ATPases with chaperone activity, ATP-binding subunit	1e-133	44% (281/626)	1	Posttranslational modification, protein turnover, chaperones	1222
Unitranscript 566	cog	---NA---	No hits found	---NA---	---NA---	0	---NA---	---NA---
Unitranscript 567	cog	SPBC2F12.05c_2	No hits found	3e-56	37% (137/362)	0	---NA---	556
Unitranscript 568	cog	---NA---	No hits found	---NA---	---NA---	0	---NA---	---NA---
Unitranscript 569	cog	SPAC1F12.10	[CI] COG5274 Cytochrome b involved in lipid metabolism	1e-16	35% (39/109)	1	---NA---	212
Unitranscript 570	cog	SPCC330.03c	[CI] COG5274 Cytochrome b involved in lipid metabolism	5e-07	27% (31/112)	1	---NA---	131
Unitranscript 571	cog	YLR213c	[G] COG2273 Beta-glucanase/Beta-glucan synthetase	2e-16	31% (68/214)	1	Carbohydrate transport and metabolism	210
Unitranscript 572	cog	YLR213c	[G] COG2273 Beta-glucanase/Beta-glucan synthetase	1e-15	32% (65/197)	1	Carbohydrate transport and metabolism	203
Unitranscript 573	cog	YLR213c	[G] COG2273 Beta-glucanase/Beta-glucan synthetase	1e-15	30% (67/217)	1	Carbohydrate transport and metabolism	204
Unitranscript 574	cog	YLR213c	[G] COG2273 Beta-glucanase/Beta-glucan synthetase	3e-16	31% (71/225)	1	Carbohydrate transport and metabolism	209
Unitranscript 575	cog	SMc02693	[J] COG0193 Peptidyl-tRNA hydrolase	1e-10	44% (21/47)	1	Translation, ribosomal structure and biogenesis	109
Unitranscript 576	cog	BH0068	[J] COG0193 Peptidyl-tRNA hydrolase	1e-15	51% (24/47)	1	Translation, ribosomal structure and biogenesis	135
Unitranscript 577	cog	YNL016w	[R] COG0724 RNA-binding proteins (RRM domain)	2e-29	39% (66/166)	1	General function prediction only	293
Unitranscript 578	cog	CPn0351	[C] COG3202 ATP/ADP translocase	6e-20	49% (59/119)	1	Energy production and conversion	243
Unitranscript 579	cog	CT065	[C] COG3202 ATP/ADP translocase	2e-69	56% (64/113)	1	Energy production and conversion	363
Unitranscript 580	cog	---NA---	No hits found	---NA---	---NA---	0	---NA---	---NA---
Unitranscript 581	cog	---NA---	No hits found	---NA---	---NA---	0	---NA---	---NA---
Unitranscript 582	cog	BMEI0141	[C] COG0508 Pyruvate/2-oxoglutarate dehydrogenase complex, dihydrolipoamide acyltransferase (E2) component, and related enzymes	2e-98	49% (197/402)	1	Energy production and conversion	922
Unitranscript 583	cog	SPAC6G10.10c	No hits found	7e-10	46% (26/56)	0	---NA---	155
Unitranscript 584	cog	---NA---	No hits found	---NA---	---NA---	0	---NA---	---NA---
Unitranscript 585	cog	---NA---	No hits found	---NA---	---NA---	0	---NA---	---NA---
Unitranscript 586	cog	YDR172w_2	[J] COG5256 Translation elongation factor EF-1alpha (GTPase)	1e-140	54% (235/428)	1	Translation, ribosomal structure and biogenesis	1282
Unitranscript 587	cog	YDR172w_2	[J] COG5256 Translation elongation factor EF-1alpha (GTPase)	1e-140	54% (235/428)	1	Translation, ribosomal structure and biogenesis	1282
Unitranscript 588	cog	YNL112w	[LKJ] COG0513 Superfamily II DNA and RNA helicases	6e-90	68% (166/243)	1	---NA---	849
Unitranscript 589	cog	YNL112w	[LKJ] COG0513 Superfamily II DNA and RNA helicases	1e-131	64% (231/360)	1	---NA---	1205
Unitranscript 590	cog	YGL237c	[K] COG5224 CCAAT-binding factor, subunit B	1e-17	58% (42/72)	1	Transcription	224
Unitranscript 591	cog	all0107	No hits found	7e-19	50% (44/88)	0	---NA---	228
Unitranscript 592	cog	slr1655	No hits found	3e-20	42% (42/100)	0	---NA---	240
Unitranscript 593	cog	slr1655	No hits found	2e-25	38% (57/150)	0	---NA---	287
Unitranscript 594	cog	SPCC584.05	[U] COG5158 Proteins involved in synaptic transmission and general secretion, Sec1 family	6e-18	27% (73/270)	1	Intracellular trafficking, secretion, and vesicular transport	229
Unitranscript 595	cog	---NA---	No hits found	---NA---	---NA---	0	---NA---	---NA---
Unitranscript 596	cog	---NA---	No hits found	---NA---	---NA---	0	---NA---	---NA---
Unitranscript 597	cog	---NA---	No hits found	---NA---	---NA---	0	---NA---	---NA---
Unitranscript 598	cog	all4607_2	[E] COG1003 Glycine cleavage system protein P (pyridoxal-binding), C-terminal domain	0	64% (318/493)	1	Amino acid transport and metabolism	1694
Unitranscript 599	cog	all4607_2	[E] COG1003 Glycine cleavage system protein P (pyridoxal-binding), C-terminal domain	0	64% (318/493)	1	Amino acid transport and metabolism	1694
Unitranscript 600	cog	MA1950	[E] COG0520 Selenocysteine lyase	7e-26	27% (90/329)	1	Amino acid transport and metabolism	297
Unitranscript 601	cog	BH0579	[Q] COG2124 Cytochrome P450	1e-22	23% (105/449)	1	Secondary metabolites biosynthesis, transport and catabolism	266
Unitranscript 602	cog	---NA---	No hits found	---NA---	---NA---	0	---NA---	---NA---
Unitranscript 603	cog	ECU03g0820i	[Z] COG5023 Tubulin	0	74% (158/211)	1	Cytoskeleton	840
Unitranscript 604	cog	SPBC1773.07c	[U] COG5171 Ran GTPase-activating protein (Ran-binding protein)	1e-35	48% (76/156)	1	Intracellular trafficking, secretion, and vesicular transport	377
Unitranscript 605	cog	alr2999	[O] COG0542 ATPases with chaperone activity, ATP-binding subunit	1e-176	74% (306/409)	1	Posttranslational modification, protein turnover, chaperones	1590
Unitranscript 606	cog	YPL089c	[K] COG5068 Regulator of arginine metabolism and related MADS box-containing transcription factors	2e-05	49% (26/53)	1	Transcription	121
Unitranscript 607	cog	TM0313	[C] COG0667 Predicted oxidoreductases (related to aryl-alcohol dehydrogenases)	5e-93	52% (169/320)	1	Energy production and conversion	872
Unitranscript 608	cog	TM0313	[C] COG0667 Predicted oxidoreductases (related to aryl-alcohol dehydrogenases)	1e-92	52% (169/320)	1	Energy production and conversion	872
Unitranscript 609	cog	---NA---	No hits found	---NA---	---NA---	0	---NA---	---NA---
Unitranscript 610	cog	---NA---	No hits found	---NA---	---NA---	0	---NA---	---NA---
Unitranscript 611	cog	slr0942	[R] COG0656 Aldo/keto reductases, related to diketogulonate reductase	9e-54	42% (124/292)	1	General function prediction only	537
Unitranscript 612	cog	CAC1958	[R] COG0656 Aldo/keto reductases, related to diketogulonate reductase	2e-28	39% (69/175)	1	General function prediction only	319
Unitranscript 613	cog	BS_yvgN	[R] COG0656 Aldo/keto reductases, related to diketogulonate reductase	7e-28	46% (69/149)	1	General function prediction only	313
Unitranscript 614	cog	slr1255	[I] COG1562 Phytoene/squalene synthetase	2e-66	49% (56/113)	1	Lipid transport and metabolism	296
Unitranscript 615	cog	SPAC24H6.13	[S] COG5594 Uncharacterized integral membrane protein	7e-17	20% (98/469)	1	Function unknown	219
Unitranscript 616	cog	---NA---	No hits found	---NA---	---NA---	0	---NA---	---NA---
Unitranscript 617	cog	---NA---	No hits found	---NA---	---NA---	0	---NA---	---NA---
Unitranscript 618	cog	---NA---	No hits found	---NA---	---NA---	0	---NA---	---NA---
Unitranscript 619	cog	all4131	[G] COG0126 3-phosphoglycerate kinase	1e-125	77% (173/222)	1	Carbohydrate transport and metabolism	879
Unitranscript 620	cog	asl3192	[J] COG0721 Asp-tRNAAsn/Glu-tRNAGln amidotransferase C subunit	2e-09	34% (30/88)	1	Translation, ribosomal structure and biogenesis	156
Unitranscript 621	cog	---NA---	No hits found	---NA---	---NA---	0	---NA---	---NA---
Unitranscript 622	cog	SPAC1F12.01c	[R] COG0517 FOG: CBS domain	6e-14	25% (61/239)	1	General function prediction only	193
Unitranscript 623	cog	---NA---	No hits found	---NA---	---NA---	0	---NA---	---NA---
Unitranscript 624	cog	SPAC29B12.02c	[R] COG2940 Proteins containing SET domain	4e-51	37% (115/305)	1	General function prediction only	515
Unitranscript 625	cog	YHR024c	[R] COG0612 Predicted Zn-dependent peptidases	5e-48	29% (128/427)	1	General function prediction only	488
Unitranscript 626	cog	---NA---	No hits found	---NA---	---NA---	0	---NA---	---NA---
Unitranscript 627	cog	---NA---	No hits found	---NA---	---NA---	0	---NA---	---NA---
Unitranscript 628	cog	mll1975	[MG] COG0451 Nucleoside-diphosphate-sugar epimerases	6e-26	33% (114/344)	1	---NA---	298
Unitranscript 629	cog	YJR131w	No hits found	1e-88	42% (208/493)	0	---NA---	834
Unitranscript 630	cog	YJR131w	No hits found	6e-93	41% (212/512)	0	---NA---	877
Unitranscript 631	cog	---NA---	No hits found	---NA---	---NA---	0	---NA---	---NA---
Unitranscript 632	cog	SPAC222.12c	[C] COG0055 F0F1-type ATP synthase, beta subunit	2e-25	83% (59/71)	1	Energy production and conversion	281
Unitranscript 633	cog	SPAC222.12c	[C] COG0055 F0F1-type ATP synthase, beta subunit	1e-130	79% (236/296)	1	Energy production and conversion	1195
Unitranscript 634	cog	SPCC1672.06c	No hits found	1e-100	36% (236/639)	0	---NA---	938
Unitranscript 635	cog	---NA---	No hits found	---NA---	---NA---	0	---NA---	---NA---
Unitranscript 636	cog	---NA---	No hits found	---NA---	---NA---	0	---NA---	---NA---
Unitranscript 637	cog	---NA---	No hits found	---NA---	---NA---	0	---NA---	---NA---
Unitranscript 638	cog	YOL005c	[K] COG1761 DNA-directed RNA polymerase, subunit L	3e-20	45% (49/108)	1	Transcription	242
Unitranscript 639	cog	SPBC29B5.03c	[J] COG0198 Ribosomal protein L24	9e-30	61% (62/101)	1	Translation, ribosomal structure and biogenesis	323
Unitranscript 640	cog	---NA---	No hits found	---NA---	---NA---	0	---NA---	---NA---
Unitranscript 641	cog	alr4318	No hits found	4e-12	36% (45/122)	0	---NA---	174
Unitranscript 642	cog	---NA---	No hits found	---NA---	---NA---	0	---NA---	---NA---
Unitranscript 643	cog	---NA---	No hits found	---NA---	---NA---	0	---NA---	---NA---
Unitranscript 644	cog	BS_folA	[H] COG1539 Dihydroneopterin aldolase	1e-23	42% (51/119)	1	Coenzyme transport and metabolism	276
Unitranscript 645	cog	SPAC26A3.05	No hits found	3e-43	40% (92/229)	0	---NA---	444
Unitranscript 646	cog	SPAC26A3.05	No hits found	0	48% (727/1495)	0	---NA---	3701
Unitranscript 647	cog	SPCC18.06c	[A] COG5228 mRNA deadenylase subunit	2e-67	49% (127/256)	1	RNA processing and modification	652
Unitranscript 648	cog	YJL189w	[J] COG2167 Ribosomal protein L39E	2e-13	68% (31/45)	1	Translation, ribosomal structure and biogenesis	183
Unitranscript 649	cog	SA0760	[E] COG0509 Glycine cleavage system H protein (lipoate-binding)	2e-28	58% (57/97)	1	Amino acid transport and metabolism	318
Unitranscript 650	cog	BMEI0861	[IQR] COG1028 Dehydrogenases with different specificities (related to short-chain alcohol dehydrogenases)	2e-23	33% (75/225)	1	---NA---	274
Unitranscript 651	cog	Cj0840c	[G] COG0158 Fructose-1,6-bisphosphatase	7e-24	36% (73/202)	1	Carbohydrate transport and metabolism	274
Unitranscript 652	cog	---NA---	No hits found	---NA---	---NA---	0	---NA---	---NA---
Unitranscript 653	cog	SPCC1827.03c	[IQ] COG0318 Acyl-CoA synthetases (AMP-forming)/AMP-acid ligases II	1e-120	45% (234/510)	1	---NA---	1115
Unitranscript 654	cog	SPCC1827.03c	[IQ] COG0318 Acyl-CoA synthetases (AMP-forming)/AMP-acid ligases II	2e-88	46% (186/404)	1	---NA---	839
Unitranscript 655	cog	YEL006w	No hits found	9e-12	20% (50/246)	0	---NA---	137
Unitranscript 656	cog	SPAC227.03c	No hits found	5e-14	20% (53/259)	0	---NA---	120
Unitranscript 657	cog	YGR058w	No hits found	2e-05	29% (32/109)	0	---NA---	120
Unitranscript 658	cog	SPBC646.05c	[I] COG1562 Phytoene/squalene synthetase	1e-73	46% (153/329)	1	Lipid transport and metabolism	706
Unitranscript 659	cog	all3785	[R] COG1266 Predicted metal-dependent membrane protease	2e-38	37% (87/234)	1	General function prediction only	404
Unitranscript 660	cog	all3785	[R] COG1266 Predicted metal-dependent membrane protease	1e-35	36% (82/225)	1	General function prediction only	379
Unitranscript 661	cog	---NA---	No hits found	---NA---	---NA---	0	---NA---	---NA---
Unitranscript 662	cog	SPAC24B11.06c	[RTKL] COG0515 Serine/threonine protein kinase	2e-97	51% (177/346)	1	---NA---	911
Unitranscript 663	cog	ML0150	[G] COG0166 Glucose-6-phosphate isomerase	4e-67	50% (100/199)	1	Carbohydrate transport and metabolism	486
Unitranscript 664	cog	---NA---	No hits found	---NA---	---NA---	0	---NA---	---NA---
Unitranscript 665	cog	ML0150	[G] COG0166 Glucose-6-phosphate isomerase	9e-54	52% (104/198)	1	Carbohydrate transport and metabolism	502
Unitranscript 666	cog	Rv0946c	[G] COG0166 Glucose-6-phosphate isomerase	1e-78	49% (153/311)	1	Carbohydrate transport and metabolism	752
Unitranscript 667	cog	Rv0946c	[G] COG0166 Glucose-6-phosphate isomerase	7e-69	49% (98/199)	1	Carbohydrate transport and metabolism	480
Unitranscript 668	cog	---NA---	No hits found	---NA---	---NA---	0	---NA---	---NA---
Unitranscript 669	cog	---NA---	No hits found	---NA---	---NA---	0	---NA---	---NA---
Unitranscript 670	cog	---NA---	No hits found	---NA---	---NA---	0	---NA---	---NA---
Unitranscript 671	cog	---NA---	No hits found	---NA---	---NA---	0	---NA---	---NA---
Unitranscript 672	cog	---NA---	No hits found	---NA---	---NA---	0	---NA---	---NA---
Unitranscript 673	cog	---NA---	No hits found	---NA---	---NA---	0	---NA---	---NA---
Unitranscript 674	cog	SPBC32F12.06	[DKL] COG5333 Cdk activating kinase (CAK)/RNA polymerase II transcription initiation/nucleotide excision repair factor TFIIH/TFIIK, cyclin H subunit	6e-13	26% (48/182)	1	---NA---	186
Unitranscript 675	cog	SPBC4C3.08	[M] COG5597 Alpha-N-acetylglucosamine transferase	3e-09	25% (47/184)	1	Cell wall/membrane/envelope biogenesis	152
Unitranscript 676	cog	SPBC4C3.08	[M] COG5597 Alpha-N-acetylglucosamine transferase	8e-10	23% (66/279)	1	Cell wall/membrane/envelope biogenesis	157
Unitranscript 677	cog	SPAC2F3.13c_2	[OC] COG0526 Thiol-disulfide isomerase and thioredoxins	5e-26	45% (54/118)	1	---NA---	293
Unitranscript 678	cog	---NA---	No hits found	---NA---	---NA---	0	---NA---	---NA---
Unitranscript 679	cog	mlr4841	[R] COG1011 Predicted hydrolase (HAD superfamily)	1e-10	39% (32/81)	1	General function prediction only	132
Unitranscript 680	cog	---NA---	No hits found	---NA---	---NA---	0	---NA---	---NA---
Unitranscript 681	cog	---NA---	No hits found	---NA---	---NA---	0	---NA---	---NA---
Unitranscript 682	cog	---NA---	No hits found	---NA---	---NA---	0	---NA---	---NA---
Unitranscript 683	cog	---NA---	No hits found	---NA---	---NA---	0	---NA---	---NA---
Unitranscript 684	cog	---NA---	No hits found	---NA---	---NA---	0	---NA---	---NA---
Unitranscript 685	cog	SPCC1223.11	[T] COG0631 Serine/threonine protein phosphatase	4e-10	48% (38/79)	1	Signal transduction mechanisms	157
Unitranscript 686	cog	---NA---	No hits found	---NA---	---NA---	0	---NA---	---NA---
Unitranscript 687	cog	ECU01g0630	[RTKL] COG0515 Serine/threonine protein kinase	1e-09	34% (53/153)	1	---NA---	160
Unitranscript 688	cog	YDL006w	[T] COG0631 Serine/threonine protein phosphatase	7e-18	30% (62/204)	1	Signal transduction mechanisms	225
Unitranscript 689	cog	SPBC1105.08	No hits found	1e-100	34% (218/626)	0	---NA---	941
Unitranscript 690	cog	SPCC31H12.07	[U] COG5047 Vesicle coat complex COPII, subunit SEC23	0	46% (339/733)	1	Intracellular trafficking, secretion, and vesicular transport	1726
Unitranscript 691	cog	SMb20563	[M] COG0463 Glycosyltransferases involved in cell wall biogenesis	5e-08	24% (52/209)	1	Cell wall/membrane/envelope biogenesis	141
Unitranscript 692	cog	---NA---	No hits found	---NA---	---NA---	0	---NA---	---NA---
Unitranscript 693	cog	---NA---	No hits found	---NA---	---NA---	0	---NA---	---NA---
Unitranscript 694	cog	BS_yusK	[I] COG0183 Acetyl-CoA acetyltransferase	1e-62	45% (121/266)	1	Lipid transport and metabolism	494
Unitranscript 695	cog	BH3487	[I] COG0183 Acetyl-CoA acetyltransferase	7e-66	43% (154/358)	1	Lipid transport and metabolism	640
Unitranscript 696	cog	---NA---	No hits found	---NA---	---NA---	0	---NA---	---NA---
Unitranscript 697	cog	SPBC1734.11	[O] COG0484 DnaJ-class molecular chaperone with C-terminal Zn finger domain	4e-06	59% (19/32)	1	Posttranslational modification, protein turnover, chaperones	114
Unitranscript 698	cog	SPBC1734.11	[O] COG0484 DnaJ-class molecular chaperone with C-terminal Zn finger domain	1e-23	41% (60/143)	1	Posttranslational modification, protein turnover, chaperones	272
Unitranscript 699	cog	CAC3503	[MG] COG0451 Nucleoside-diphosphate-sugar epimerases	2e-16	33% (53/156)	1	---NA---	210
Unitranscript 700	cog	CAC3503	[MG] COG0451 Nucleoside-diphosphate-sugar epimerases	2e-23	33% (72/217)	1	---NA---	274
Unitranscript 701	cog	SPAC513.07	[MG] COG0451 Nucleoside-diphosphate-sugar epimerases	4e-15	37% (49/130)	1	---NA---	203
Unitranscript 702	cog	---NA---	No hits found	---NA---	---NA---	0	---NA---	---NA---
Unitranscript 703	cog	---NA---	No hits found	---NA---	---NA---	0	---NA---	---NA---
Unitranscript 704	cog	---NA---	No hits found	---NA---	---NA---	0	---NA---	---NA---
Unitranscript 705	cog	MA4652	[S] COG2013 Uncharacterized conserved protein	7e-41	37% (90/237)	1	Function unknown	423
Unitranscript 706	cog	SPBC4F6.14	[R] COG0724 RNA-binding proteins (RRM domain)	4e-08	37% (30/81)	1	General function prediction only	142
Unitranscript 707	cog	---NA---	No hits found	---NA---	---NA---	0	---NA---	---NA---
Unitranscript 708	cog	SPBC4F6.14	[R] COG0724 RNA-binding proteins (RRM domain)	5e-08	37% (30/81)	1	General function prediction only	142
Unitranscript 709	cog	---NA---	No hits found	---NA---	---NA---	0	---NA---	---NA---
Unitranscript 710	cog	---NA---	No hits found	---NA---	---NA---	0	---NA---	---NA---
Unitranscript 711	cog	---NA---	No hits found	---NA---	---NA---	0	---NA---	---NA---
Unitranscript 712	cog	BB0536	[R] COG0612 Predicted Zn-dependent peptidases	3e-31	20% (179/854)	1	General function prediction only	332
Unitranscript 713	cog	---NA---	No hits found	---NA---	---NA---	0	---NA---	---NA---
Unitranscript 714	cog	AF1946_2	[O] COG4870 Cysteine protease	8e-12	26% (61/226)	1	Posttranslational modification, protein turnover, chaperones	175
Unitranscript 715	cog	AF1946_2	[O] COG4870 Cysteine protease	4e-10	26% (55/205)	1	Posttranslational modification, protein turnover, chaperones	160
Unitranscript 716	cog	BH3872	[E] COG0346 Lactoylglutathione lyase and related lyases	9e-08	31% (38/122)	1	Amino acid transport and metabolism	136
Unitranscript 717	cog	BH3872	[E] COG0346 Lactoylglutathione lyase and related lyases	2e-06	37% (28/75)	1	Amino acid transport and metabolism	126
Unitranscript 718	cog	BH3872	[E] COG0346 Lactoylglutathione lyase and related lyases	9e-08	31% (38/122)	1	Amino acid transport and metabolism	136
Unitranscript 719	cog	SPCC830.10	[F] COG0127 Xanthosine triphosphate pyrophosphatase	2e-40	42% (78/182)	1	Nucleotide transport and metabolism	418
Unitranscript 720	cog	---NA---	No hits found	---NA---	---NA---	0	---NA---	---NA---
Unitranscript 721	cog	SPCC1620.09c	No hits found	1e-08	32% (32/97)	0	---NA---	146
Unitranscript 722	cog	SPBP4H10.05c	No hits found	5e-29	30% (97/319)	0	---NA---	322
Unitranscript 723	cog	SPAC3H5.08c	[R] COG2319 FOG: WD40 repeat	1e-44	34% (108/312)	1	General function prediction only	458
Unitranscript 724	cog	YKL120w	No hits found	3e-05	54% (20/37)	0	---NA---	106
Unitranscript 725	cog	L140856	[GEPR] COG0477 Permeases of the major facilitator superfamily	3e-47	27% (126/459)	1	---NA---	480
Unitranscript 726	cog	L140856	[GEPR] COG0477 Permeases of the major facilitator superfamily	2e-51	29% (126/431)	1	---NA---	516
Unitranscript 727	cog	YDR477w_1	[RTKL] COG0515 Serine/threonine protein kinase	5e-63	44% (120/268)	1	---NA---	616
Unitranscript 728	cog	YFR019w_3	[T] COG5253 Phosphatidylinositol-4-phosphate 5-kinase	1e-58	44% (114/255)	1	Signal transduction mechanisms	581
Unitranscript 729	cog	---NA---	No hits found	---NA---	---NA---	0	---NA---	---NA---
Unitranscript 730	cog	---NA---	No hits found	---NA---	---NA---	0	---NA---	---NA---
Unitranscript 731	cog	---NA---	No hits found	---NA---	---NA---	0	---NA---	---NA---
Unitranscript 732	cog	MA0614	[I] COG2084 3-hydroxyisobutyrate dehydrogenase and related beta-hydroxyacid dehydrogenases	2e-41	34% (96/278)	1	Lipid transport and metabolism	433
Unitranscript 733	cog	SPAC8E11.04c	[R] COG0400 Predicted esterase	1e-22	32% (64/195)	1	General function prediction only	267
Unitranscript 734	cog	MA2301_1	[S] COG4886 Leucine-rich repeat (LRR) protein	7e-13	42% (51/119)	1	Function unknown	181
Unitranscript 735	cog	SA1729	[H] COG1488 Nicotinic acid phosphoribosyltransferase	3e-72	37% (156/412)	1	Coenzyme transport and metabolism	546
Unitranscript 736	cog	SA1729	[H] COG1488 Nicotinic acid phosphoribosyltransferase	9e-76	37% (196/517)	1	Coenzyme transport and metabolism	725
Unitranscript 737	cog	asl2850	No hits found	0.0001	60% (24/40)	0	---NA---	102
Unitranscript 738	cog	BH1857	[G] COG0524 Sugar kinases, ribokinase family	2e-19	26% (84/316)	1	Carbohydrate transport and metabolism	244
Unitranscript 739	cog	TVN0087	[H] COG0314 Molybdopterin converting factor, large subunit	1e-10	41% (39/93)	1	Coenzyme transport and metabolism	156
Unitranscript 740	cog	---NA---	No hits found	---NA---	---NA---	0	---NA---	---NA---
Unitranscript 741	cog	---NA---	No hits found	---NA---	---NA---	0	---NA---	---NA---
Unitranscript 742	cog	---NA---	No hits found	---NA---	---NA---	0	---NA---	---NA---
Unitranscript 743	cog	sll1525	[F] COG0572 Uridine kinase	1e-132	65% (219/336)	1	Nucleotide transport and metabolism	1211
Unitranscript 744	cog	Rv1240	[C] COG0039 Malate/lactate dehydrogenases	3e-84	51% (166/323)	1	Energy production and conversion	801
Unitranscript 745	cog	---NA---	No hits found	---NA---	---NA---	0	---NA---	---NA---
Unitranscript 746	cog	SPBC18H10.15	[RTKL] COG0515 Serine/threonine protein kinase	9e-81	51% (132/257)	1	---NA---	669
Unitranscript 747	cog	SPAC31G5.09c	[RTKL] COG0515 Serine/threonine protein kinase	1e-44	48% (93/191)	1	---NA---	453
Unitranscript 748	cog	---NA---	No hits found	---NA---	---NA---	0	---NA---	---NA---
Unitranscript 749	cog	SPBC17D11.02c	[O] COG5243 HRD ubiquitin ligase complex, ER membrane component	3e-06	21% (89/421)	1	Posttranslational modification, protein turnover, chaperones	126
Unitranscript 750	cog	Cgl2127_1	[RTKL] COG0515 Serine/threonine protein kinase	8e-13	38% (40/105)	1	---NA---	183
Unitranscript 751	cog	ECU10g1480	No hits found	2e-08	36% (32/87)	0	---NA---	145
Unitranscript 752	cog	YDR477w_1	[RTKL] COG0515 Serine/threonine protein kinase	8e-57	39% (124/314)	1	---NA---	563
Unitranscript 753	cog	SP1184	[G] COG2723 Beta-glucosidase/6-phospho-beta-glucosidase/beta-galactosidase	1e-09	50% (26/52)	1	Carbohydrate transport and metabolism	158
Unitranscript 754	cog	SP1184	[G] COG2723 Beta-glucosidase/6-phospho-beta-glucosidase/beta-galactosidase	1e-09	50% (26/52)	1	Carbohydrate transport and metabolism	158
Unitranscript 755	cog	all1597	[I] COG3239 Fatty acid desaturase	1e-102	46% (175/374)	1	Lipid transport and metabolism	952
Unitranscript 756	cog	YOR036w	[U] COG5325 t-SNARE complex subunit, syntaxin	6e-10	38% (30/78)	1	Intracellular trafficking, secretion, and vesicular transport	155
Unitranscript 757	cog	SPAC2E12.02.02	[K] COG5169 Heat shock transcription factor	2e-08	40% (25/62)	1	Transcription	123
Unitranscript 758	cog	CAC3416	No hits found	5e-06	41% (35/84)	0	---NA---	124
Unitranscript 759	cog	CAC3416	No hits found	1e-06	39% (36/91)	0	---NA---	129
Unitranscript 760	cog	all3782	[P] COG2217 Cation transport ATPase	6e-31	45% (74/161)	1	Inorganic ion transport and metabolism	336
Unitranscript 761	cog	all3782	[P] COG2217 Cation transport ATPase	1e-154	42% (283/668)	1	Inorganic ion transport and metabolism	1300
Unitranscript 762	cog	BU522	[J] COG0089 Ribosomal protein L23	5e-07	30% (21/69)	1	Translation, ribosomal structure and biogenesis	127
Unitranscript 763	cog	PA0250	[R] COG0517 FOG: CBS domain	3e-22	39% (50/127)	1	General function prediction only	260
Unitranscript 764	cog	PA0250	[R] COG0517 FOG: CBS domain	2e-15	32% (46/141)	1	General function prediction only	200
Unitranscript 765	cog	SPBC660.15	[R] COG0724 RNA-binding proteins (RRM domain)	6e-13	47% (32/68)	1	General function prediction only	184
Unitranscript 766	cog	SSO2521	[I] COG0657 Esterase/lipase	3e-16	27% (56/204)	1	Lipid transport and metabolism	214
Unitranscript 767	cog	---NA---	No hits found	---NA---	---NA---	0	---NA---	---NA---
Unitranscript 768	cog	---NA---	No hits found	---NA---	---NA---	0	---NA---	---NA---
Unitranscript 769	cog	---NA---	No hits found	---NA---	---NA---	0	---NA---	---NA---
Unitranscript 770	cog	---NA---	No hits found	---NA---	---NA---	0	---NA---	---NA---
Unitranscript 771	cog	---NA---	No hits found	---NA---	---NA---	0	---NA---	---NA---
Unitranscript 772	cog	---NA---	No hits found	---NA---	---NA---	0	---NA---	---NA---
Unitranscript 773	cog	---NA---	No hits found	---NA---	---NA---	0	---NA---	---NA---
Unitranscript 774	cog	---NA---	No hits found	---NA---	---NA---	0	---NA---	---NA---
Unitranscript 775	cog	---NA---	No hits found	---NA---	---NA---	0	---NA---	---NA---
Unitranscript 776	cog	---NA---	No hits found	---NA---	---NA---	0	---NA---	---NA---
Unitranscript 777	cog	SPAC4D7.13	[A] COG5104 Splicing factor	2e-34	25% (110/431)	1	RNA processing and modification	371
Unitranscript 778	cog	SPAC4D7.13	[A] COG5104 Splicing factor	2e-35	28% (98/338)	1	RNA processing and modification	379
Unitranscript 779	cog	---NA---	No hits found	---NA---	---NA---	0	---NA---	---NA---
Unitranscript 780	cog	---NA---	No hits found	---NA---	---NA---	0	---NA---	---NA---
Unitranscript 781	cog	---NA---	No hits found	---NA---	---NA---	0	---NA---	---NA---
Unitranscript 782	cog	---NA---	No hits found	---NA---	---NA---	0	---NA---	---NA---
Unitranscript 783	cog	---NA---	No hits found	---NA---	---NA---	0	---NA---	---NA---
Unitranscript 784	cog	---NA---	No hits found	---NA---	---NA---	0	---NA---	---NA---
Unitranscript 785	cog	---NA---	No hits found	---NA---	---NA---	0	---NA---	---NA---
Unitranscript 786	cog	---NA---	No hits found	---NA---	---NA---	0	---NA---	---NA---
Unitranscript 787	cog	---NA---	No hits found	---NA---	---NA---	0	---NA---	---NA---
Unitranscript 788	cog	---NA---	No hits found	---NA---	---NA---	0	---NA---	---NA---
Unitranscript 789	cog	---NA---	No hits found	---NA---	---NA---	0	---NA---	---NA---
Unitranscript 790	cog	---NA---	No hits found	---NA---	---NA---	0	---NA---	---NA---
Unitranscript 791	cog	SPBC29A3.05	No hits found	1e-07	46% (23/50)	0	---NA---	134
Unitranscript 792	cog	SPCC1223.11	[T] COG0631 Serine/threonine protein phosphatase	7e-19	37% (57/151)	1	Signal transduction mechanisms	235
Unitranscript 793	cog	SPCC1223.11	[T] COG0631 Serine/threonine protein phosphatase	1e-27	38% (79/206)	1	Signal transduction mechanisms	311
Unitranscript 794	cog	SPCC1223.11	[T] COG0631 Serine/threonine protein phosphatase	8e-26	37% (63/170)	1	Signal transduction mechanisms	257
Unitranscript 795	cog	---NA---	No hits found	---NA---	---NA---	0	---NA---	---NA---
Unitranscript 796	cog	---NA---	No hits found	---NA---	---NA---	0	---NA---	---NA---
Unitranscript 797	cog	---NA---	No hits found	---NA---	---NA---	0	---NA---	---NA---
Unitranscript 798	cog	---NA---	No hits found	---NA---	---NA---	0	---NA---	---NA---
Unitranscript 799	cog	---NA---	No hits found	---NA---	---NA---	0	---NA---	---NA---
Unitranscript 800	cog	slr1643	[P] COG0369 Sulfite reductase, alpha subunit (flavoprotein)	8e-58	59% (101/170)	1	Inorganic ion transport and metabolism	567
Unitranscript 801	cog	YHL007c	[RTKL] COG0515 Serine/threonine protein kinase	1e-07	30% (24/79)	1	---NA---	133
Unitranscript 802	cog	slr1643	[P] COG0369 Sulfite reductase, alpha subunit (flavoprotein)	1e-100	54% (175/319)	1	Inorganic ion transport and metabolism	934
Unitranscript 803	cog	---NA---	No hits found	---NA---	---NA---	0	---NA---	---NA---
Unitranscript 804	cog	---NA---	No hits found	---NA---	---NA---	0	---NA---	---NA---
Unitranscript 805	cog	---NA---	No hits found	---NA---	---NA---	0	---NA---	---NA---
Unitranscript 806	cog	SSO2906	No hits found	4e-07	28% (28/97)	0	---NA---	134
Unitranscript 807	cog	---NA---	No hits found	---NA---	---NA---	0	---NA---	---NA---
Unitranscript 808	cog	SSO2906	No hits found	6e-07	29% (27/91)	0	---NA---	133
Unitranscript 809	cog	---NA---	No hits found	---NA---	---NA---	0	---NA---	---NA---
Unitranscript 810	cog	---NA---	No hits found	---NA---	---NA---	0	---NA---	---NA---
Unitranscript 811	cog	---NA---	No hits found	---NA---	---NA---	0	---NA---	---NA---
Unitranscript 812	cog	---NA---	No hits found	---NA---	---NA---	0	---NA---	---NA---
Unitranscript 813	cog	---NA---	No hits found	---NA---	---NA---	0	---NA---	---NA---
Unitranscript 814	cog	YPL154c	No hits found	1e-12	24% (90/369)	0	---NA---	180
Unitranscript 815	cog	---NA---	No hits found	---NA---	---NA---	0	---NA---	---NA---
Unitranscript 816	cog	---NA---	No hits found	---NA---	---NA---	0	---NA---	---NA---
Unitranscript 817	cog	---NA---	No hits found	---NA---	---NA---	0	---NA---	---NA---
Unitranscript 818	cog	SPBC3B8.03	[E] COG1748 Saccharopine dehydrogenase and related proteins	2e-67	33% (157/475)	1	Amino acid transport and metabolism	656
Unitranscript 819	cog	---NA---	No hits found	---NA---	---NA---	0	---NA---	---NA---
Unitranscript 820	cog	SPAC644.13c	[U] COG5080 Rab GTPase interacting factor, Golgi membrane protein	3e-21	31% (54/174)	1	Intracellular trafficking, secretion, and vesicular transport	253
Unitranscript 821	cog	---NA---	No hits found	---NA---	---NA---	0	---NA---	---NA---
Unitranscript 822	cog	---NA---	No hits found	---NA---	---NA---	0	---NA---	---NA---
Unitranscript 823	cog	---NA---	No hits found	---NA---	---NA---	0	---NA---	---NA---
Unitranscript 824	cog	---NA---	No hits found	---NA---	---NA---	0	---NA---	---NA---
Unitranscript 825	cog	sll0373	[E] COG0014 Gamma-glutamyl phosphate reductase	5e-61	40% (137/340)	1	Amino acid transport and metabolism	601
Unitranscript 826	cog	sll0373	[E] COG0014 Gamma-glutamyl phosphate reductase	3e-79	44% (165/375)	1	Amino acid transport and metabolism	758
Unitranscript 827	cog	---NA---	No hits found	---NA---	---NA---	0	---NA---	---NA---
Unitranscript 828	cog	PM0550	[C] COG0039 Malate/lactate dehydrogenases	3e-85	58% (183/313)	1	Energy production and conversion	806
Unitranscript 829	cog	SPBC3H7.15	[RTKL] COG0515 Serine/threonine protein kinase	1e-119	61% (209/340)	1	---NA---	1103
Unitranscript 830	cog	---NA---	No hits found	---NA---	---NA---	0	---NA---	---NA---
Unitranscript 831	cog	---NA---	No hits found	---NA---	---NA---	0	---NA---	---NA---
Unitranscript 832	cog	SPBC14F5.07	[A] COG5183 Protein involved in mRNA turnover and stability	2e-51	23% (205/881)	1	RNA processing and modification	520
Unitranscript 833	cog	---NA---	No hits found	---NA---	---NA---	0	---NA---	---NA---
Unitranscript 834	cog	YKL024c	[F] COG0563 Adenylate kinase and related kinases	5e-28	49% (66/134)	1	Nucleotide transport and metabolism	313
Unitranscript 835	cog	---NA---	No hits found	---NA---	---NA---	0	---NA---	---NA---
Unitranscript 836	cog	YBR082c	[O] COG5078 Ubiquitin-protein ligase	4e-64	81% (94/116)	1	Posttranslational modification, protein turnover, chaperones	547
Unitranscript 837	cog	VC2615	No hits found	1e-21	36% (69/187)	0	---NA---	258
Unitranscript 838	cog	VC2615	No hits found	2e-31	34% (94/272)	0	---NA---	345
Unitranscript 839	cog	alr2114	[M] COG0750 Predicted membrane-associated Zn-dependent proteases 1	2e-54	36% (129/352)	1	Cell wall/membrane/envelope biogenesis	540
Unitranscript 840	cog	alr2114	[M] COG0750 Predicted membrane-associated Zn-dependent proteases 1	2e-52	36% (127/352)	1	Cell wall/membrane/envelope biogenesis	523
Unitranscript 841	cog	---NA---	No hits found	---NA---	---NA---	0	---NA---	---NA---
Unitranscript 842	cog	---NA---	No hits found	---NA---	---NA---	0	---NA---	---NA---
Unitranscript 843	cog	SMc02487	[C] COG1249 Pyruvate/2-oxoglutarate dehydrogenase complex, dihydrolipoamide dehydrogenase (E3) component, and related enzymes	1e-145	56% (255/451)	1	Energy production and conversion	1327
Unitranscript 844	cog	PA4356	[C] COG1902 NADH:flavin oxidoreductases, Old Yellow Enzyme family	0.0001	52% (21/40)	1	Energy production and conversion	102
Unitranscript 845	cog	SPAC31G5.09c	[RTKL] COG0515 Serine/threonine protein kinase	1e-65	40% (145/360)	1	---NA---	639
Unitranscript 846	cog	SPAC31G5.09c	[RTKL] COG0515 Serine/threonine protein kinase	2e-75	45% (151/334)	1	---NA---	726
Unitranscript 847	cog	TM0036	[F] COG1618 Predicted nucleotide kinase	7e-22	42% (42/98)	1	Nucleotide transport and metabolism	187
Unitranscript 848	cog	TM0036	[F] COG1618 Predicted nucleotide kinase	2e-24	40% (70/175)	1	Nucleotide transport and metabolism	286
Unitranscript 849	cog	---NA---	No hits found	---NA---	---NA---	0	---NA---	---NA---
Unitranscript 850	cog	---NA---	No hits found	---NA---	---NA---	0	---NA---	---NA---
Unitranscript 851	cog	---NA---	No hits found	---NA---	---NA---	0	---NA---	---NA---
Unitranscript 852	cog	SPAC17A2.09c	[R] COG0724 RNA-binding proteins (RRM domain)	2e-56	40% (120/298)	1	General function prediction only	558
Unitranscript 853	cog	SPAC17A2.09c	[R] COG0724 RNA-binding proteins (RRM domain)	2e-56	40% (120/298)	1	General function prediction only	558
Unitranscript 854	cog	RSp0690	[Q] COG0179 2-keto-4-pentenoate hydratase/2-oxohepta-3-ene-1,7-dioic acid hydratase (catechol pathway)	1e-113	59% (126/213)	1	Secondary metabolites biosynthesis, transport and catabolism	667
Unitranscript 855	cog	RSp0690	[Q] COG0179 2-keto-4-pentenoate hydratase/2-oxohepta-3-ene-1,7-dioic acid hydratase (catechol pathway)	3e-29	65% (61/93)	1	Secondary metabolites biosynthesis, transport and catabolism	323
Unitranscript 856	cog	PA4191	[R] COG3491 Isopenicillin N synthase and related dioxygenases	6e-14	30% (77/254)	1	General function prediction only	191
Unitranscript 857	cog	all4725	[H] COG0113 Delta-aminolevulinic acid dehydratase	1e-79	59% (105/176)	1	Coenzyme transport and metabolism	536
Unitranscript 858	cog	all4725	[H] COG0113 Delta-aminolevulinic acid dehydratase	4e-90	53% (164/305)	1	Coenzyme transport and metabolism	847
Unitranscript 859	cog	lin2920	[P] COG0753 Catalase	1e-125	48% (220/451)	1	Inorganic ion transport and metabolism	1154
Unitranscript 860	cog	sll0716	[U] COG0681 Signal peptidase I	2e-33	49% (70/141)	1	Intracellular trafficking, secretion, and vesicular transport	358
Unitranscript 861	cog	sll0716	[U] COG0681 Signal peptidase I	1e-29	52% (39/75)	1	Intracellular trafficking, secretion, and vesicular transport	196
Unitranscript 862	cog	sll0716	[U] COG0681 Signal peptidase I	3e-33	49% (70/141)	1	Intracellular trafficking, secretion, and vesicular transport	358
Unitranscript 863	cog	---NA---	No hits found	---NA---	---NA---	0	---NA---	---NA---
Unitranscript 864	cog	---NA---	No hits found	---NA---	---NA---	0	---NA---	---NA---
Unitranscript 865	cog	SPAC19D5.04	[O] COG5021 Ubiquitin-protein ligase	1e-124	37% (279/746)	1	Posttranslational modification, protein turnover, chaperones	1150
Unitranscript 866	cog	lin2274	[GEPR] COG0477 Permeases of the major facilitator superfamily	8e-05	24% (38/154)	1	---NA---	115
Unitranscript 867	cog	---NA---	No hits found	---NA---	---NA---	0	---NA---	---NA---
Unitranscript 868	cog	---NA---	No hits found	---NA---	---NA---	0	---NA---	---NA---
Unitranscript 869	cog	mlr6684	[R] COG0596 Predicted hydrolases or acyltransferases (alpha/beta hydrolase superfamily)	5e-08	27% (69/250)	1	General function prediction only	139
Unitranscript 870	cog	mlr6684	[R] COG0596 Predicted hydrolases or acyltransferases (alpha/beta hydrolase superfamily)	3e-11	25% (64/250)	1	General function prediction only	171
Unitranscript 871	cog	YDR477w_1	[RTKL] COG0515 Serine/threonine protein kinase	2e-69	43% (134/308)	1	---NA---	673
Unitranscript 872	cog	SPAC890.03	[RTKL] COG0515 Serine/threonine protein kinase	2e-12	32% (49/151)	1	---NA---	179
Unitranscript 873	cog	---NA---	No hits found	---NA---	---NA---	0	---NA---	---NA---
Unitranscript 874	cog	---NA---	No hits found	---NA---	---NA---	0	---NA---	---NA---
Unitranscript 875	cog	Rv3377c	No hits found	9e-14	26% (72/276)	0	---NA---	194
Unitranscript 876	cog	Rv3377c	No hits found	9e-14	26% (72/276)	0	---NA---	194
Unitranscript 877	cog	PA1649	[IQR] COG1028 Dehydrogenases with different specificities (related to short-chain alcohol dehydrogenases)	2e-37	38% (97/254)	1	---NA---	392
Unitranscript 878	cog	PA1649	[IQR] COG1028 Dehydrogenases with different specificities (related to short-chain alcohol dehydrogenases)	2e-38	39% (101/254)	1	---NA---	399
Unitranscript 879	cog	PAB0812	[L] COG0419 ATPase involved in DNA repair	2e-11	21% (124/567)	1	Replication, recombination and repair	172
Unitranscript 880	cog	---NA---	No hits found	---NA---	---NA---	0	---NA---	---NA---
Unitranscript 881	cog	YBR082c	[O] COG5078 Ubiquitin-protein ligase	1e-68	81% (114/140)	1	Posttranslational modification, protein turnover, chaperones	663
Unitranscript 882	cog	SPBC660.15	[R] COG0724 RNA-binding proteins (RRM domain)	8e-11	40% (33/82)	1	General function prediction only	163
Unitranscript 883	cog	SPBC119.02	[O] COG5078 Ubiquitin-protein ligase	2e-71	81% (120/147)	1	Posttranslational modification, protein turnover, chaperones	685
Unitranscript 884	cog	---NA---	No hits found	---NA---	---NA---	0	---NA---	---NA---
Unitranscript 885	cog	all4834	[R] COG2319 FOG: WD40 repeat	3e-31	31% (104/329)	1	General function prediction only	341
Unitranscript 886	cog	YGL205w	[I] COG1960 Acyl-CoA dehydrogenases	2e-51	35% (112/319)	1	Lipid transport and metabolism	439
Unitranscript 887	cog	---NA---	No hits found	---NA---	---NA---	0	---NA---	---NA---
Unitranscript 888	cog	RSp0672	No hits found	2e-08	28% (61/212)	0	---NA---	147
Unitranscript 889	cog	SPBC13A2.03	[I] COG0575 CDP-diglyceride synthetase	2e-86	39% (169/427)	1	Lipid transport and metabolism	817
Unitranscript 890	cog	---NA---	No hits found	---NA---	---NA---	0	---NA---	---NA---
Unitranscript 891	cog	---NA---	No hits found	---NA---	---NA---	0	---NA---	---NA---
Unitranscript 892	cog	---NA---	No hits found	---NA---	---NA---	0	---NA---	---NA---
Unitranscript 893	cog	SPBC3B9.01	No hits found	1e-10	34% (49/141)	0	---NA---	163
Unitranscript 894	cog	SPAC22E12.16c	[TDBLU] COG5032 Phosphatidylinositol kinase and protein kinases of the PI-3 kinase family	2e-73	32% (206/629)	1	---NA---	708
Unitranscript 895	cog	---NA---	No hits found	---NA---	---NA---	0	---NA---	---NA---
Unitranscript 896	cog	---NA---	No hits found	---NA---	---NA---	0	---NA---	---NA---
Unitranscript 897	cog	---NA---	No hits found	---NA---	---NA---	0	---NA---	---NA---
Unitranscript 898	cog	---NA---	No hits found	---NA---	---NA---	0	---NA---	---NA---
Unitranscript 899	cog	---NA---	No hits found	---NA---	---NA---	0	---NA---	---NA---
Unitranscript 900	cog	---NA---	No hits found	---NA---	---NA---	0	---NA---	---NA---
Unitranscript 901	cog	---NA---	No hits found	---NA---	---NA---	0	---NA---	---NA---
Unitranscript 902	cog	YGL096w	No hits found	7e-10	49% (30/61)	0	---NA---	159
Unitranscript 903	cog	---NA---	No hits found	---NA---	---NA---	0	---NA---	---NA---
Unitranscript 904	cog	---NA---	No hits found	---NA---	---NA---	0	---NA---	---NA---
Unitranscript 905	cog	sll0819	No hits found	3e-28	43% (66/153)	0	---NA---	318
Unitranscript 906	cog	sll0819	No hits found	3e-28	43% (66/153)	0	---NA---	318
Unitranscript 907	cog	---NA---	No hits found	---NA---	---NA---	0	---NA---	---NA---
Unitranscript 908	cog	BH2806	[I] COG0657 Esterase/lipase	1e-06	33% (24/72)	1	Lipid transport and metabolism	123
Unitranscript 909	cog	---NA---	No hits found	---NA---	---NA---	0	---NA---	---NA---
Unitranscript 910	cog	SPBC800.05c	[Z] COG5023 Tubulin	8e-10	66% (30/45)	1	Cytoskeleton	146
Unitranscript 911	cog	---NA---	No hits found	---NA---	---NA---	0	---NA---	---NA---
Unitranscript 912	cog	SPBC800.05c	[Z] COG5023 Tubulin	1e-134	62% (222/358)	1	Cytoskeleton	1229
Unitranscript 913	cog	YNL241c	[G] COG0364 Glucose-6-phosphate 1-dehydrogenase	4e-75	48% (148/307)	1	Carbohydrate transport and metabolism	719
Unitranscript 914	cog	SPCC285.17	[B] COG5531 SWIB-domain-containing proteins implicated in chromatin remodeling	9e-11	48% (29/60)	1	Chromatin structure and dynamics	161
Unitranscript 915	cog	---NA---	No hits found	---NA---	---NA---	0	---NA---	---NA---
Unitranscript 916	cog	CAC0404_1	[RTKL] COG0515 Serine/threonine protein kinase	8e-17	31% (75/235)	1	---NA---	218
Unitranscript 917	cog	BS_yloP_1	[RTKL] COG0515 Serine/threonine protein kinase	3e-17	29% (63/211)	1	---NA---	222
Unitranscript 918	cog	---NA---	No hits found	---NA---	---NA---	0	---NA---	---NA---
Unitranscript 919	cog	---NA---	No hits found	---NA---	---NA---	0	---NA---	---NA---
Unitranscript 920	cog	---NA---	No hits found	---NA---	---NA---	0	---NA---	---NA---
Unitranscript 921	cog	---NA---	No hits found	---NA---	---NA---	0	---NA---	---NA---
Unitranscript 922	cog	---NA---	No hits found	---NA---	---NA---	0	---NA---	---NA---
Unitranscript 923	cog	---NA---	No hits found	---NA---	---NA---	0	---NA---	---NA---
Unitranscript 924	cog	SPBC9B6.05c	[K] COG1958 Small nuclear ribonucleoprotein (snRNP) homolog	4e-19	52% (47/90)	1	Transcription	234
Unitranscript 925	cog	PAE3199	[L] COG1194 A/G-specific DNA glycosylase	3e-06	29% (31/105)	1	Replication, recombination and repair	125
Unitranscript 926	cog	all4960	[R] COG0661 Predicted unusual protein kinase	1e-153	48% (274/568)	1	General function prediction only	1392
Unitranscript 927	cog	---NA---	No hits found	---NA---	---NA---	0	---NA---	---NA---
Unitranscript 928	cog	---NA---	No hits found	---NA---	---NA---	0	---NA---	---NA---
Unitranscript 929	cog	---NA---	No hits found	---NA---	---NA---	0	---NA---	---NA---
Unitranscript 930	cog	---NA---	No hits found	---NA---	---NA---	0	---NA---	---NA---
Unitranscript 931	cog	---NA---	No hits found	---NA---	---NA---	0	---NA---	---NA---
Unitranscript 932	cog	---NA---	No hits found	---NA---	---NA---	0	---NA---	---NA---
Unitranscript 933	cog	---NA---	No hits found	---NA---	---NA---	0	---NA---	---NA---
Unitranscript 934	cog	SPAC2F3.15	[RTKL] COG0515 Serine/threonine protein kinase	1e-63	53% (120/225)	1	---NA---	622
Unitranscript 935	cog	SPBP8B7.25	[O] COG0652 Peptidyl-prolyl cis-trans isomerase (rotamase) - cyclophilin family	7e-48	55% (91/165)	1	Posttranslational modification, protein turnover, chaperones	485
Unitranscript 936	cog	SPBC13G1.12	[N] COG5491 Conserved protein implicated in secretion	2e-25	42% (68/160)	1	Cell motility	289
Unitranscript 937	cog	SPBC29A10.12	No hits found	7e-06	31% (24/77)	0	---NA---	120
Unitranscript 938	cog	---NA---	No hits found	---NA---	---NA---	0	---NA---	---NA---
Unitranscript 939	cog	---NA---	No hits found	---NA---	---NA---	0	---NA---	---NA---
Unitranscript 940	cog	---NA---	No hits found	---NA---	---NA---	0	---NA---	---NA---
Unitranscript 941	cog	---NA---	No hits found	---NA---	---NA---	0	---NA---	---NA---
Unitranscript 942	cog	SPBC409.05	[O] COG5201 SCF ubiquitin ligase, SKP1 component	4e-24	63% (35/55)	1	Posttranslational modification, protein turnover, chaperones	180
Unitranscript 943	cog	SPBC409.05	[O] COG5201 SCF ubiquitin ligase, SKP1 component	9e-25	63% (35/55)	1	Posttranslational modification, protein turnover, chaperones	180
Unitranscript 944	cog	alr1883_5	[T] COG0784 FOG: CheY-like receiver	1e-10	33% (38/114)	1	Signal transduction mechanisms	168
Unitranscript 945	cog	---NA---	No hits found	---NA---	---NA---	0	---NA---	---NA---
Unitranscript 946	cog	---NA---	No hits found	---NA---	---NA---	0	---NA---	---NA---
Unitranscript 947	cog	---NA---	No hits found	---NA---	---NA---	0	---NA---	---NA---
Unitranscript 948	cog	---NA---	No hits found	---NA---	---NA---	0	---NA---	---NA---
Unitranscript 949	cog	---NA---	No hits found	---NA---	---NA---	0	---NA---	---NA---
Unitranscript 950	cog	SPBC11B10.09	[RTKL] COG0515 Serine/threonine protein kinase	6e-35	56% (58/102)	1	---NA---	337
Unitranscript 951	cog	---NA---	No hits found	---NA---	---NA---	0	---NA---	---NA---
Unitranscript 952	cog	SPBC11B10.09	[RTKL] COG0515 Serine/threonine protein kinase	6e-39	55% (71/127)	1	---NA---	409
Unitranscript 953	cog	ECU06g0830	[A] COG5183 Protein involved in mRNA turnover and stability	5e-06	43% (21/48)	1	RNA processing and modification	123
Unitranscript 954	cog	ECU06g0830	[A] COG5183 Protein involved in mRNA turnover and stability	3e-06	43% (21/48)	1	RNA processing and modification	123
Unitranscript 955	cog	ECU06g0830	[A] COG5183 Protein involved in mRNA turnover and stability	2e-07	36% (29/79)	1	RNA processing and modification	135
Unitranscript 956	cog	---NA---	No hits found	---NA---	---NA---	0	---NA---	---NA---
Unitranscript 957	cog	BS_bcsA	[Q] COG3424 Predicted naringenin-chalcone synthase	5e-11	24% (66/266)	1	Secondary metabolites biosynthesis, transport and catabolism	167
Unitranscript 958	cog	---NA---	No hits found	---NA---	---NA---	0	---NA---	---NA---
Unitranscript 959	cog	SPBC16H5.07c	[T] COG0639 Diadenosine tetraphosphatase and related serine/threonine protein phosphatases	1e-142	68% (240/348)	1	Signal transduction mechanisms	1296
Unitranscript 960	cog	---NA---	No hits found	---NA---	---NA---	0	---NA---	---NA---
Unitranscript 961	cog	---NA---	No hits found	---NA---	---NA---	0	---NA---	---NA---
Unitranscript 962	cog	---NA---	No hits found	---NA---	---NA---	0	---NA---	---NA---
Unitranscript 963	cog	---NA---	No hits found	---NA---	---NA---	0	---NA---	---NA---
Unitranscript 964	cog	---NA---	No hits found	---NA---	---NA---	0	---NA---	---NA---
Unitranscript 965	cog	alr4015	[Q] COG0767 ABC-type transport system involved in resistance to organic solvents, permease component	5e-73	51% (133/257)	1	Secondary metabolites biosynthesis, transport and catabolism	700
Unitranscript 966	cog	---NA---	No hits found	---NA---	---NA---	0	---NA---	---NA---
Unitranscript 967	cog	---NA---	No hits found	---NA---	---NA---	0	---NA---	---NA---
Unitranscript 968	cog	SPAC869.07c	No hits found	2e-70	45% (135/296)	0	---NA---	683
Unitranscript 969	cog	SPAC869.07c	No hits found	2e-77	39% (164/413)	0	---NA---	744
Unitranscript 970	cog	SPCC18.14c	[J] COG0244 Ribosomal protein L10	4e-70	44% (135/302)	1	Translation, ribosomal structure and biogenesis	675
Unitranscript 971	cog	YKL035w	[G] COG4284 UDP-glucose pyrophosphorylase	2e-53	54% (111/203)	1	Carbohydrate transport and metabolism	531
Unitranscript 972	cog	---NA---	No hits found	---NA---	---NA---	0	---NA---	---NA---
Unitranscript 973	cog	YDL058w	No hits found	5e-37	21% (260/1234)	0	---NA---	394
Unitranscript 974	cog	YDL058w	No hits found	8e-38	20% (230/1123)	0	---NA---	401
Unitranscript 975	cog	---NA---	No hits found	---NA---	---NA---	0	---NA---	---NA---
Unitranscript 976	cog	---NA---	No hits found	---NA---	---NA---	0	---NA---	---NA---
Unitranscript 977	cog	YCR011c_2	[V] COG1131 ABC-type multidrug transport system, ATPase component	2e-49	42% (113/269)	1	Defense mechanisms	498
Unitranscript 978	cog	SPBP8B7.11	No hits found	3e-19	24% (109/445)	0	---NA---	237
Unitranscript 979	cog	---NA---	No hits found	---NA---	---NA---	0	---NA---	---NA---
Unitranscript 980	cog	---NA---	No hits found	---NA---	---NA---	0	---NA---	---NA---
Unitranscript 981	cog	---NA---	No hits found	---NA---	---NA---	0	---NA---	---NA---
Unitranscript 982	cog	---NA---	No hits found	---NA---	---NA---	0	---NA---	---NA---
Unitranscript 983	cog	YAL030w	[U] COG5143 Synaptobrevin/VAMP-like protein	2e-10	37% (31/82)	1	Intracellular trafficking, secretion, and vesicular transport	158
Unitranscript 984	cog	SPAC1F5.06	[O] COG0443 Molecular chaperone	3e-56	29% (129/433)	1	Posttranslational modification, protein turnover, chaperones	558
Unitranscript 985	cog	---NA---	No hits found	---NA---	---NA---	0	---NA---	---NA---
Unitranscript 986	cog	CC0835	[LKJ] COG0513 Superfamily II DNA and RNA helicases	7e-18	30% (65/213)	1	---NA---	228
Unitranscript 987	cog	SPBC18E5.04	[J] COG0197 Ribosomal protein L16/L10E	5e-07	46% (23/49)	1	Translation, ribosomal structure and biogenesis	122
Unitranscript 988	cog	SPAP7G5.05	[J] COG0197 Ribosomal protein L16/L10E	2e-77	67% (138/204)	1	Translation, ribosomal structure and biogenesis	740
Unitranscript 989	cog	SPBC2A9.03	[R] COG2319 FOG: WD40 repeat	3e-36	31% (122/387)	1	General function prediction only	384
Unitranscript 990	cog	---NA---	No hits found	---NA---	---NA---	0	---NA---	---NA---
Unitranscript 991	cog	---NA---	No hits found	---NA---	---NA---	0	---NA---	---NA---
Unitranscript 992	cog	---NA---	No hits found	---NA---	---NA---	0	---NA---	---NA---
Unitranscript 993	cog	SPAC4D7.05	[R] COG2319 FOG: WD40 repeat	1e-77	43% (142/324)	1	General function prediction only	742
Unitranscript 994	cog	mlr1135	[O] COG0625 Glutathione S-transferase	7e-13	37% (41/109)	1	Posttranslational modification, protein turnover, chaperones	181
Unitranscript 995	cog	mlr1135	[O] COG0625 Glutathione S-transferase	5e-13	38% (41/107)	1	Posttranslational modification, protein turnover, chaperones	181
Unitranscript 996	cog	mlr1135	[O] COG0625 Glutathione S-transferase	5e-12	36% (37/101)	1	Posttranslational modification, protein turnover, chaperones	173
Unitranscript 997	cog	NMB1953	[O] COG0625 Glutathione S-transferase	7e-12	25% (52/201)	1	Posttranslational modification, protein turnover, chaperones	176
Unitranscript 998	cog	PA3083	[E] COG0308 Aminopeptidase N	0	46% (444/949)	1	Amino acid transport and metabolism	2168
Unitranscript 999	cog	TM1484	[E] COG3591 V8-like Glu-specific endopeptidase	2e-29	63% (65/103)	1	Amino acid transport and metabolism	321
Unitranscript 1000	cog	SPAC227.06	No hits found	2e-17	31% (54/170)	0	---NA---	219
Unitranscript 1001	cog	YDR091c	[R] COG1245 Predicted ATPase, RNase L inhibitor (RLI) homolog	0	68% (417/611)	1	General function prediction only	2174
Unitranscript 1002	cog	YDR091c	[R] COG1245 Predicted ATPase, RNase L inhibitor (RLI) homolog	0	68% (391/568)	1	General function prediction only	2019
Unitranscript 1003	cog	SPAC589.05c	No hits found	2e-36	32% (105/323)	0	---NA---	384
Unitranscript 1004	cog	SPAC869.04	[C] COG2421 Predicted acetamidase/formamidase	5e-82	51% (162/314)	1	Energy production and conversion	779
Unitranscript 1005	cog	SPBC119.02	[O] COG5078 Ubiquitin-protein ligase	9e-42	77% (78/101)	1	Posttranslational modification, protein turnover, chaperones	430
Unitranscript 1006	cog	---NA---	No hits found	---NA---	---NA---	0	---NA---	---NA---
Unitranscript 1007	cog	---NA---	No hits found	---NA---	---NA---	0	---NA---	---NA---
Unitranscript 1008	cog	ECU11g1690	[KAD] COG5147 Myb superfamily proteins, including transcription factors and mRNA splicing factors	2e-09	36% (29/79)	1	---NA---	152
Unitranscript 1009	cog	---NA---	No hits found	---NA---	---NA---	0	---NA---	---NA---
Unitranscript 1010	cog	---NA---	No hits found	---NA---	---NA---	0	---NA---	---NA---
Unitranscript 1011	cog	YML072c	[R] COG5038 Ca2+-dependent lipid-binding protein, contains C2 domain	5e-06	40% (27/67)	1	General function prediction only	116
Unitranscript 1012	cog	ECU01g1250	[R] COG5038 Ca2+-dependent lipid-binding protein, contains C2 domain	6e-11	19% (52/261)	1	General function prediction only	168
Unitranscript 1013	cog	YML072c	[R] COG5038 Ca2+-dependent lipid-binding protein, contains C2 domain	5e-11	22% (92/418)	1	General function prediction only	168
Unitranscript 1014	cog	---NA---	No hits found	---NA---	---NA---	0	---NA---	---NA---
Unitranscript 1015	cog	alr5129	[R] COG0727 Predicted Fe-S-cluster oxidoreductase	2e-24	42% (48/113)	1	General function prediction only	283
Unitranscript 1016	cog	alr5129	[R] COG0727 Predicted Fe-S-cluster oxidoreductase	2e-19	45% (42/92)	1	General function prediction only	242
Unitranscript 1017	cog	YPR035w	[E] COG0174 Glutamine synthetase	1e-111	56% (189/335)	1	Amino acid transport and metabolism	1032
Unitranscript 1018	cog	SPAC1071.08	[J] COG2058 Ribosomal protein L12E/L44/L45/RPP1/RPP2	6e-14	59% (37/62)	1	Translation, ribosomal structure and biogenesis	188
Unitranscript 1019	cog	SPAC1071.08	[J] COG2058 Ribosomal protein L12E/L44/L45/RPP1/RPP2	1e-18	60% (45/74)	1	Translation, ribosomal structure and biogenesis	228
Unitranscript 1020	cog	SPAC19G12.14	[T] COG5253 Phosphatidylinositol-4-phosphate 5-kinase	2e-60	36% (156/430)	1	Signal transduction mechanisms	594
Unitranscript 1021	cog	SPAC1071.08	[J] COG2058 Ribosomal protein L12E/L44/L45/RPP1/RPP2	9e-14	59% (37/62)	1	Translation, ribosomal structure and biogenesis	188
Unitranscript 1022	cog	SPCC16C4.12	[R] COG0456 Acetyltransferases	1e-40	53% (88/165)	1	General function prediction only	419
Unitranscript 1023	cog	---NA---	No hits found	---NA---	---NA---	0	---NA---	---NA---
Unitranscript 1024	cog	---NA---	No hits found	---NA---	---NA---	0	---NA---	---NA---
Unitranscript 1025	cog	---NA---	No hits found	---NA---	---NA---	0	---NA---	---NA---
Unitranscript 1026	cog	YDL006w	[T] COG0631 Serine/threonine protein phosphatase	1e-17	44% (46/104)	1	Signal transduction mechanisms	224
Unitranscript 1027	cog	SPAC2G11.07c	[T] COG0631 Serine/threonine protein phosphatase	4e-26	34% (93/266)	1	Signal transduction mechanisms	299
Unitranscript 1028	cog	---NA---	No hits found	---NA---	---NA---	0	---NA---	---NA---
Unitranscript 1029	cog	SMc03991	[V] COG1132 ABC-type multidrug transport system, ATPase and permease components	2e-74	33% (208/617)	1	Defense mechanisms	715
Unitranscript 1030	cog	---NA---	No hits found	---NA---	---NA---	0	---NA---	---NA---
Unitranscript 1031	cog	SPAC1687.22c	[J] COG5099 RNA-binding protein of the Puf family, translational repressor	8e-91	48% (164/339)	1	Translation, ribosomal structure and biogenesis	858
Unitranscript 1032	cog	MT3584	No hits found	3e-06	25% (62/242)	0	---NA---	127
Unitranscript 1033	cog	---NA---	No hits found	---NA---	---NA---	0	---NA---	---NA---
Unitranscript 1034	cog	---NA---	No hits found	---NA---	---NA---	0	---NA---	---NA---
Unitranscript 1035	cog	alr3213	No hits found	2e-26	30% (99/326)	0	---NA---	301
Unitranscript 1036	cog	SPAC29A4.08c	No hits found	4e-31	37% (80/212)	0	---NA---	340
Unitranscript 1037	cog	YLR399c	[BK] COG5076 Transcription factor involved in chromatin remodeling, contains bromodomain	4e-16	30% (49/159)	1	---NA---	211
Unitranscript 1038	cog	---NA---	No hits found	---NA---	---NA---	0	---NA---	---NA---
Unitranscript 1039	cog	SPBC887.12	[P] COG0474 Cation transport ATPase	1e-168	35% (375/1069)	1	Inorganic ion transport and metabolism	1530
Unitranscript 1040	cog	YML072c	[R] COG5038 Ca2+-dependent lipid-binding protein, contains C2 domain	2e-25	27% (107/385)	1	General function prediction only	291
Unitranscript 1041	cog	YNL087w	[R] COG5038 Ca2+-dependent lipid-binding protein, contains C2 domain	4e-18	25% (80/316)	1	General function prediction only	227
Unitranscript 1042	cog	---NA---	No hits found	---NA---	---NA---	0	---NA---	---NA---
Unitranscript 1043	cog	SPAC1002.05c	No hits found	1e-48	35% (136/387)	0	---NA---	495
Unitranscript 1044	cog	---NA---	No hits found	---NA---	---NA---	0	---NA---	---NA---
Unitranscript 1045	cog	---NA---	No hits found	---NA---	---NA---	0	---NA---	---NA---
Unitranscript 1046	cog	SPAC1F5.02	[OC] COG0526 Thiol-disulfide isomerase and thioredoxins	2e-53	32% (148/461)	1	---NA---	532
Unitranscript 1047	cog	SPAC1F5.02	[OC] COG0526 Thiol-disulfide isomerase and thioredoxins	6e-48	32% (141/437)	1	---NA---	486
Unitranscript 1048	cog	---NA---	No hits found	---NA---	---NA---	0	---NA---	---NA---
Unitranscript 1049	cog	YLR043c	[OC] COG0526 Thiol-disulfide isomerase and thioredoxins	8e-17	49% (40/81)	1	---NA---	212
Unitranscript 1050	cog	---NA---	No hits found	---NA---	---NA---	0	---NA---	---NA---
Unitranscript 1051	cog	PA2843	[E] COG3200 3-deoxy-D-arabino-heptulosonate 7-phosphate (DAHP) synthase	1e-159	61% (272/444)	1	Amino acid transport and metabolism	1443
Unitranscript 1052	cog	SPBC409.05	[O] COG5201 SCF ubiquitin ligase, SKP1 component	1e-12	39% (41/105)	1	Posttranslational modification, protein turnover, chaperones	180
Unitranscript 1053	cog	SPBC409.05	[O] COG5201 SCF ubiquitin ligase, SKP1 component	4e-31	44% (69/154)	1	Posttranslational modification, protein turnover, chaperones	336
Unitranscript 1054	cog	CC3450	[C] COG0712 F0F1-type ATP synthase, delta subunit (mitochondrial oligomycin sensitivity protein)	8e-13	28% (45/157)	1	Energy production and conversion	180
Unitranscript 1055	cog	---NA---	No hits found	---NA---	---NA---	0	---NA---	---NA---
Unitranscript 1056	cog	---NA---	No hits found	---NA---	---NA---	0	---NA---	---NA---
Unitranscript 1057	cog	YFL041w	[Q] COG2132 Putative multicopper oxidases	2e-27	25% (116/451)	1	Secondary metabolites biosynthesis, transport and catabolism	308
Unitranscript 1058	cog	YFL041w	[Q] COG2132 Putative multicopper oxidases	1e-45	26% (153/579)	1	Secondary metabolites biosynthesis, transport and catabolism	465
Unitranscript 1059	cog	YMR058w	[Q] COG2132 Putative multicopper oxidases	3e-15	45% (38/84)	1	Secondary metabolites biosynthesis, transport and catabolism	193
Unitranscript 1060	cog	---NA---	No hits found	---NA---	---NA---	0	---NA---	---NA---
Unitranscript 1061	cog	---NA---	No hits found	---NA---	---NA---	0	---NA---	---NA---
Unitranscript 1062	cog	slr0399	[MG] COG0702 Predicted nucleoside-diphosphate-sugar epimerases	3e-11	25% (65/259)	1	---NA---	166
Unitranscript 1063	cog	CC0094	[IQR] COG1028 Dehydrogenases with different specificities (related to short-chain alcohol dehydrogenases)	6e-39	39% (100/256)	1	---NA---	407
Unitranscript 1064	cog	---NA---	No hits found	---NA---	---NA---	0	---NA---	---NA---
Unitranscript 1065	cog	---NA---	No hits found	---NA---	---NA---	0	---NA---	---NA---
Unitranscript 1066	cog	---NA---	No hits found	---NA---	---NA---	0	---NA---	---NA---
Unitranscript 1067	cog	---NA---	No hits found	---NA---	---NA---	0	---NA---	---NA---
Unitranscript 1068	cog	SPBC776.09	[LKJ] COG0513 Superfamily II DNA and RNA helicases	1e-177	74% (299/399)	1	---NA---	1598
Unitranscript 1069	cog	---NA---	No hits found	---NA---	---NA---	0	---NA---	---NA---
Unitranscript 1070	cog	ECU11g0870	[MI] COG0615 Cytidylyltransferase	2e-50	39% (107/272)	1	---NA---	509
Unitranscript 1071	cog	ECU11g0870	[MI] COG0615 Cytidylyltransferase	7e-52	35% (121/342)	1	---NA---	521
Unitranscript 1072	cog	MTH1093	[V] COG1131 ABC-type multidrug transport system, ATPase component	2e-43	35% (111/316)	1	Defense mechanisms	448
Unitranscript 1073	cog	Ta0641m	[V] COG1131 ABC-type multidrug transport system, ATPase component	3e-21	39% (47/118)	1	Defense mechanisms	252
Unitranscript 1074	cog	alr0819	No hits found	8e-10	49% (28/57)	0	---NA---	153
Unitranscript 1075	cog	slr2075	[O] COG0234 Co-chaperonin GroES (HSP10)	3e-20	51% (49/95)	1	Posttranslational modification, protein turnover, chaperones	251
Unitranscript 1076	cog	SPAC13A11.03	[DR] COG5124 Protein predicted to be involved in meiotic recombination	1e-16	31% (66/208)	1	---NA---	218
Unitranscript 1077	cog	---NA---	No hits found	---NA---	---NA---	0	---NA---	---NA---
Unitranscript 1078	cog	---NA---	No hits found	---NA---	---NA---	0	---NA---	---NA---
Unitranscript 1079	cog	SPAC343.11c	No hits found	1e-05	33% (21/62)	0	---NA---	122
Unitranscript 1080	cog	FN1728	[O] COG2039 Pyrrolidone-carboxylate peptidase (N-terminal pyroglutamyl peptidase)	7e-05	44% (25/56)	1	Posttranslational modification, protein turnover, chaperones	111
Unitranscript 1081	cog	SPBC16H5.07c	[T] COG0639 Diadenosine tetraphosphatase and related serine/threonine protein phosphatases	1e-131	71% (215/302)	1	Signal transduction mechanisms	1201
Unitranscript 1082	cog	SPBC16H5.07c	[T] COG0639 Diadenosine tetraphosphatase and related serine/threonine protein phosphatases	1e-143	78% (220/281)	1	Signal transduction mechanisms	1251
Unitranscript 1083	cog	DR1838	[TK] COG0317 Guanosine polyphosphate pyrophosphohydrolases/synthetases	1e-102	41% (232/560)	1	---NA---	961
Unitranscript 1084	cog	SPBC691.03c	No hits found	1e-118	39% (235/597)	0	---NA---	1093
Unitranscript 1085	cog	---NA---	No hits found	---NA---	---NA---	0	---NA---	---NA---
Unitranscript 1086	cog	---NA---	No hits found	---NA---	---NA---	0	---NA---	---NA---
Unitranscript 1087	cog	---NA---	No hits found	---NA---	---NA---	0	---NA---	---NA---
Unitranscript 1088	cog	YJL085w	No hits found	6e-05	23% (36/153)	0	---NA---	115
Unitranscript 1089	cog	SPAC19E9.02	[RTKL] COG0515 Serine/threonine protein kinase	2e-32	31% (99/317)	1	---NA---	352
Unitranscript 1090	cog	---NA---	No hits found	---NA---	---NA---	0	---NA---	---NA---
Unitranscript 1091	cog	SPBP8B7.24c	No hits found	4e-32	54% (61/112)	0	---NA---	343
Unitranscript 1092	cog	SPAC631.02	[BK] COG5076 Transcription factor involved in chromatin remodeling, contains bromodomain	2e-19	31% (63/201)	1	---NA---	244
Unitranscript 1093	cog	SPAC6G9.11	[U] COG5143 Synaptobrevin/VAMP-like protein	1e-09	44% (28/63)	1	Intracellular trafficking, secretion, and vesicular transport	155
Unitranscript 1094	cog	SPAC22F8.10c	[A] COG5182 Splicing factor 3b, subunit 2	2e-90	40% (205/503)	1	RNA processing and modification	852
Unitranscript 1095	cog	SPAC22F8.10c	[A] COG5182 Splicing factor 3b, subunit 2	4e-91	40% (205/503)	1	RNA processing and modification	858
Unitranscript 1096	cog	SPBC19G7.16	[S] COG5139 Uncharacterized conserved protein	2e-19	37% (55/147)	1	Function unknown	240
Unitranscript 1097	cog	YPR133c	[S] COG5139 Uncharacterized conserved protein	1e-19	29% (61/205)	1	Function unknown	241
Unitranscript 1098	cog	---NA---	No hits found	---NA---	---NA---	0	---NA---	---NA---
Unitranscript 1099	cog	---NA---	No hits found	---NA---	---NA---	0	---NA---	---NA---
Unitranscript 1100	cog	---NA---	No hits found	---NA---	---NA---	0	---NA---	---NA---
Unitranscript 1101	cog	PA2953	[C] COG0644 Dehydrogenases (flavoproteins)	5e-53	48% (111/228)	1	Energy production and conversion	527
Unitranscript 1102	cog	RSp1223	[P] COG2223 Nitrate/nitrite transporter	7e-54	31% (134/420)	1	Inorganic ion transport and metabolism	537
Unitranscript 1103	cog	RSp1223	[P] COG2223 Nitrate/nitrite transporter	2e-49	32% (117/364)	1	Inorganic ion transport and metabolism	499
Unitranscript 1104	cog	---NA---	No hits found	---NA---	---NA---	0	---NA---	---NA---
Unitranscript 1105	cog	slr0192	[P] COG0607 Rhodanese-related sulfurtransferase	1e-23	51% (57/110)	1	Inorganic ion transport and metabolism	273
Unitranscript 1106	cog	slr0192	[P] COG0607 Rhodanese-related sulfurtransferase	2e-23	51% (57/110)	1	Inorganic ion transport and metabolism	273
Unitranscript 1107	cog	RSp0193	No hits found	8e-08	28% (49/174)	0	---NA---	138
Unitranscript 1108	cog	---NA---	No hits found	---NA---	---NA---	0	---NA---	---NA---
Unitranscript 1109	cog	---NA---	No hits found	---NA---	---NA---	0	---NA---	---NA---
Unitranscript 1110	cog	YMR166c	No hits found	8e-15	23% (70/303)	0	---NA---	199
Unitranscript 1111	cog	---NA---	No hits found	---NA---	---NA---	0	---NA---	---NA---
Unitranscript 1112	cog	SPCC330.10	[QR] COG0500 SAM-dependent methyltransferases	1e-57	41% (129/308)	1	---NA---	570
Unitranscript 1113	cog	SPAC26H5.12	[K] COG5108 Mitochondrial DNA-directed RNA polymerase	1e-120	46% (230/496)	1	Transcription	1108
Unitranscript 1114	cog	---NA---	No hits found	---NA---	---NA---	0	---NA---	---NA---
Unitranscript 1115	cog	---NA---	No hits found	---NA---	---NA---	0	---NA---	---NA---
Unitranscript 1116	cog	SMc00713	[P] COG3703 Uncharacterized protein involved in cation transport	3e-15	33% (57/169)	1	Inorganic ion transport and metabolism	201
Unitranscript 1117	cog	SMc00713	[P] COG3703 Uncharacterized protein involved in cation transport	1e-18	36% (64/176)	1	Inorganic ion transport and metabolism	230
Unitranscript 1118	cog	BH1556_2	[H] COG0807 GTP cyclohydrolase II	2e-14	62% (37/59)	1	Coenzyme transport and metabolism	193
Unitranscript 1119	cog	ML0559_2	[H] COG0807 GTP cyclohydrolase II	5e-63	60% (123/204)	1	Coenzyme transport and metabolism	616
Unitranscript 1120	cog	DRA0196	[I] COG1960 Acyl-CoA dehydrogenases	1e-122	57% (181/316)	1	Lipid transport and metabolism	937
Unitranscript 1121	cog	SPAC2C4.03c	[K] COG1958 Small nuclear ribonucleoprotein (snRNP) homolog	5e-32	72% (67/93)	1	Transcription	344
Unitranscript 1122	cog	SPAC2C4.03c	[K] COG1958 Small nuclear ribonucleoprotein (snRNP) homolog	3e-26	74% (57/77)	1	Transcription	295
Unitranscript 1123	cog	---NA---	No hits found	---NA---	---NA---	0	---NA---	---NA---
Unitranscript 1124	cog	MTH1789	[M] COG1088 dTDP-D-glucose 4,6-dehydratase	2e-75	45% (147/324)	1	Cell wall/membrane/envelope biogenesis	727
Unitranscript 1125	cog	slr0836	[M] COG1088 dTDP-D-glucose 4,6-dehydratase	3e-40	47% (96/201)	1	Cell wall/membrane/envelope biogenesis	421
Unitranscript 1126	cog	---NA---	No hits found	---NA---	---NA---	0	---NA---	---NA---
Unitranscript 1127	cog	SPAC25G10.01	[R] COG0724 RNA-binding proteins (RRM domain)	2e-11	41% (34/82)	1	General function prediction only	169
Unitranscript 1128	cog	YPR160w	[G] COG0058 Glucan phosphorylase	0	46% (382/822)	1	Carbohydrate transport and metabolism	1793
Unitranscript 1129	cog	YPR160w	[G] COG0058 Glucan phosphorylase	1e-53	43% (110/254)	1	Carbohydrate transport and metabolism	536
Unitranscript 1130	cog	YPR160w	[G] COG0058 Glucan phosphorylase	6e-57	42% (121/285)	1	Carbohydrate transport and metabolism	565
Unitranscript 1131	cog	YPR160w	[G] COG0058 Glucan phosphorylase	0	46% (382/822)	1	Carbohydrate transport and metabolism	1793
Unitranscript 1132	cog	YPR160w	[G] COG0058 Glucan phosphorylase	0	45% (370/821)	1	Carbohydrate transport and metabolism	1705
Unitranscript 1133	cog	YPR160w	[G] COG0058 Glucan phosphorylase	2e-56	42% (120/285)	1	Carbohydrate transport and metabolism	557
Unitranscript 1134	cog	YDL029w	[Z] COG5277 Actin and related proteins	2e-14	63% (35/55)	1	Cytoskeleton	185
Unitranscript 1135	cog	---NA---	No hits found	---NA---	---NA---	0	---NA---	---NA---
Unitranscript 1136	cog	---NA---	No hits found	---NA---	---NA---	0	---NA---	---NA---
Unitranscript 1137	cog	SPBC354.02c	[U] COG0201 Preprotein translocase subunit SecY	2e-19	67% (47/70)	1	Intracellular trafficking, secretion, and vesicular transport	231
Unitranscript 1138	cog	YLR378c	[U] COG0201 Preprotein translocase subunit SecY	1e-146	54% (253/461)	1	Intracellular trafficking, secretion, and vesicular transport	1334
Unitranscript 1139	cog	YLR378c	[U] COG0201 Preprotein translocase subunit SecY	1e-110	56% (198/349)	1	Intracellular trafficking, secretion, and vesicular transport	1026
Unitranscript 1140	cog	SPBC18H10.14	[J] COG0103 Ribosomal protein S9	3e-21	56% (55/97)	1	Translation, ribosomal structure and biogenesis	245
Unitranscript 1141	cog	SPBC18H10.14	[J] COG0103 Ribosomal protein S9	4e-50	69% (94/136)	1	Translation, ribosomal structure and biogenesis	500
Unitranscript 1142	cog	SPBC18H10.14	[J] COG0103 Ribosomal protein S9	3e-50	69% (94/136)	1	Translation, ribosomal structure and biogenesis	500
Unitranscript 1143	cog	---NA---	No hits found	---NA---	---NA---	0	---NA---	---NA---
Unitranscript 1144	cog	SPBC18H10.14	[J] COG0103 Ribosomal protein S9	5e-45	68% (85/125)	1	Translation, ribosomal structure and biogenesis	456
Unitranscript 1145	cog	Rv3253c	[E] COG0531 Amino acid transporters	3e-60	34% (133/381)	1	Amino acid transport and metabolism	592
Unitranscript 1146	cog	---NA---	No hits found	---NA---	---NA---	0	---NA---	---NA---
Unitranscript 1147	cog	SPAC3A12.14	[TZDR] COG5126 Ca2+-binding protein (EF-Hand superfamily)	1e-22	36% (59/160)	1	---NA---	268
Unitranscript 1148	cog	SPCC1450.04	[J] COG2092 Translation elongation factor EF-1beta	6e-16	39% (48/121)	1	Translation, ribosomal structure and biogenesis	206
Unitranscript 1149	cog	SPBC1105.05	[G] COG2730 Endoglucanase	1e-21	28% (44/153)	1	Carbohydrate transport and metabolism	171
Unitranscript 1150	cog	YPR180w	[H] COG0476 Dinucleotide-utilizing enzymes involved in molybdopterin and thiamine biosynthesis family 2	5e-22	34% (61/178)	1	Coenzyme transport and metabolism	260
Unitranscript 1151	cog	YLR406c	[J] COG2097 Ribosomal protein L31E	1e-20	46% (51/110)	1	Translation, ribosomal structure and biogenesis	244
Unitranscript 1152	cog	SPAC25B8.17	No hits found	6e-15	26% (81/309)	0	---NA---	201
Unitranscript 1153	cog	SPAC25B8.17	No hits found	5e-09	23% (61/256)	0	---NA---	149
Unitranscript 1154	cog	SPCC4F11.02	[T] COG0631 Serine/threonine protein phosphatase	1e-28	35% (94/262)	1	Signal transduction mechanisms	318
Unitranscript 1155	cog	---NA---	No hits found	---NA---	---NA---	0	---NA---	---NA---
Unitranscript 1156	cog	---NA---	No hits found	---NA---	---NA---	0	---NA---	---NA---
Unitranscript 1157	cog	---NA---	No hits found	---NA---	---NA---	0	---NA---	---NA---
Unitranscript 1158	cog	YPO1502	[C] COG1062 Zn-dependent alcohol dehydrogenases, class III	1e-102	47% (174/369)	1	Energy production and conversion	951
Unitranscript 1159	cog	YPO1502	[C] COG1062 Zn-dependent alcohol dehydrogenases, class III	1e-100	44% (177/397)	1	Energy production and conversion	934
Unitranscript 1160	cog	YHL007c	[RTKL] COG0515 Serine/threonine protein kinase	5e-07	30% (23/76)	1	---NA---	128
Unitranscript 1161	cog	SPBC839.04	[J] COG0090 Ribosomal protein L2	7e-96	65% (157/238)	1	Translation, ribosomal structure and biogenesis	896
Unitranscript 1162	cog	YDR477w_1	[RTKL] COG0515 Serine/threonine protein kinase	2e-57	50% (108/214)	1	---NA---	567
Unitranscript 1163	cog	YDR477w_1	[RTKL] COG0515 Serine/threonine protein kinase	1e-70	49% (130/265)	1	---NA---	679
Unitranscript 1164	cog	YDR477w_1	[RTKL] COG0515 Serine/threonine protein kinase	2e-66	50% (76/152)	1	---NA---	401
Unitranscript 1165	cog	YDR477w_1	[RTKL] COG0515 Serine/threonine protein kinase	2e-70	49% (130/265)	1	---NA---	679
Unitranscript 1166	cog	all4623	[J] COG0290 Translation initiation factor 3 (IF-3)	5e-28	43% (68/158)	1	Translation, ribosomal structure and biogenesis	311
Unitranscript 1167	cog	aq_1777	[J] COG0290 Translation initiation factor 3 (IF-3)	1e-13	41% (34/82)	1	Translation, ribosomal structure and biogenesis	164
Unitranscript 1168	cog	SPAP32A8.03c	No hits found	4e-09	28% (39/137)	0	---NA---	152
Unitranscript 1169	cog	---NA---	No hits found	---NA---	---NA---	0	---NA---	---NA---
Unitranscript 1170	cog	---NA---	No hits found	---NA---	---NA---	0	---NA---	---NA---
Unitranscript 1171	cog	---NA---	No hits found	---NA---	---NA---	0	---NA---	---NA---
Unitranscript 1172	cog	SSO3019	[G] COG2723 Beta-glucosidase/6-phospho-beta-glucosidase/beta-galactosidase	3e-28	24% (93/375)	1	Carbohydrate transport and metabolism	225
Unitranscript 1173	cog	SSO3019	[G] COG2723 Beta-glucosidase/6-phospho-beta-glucosidase/beta-galactosidase	1e-32	27% (119/437)	1	Carbohydrate transport and metabolism	353
Unitranscript 1174	cog	SSO3019	[G] COG2723 Beta-glucosidase/6-phospho-beta-glucosidase/beta-galactosidase	2e-32	27% (119/437)	1	Carbohydrate transport and metabolism	353
Unitranscript 1175	cog	---NA---	No hits found	---NA---	---NA---	0	---NA---	---NA---
Unitranscript 1176	cog	---NA---	No hits found	---NA---	---NA---	0	---NA---	---NA---
Unitranscript 1177	cog	RSp0193	No hits found	1e-09	28% (53/187)	0	---NA---	156
Unitranscript 1178	cog	RSp0193	No hits found	1e-09	28% (53/187)	0	---NA---	156
Unitranscript 1179	cog	---NA---	No hits found	---NA---	---NA---	0	---NA---	---NA---
Unitranscript 1180	cog	SPAC1F3.06c	No hits found	6e-30	20% (231/1141)	0	---NA---	259
Unitranscript 1181	cog	SPAC1F3.06c	No hits found	6e-31	20% (241/1193)	0	---NA---	343
Unitranscript 1182	cog	---NA---	No hits found	---NA---	---NA---	0	---NA---	---NA---
Unitranscript 1183	cog	YML012w	No hits found	5e-14	27% (55/200)	0	---NA---	189
Unitranscript 1184	cog	SMc00383	[O] COG0625 Glutathione S-transferase	1e-12	28% (63/222)	1	Posttranslational modification, protein turnover, chaperones	183
Unitranscript 1185	cog	sll1902	[O] COG0625 Glutathione S-transferase	1e-12	29% (57/192)	1	Posttranslational modification, protein turnover, chaperones	182
Unitranscript 1186	cog	---NA---	No hits found	---NA---	---NA---	0	---NA---	---NA---
Unitranscript 1187	cog	---NA---	No hits found	---NA---	---NA---	0	---NA---	---NA---
Unitranscript 1188	cog	---NA---	No hits found	---NA---	---NA---	0	---NA---	---NA---
Unitranscript 1189	cog	---NA---	No hits found	---NA---	---NA---	0	---NA---	---NA---
Unitranscript 1190	cog	---NA---	No hits found	---NA---	---NA---	0	---NA---	---NA---
Unitranscript 1191	cog	---NA---	No hits found	---NA---	---NA---	0	---NA---	---NA---
Unitranscript 1192	cog	---NA---	No hits found	---NA---	---NA---	0	---NA---	---NA---
Unitranscript 1193	cog	---NA---	No hits found	---NA---	---NA---	0	---NA---	---NA---
Unitranscript 1194	cog	ECU06g1100i	[K] COG1405 Transcription initiation factor TFIIIB, Brf1 subunit/Transcription initiation factor TFIIB	1e-27	40% (75/186)	1	Transcription	308
Unitranscript 1195	cog	SPAC16E8.16	[K] COG1405 Transcription initiation factor TFIIIB, Brf1 subunit/Transcription initiation factor TFIIB	5e-38	39% (96/241)	1	Transcription	400
Unitranscript 1196	cog	SPAC4G9.13c	No hits found	9e-49	60% (86/142)	0	---NA---	491
Unitranscript 1197	cog	YKL190w	[TZDR] COG5126 Ca2+-binding protein (EF-Hand superfamily)	2e-08	32% (35/108)	1	---NA---	142
Unitranscript 1198	cog	---NA---	No hits found	---NA---	---NA---	0	---NA---	---NA---
Unitranscript 1199	cog	---NA---	No hits found	---NA---	---NA---	0	---NA---	---NA---
Unitranscript 1200	cog	---NA---	No hits found	---NA---	---NA---	0	---NA---	---NA---
Unitranscript 1201	cog	---NA---	No hits found	---NA---	---NA---	0	---NA---	---NA---
Unitranscript 1202	cog	---NA---	No hits found	---NA---	---NA---	0	---NA---	---NA---
Unitranscript 1203	cog	---NA---	No hits found	---NA---	---NA---	0	---NA---	---NA---
Unitranscript 1204	cog	---NA---	No hits found	---NA---	---NA---	0	---NA---	---NA---
Unitranscript 1205	cog	SPAC31G5.09c	[RTKL] COG0515 Serine/threonine protein kinase	1e-70	43% (148/338)	1	---NA---	681
Unitranscript 1206	cog	YDR036c_1	[I] COG1024 Enoyl-CoA hydratase/carnithine racemase	2e-08	31% (31/98)	1	Lipid transport and metabolism	138
Unitranscript 1207	cog	SPAC869.08	[O] COG2518 Protein-L-isoaspartate carboxylmethyltransferase	9e-50	45% (106/232)	1	Posttranslational modification, protein turnover, chaperones	503
Unitranscript 1208	cog	alr1238	[OU] COG0740 Protease subunit of ATP-dependent Clp proteases	2e-65	69% (122/176)	1	---NA---	636
Unitranscript 1209	cog	STM1371	[O] COG0396 ABC-type transport system involved in Fe-S cluster assembly, ATPase component	1e-19	54% (45/83)	1	Posttranslational modification, protein turnover, chaperones	239
Unitranscript 1210	cog	---NA---	No hits found	---NA---	---NA---	0	---NA---	---NA---
Unitranscript 1211	cog	SPCC285.11	No hits found	2e-13	26% (48/181)	0	---NA---	187
Unitranscript 1212	cog	YFR019w_3	[T] COG5253 Phosphatidylinositol-4-phosphate 5-kinase	5e-72	35% (151/423)	1	Signal transduction mechanisms	696
Unitranscript 1213	cog	---NA---	No hits found	---NA---	---NA---	0	---NA---	---NA---
Unitranscript 1214	cog	SMc00383	[O] COG0625 Glutathione S-transferase	1e-16	28% (57/200)	1	Posttranslational modification, protein turnover, chaperones	213
Unitranscript 1215	cog	SMc00383	[O] COG0625 Glutathione S-transferase	1e-14	28% (53/183)	1	Posttranslational modification, protein turnover, chaperones	195
Unitranscript 1216	cog	SMc00383	[O] COG0625 Glutathione S-transferase	1e-11	24% (60/250)	1	Posttranslational modification, protein turnover, chaperones	171
Unitranscript 1217	cog	RSc2926	[O] COG0625 Glutathione S-transferase	1e-09	39% (37/93)	1	Posttranslational modification, protein turnover, chaperones	153
Unitranscript 1218	cog	---NA---	No hits found	---NA---	---NA---	0	---NA---	---NA---
Unitranscript 1219	cog	---NA---	No hits found	---NA---	---NA---	0	---NA---	---NA---
Unitranscript 1220	cog	---NA---	No hits found	---NA---	---NA---	0	---NA---	---NA---
Unitranscript 1221	cog	---NA---	No hits found	---NA---	---NA---	0	---NA---	---NA---
Unitranscript 1222	cog	---NA---	No hits found	---NA---	---NA---	0	---NA---	---NA---
Unitranscript 1223	cog	---NA---	No hits found	---NA---	---NA---	0	---NA---	---NA---
Unitranscript 1224	cog	---NA---	No hits found	---NA---	---NA---	0	---NA---	---NA---
Unitranscript 1225	cog	---NA---	No hits found	---NA---	---NA---	0	---NA---	---NA---
Unitranscript 1226	cog	slr1676	No hits found	9e-18	32% (56/172)	0	---NA---	222
Unitranscript 1227	cog	SMa0339	[IQR] COG1028 Dehydrogenases with different specificities (related to short-chain alcohol dehydrogenases)	9e-31	34% (92/263)	1	---NA---	335
Unitranscript 1228	cog	PM0113_2	[E] COG0460 Homoserine dehydrogenase	3e-47	33% (126/372)	1	Amino acid transport and metabolism	478
Unitranscript 1229	cog	SPCC1223.06	No hits found	3e-10	33% (48/143)	0	---NA---	160
Unitranscript 1230	cog	SPBC11B10.07c	[DKT] COG5035 Cell cycle control protein	3e-50	37% (134/361)	1	---NA---	506
Unitranscript 1231	cog	XF0407	[R] COG1092 Predicted SAM-dependent methyltransferases	8e-48	31% (123/386)	1	General function prediction only	486
Unitranscript 1232	cog	---NA---	No hits found	---NA---	---NA---	0	---NA---	---NA---
Unitranscript 1233	cog	---NA---	No hits found	---NA---	---NA---	0	---NA---	---NA---
Unitranscript 1234	cog	alr5303	[J] COG0222 Ribosomal protein L7/L12	2e-16	56% (39/69)	1	Translation, ribosomal structure and biogenesis	211
Unitranscript 1235	cog	alr5303	[J] COG0222 Ribosomal protein L7/L12	5e-18	58% (42/72)	1	Translation, ribosomal structure and biogenesis	226
Unitranscript 1236	cog	ECU04g0270	No hits found	1e-07	31% (24/77)	0	---NA---	138
Unitranscript 1237	cog	AGl2342	[R] COG0596 Predicted hydrolases or acyltransferases (alpha/beta hydrolase superfamily)	1e-06	39% (31/79)	1	General function prediction only	126
Unitranscript 1238	cog	YJR001w	[E] COG0814 Amino acid permeases	2e-33	28% (117/413)	1	Amino acid transport and metabolism	359
Unitranscript 1239	cog	YDR099w	[T] COG5040 14-3-3 family protein	3e-86	69% (110/158)	1	Signal transduction mechanisms	534
Unitranscript 1240	cog	SPAC8E11.02c	[T] COG5040 14-3-3 family protein	7e-76	71% (145/204)	1	Signal transduction mechanisms	725
Unitranscript 1241	cog	BH3163_1	[G] COG0469 Pyruvate kinase	4e-74	34% (170/499)	1	Carbohydrate transport and metabolism	711
Unitranscript 1242	cog	PA0147	[R] COG3491 Isopenicillin N synthase and related dioxygenases	2e-43	33% (109/323)	1	General function prediction only	444
Unitranscript 1243	cog	PA0147	[R] COG3491 Isopenicillin N synthase and related dioxygenases	6e-44	34% (110/321)	1	General function prediction only	449
Unitranscript 1244	cog	PA0147	[R] COG3491 Isopenicillin N synthase and related dioxygenases	1e-42	34% (101/293)	1	General function prediction only	438
Unitranscript 1245	cog	---NA---	No hits found	---NA---	---NA---	0	---NA---	---NA---
Unitranscript 1246	cog	---NA---	No hits found	---NA---	---NA---	0	---NA---	---NA---
Unitranscript 1247	cog	SPCC613.05c	[J] COG0255 Ribosomal protein L29	2e-14	49% (42/85)	1	Translation, ribosomal structure and biogenesis	192
Unitranscript 1248	cog	SPCC613.05c	[J] COG0255 Ribosomal protein L29	2e-14	49% (42/85)	1	Translation, ribosomal structure and biogenesis	192
Unitranscript 1249	cog	PAE2219	[L] COG1697 DNA topoisomerase VI, subunit A	3e-22	41% (55/133)	1	Replication, recombination and repair	258
Unitranscript 1250	cog	AGc2890	[Q] COG2124 Cytochrome P450	2e-23	22% (103/455)	1	Secondary metabolites biosynthesis, transport and catabolism	274
Unitranscript 1251	cog	---NA---	No hits found	---NA---	---NA---	0	---NA---	---NA---
Unitranscript 1252	cog	PAB1785	[HC] COG0543 2-polyprenylphenol hydroxylase and related flavodoxin oxidoreductases	7e-10	28% (62/214)	1	---NA---	158
Unitranscript 1253	cog	PAB1785	[HC] COG0543 2-polyprenylphenol hydroxylase and related flavodoxin oxidoreductases	7e-10	28% (62/214)	1	---NA---	158
Unitranscript 1254	cog	SMb20493	[IQR] COG1028 Dehydrogenases with different specificities (related to short-chain alcohol dehydrogenases)	4e-39	44% (107/239)	1	---NA---	406
Unitranscript 1255	cog	---NA---	No hits found	---NA---	---NA---	0	---NA---	---NA---
Unitranscript 1256	cog	---NA---	No hits found	---NA---	---NA---	0	---NA---	---NA---
Unitranscript 1257	cog	---NA---	No hits found	---NA---	---NA---	0	---NA---	---NA---
Unitranscript 1258	cog	alr4833	[Q] COG2124 Cytochrome P450	5e-29	31% (92/288)	1	Secondary metabolites biosynthesis, transport and catabolism	319
Unitranscript 1259	cog	---NA---	No hits found	---NA---	---NA---	0	---NA---	---NA---
Unitranscript 1260	cog	ECU03g1170	[K] COG5576 Homeodomain-containing transcription factor	1e-05	30% (26/86)	1	Transcription	123
Unitranscript 1261	cog	ECU03g1170	[K] COG5576 Homeodomain-containing transcription factor	1e-05	30% (26/86)	1	Transcription	123
Unitranscript 1262	cog	ECU03g1170	[K] COG5576 Homeodomain-containing transcription factor	1e-05	30% (26/86)	1	Transcription	123
Unitranscript 1263	cog	YML010w	[K] COG5164 Transcription elongation factor	6e-46	27% (165/601)	1	Transcription	470
Unitranscript 1264	cog	---NA---	No hits found	---NA---	---NA---	0	---NA---	---NA---
Unitranscript 1265	cog	RSp0676	[E] COG0620 Methionine synthase II (cobalamin-independent)	1e-10	47% (33/69)	1	Amino acid transport and metabolism	153
Unitranscript 1266	cog	---NA---	No hits found	---NA---	---NA---	0	---NA---	---NA---
Unitranscript 1267	cog	CC0482	[E] COG0620 Methionine synthase II (cobalamin-independent)	0	52% (405/775)	1	Amino acid transport and metabolism	1946
Unitranscript 1268	cog	CC0482	[E] COG0620 Methionine synthase II (cobalamin-independent)	0	52% (404/775)	1	Amino acid transport and metabolism	1947
Unitranscript 1269	cog	CC0482	[E] COG0620 Methionine synthase II (cobalamin-independent)	0	52% (404/775)	1	Amino acid transport and metabolism	1947
Unitranscript 1270	cog	---NA---	No hits found	---NA---	---NA---	0	---NA---	---NA---
Unitranscript 1271	cog	---NA---	No hits found	---NA---	---NA---	0	---NA---	---NA---
Unitranscript 1272	cog	CC0482	[E] COG0620 Methionine synthase II (cobalamin-independent)	0	52% (404/775)	1	Amino acid transport and metabolism	1947
Unitranscript 1273	cog	---NA---	No hits found	---NA---	---NA---	0	---NA---	---NA---
Unitranscript 1274	cog	slr0942	[R] COG0656 Aldo/keto reductases, related to diketogulonate reductase	2e-55	38% (120/309)	1	General function prediction only	551
Unitranscript 1275	cog	slr0942	[R] COG0656 Aldo/keto reductases, related to diketogulonate reductase	3e-54	39% (123/311)	1	General function prediction only	540
Unitranscript 1276	cog	SPAC23H4.18c	[OD] COG5194 Component of SCF ubiquitin ligase and anaphase-promoting complex	2e-47	85% (79/92)	1	---NA---	476
Unitranscript 1277	cog	---NA---	No hits found	---NA---	---NA---	0	---NA---	---NA---
Unitranscript 1278	cog	YLL001w	[R] COG0699 Predicted GTPases (dynamin-related)	6e-90	35% (193/537)	1	General function prediction only	848
Unitranscript 1279	cog	---NA---	No hits found	---NA---	---NA---	0	---NA---	---NA---
Unitranscript 1280	cog	MTH492	[R] COG1205 Distinct helicase family with a unique C-terminal domain including a metal-binding cysteine cluster	3e-89	42% (183/431)	1	General function prediction only	843
Unitranscript 1281	cog	all3551	[GER] COG0697 Permeases of the drug/metabolite transporter (DMT) superfamily	4e-68	47% (149/315)	1	---NA---	659
Unitranscript 1282	cog	SPAC17A2.09c	[R] COG0724 RNA-binding proteins (RRM domain)	3e-34	42% (75/177)	1	General function prediction only	369
Unitranscript 1283	cog	SPBC21.06c	[RTKL] COG0515 Serine/threonine protein kinase	4e-12	32% (55/171)	1	---NA---	178
Unitranscript 1284	cog	---NA---	No hits found	---NA---	---NA---	0	---NA---	---NA---
Unitranscript 1285	cog	all4187	[J] COG0103 Ribosomal protein S9	3e-35	59% (74/125)	1	Translation, ribosomal structure and biogenesis	372
Unitranscript 1286	cog	ECU10g1040	[C] COG1156 Archaeal/vacuolar-type H+-ATPase subunit B	1e-51	86% (97/112)	1	Energy production and conversion	511
Unitranscript 1287	cog	---NA---	No hits found	---NA---	---NA---	0	---NA---	---NA---
Unitranscript 1288	cog	---NA---	No hits found	---NA---	---NA---	0	---NA---	---NA---
Unitranscript 1289	cog	CAC3591	[I] COG3884 Acyl-ACP thioesterase	4e-15	27% (53/195)	1	Lipid transport and metabolism	204
Unitranscript 1290	cog	BH0842	No hits found	1e-174	42% (339/797)	0	---NA---	1576
Unitranscript 1291	cog	---NA---	No hits found	---NA---	---NA---	0	---NA---	---NA---
Unitranscript 1292	cog	---NA---	No hits found	---NA---	---NA---	0	---NA---	---NA---
Unitranscript 1293	cog	BH0842	No hits found	1e-173	42% (338/797)	0	---NA---	1569
Unitranscript 1294	cog	CAC3591	[I] COG3884 Acyl-ACP thioesterase	1e-20	24% (65/265)	1	Lipid transport and metabolism	254
Unitranscript 1295	cog	SPAC10F6.17c	[T] COG0631 Serine/threonine protein phosphatase	4e-11	29% (72/245)	1	Signal transduction mechanisms	168
Unitranscript 1296	cog	all3023	No hits found	2e-33	45% (73/161)	0	---NA---	359
Unitranscript 1297	cog	all3023	No hits found	3e-33	47% (73/153)	0	---NA---	359
Unitranscript 1298	cog	all3023	No hits found	3e-33	47% (73/153)	0	---NA---	359
Unitranscript 1299	cog	---NA---	No hits found	---NA---	---NA---	0	---NA---	---NA---
Unitranscript 1300	cog	---NA---	No hits found	---NA---	---NA---	0	---NA---	---NA---
Unitranscript 1301	cog	---NA---	No hits found	---NA---	---NA---	0	---NA---	---NA---
Unitranscript 1302	cog	SPBC21.06c	[RTKL] COG0515 Serine/threonine protein kinase	7e-23	28% (79/276)	1	---NA---	269
Unitranscript 1303	cog	SPBC21.06c	[RTKL] COG0515 Serine/threonine protein kinase	7e-63	63% (121/190)	1	---NA---	617
Unitranscript 1304	cog	CC3189_2	[I] COG1250 3-hydroxyacyl-CoA dehydrogenase	4e-17	30% (55/182)	1	Lipid transport and metabolism	219
Unitranscript 1305	cog	---NA---	No hits found	---NA---	---NA---	0	---NA---	---NA---
Unitranscript 1306	cog	RSc1759_2	[I] COG1250 3-hydroxyacyl-CoA dehydrogenase	2e-43	39% (90/226)	1	Lipid transport and metabolism	448
Unitranscript 1307	cog	---NA---	No hits found	---NA---	---NA---	0	---NA---	---NA---
Unitranscript 1308	cog	VC0384	[P] COG0369 Sulfite reductase, alpha subunit (flavoprotein)	1e-12	49% (30/61)	1	Inorganic ion transport and metabolism	171
Unitranscript 1309	cog	---NA---	No hits found	---NA---	---NA---	0	---NA---	---NA---
Unitranscript 1310	cog	YDR358w	No hits found	4e-09	21% (55/251)	0	---NA---	152
Unitranscript 1311	cog	---NA---	No hits found	---NA---	---NA---	0	---NA---	---NA---
Unitranscript 1312	cog	SPy0911	[EH] COG0115 Branched-chain amino acid aminotransferase/4-amino-4-deoxychorismate lyase	2e-63	40% (93/230)	1	---NA---	402
Unitranscript 1313	cog	SPy0911	[EH] COG0115 Branched-chain amino acid aminotransferase/4-amino-4-deoxychorismate lyase	3e-70	43% (145/336)	1	---NA---	678
Unitranscript 1314	cog	SPy0911	[EH] COG0115 Branched-chain amino acid aminotransferase/4-amino-4-deoxychorismate lyase	9e-70	42% (144/336)	1	---NA---	673
Unitranscript 1315	cog	SPAC20H4.03c	[K] COG1594 DNA-directed RNA polymerase, subunit M/Transcription elongation factor TFIIS	5e-27	27% (87/319)	1	Transcription	305
Unitranscript 1316	cog	---NA---	No hits found	---NA---	---NA---	0	---NA---	---NA---
Unitranscript 1317	cog	---NA---	No hits found	---NA---	---NA---	0	---NA---	---NA---
Unitranscript 1318	cog	asl4507	No hits found	3e-28	69% (59/85)	0	---NA---	316
Unitranscript 1319	cog	---NA---	No hits found	---NA---	---NA---	0	---NA---	---NA---
Unitranscript 1320	cog	alr3757	[M] COG1215 Glycosyltransferases, probably involved in cell wall biogenesis	5e-14	26% (75/288)	1	Cell wall/membrane/envelope biogenesis	193
Unitranscript 1321	cog	ECU06g0830	[A] COG5183 Protein involved in mRNA turnover and stability	2e-07	39% (21/53)	1	RNA processing and modification	130
Unitranscript 1322	cog	SPBC800.05c	[Z] COG5023 Tubulin	1e-49	57% (88/154)	1	Cytoskeleton	456
Unitranscript 1323	cog	---NA---	No hits found	---NA---	---NA---	0	---NA---	---NA---
Unitranscript 1324	cog	SPAC17H9.14c	[OC] COG0526 Thiol-disulfide isomerase and thioredoxins	2e-36	50% (67/132)	1	---NA---	385
Unitranscript 1325	cog	SPAC17H9.14c	[OC] COG0526 Thiol-disulfide isomerase and thioredoxins	2e-47	49% (83/167)	1	---NA---	483
Unitranscript 1326	cog	---NA---	No hits found	---NA---	---NA---	0	---NA---	---NA---
Unitranscript 1327	cog	---NA---	No hits found	---NA---	---NA---	0	---NA---	---NA---
Unitranscript 1328	cog	---NA---	No hits found	---NA---	---NA---	0	---NA---	---NA---
Unitranscript 1329	cog	YML075c	[I] COG1257 Hydroxymethylglutaryl-CoA reductase	2e-57	48% (110/227)	1	Lipid transport and metabolism	570
Unitranscript 1330	cog	---NA---	No hits found	---NA---	---NA---	0	---NA---	---NA---
Unitranscript 1331	cog	---NA---	No hits found	---NA---	---NA---	0	---NA---	---NA---
Unitranscript 1332	cog	---NA---	No hits found	---NA---	---NA---	0	---NA---	---NA---
Unitranscript 1333	cog	---NA---	No hits found	---NA---	---NA---	0	---NA---	---NA---
Unitranscript 1334	cog	---NA---	No hits found	---NA---	---NA---	0	---NA---	---NA---
Unitranscript 1335	cog	VCA0709_1	[T] COG0642 Signal transduction histidine kinase	5e-16	27% (61/221)	1	Signal transduction mechanisms	213
Unitranscript 1336	cog	SPAC1F3.02c	[RTKL] COG0515 Serine/threonine protein kinase	3e-50	39% (86/217)	1	---NA---	437
Unitranscript 1337	cog	sll1358	[GR] COG2140 Thermophilic glucose-6-phosphate isomerase and related metalloenzymes	1e-05	26% (25/93)	1	---NA---	118
Unitranscript 1338	cog	sll1358	[GR] COG2140 Thermophilic glucose-6-phosphate isomerase and related metalloenzymes	4e-07	25% (34/132)	1	---NA---	132
Unitranscript 1339	cog	sll1358	[GR] COG2140 Thermophilic glucose-6-phosphate isomerase and related metalloenzymes	4e-07	25% (34/132)	1	---NA---	132
Unitranscript 1340	cog	YOR185c	[R] COG1100 GTPase SAR1 and related small G proteins	4e-74	74% (132/177)	1	General function prediction only	712
Unitranscript 1341	cog	YPL135w	[C] COG0822 NifU homolog involved in Fe-S cluster formation	3e-50	70% (95/134)	1	Energy production and conversion	502
Unitranscript 1342	cog	SPAC21E11.05c	[O] COG0652 Peptidyl-prolyl cis-trans isomerase (rotamase) - cyclophilin family	7e-53	40% (118/290)	1	Posttranslational modification, protein turnover, chaperones	529
Unitranscript 1343	cog	---NA---	No hits found	---NA---	---NA---	0	---NA---	---NA---
Unitranscript 1344	cog	---NA---	No hits found	---NA---	---NA---	0	---NA---	---NA---
Unitranscript 1345	cog	SPAC13G6.14	[LR] COG0494 NTP pyrophosphohydrolases including oxidative damage repair enzymes	1e-07	29% (52/178)	1	---NA---	135
Unitranscript 1346	cog	all5341	[M] COG0438 Glycosyltransferase	1e-06	27% (45/164)	1	Cell wall/membrane/envelope biogenesis	132
Unitranscript 1347	cog	all5341	[M] COG0438 Glycosyltransferase	1e-06	27% (45/164)	1	Cell wall/membrane/envelope biogenesis	132
Unitranscript 1348	cog	---NA---	No hits found	---NA---	---NA---	0	---NA---	---NA---
Unitranscript 1349	cog	---NA---	No hits found	---NA---	---NA---	0	---NA---	---NA---
Unitranscript 1350	cog	SPAC13G7.02c	[O] COG0443 Molecular chaperone	1e-29	46% (66/143)	1	Posttranslational modification, protein turnover, chaperones	325
Unitranscript 1351	cog	SPAC13G7.02c	[O] COG0443 Molecular chaperone	0	70% (456/644)	1	Posttranslational modification, protein turnover, chaperones	2293
Unitranscript 1352	cog	SPBC4C3.07	[R] COG1310 Predicted metal-dependent protease of the PAD1/JAB1 superfamily	2e-31	32% (92/287)	1	General function prediction only	340
Unitranscript 1353	cog	SPAC13G7.02c	[O] COG0443 Molecular chaperone	1e-142	67% (260/385)	1	Posttranslational modification, protein turnover, chaperones	1299
Unitranscript 1354	cog	---NA---	No hits found	---NA---	---NA---	0	---NA---	---NA---
Unitranscript 1355	cog	---NA---	No hits found	---NA---	---NA---	0	---NA---	---NA---
Unitranscript 1356	cog	---NA---	No hits found	---NA---	---NA---	0	---NA---	---NA---
Unitranscript 1357	cog	---NA---	No hits found	---NA---	---NA---	0	---NA---	---NA---
Unitranscript 1358	cog	DR2598	[S] COG0432 Uncharacterized conserved protein	5e-36	51% (73/141)	1	Function unknown	389
Unitranscript 1359	cog	---NA---	No hits found	---NA---	---NA---	0	---NA---	---NA---
Unitranscript 1360	cog	YEL013w	No hits found	2e-05	27% (37/135)	0	---NA---	122
Unitranscript 1361	cog	SPACUNK12.02c	[RTKL] COG0515 Serine/threonine protein kinase	2e-49	39% (110/277)	1	---NA---	499
Unitranscript 1362	cog	---NA---	No hits found	---NA---	---NA---	0	---NA---	---NA---
Unitranscript 1363	cog	---NA---	No hits found	---NA---	---NA---	0	---NA---	---NA---
Unitranscript 1364	cog	---NA---	No hits found	---NA---	---NA---	0	---NA---	---NA---
Unitranscript 1365	cog	SPBC17G9.04c	No hits found	2e-05	17% (81/459)	0	---NA---	120
Unitranscript 1366	cog	---NA---	No hits found	---NA---	---NA---	0	---NA---	---NA---
Unitranscript 1367	cog	BS_gutB	[ER] COG1063 Threonine dehydrogenase and related Zn-dependent dehydrogenases	8e-74	40% (140/348)	1	---NA---	710
Unitranscript 1368	cog	SPBC13A2.04c	[E] COG3104 Dipeptide/tripeptide permease	7e-16	21% (127/584)	1	Amino acid transport and metabolism	210
Unitranscript 1369	cog	SPAC513.07	[MG] COG0451 Nucleoside-diphosphate-sugar epimerases	1e-14	36% (48/130)	1	---NA---	200
Unitranscript 1370	cog	SPAC29A4.11	No hits found	5e-09	24% (47/189)	0	---NA---	152
Unitranscript 1371	cog	SPCC1223.11	[T] COG0631 Serine/threonine protein phosphatase	5e-25	36% (71/196)	1	Signal transduction mechanisms	288
Unitranscript 1372	cog	slr1780	No hits found	1e-15	49% (50/102)	0	---NA---	204
Unitranscript 1373	cog	---NA---	No hits found	---NA---	---NA---	0	---NA---	---NA---
Unitranscript 1374	cog	---NA---	No hits found	---NA---	---NA---	0	---NA---	---NA---
Unitranscript 1375	cog	---NA---	No hits found	---NA---	---NA---	0	---NA---	---NA---
Unitranscript 1376	cog	---NA---	No hits found	---NA---	---NA---	0	---NA---	---NA---
Unitranscript 1377	cog	YOR151c	[K] COG0085 DNA-directed RNA polymerase, beta subunit/140 kD subunit	8e-80	38% (165/430)	1	Transcription	729
Unitranscript 1378	cog	SPAC16E8.04c	[E] COG1605 Chorismate mutase	4e-38	37% (92/248)	1	Amino acid transport and metabolism	399
Unitranscript 1379	cog	YML094w	[O] COG1730 Predicted prefoldin, molecular chaperone implicated in de novo protein folding	2e-10	32% (45/139)	1	Posttranslational modification, protein turnover, chaperones	156
Unitranscript 1380	cog	YER133w	[T] COG0639 Diadenosine tetraphosphatase and related serine/threonine protein phosphatases	7e-69	47% (145/304)	1	Signal transduction mechanisms	669
Unitranscript 1381	cog	---NA---	No hits found	---NA---	---NA---	0	---NA---	---NA---
Unitranscript 1382	cog	---NA---	No hits found	---NA---	---NA---	0	---NA---	---NA---
Unitranscript 1383	cog	---NA---	No hits found	---NA---	---NA---	0	---NA---	---NA---
Unitranscript 1384	cog	YDL168w	[C] COG1062 Zn-dependent alcohol dehydrogenases, class III	2e-71	37% (145/383)	1	Energy production and conversion	687
Unitranscript 1385	cog	---NA---	No hits found	---NA---	---NA---	0	---NA---	---NA---
Unitranscript 1386	cog	RSp0365	[E] COG2986 Histidine ammonia-lyase	8e-65	33% (162/490)	1	Amino acid transport and metabolism	631
Unitranscript 1387	cog	YHR089c	[J] COG3277 RNA-binding protein involved in rRNA processing	2e-31	61% (60/97)	1	Translation, ribosomal structure and biogenesis	339
Unitranscript 1388	cog	---NA---	No hits found	---NA---	---NA---	0	---NA---	---NA---
Unitranscript 1389	cog	---NA---	No hits found	---NA---	---NA---	0	---NA---	---NA---
Unitranscript 1390	cog	---NA---	No hits found	---NA---	---NA---	0	---NA---	---NA---
Unitranscript 1391	cog	---NA---	No hits found	---NA---	---NA---	0	---NA---	---NA---
Unitranscript 1392	cog	---NA---	No hits found	---NA---	---NA---	0	---NA---	---NA---
Unitranscript 1393	cog	---NA---	No hits found	---NA---	---NA---	0	---NA---	---NA---
Unitranscript 1394	cog	SPAC1687.15	[RTKL] COG0515 Serine/threonine protein kinase	1e-109	59% (121/204)	1	---NA---	643
Unitranscript 1395	cog	MA4007	[G] COG0696 Phosphoglyceromutase	8e-78	37% (177/470)	1	Carbohydrate transport and metabolism	743
Unitranscript 1396	cog	VC0336	[G] COG0696 Phosphoglyceromutase	2e-11	49% (36/73)	1	Carbohydrate transport and metabolism	162
Unitranscript 1397	cog	---NA---	No hits found	---NA---	---NA---	0	---NA---	---NA---
Unitranscript 1398	cog	---NA---	No hits found	---NA---	---NA---	0	---NA---	---NA---
Unitranscript 1399	cog	SPBC3B9.08c	No hits found	2e-50	61% (88/143)	0	---NA---	505
Unitranscript 1400	cog	---NA---	No hits found	---NA---	---NA---	0	---NA---	---NA---
Unitranscript 1401	cog	---NA---	No hits found	---NA---	---NA---	0	---NA---	---NA---
Unitranscript 1402	cog	SPCC330.14c	[J] COG2075 Ribosomal protein L24E	4e-27	52% (58/111)	1	Translation, ribosomal structure and biogenesis	303
Unitranscript 1403	cog	---NA---	No hits found	---NA---	---NA---	0	---NA---	---NA---
Unitranscript 1404	cog	SPCC1223.11	[T] COG0631 Serine/threonine protein phosphatase	4e-22	30% (91/296)	1	Signal transduction mechanisms	262
Unitranscript 1405	cog	---NA---	No hits found	---NA---	---NA---	0	---NA---	---NA---
Unitranscript 1406	cog	---NA---	No hits found	---NA---	---NA---	0	---NA---	---NA---
Unitranscript 1407	cog	CAC3655	[P] COG2217 Cation transport ATPase	4e-87	45% (187/411)	1	Inorganic ion transport and metabolism	823
Unitranscript 1408	cog	PAB2181	[K] COG1318 Predicted transcriptional regulators	5e-06	28% (33/115)	1	Transcription	125
Unitranscript 1409	cog	YOR161c	No hits found	3e-08	19% (45/231)	0	---NA---	143
Unitranscript 1410	cog	Rv1191	[R] COG0596 Predicted hydrolases or acyltransferases (alpha/beta hydrolase superfamily)	2e-14	25% (78/311)	1	General function prediction only	197
Unitranscript 1411	cog	SPAC17G8.03c	[K] COG5247 Class 2 transcription repressor NC2, alpha subunit (DRAP1 homolog)	0.0001	59% (22/37)	1	Transcription	113
Unitranscript 1412	cog	---NA---	No hits found	---NA---	---NA---	0	---NA---	---NA---
Unitranscript 1413	cog	SPAC926.04c	[O] COG0326 Molecular chaperone, HSP90 family	1e-151	56% (291/518)	1	Posttranslational modification, protein turnover, chaperones	1375
Unitranscript 1414	cog	asl0940	[S] COG0762 Predicted integral membrane protein	7e-21	50% (45/90)	1	Function unknown	252
Unitranscript 1415	cog	---NA---	No hits found	---NA---	---NA---	0	---NA---	---NA---
Unitranscript 1416	cog	alr1525	No hits found	3e-05	41% (26/63)	0	---NA---	117
Unitranscript 1417	cog	---NA---	No hits found	---NA---	---NA---	0	---NA---	---NA---
Unitranscript 1418	cog	---NA---	No hits found	---NA---	---NA---	0	---NA---	---NA---
Unitranscript 1419	cog	Cgl2127_1	[RTKL] COG0515 Serine/threonine protein kinase	1e-19	36% (58/158)	1	---NA---	244
Unitranscript 1420	cog	lin0810	[R] COG2070 Dioxygenases related to 2-nitropropane dioxygenase	2e-38	36% (102/278)	1	General function prediction only	383
Unitranscript 1421	cog	YPR011c	No hits found	2e-33	32% (95/291)	0	---NA---	362
Unitranscript 1422	cog	XF2396	[E] COG0436 Aspartate/tyrosine/aromatic aminotransferase	7e-26	27% (79/287)	1	Amino acid transport and metabolism	293
Unitranscript 1423	cog	DR1147	[E] COG0077 Prephenate dehydratase	4e-42	34% (102/294)	1	Amino acid transport and metabolism	433
Unitranscript 1424	cog	Cgl2127_1	[RTKL] COG0515 Serine/threonine protein kinase	1e-20	27% (85/310)	1	---NA---	251
Unitranscript 1425	cog	SPAC2F7.05c	[J] COG1601 Translation initiation factor 2, beta subunit (eIF-2beta)/eIF-5 N-terminal domain	3e-19	49% (50/102)	1	Translation, ribosomal structure and biogenesis	233
Unitranscript 1426	cog	SPAC2F7.05c	[J] COG1601 Translation initiation factor 2, beta subunit (eIF-2beta)/eIF-5 N-terminal domain	2e-41	30% (133/432)	1	Translation, ribosomal structure and biogenesis	428
Unitranscript 1427	cog	---NA---	No hits found	---NA---	---NA---	0	---NA---	---NA---
Unitranscript 1428	cog	YDL058w	No hits found	5e-16	19% (138/699)	0	---NA---	211
Unitranscript 1429	cog	CAC0033	[R] COG0661 Predicted unusual protein kinase	3e-40	27% (119/433)	1	General function prediction only	416
Unitranscript 1430	cog	---NA---	No hits found	---NA---	---NA---	0	---NA---	---NA---
Unitranscript 1431	cog	CAC0033	[R] COG0661 Predicted unusual protein kinase	5e-43	28% (119/413)	1	General function prediction only	447
Unitranscript 1432	cog	YBR143c	[J] COG1503 Peptide chain release factor 1 (eRF1)	1e-162	64% (284/440)	1	Translation, ribosomal structure and biogenesis	1470
Unitranscript 1433	cog	YBR143c	[J] COG1503 Peptide chain release factor 1 (eRF1)	1e-162	64% (284/440)	1	Translation, ribosomal structure and biogenesis	1470
Unitranscript 1434	cog	---NA---	No hits found	---NA---	---NA---	0	---NA---	---NA---
Unitranscript 1435	cog	---NA---	No hits found	---NA---	---NA---	0	---NA---	---NA---
Unitranscript 1436	cog	ECU06g0530	No hits found	5e-14	26% (65/248)	0	---NA---	195
Unitranscript 1437	cog	SPAC27D7.03c	No hits found	4e-21	49% (55/111)	0	---NA---	257
Unitranscript 1438	cog	---NA---	No hits found	---NA---	---NA---	0	---NA---	---NA---
Unitranscript 1439	cog	YHR074w_2	[H] COG0171 NAD synthase	1e-111	57% (200/346)	1	Coenzyme transport and metabolism	1030
Unitranscript 1440	cog	SPCC1259.01c	[J] COG0099 Ribosomal protein S13	7e-53	65% (100/152)	1	Translation, ribosomal structure and biogenesis	524
Unitranscript 1441	cog	---NA---	No hits found	---NA---	---NA---	0	---NA---	---NA---
Unitranscript 1442	cog	---NA---	No hits found	---NA---	---NA---	0	---NA---	---NA---
Unitranscript 1443	cog	---NA---	No hits found	---NA---	---NA---	0	---NA---	---NA---
Unitranscript 1444	cog	---NA---	No hits found	---NA---	---NA---	0	---NA---	---NA---
Unitranscript 1445	cog	---NA---	No hits found	---NA---	---NA---	0	---NA---	---NA---
Unitranscript 1446	cog	---NA---	No hits found	---NA---	---NA---	0	---NA---	---NA---
Unitranscript 1447	cog	YDR338c	[V] COG0534 Na+-driven multidrug efflux pump	4e-16	28% (64/228)	1	Defense mechanisms	212
Unitranscript 1448	cog	YGR159c	[R] COG0724 RNA-binding proteins (RRM domain)	4e-11	26% (60/223)	1	General function prediction only	171
Unitranscript 1449	cog	YHR016c_1	[S] COG2930 Uncharacterized conserved protein	5e-34	40% (75/183)	1	Function unknown	367
Unitranscript 1450	cog	---NA---	No hits found	---NA---	---NA---	0	---NA---	---NA---
Unitranscript 1451	cog	SPBC4C3.08	[M] COG5597 Alpha-N-acetylglucosamine transferase	1e-09	26% (54/206)	1	Cell wall/membrane/envelope biogenesis	153
Unitranscript 1452	cog	SPBC4C3.08	[M] COG5597 Alpha-N-acetylglucosamine transferase	5e-11	25% (85/340)	1	Cell wall/membrane/envelope biogenesis	165
Unitranscript 1453	cog	---NA---	No hits found	---NA---	---NA---	0	---NA---	---NA---
Unitranscript 1454	cog	---NA---	No hits found	---NA---	---NA---	0	---NA---	---NA---
Unitranscript 1455	cog	SPCC825.05c	No hits found	3e-30	38% (67/173)	0	---NA---	334
Unitranscript 1456	cog	---NA---	No hits found	---NA---	---NA---	0	---NA---	---NA---
Unitranscript 1457	cog	SPBC4C3.08	[M] COG5597 Alpha-N-acetylglucosamine transferase	2e-11	25% (89/355)	1	Cell wall/membrane/envelope biogenesis	171
Unitranscript 1458	cog	---NA---	No hits found	---NA---	---NA---	0	---NA---	---NA---
Unitranscript 1459	cog	---NA---	No hits found	---NA---	---NA---	0	---NA---	---NA---
Unitranscript 1460	cog	YLR410w-b	No hits found	2e-13	25% (42/162)	0	---NA---	125
Unitranscript 1461	cog	---NA---	No hits found	---NA---	---NA---	0	---NA---	---NA---
Unitranscript 1462	cog	---NA---	No hits found	---NA---	---NA---	0	---NA---	---NA---
Unitranscript 1463	cog	sll1342	[G] COG0057 Glyceraldehyde-3-phosphate dehydrogenase/erythrose-4-phosphate dehydrogenase	2e-18	57% (47/82)	1	Carbohydrate transport and metabolism	225
Unitranscript 1464	cog	sll1342	[G] COG0057 Glyceraldehyde-3-phosphate dehydrogenase/erythrose-4-phosphate dehydrogenase	9e-37	62% (82/132)	1	Carbohydrate transport and metabolism	385
Unitranscript 1465	cog	SPBC15D4.07c	No hits found	9e-63	28% (159/556)	0	---NA---	615
Unitranscript 1466	cog	SPAC4A8.12c	[S] COG4886 Leucine-rich repeat (LRR) protein	1e-09	32% (45/139)	1	Function unknown	156
Unitranscript 1467	cog	SPAC31G5.09c	[RTKL] COG0515 Serine/threonine protein kinase	2e-89	57% (130/228)	1	---NA---	670
Unitranscript 1468	cog	SPBC29A3.07c	[R] COG0724 RNA-binding proteins (RRM domain)	3e-23	59% (46/77)	1	General function prediction only	266
Unitranscript 1469	cog	---NA---	No hits found	---NA---	---NA---	0	---NA---	---NA---
Unitranscript 1470	cog	---NA---	No hits found	---NA---	---NA---	0	---NA---	---NA---
Unitranscript 1471	cog	all0462	No hits found	8e-34	22% (185/811)	0	---NA---	366
Unitranscript 1472	cog	---NA---	No hits found	---NA---	---NA---	0	---NA---	---NA---
Unitranscript 1473	cog	---NA---	No hits found	---NA---	---NA---	0	---NA---	---NA---
Unitranscript 1474	cog	---NA---	No hits found	---NA---	---NA---	0	---NA---	---NA---
Unitranscript 1475	cog	---NA---	No hits found	---NA---	---NA---	0	---NA---	---NA---
Unitranscript 1476	cog	MA4457	[M] COG1004 Predicted UDP-glucose 6-dehydrogenase	2e-06	40% (30/74)	1	Cell wall/membrane/envelope biogenesis	118
Unitranscript 1477	cog	---NA---	No hits found	---NA---	---NA---	0	---NA---	---NA---
Unitranscript 1478	cog	---NA---	No hits found	---NA---	---NA---	0	---NA---	---NA---
Unitranscript 1479	cog	---NA---	No hits found	---NA---	---NA---	0	---NA---	---NA---
Unitranscript 1480	cog	SPAC589.07c	[R] COG2319 FOG: WD40 repeat	3e-07	29% (36/123)	1	General function prediction only	136
Unitranscript 1481	cog	SPAC644.09	[R] COG0325 Predicted enzyme with a TIM-barrel fold	4e-34	44% (76/170)	1	General function prediction only	314
Unitranscript 1482	cog	SPAC644.09	[R] COG0325 Predicted enzyme with a TIM-barrel fold	5e-36	45% (53/117)	1	General function prediction only	219
Unitranscript 1483	cog	---NA---	No hits found	---NA---	---NA---	0	---NA---	---NA---
Unitranscript 1484	cog	---NA---	No hits found	---NA---	---NA---	0	---NA---	---NA---
Unitranscript 1485	cog	---NA---	No hits found	---NA---	---NA---	0	---NA---	---NA---
Unitranscript 1486	cog	---NA---	No hits found	---NA---	---NA---	0	---NA---	---NA---
Unitranscript 1487	cog	XF1037	[H] COG0499 S-adenosylhomocysteine hydrolase	1e-109	58% (206/354)	1	Coenzyme transport and metabolism	1019
Unitranscript 1488	cog	CC0257	[H] COG0499 S-adenosylhomocysteine hydrolase	1e-151	57% (226/391)	1	Coenzyme transport and metabolism	1077
Unitranscript 1489	cog	YGL011c	[O] COG0638 20S proteasome, alpha and beta subunits	6e-42	61% (81/132)	1	Posttranslational modification, protein turnover, chaperones	431
Unitranscript 1490	cog	SPBC646.16	[O] COG0638 20S proteasome, alpha and beta subunits	2e-69	59% (94/157)	1	Posttranslational modification, protein turnover, chaperones	500
Unitranscript 1491	cog	SPBC646.16	[O] COG0638 20S proteasome, alpha and beta subunits	2e-68	51% (138/268)	1	Posttranslational modification, protein turnover, chaperones	659
Unitranscript 1492	cog	---NA---	No hits found	---NA---	---NA---	0	---NA---	---NA---
Unitranscript 1493	cog	---NA---	No hits found	---NA---	---NA---	0	---NA---	---NA---
Unitranscript 1494	cog	ECU11g1050	[E] COG3104 Dipeptide/tripeptide permease	4e-17	23% (84/355)	1	Amino acid transport and metabolism	220
Unitranscript 1495	cog	YLL050c	No hits found	2e-21	40% (54/133)	0	---NA---	254
Unitranscript 1496	cog	---NA---	No hits found	---NA---	---NA---	0	---NA---	---NA---
Unitranscript 1497	cog	ECU07g1610	[J] COG0042 tRNA-dihydrouridine synthase	2e-69	41% (135/322)	1	Translation, ribosomal structure and biogenesis	671
Unitranscript 1498	cog	SPCC16C4.07	No hits found	1e-10	43% (36/83)	0	---NA---	159
Unitranscript 1499	cog	SPAC30D11.13	[O] COG5078 Ubiquitin-protein ligase	4e-44	56% (87/154)	1	Posttranslational modification, protein turnover, chaperones	454
Unitranscript 1500	cog	SPAC30D11.06c	No hits found	2e-12	31% (44/140)	0	---NA---	177
Unitranscript 1501	cog	SPAC30D11.06c	No hits found	2e-12	31% (44/140)	0	---NA---	177
Unitranscript 1502	cog	PA1756	[EH] COG0175 3'-phosphoadenosine 5'-phosphosulfate sulfotransferase (PAPS reductase)/FAD synthetase and related enzymes	7e-72	59% (122/204)	1	---NA---	692
Unitranscript 1503	cog	---NA---	No hits found	---NA---	---NA---	0	---NA---	---NA---
Unitranscript 1504	cog	RSc0265	[I] COG4770 Acetyl/propionyl-CoA carboxylase, alpha subunit	2e-28	64% (58/90)	1	Lipid transport and metabolism	314
Unitranscript 1505	cog	---NA---	No hits found	---NA---	---NA---	0	---NA---	---NA---
Unitranscript 1506	cog	RSc0265	[I] COG4770 Acetyl/propionyl-CoA carboxylase, alpha subunit	1e-162	44% (320/714)	1	Lipid transport and metabolism	1473
Unitranscript 1507	cog	---NA---	No hits found	---NA---	---NA---	0	---NA---	---NA---
Unitranscript 1508	cog	---NA---	No hits found	---NA---	---NA---	0	---NA---	---NA---
Unitranscript 1509	cog	---NA---	No hits found	---NA---	---NA---	0	---NA---	---NA---
Unitranscript 1510	cog	---NA---	No hits found	---NA---	---NA---	0	---NA---	---NA---
Unitranscript 1511	cog	L0270_2	[L] COG0749 DNA polymerase I - 3'-5' exonuclease and polymerase domains	6e-28	32% (75/233)	1	Replication, recombination and repair	314
Unitranscript 1512	cog	L0270_2	[L] COG0749 DNA polymerase I - 3'-5' exonuclease and polymerase domains	1e-44	32% (117/364)	1	Replication, recombination and repair	459
Unitranscript 1513	cog	SPAC26A3.16	[O] COG5272 Ubiquitin	1e-22	33% (73/218)	1	Posttranslational modification, protein turnover, chaperones	271
Unitranscript 1514	cog	ECU10g1730	[O] COG5272 Ubiquitin	4e-11	28% (31/110)	1	Posttranslational modification, protein turnover, chaperones	171
Unitranscript 1515	cog	SPAC26A3.16	[O] COG5272 Ubiquitin	1e-22	33% (73/218)	1	Posttranslational modification, protein turnover, chaperones	271
Unitranscript 1516	cog	YDR092w	[O] COG5078 Ubiquitin-protein ligase	8e-58	68% (101/147)	1	Posttranslational modification, protein turnover, chaperones	567
Unitranscript 1517	cog	SPAC11E3.04c	[O] COG5078 Ubiquitin-protein ligase	9e-30	72% (60/83)	1	Posttranslational modification, protein turnover, chaperones	328
Unitranscript 1518	cog	SPAC11E3.04c	[O] COG5078 Ubiquitin-protein ligase	6e-25	69% (46/66)	1	Posttranslational modification, protein turnover, chaperones	250
Unitranscript 1519	cog	YDR092w	[O] COG5078 Ubiquitin-protein ligase	9e-57	69% (100/144)	1	Posttranslational modification, protein turnover, chaperones	561
Unitranscript 1520	cog	AGl1564	[G] COG0033 Phosphoglucomutase	1e-168	55% (294/533)	1	Carbohydrate transport and metabolism	1515
Unitranscript 1521	cog	SPBC1709.04c	[O] COG0652 Peptidyl-prolyl cis-trans isomerase (rotamase) - cyclophilin family	3e-12	35% (40/114)	1	Posttranslational modification, protein turnover, chaperones	173
Unitranscript 1522	cog	BS_yloP_1	[RTKL] COG0515 Serine/threonine protein kinase	9e-19	30% (60/199)	1	---NA---	234
Unitranscript 1523	cog	SPBC365.06	[O] COG5227 Ubiquitin-like protein (sentrin)	4e-23	55% (52/93)	1	Posttranslational modification, protein turnover, chaperones	271
Unitranscript 1524	cog	YBL040c	[U] COG5196 ER lumen protein retaining receptor	1e-42	43% (95/219)	1	Intracellular trafficking, secretion, and vesicular transport	439
Unitranscript 1525	cog	SPAPB8E5.06c	[J] COG0087 Ribosomal protein L3	1e-148	66% (259/388)	1	Translation, ribosomal structure and biogenesis	1347
Unitranscript 1526	cog	YDR111c	[E] COG0436 Aspartate/tyrosine/aromatic aminotransferase	1e-104	45% (199/435)	1	Amino acid transport and metabolism	975
Unitranscript 1527	cog	YDR111c	[E] COG0436 Aspartate/tyrosine/aromatic aminotransferase	1e-110	42% (220/523)	1	Amino acid transport and metabolism	1023
Unitranscript 1528	cog	---NA---	No hits found	---NA---	---NA---	0	---NA---	---NA---
Unitranscript 1529	cog	ECU11g1690	[KAD] COG5147 Myb superfamily proteins, including transcription factors and mRNA splicing factors	1e-29	51% (55/106)	1	---NA---	329
Unitranscript 1530	cog	---NA---	No hits found	---NA---	---NA---	0	---NA---	---NA---
Unitranscript 1531	cog	---NA---	No hits found	---NA---	---NA---	0	---NA---	---NA---
Unitranscript 1532	cog	---NA---	No hits found	---NA---	---NA---	0	---NA---	---NA---
Unitranscript 1533	cog	sll1841	[C] COG0508 Pyruvate/2-oxoglutarate dehydrogenase complex, dihydrolipoamide acyltransferase (E2) component, and related enzymes	3e-77	53% (159/295)	1	Energy production and conversion	738
Unitranscript 1534	cog	SPCC1827.05c	[R] COG0724 RNA-binding proteins (RRM domain)	2e-27	33% (35/105)	1	General function prediction only	190
Unitranscript 1535	cog	---NA---	No hits found	---NA---	---NA---	0	---NA---	---NA---
Unitranscript 1536	cog	---NA---	No hits found	---NA---	---NA---	0	---NA---	---NA---
Unitranscript 1537	cog	---NA---	No hits found	---NA---	---NA---	0	---NA---	---NA---
Unitranscript 1538	cog	MTH535	[O] COG0225 Peptide methionine sulfoxide reductase	8e-45	57% (89/154)	1	Posttranslational modification, protein turnover, chaperones	455
Unitranscript 1539	cog	---NA---	No hits found	---NA---	---NA---	0	---NA---	---NA---
Unitranscript 1540	cog	---NA---	No hits found	---NA---	---NA---	0	---NA---	---NA---
Unitranscript 1541	cog	---NA---	No hits found	---NA---	---NA---	0	---NA---	---NA---
Unitranscript 1542	cog	---NA---	No hits found	---NA---	---NA---	0	---NA---	---NA---
Unitranscript 1543	cog	YMR009w	[S] COG1791 Uncharacterized conserved protein, contains double-stranded beta-helix domain	2e-34	44% (78/176)	1	Function unknown	365
Unitranscript 1544	cog	YBR151w	No hits found	2e-09	28% (42/149)	0	---NA---	155
Unitranscript 1545	cog	SPAC57A7.10c	[U] COG5240 Vesicle coat complex COPI, gamma subunit	1e-163	41% (366/875)	1	Intracellular trafficking, secretion, and vesicular transport	1483
Unitranscript 1546	cog	SMc04083	[P] COG0288 Carbonic anhydrase	6e-30	40% (68/168)	1	Inorganic ion transport and metabolism	298
Unitranscript 1547	cog	SMc04083	[P] COG0288 Carbonic anhydrase	5e-31	39% (77/196)	1	Inorganic ion transport and metabolism	337
Unitranscript 1548	cog	SPBC32F12.10	[G] COG0033 Phosphoglucomutase	8e-90	51% (176/339)	1	Carbohydrate transport and metabolism	848
Unitranscript 1549	cog	DR1684	[J] COG0564 Pseudouridylate synthases, 23S RNA-specific	3e-50	36% (128/354)	1	Translation, ribosomal structure and biogenesis	510
Unitranscript 1550	cog	---NA---	No hits found	---NA---	---NA---	0	---NA---	---NA---
Unitranscript 1551	cog	SPAC6F12.11c	No hits found	6e-08	26% (52/195)	0	---NA---	139
Unitranscript 1552	cog	CAC3591	[I] COG3884 Acyl-ACP thioesterase	3e-07	29% (25/86)	1	Lipid transport and metabolism	137
Unitranscript 1553	cog	CAC3591	[I] COG3884 Acyl-ACP thioesterase	1e-15	22% (65/294)	1	Lipid transport and metabolism	209
Unitranscript 1554	cog	---NA---	No hits found	---NA---	---NA---	0	---NA---	---NA---
Unitranscript 1555	cog	---NA---	No hits found	---NA---	---NA---	0	---NA---	---NA---
Unitranscript 1556	cog	---NA---	No hits found	---NA---	---NA---	0	---NA---	---NA---
Unitranscript 1557	cog	---NA---	No hits found	---NA---	---NA---	0	---NA---	---NA---
Unitranscript 1558	cog	---NA---	No hits found	---NA---	---NA---	0	---NA---	---NA---
Unitranscript 1559	cog	---NA---	No hits found	---NA---	---NA---	0	---NA---	---NA---
Unitranscript 1560	cog	SPBC609.02	[T] COG2453 Predicted protein-tyrosine phosphatase	2e-22	35% (68/193)	1	Signal transduction mechanisms	269
Unitranscript 1561	cog	SPBC609.02	[T] COG2453 Predicted protein-tyrosine phosphatase	8e-23	35% (68/193)	1	Signal transduction mechanisms	269
Unitranscript 1562	cog	SPAC22F8.08	[U] COG5028 Vesicle coat complex COPII, subunit SEC24/subunit SFB2/subunit SFB3	2e-92	31% (215/684)	1	Intracellular trafficking, secretion, and vesicular transport	871
Unitranscript 1563	cog	---NA---	No hits found	---NA---	---NA---	0	---NA---	---NA---
Unitranscript 1564	cog	XF0826	[G] COG3588 Fructose-1,6-bisphosphate aldolase	5e-83	48% (159/331)	1	Carbohydrate transport and metabolism	787
Unitranscript 1565	cog	mlr3754	[G] COG3588 Fructose-1,6-bisphosphate aldolase	6e-25	34% (71/207)	1	Carbohydrate transport and metabolism	275
Unitranscript 1566	cog	---NA---	No hits found	---NA---	---NA---	0	---NA---	---NA---
Unitranscript 1567	cog	SPAC17G8.03c	[K] COG5247 Class 2 transcription repressor NC2, alpha subunit (DRAP1 homolog)	5e-19	56% (47/83)	1	Transcription	237
Unitranscript 1568	cog	YDR331w	[O] COG5206 Glycosylphosphatidylinositol transamidase (GPIT), subunit GPI8	3e-18	28% (59/209)	1	Posttranslational modification, protein turnover, chaperones	232
Unitranscript 1569	cog	YDR331w	[O] COG5206 Glycosylphosphatidylinositol transamidase (GPIT), subunit GPI8	3e-18	28% (59/209)	1	Posttranslational modification, protein turnover, chaperones	232
Unitranscript 1570	cog	---NA---	No hits found	---NA---	---NA---	0	---NA---	---NA---
Unitranscript 1571	cog	mll8050	[QR] COG0500 SAM-dependent methyltransferases	2e-16	25% (89/352)	1	---NA---	212
Unitranscript 1572	cog	CC1229	[R] COG0596 Predicted hydrolases or acyltransferases (alpha/beta hydrolase superfamily)	4e-35	51% (66/129)	1	General function prediction only	375
Unitranscript 1573	cog	CC1229	[R] COG0596 Predicted hydrolases or acyltransferases (alpha/beta hydrolase superfamily)	6e-40	49% (77/157)	1	General function prediction only	405
Unitranscript 1574	cog	---NA---	No hits found	---NA---	---NA---	0	---NA---	---NA---
Unitranscript 1575	cog	all0284_3	[R] COG2319 FOG: WD40 repeat	5e-17	21% (118/548)	1	General function prediction only	221
Unitranscript 1576	cog	---NA---	No hits found	---NA---	---NA---	0	---NA---	---NA---
Unitranscript 1577	cog	SPCC962.03c	[U] COG5064 Karyopherin (importin) alpha	1e-150	53% (286/531)	1	Intracellular trafficking, secretion, and vesicular transport	1370
Unitranscript 1578	cog	---NA---	No hits found	---NA---	---NA---	0	---NA---	---NA---
Unitranscript 1579	cog	---NA---	No hits found	---NA---	---NA---	0	---NA---	---NA---
Unitranscript 1580	cog	SPAC23H3.10	[BK] COG5259 RSC chromatin remodeling complex subunit RSC8	7e-36	30% (86/283)	1	---NA---	384
Unitranscript 1581	cog	---NA---	No hits found	---NA---	---NA---	0	---NA---	---NA---
Unitranscript 1582	cog	Cgl2127_1	[RTKL] COG0515 Serine/threonine protein kinase	3e-15	44% (30/67)	1	---NA---	135
Unitranscript 1583	cog	alr1348	[P] COG0155 Sulfite reductase, beta subunit (hemoprotein)	0	49% (322/645)	1	Inorganic ion transport and metabolism	1657
Unitranscript 1584	cog	---NA---	No hits found	---NA---	---NA---	0	---NA---	---NA---
Unitranscript 1585	cog	YNR047w_2	[RTKL] COG0515 Serine/threonine protein kinase	8e-18	44% (43/96)	1	---NA---	218
Unitranscript 1586	cog	YCR091w	[RTKL] COG0515 Serine/threonine protein kinase	9e-80	45% (155/344)	1	---NA---	762
Unitranscript 1587	cog	YDL126c	[O] COG0464 ATPases of the AAA+ class	0	71% (373/521)	1	Posttranslational modification, protein turnover, chaperones	2027
Unitranscript 1588	cog	YDL126c	[O] COG0464 ATPases of the AAA+ class	0	71% (372/519)	1	Posttranslational modification, protein turnover, chaperones	2026
Unitranscript 1589	cog	YDL126c	[O] COG0464 ATPases of the AAA+ class	0	71% (373/520)	1	Posttranslational modification, protein turnover, chaperones	2029
Unitranscript 1590	cog	---NA---	No hits found	---NA---	---NA---	0	---NA---	---NA---
Unitranscript 1591	cog	SPBC4F6.18c	[R] COG1100 GTPase SAR1 and related small G proteins	3e-83	88% (103/117)	1	General function prediction only	542
Unitranscript 1592	cog	SPBC4F6.18c	[R] COG1100 GTPase SAR1 and related small G proteins	2e-69	88% (103/117)	1	General function prediction only	542
Unitranscript 1593	cog	SPBC4F6.18c	[R] COG1100 GTPase SAR1 and related small G proteins	3e-70	88% (103/117)	1	General function prediction only	542
Unitranscript 1594	cog	SPBC4F6.18c	[R] COG1100 GTPase SAR1 and related small G proteins	2e-70	88% (103/117)	1	General function prediction only	542
Unitranscript 1595	cog	SPBC4F6.18c	[R] COG1100 GTPase SAR1 and related small G proteins	4e-83	88% (103/117)	1	General function prediction only	542
Unitranscript 1596	cog	SPBC4F6.18c	[R] COG1100 GTPase SAR1 and related small G proteins	4e-27	85% (59/69)	1	General function prediction only	291
Unitranscript 1597	cog	SPBC4F6.18c	[R] COG1100 GTPase SAR1 and related small G proteins	3e-48	87% (92/105)	1	General function prediction only	488
Unitranscript 1598	cog	SPBC4F6.18c	[R] COG1100 GTPase SAR1 and related small G proteins	3e-56	87% (106/121)	1	General function prediction only	557
Unitranscript 1599	cog	SPBC4F6.18c	[R] COG1100 GTPase SAR1 and related small G proteins	4e-17	87% (43/49)	1	General function prediction only	210
Unitranscript 1600	cog	YDL103c	[G] COG4284 UDP-glucose pyrophosphorylase	4e-59	39% (131/328)	1	Carbohydrate transport and metabolism	580
Unitranscript 1601	cog	YDL103c	[G] COG4284 UDP-glucose pyrophosphorylase	4e-59	39% (131/328)	1	Carbohydrate transport and metabolism	580
Unitranscript 1602	cog	---NA---	No hits found	---NA---	---NA---	0	---NA---	---NA---
Unitranscript 1603	cog	---NA---	No hits found	---NA---	---NA---	0	---NA---	---NA---
Unitranscript 1604	cog	slr0233	[OC] COG0526 Thiol-disulfide isomerase and thioredoxins	4e-28	57% (59/103)	1	---NA---	311
Unitranscript 1605	cog	---NA---	No hits found	---NA---	---NA---	0	---NA---	---NA---
Unitranscript 1606	cog	alr1896	[O] COG0459 Chaperonin GroEL (HSP60 family)	1e-160	56% (290/512)	1	Posttranslational modification, protein turnover, chaperones	1456
Unitranscript 1607	cog	alr1896	[O] COG0459 Chaperonin GroEL (HSP60 family)	1e-166	58% (303/521)	1	Posttranslational modification, protein turnover, chaperones	1502
Unitranscript 1608	cog	---NA---	No hits found	---NA---	---NA---	0	---NA---	---NA---
Unitranscript 1609	cog	---NA---	No hits found	---NA---	---NA---	0	---NA---	---NA---
Unitranscript 1610	cog	SPBC776.14	No hits found	3e-09	39% (25/64)	0	---NA---	143
Unitranscript 1611	cog	SPBC31F10.03	[P] COG3703 Uncharacterized protein involved in cation transport	2e-20	35% (69/197)	1	Inorganic ion transport and metabolism	249
Unitranscript 1612	cog	SPAC13G7.12c	[M] COG0510 Predicted choline kinase involved in LPS biosynthesis	3e-33	30% (100/323)	1	Cell wall/membrane/envelope biogenesis	360
Unitranscript 1613	cog	---NA---	No hits found	---NA---	---NA---	0	---NA---	---NA---
Unitranscript 1614	cog	SPAC13G7.12c	[M] COG0510 Predicted choline kinase involved in LPS biosynthesis	3e-33	30% (100/323)	1	Cell wall/membrane/envelope biogenesis	360
Unitranscript 1615	cog	SPAC13G7.12c	[M] COG0510 Predicted choline kinase involved in LPS biosynthesis	5e-32	31% (85/268)	1	Cell wall/membrane/envelope biogenesis	350
Unitranscript 1616	cog	---NA---	No hits found	---NA---	---NA---	0	---NA---	---NA---
Unitranscript 1617	cog	---NA---	No hits found	---NA---	---NA---	0	---NA---	---NA---
Unitranscript 1618	cog	---NA---	No hits found	---NA---	---NA---	0	---NA---	---NA---
Unitranscript 1619	cog	TM0006	[E] COG1115 Na+/alanine symporter	5e-43	40% (99/247)	1	Amino acid transport and metabolism	442
Unitranscript 1620	cog	sll0615	[S] COG2119 Predicted membrane protein	1e-40	43% (94/215)	1	Function unknown	425
Unitranscript 1621	cog	YJL095w	[RTKL] COG0515 Serine/threonine protein kinase	8e-20	30% (66/213)	1	---NA---	242
Unitranscript 1622	cog	---NA---	No hits found	---NA---	---NA---	0	---NA---	---NA---
Unitranscript 1623	cog	SPBC4B4.06	No hits found	3e-11	23% (49/207)	0	---NA---	166
Unitranscript 1624	cog	---NA---	No hits found	---NA---	---NA---	0	---NA---	---NA---
Unitranscript 1625	cog	ECU11g1030	[O] COG0464 ATPases of the AAA+ class	8e-51	49% (85/172)	1	Posttranslational modification, protein turnover, chaperones	436
Unitranscript 1626	cog	YHR108w	No hits found	7e-09	28% (39/135)	0	---NA---	141
Unitranscript 1627	cog	SPAPB1A10.15	[S] COG5254 Predicted membrane protein	4e-13	38% (42/110)	1	Function unknown	189
Unitranscript 1628	cog	HP0651	No hits found	4e-08	31% (42/132)	0	---NA---	142
Unitranscript 1629	cog	---NA---	No hits found	---NA---	---NA---	0	---NA---	---NA---
Unitranscript 1630	cog	---NA---	No hits found	---NA---	---NA---	0	---NA---	---NA---
Unitranscript 1631	cog	MT2062_2	[G] COG1877 Trehalose-6-phosphatase	4e-30	35% (82/233)	1	Carbohydrate transport and metabolism	276
Unitranscript 1632	cog	---NA---	No hits found	---NA---	---NA---	0	---NA---	---NA---
Unitranscript 1633	cog	MT2062_2	[G] COG1877 Trehalose-6-phosphatase	4e-17	32% (57/173)	1	Carbohydrate transport and metabolism	220
Unitranscript 1634	cog	---NA---	No hits found	---NA---	---NA---	0	---NA---	---NA---
Unitranscript 1635	cog	MA1678	[P] COG0474 Cation transport ATPase	1e-156	38% (337/865)	1	Inorganic ion transport and metabolism	1424
Unitranscript 1636	cog	---NA---	No hits found	---NA---	---NA---	0	---NA---	---NA---
Unitranscript 1637	cog	---NA---	No hits found	---NA---	---NA---	0	---NA---	---NA---
Unitranscript 1638	cog	ECU11g1050	[E] COG3104 Dipeptide/tripeptide permease	1e-13	19% (96/491)	1	Amino acid transport and metabolism	192
Unitranscript 1639	cog	---NA---	No hits found	---NA---	---NA---	0	---NA---	---NA---
Unitranscript 1640	cog	---NA---	No hits found	---NA---	---NA---	0	---NA---	---NA---
Unitranscript 1641	cog	---NA---	No hits found	---NA---	---NA---	0	---NA---	---NA---
Unitranscript 1642	cog	ECU07g0330	[O] COG5540 RING-finger-containing ubiquitin ligase	7e-07	47% (23/48)	1	Posttranslational modification, protein turnover, chaperones	132
Unitranscript 1643	cog	SPBC25B2.11	No hits found	3e-05	24% (67/277)	0	---NA---	117
Unitranscript 1644	cog	SPAC4G8.04	[R] COG5210 GTPase-activating protein	4e-38	33% (89/266)	1	General function prediction only	402
Unitranscript 1645	cog	YGR257c	No hits found	8e-30	30% (106/342)	0	---NA---	328
Unitranscript 1646	cog	STM3091	[GEPR] COG0477 Permeases of the major facilitator superfamily	7e-43	34% (112/327)	1	---NA---	441
Unitranscript 1647	cog	---NA---	No hits found	---NA---	---NA---	0	---NA---	---NA---
Unitranscript 1648	cog	---NA---	No hits found	---NA---	---NA---	0	---NA---	---NA---
Unitranscript 1649	cog	lin0741	No hits found	9e-10	40% (35/86)	0	---NA---	155
Unitranscript 1650	cog	lin0741	No hits found	1e-09	40% (35/86)	0	---NA---	155
Unitranscript 1651	cog	SPCC1795.03	[GER] COG0697 Permeases of the drug/metabolite transporter (DMT) superfamily	3e-18	25% (83/325)	1	---NA---	231
Unitranscript 1652	cog	SPAC1F12.02c	No hits found	3e-22	36% (61/167)	0	---NA---	259
Unitranscript 1653	cog	SPAC1556.02c	[C] COG1053 Succinate dehydrogenase/fumarate reductase, flavoprotein subunit	0	68% (414/606)	1	Energy production and conversion	2143
Unitranscript 1654	cog	YOL107w	No hits found	5e-05	23% (32/139)	0	---NA---	112
Unitranscript 1655	cog	---NA---	No hits found	---NA---	---NA---	0	---NA---	---NA---
Unitranscript 1656	cog	---NA---	No hits found	---NA---	---NA---	0	---NA---	---NA---
Unitranscript 1657	cog	---NA---	No hits found	---NA---	---NA---	0	---NA---	---NA---
Unitranscript 1658	cog	CAC3373	[G] COG4677 Pectin methylesterase	1e-21	25% (70/270)	1	Carbohydrate transport and metabolism	227
Unitranscript 1659	cog	YPO0424	[G] COG4677 Pectin methylesterase	5e-14	33% (60/179)	1	Carbohydrate transport and metabolism	195
Unitranscript 1660	cog	CAC3373	[G] COG4677 Pectin methylesterase	6e-23	29% (51/173)	1	Carbohydrate transport and metabolism	210
Unitranscript 1661	cog	YPO0424	[G] COG4677 Pectin methylesterase	5e-14	33% (60/179)	1	Carbohydrate transport and metabolism	195
Unitranscript 1662	cog	YGR036c	[I] COG0671 Membrane-associated phospholipid phosphatase	6e-13	29% (63/217)	1	Lipid transport and metabolism	184
Unitranscript 1663	cog	SPAC328.02	No hits found	2e-69	33% (143/432)	0	---NA---	672
Unitranscript 1664	cog	Rv0183	[I] COG2267 Lysophospholipase	5e-30	29% (81/276)	1	Lipid transport and metabolism	330
Unitranscript 1665	cog	Rv0183	[I] COG2267 Lysophospholipase	2e-22	29% (55/187)	1	Lipid transport and metabolism	225
Unitranscript 1666	cog	SPBC36.10	No hits found	8e-19	30% (53/172)	0	---NA---	235
Unitranscript 1667	cog	SSO2778	[T] COG0589 Universal stress protein UspA and related nucleotide-binding proteins	2e-08	30% (45/148)	1	Signal transduction mechanisms	144
Unitranscript 1668	cog	SPAC4G8.02c	[U] COG2443 Preprotein translocase subunit Sss1	0.0001	39% (22/56)	1	Intracellular trafficking, secretion, and vesicular transport	109
Unitranscript 1669	cog	---NA---	No hits found	---NA---	---NA---	0	---NA---	---NA---
Unitranscript 1670	cog	SPBC839.03c	No hits found	2e-06	23% (45/195)	0	---NA---	126
Unitranscript 1671	cog	---NA---	No hits found	---NA---	---NA---	0	---NA---	---NA---
Unitranscript 1672	cog	sll0771	[GEPR] COG0477 Permeases of the major facilitator superfamily	3e-50	30% (138/451)	1	---NA---	506
Unitranscript 1673	cog	---NA---	No hits found	---NA---	---NA---	0	---NA---	---NA---
Unitranscript 1674	cog	---NA---	No hits found	---NA---	---NA---	0	---NA---	---NA---
Unitranscript 1675	cog	SMa1079	[T] COG3476 Tryptophan-rich sensory protein (mitochondrial benzodiazepine receptor homolog)	6e-08	26% (32/119)	1	Signal transduction mechanisms	137
Unitranscript 1676	cog	SMc00914	[R] COG0446 Uncharacterized NAD(FAD)-dependent dehydrogenases	6e-36	34% (68/198)	1	General function prediction only	247
Unitranscript 1677	cog	SMc00914	[R] COG0446 Uncharacterized NAD(FAD)-dependent dehydrogenases	6e-26	35% (47/133)	1	General function prediction only	178
Unitranscript 1678	cog	SMc00914	[R] COG0446 Uncharacterized NAD(FAD)-dependent dehydrogenases	6e-31	34% (68/198)	1	General function prediction only	247
Unitranscript 1679	cog	---NA---	No hits found	---NA---	---NA---	0	---NA---	---NA---
Unitranscript 1680	cog	---NA---	No hits found	---NA---	---NA---	0	---NA---	---NA---
Unitranscript 1681	cog	SMc00914	[R] COG0446 Uncharacterized NAD(FAD)-dependent dehydrogenases	2e-32	35% (47/133)	1	General function prediction only	178
Unitranscript 1682	cog	---NA---	No hits found	---NA---	---NA---	0	---NA---	---NA---
Unitranscript 1683	cog	SPAC6F6.12	[UR] COG5391 Phox homology (PX) domain protein	4e-15	20% (85/416)	1	---NA---	202
Unitranscript 1684	cog	SPAC25H1.03	No hits found	8e-05	24% (42/169)	0	---NA---	114
Unitranscript 1685	cog	---NA---	No hits found	---NA---	---NA---	0	---NA---	---NA---
Unitranscript 1686	cog	---NA---	No hits found	---NA---	---NA---	0	---NA---	---NA---
Unitranscript 1687	cog	---NA---	No hits found	---NA---	---NA---	0	---NA---	---NA---
Unitranscript 1688	cog	---NA---	No hits found	---NA---	---NA---	0	---NA---	---NA---
Unitranscript 1689	cog	---NA---	No hits found	---NA---	---NA---	0	---NA---	---NA---
Unitranscript 1690	cog	---NA---	No hits found	---NA---	---NA---	0	---NA---	---NA---
Unitranscript 1691	cog	---NA---	No hits found	---NA---	---NA---	0	---NA---	---NA---
Unitranscript 1692	cog	---NA---	No hits found	---NA---	---NA---	0	---NA---	---NA---
Unitranscript 1693	cog	SPCC10H11.02	[O] COG2214 DnaJ-class molecular chaperone	2e-05	44% (27/61)	1	Posttranslational modification, protein turnover, chaperones	122
Unitranscript 1694	cog	HI1125	[G] COG0176 Transaldolase	8e-43	35% (111/317)	1	Carbohydrate transport and metabolism	440
Unitranscript 1695	cog	---NA---	No hits found	---NA---	---NA---	0	---NA---	---NA---
Unitranscript 1696	cog	SPBC23E6.04c	No hits found	1e-37	21% (201/937)	0	---NA---	398
Unitranscript 1697	cog	YJL109c	No hits found	7e-28	22% (182/820)	0	---NA---	314
Unitranscript 1698	cog	---NA---	No hits found	---NA---	---NA---	0	---NA---	---NA---
Unitranscript 1699	cog	---NA---	No hits found	---NA---	---NA---	0	---NA---	---NA---
Unitranscript 1700	cog	MYPU_4060	No hits found	7e-06	25% (65/252)	0	---NA---	122
Unitranscript 1701	cog	YOL127w	[J] COG0089 Ribosomal protein L23	9e-31	51% (65/126)	1	Translation, ribosomal structure and biogenesis	333
Unitranscript 1702	cog	SPCC970.03	[HC] COG0543 2-polyprenylphenol hydroxylase and related flavodoxin oxidoreductases	4e-51	40% (106/260)	1	---NA---	510
Unitranscript 1703	cog	YMR223w	No hits found	7e-33	31% (85/271)	0	---NA---	356
Unitranscript 1704	cog	SPAC6C3.04	[C] COG0372 Citrate synthase	1e-139	54% (198/361)	1	Energy production and conversion	1063
Unitranscript 1705	cog	SPAC6C3.04	[C] COG0372 Citrate synthase	2e-55	74% (98/131)	1	Energy production and conversion	546
Unitranscript 1706	cog	---NA---	No hits found	---NA---	---NA---	0	---NA---	---NA---
Unitranscript 1707	cog	SPBP19A11.03c	[O] COG5110 26S proteasome regulatory complex component	0	46% (392/845)	1	Posttranslational modification, protein turnover, chaperones	1865
Unitranscript 1708	cog	SPAC664.09	[E] COG0405 Gamma-glutamyltransferase	2e-96	39% (192/482)	1	Amino acid transport and metabolism	903
Unitranscript 1709	cog	SPAC664.09	[E] COG0405 Gamma-glutamyltransferase	4e-99	40% (196/487)	1	Amino acid transport and metabolism	927
Unitranscript 1710	cog	---NA---	No hits found	---NA---	---NA---	0	---NA---	---NA---
Unitranscript 1711	cog	---NA---	No hits found	---NA---	---NA---	0	---NA---	---NA---
Unitranscript 1712	cog	---NA---	No hits found	---NA---	---NA---	0	---NA---	---NA---
Unitranscript 1713	cog	ML1637_1	[L] COG0328 Ribonuclease HI	1e-17	53% (41/77)	1	Replication, recombination and repair	166
Unitranscript 1714	cog	YLR399c	[BK] COG5076 Transcription factor involved in chromatin remodeling, contains bromodomain	8e-18	22% (94/411)	1	---NA---	226
Unitranscript 1715	cog	YLR399c	[BK] COG5076 Transcription factor involved in chromatin remodeling, contains bromodomain	2e-17	22% (94/411)	1	---NA---	226
Unitranscript 1716	cog	---NA---	No hits found	---NA---	---NA---	0	---NA---	---NA---
Unitranscript 1717	cog	YLR388w	[J] COG0199 Ribosomal protein S14	1e-16	66% (37/56)	1	Translation, ribosomal structure and biogenesis	211
Unitranscript 1718	cog	---NA---	No hits found	---NA---	---NA---	0	---NA---	---NA---
Unitranscript 1719	cog	YBR139w	[E] COG2939 Carboxypeptidase C (cathepsin A)	5e-36	40% (90/220)	1	Amino acid transport and metabolism	385
Unitranscript 1720	cog	SPCC63.11	[LKJ] COG0513 Superfamily II DNA and RNA helicases	1e-135	46% (259/555)	1	---NA---	1241
Unitranscript 1721	cog	---NA---	No hits found	---NA---	---NA---	0	---NA---	---NA---
Unitranscript 1722	cog	YLR362w	[RTKL] COG0515 Serine/threonine protein kinase	2e-15	44% (45/101)	1	---NA---	204
Unitranscript 1723	cog	SSO2906	No hits found	3e-13	32% (39/119)	0	---NA---	184
Unitranscript 1724	cog	SSO2906	No hits found	4e-07	36% (26/71)	0	---NA---	132
Unitranscript 1725	cog	---NA---	No hits found	---NA---	---NA---	0	---NA---	---NA---
Unitranscript 1726	cog	---NA---	No hits found	---NA---	---NA---	0	---NA---	---NA---
Unitranscript 1727	cog	---NA---	No hits found	---NA---	---NA---	0	---NA---	---NA---
Unitranscript 1728	cog	YMR121c	[J] COG1632 Ribosomal protein L15E	3e-70	64% (132/204)	1	Translation, ribosomal structure and biogenesis	674
Unitranscript 1729	cog	CAC0855	[R] COG0637 Predicted phosphatase/phosphohexomutase	1e-17	26% (65/248)	1	General function prediction only	221
Unitranscript 1730	cog	---NA---	No hits found	---NA---	---NA---	0	---NA---	---NA---
Unitranscript 1731	cog	mll5321	[O] COG2844 UTP:GlnB (protein PII) uridylyltransferase	5e-07	41% (30/72)	1	Posttranslational modification, protein turnover, chaperones	132
Unitranscript 1732	cog	mll5321	[O] COG2844 UTP:GlnB (protein PII) uridylyltransferase	5e-07	41% (30/72)	1	Posttranslational modification, protein turnover, chaperones	132
Unitranscript 1733	cog	---NA---	No hits found	---NA---	---NA---	0	---NA---	---NA---
Unitranscript 1734	cog	---NA---	No hits found	---NA---	---NA---	0	---NA---	---NA---
Unitranscript 1735	cog	---NA---	No hits found	---NA---	---NA---	0	---NA---	---NA---
Unitranscript 1736	cog	---NA---	No hits found	---NA---	---NA---	0	---NA---	---NA---
Unitranscript 1737	cog	alr0124_1	[S] COG4886 Leucine-rich repeat (LRR) protein	6e-27	33% (116/351)	1	Function unknown	306
Unitranscript 1738	cog	SPBC646.04	[A] COG5186 Poly(A) polymerase	6e-30	51% (46/89)	1	RNA processing and modification	292
Unitranscript 1739	cog	---NA---	No hits found	---NA---	---NA---	0	---NA---	---NA---
Unitranscript 1740	cog	---NA---	No hits found	---NA---	---NA---	0	---NA---	---NA---
Unitranscript 1741	cog	ECU07g0330	[O] COG5540 RING-finger-containing ubiquitin ligase	3e-09	45% (33/72)	1	Posttranslational modification, protein turnover, chaperones	154
Unitranscript 1742	cog	SPBC32H8.12c	[Z] COG5277 Actin and related proteins	0	85% (318/373)	1	Cytoskeleton	1670
Unitranscript 1743	cog	SPCC550.06c	[O] COG0234 Co-chaperonin GroES (HSP10)	1e-18	47% (46/97)	1	Posttranslational modification, protein turnover, chaperones	230
Unitranscript 1744	cog	TP0835	[R] COG0666 FOG: Ankyrin repeat	4e-12	30% (51/165)	1	General function prediction only	172
Unitranscript 1745	cog	all2748	[R] COG0666 FOG: Ankyrin repeat	3e-12	37% (54/143)	1	General function prediction only	174
Unitranscript 1746	cog	YLR362w	[RTKL] COG0515 Serine/threonine protein kinase	6e-19	29% (62/213)	1	---NA---	237
Unitranscript 1747	cog	YOL123w	[R] COG0724 RNA-binding proteins (RRM domain)	7e-13	31% (45/143)	1	General function prediction only	184
Unitranscript 1748	cog	YOL123w	[R] COG0724 RNA-binding proteins (RRM domain)	7e-13	31% (45/143)	1	General function prediction only	184
Unitranscript 1749	cog	RSc1401_1	No hits found	4e-13	36% (51/141)	0	---NA---	186
Unitranscript 1750	cog	YOL123w	[R] COG0724 RNA-binding proteins (RRM domain)	6e-13	31% (45/143)	1	General function prediction only	184
Unitranscript 1751	cog	YLR355c	[EH] COG0059 Ketol-acid reductoisomerase	6e-10	39% (37/94)	1	---NA---	155
Unitranscript 1752	cog	---NA---	No hits found	---NA---	---NA---	0	---NA---	---NA---
Unitranscript 1753	cog	---NA---	No hits found	---NA---	---NA---	0	---NA---	---NA---
Unitranscript 1754	cog	---NA---	No hits found	---NA---	---NA---	0	---NA---	---NA---
Unitranscript 1755	cog	YJL005w_1	[S] COG4886 Leucine-rich repeat (LRR) protein	2e-19	26% (121/452)	1	Function unknown	240
Unitranscript 1756	cog	AGl2244	[U] COG0823 Periplasmic component of the Tol biopolymer transport system	7e-11	32% (54/167)	1	Intracellular trafficking, secretion, and vesicular transport	165
Unitranscript 1757	cog	---NA---	No hits found	---NA---	---NA---	0	---NA---	---NA---
Unitranscript 1758	cog	---NA---	No hits found	---NA---	---NA---	0	---NA---	---NA---
Unitranscript 1759	cog	YDL159w	[RTKL] COG0515 Serine/threonine protein kinase	2e-11	28% (47/163)	1	---NA---	169
Unitranscript 1760	cog	---NA---	No hits found	---NA---	---NA---	0	---NA---	---NA---
Unitranscript 1761	cog	---NA---	No hits found	---NA---	---NA---	0	---NA---	---NA---
Unitranscript 1762	cog	---NA---	No hits found	---NA---	---NA---	0	---NA---	---NA---
Unitranscript 1763	cog	aq_451	[EH] COG0028 Thiamine pyrophosphate-requiring enzymes [acetolactate synthase, pyruvate dehydrogenase (cytochrome), glyoxylate carboligase, phosphonopyruvate decarboxylase]	1e-147	49% (287/583)	1	---NA---	1343
Unitranscript 1764	cog	---NA---	No hits found	---NA---	---NA---	0	---NA---	---NA---
Unitranscript 1765	cog	---NA---	No hits found	---NA---	---NA---	0	---NA---	---NA---
Unitranscript 1766	cog	---NA---	No hits found	---NA---	---NA---	0	---NA---	---NA---
Unitranscript 1767	cog	SPBC1685.07c	[E] COG0814 Amino acid permeases	4e-16	22% (85/386)	1	Amino acid transport and metabolism	211
Unitranscript 1768	cog	ECU07g1220	No hits found	6e-05	23% (54/234)	0	---NA---	117
Unitranscript 1769	cog	SPBC1604.08c	[U] COG5064 Karyopherin (importin) alpha	2e-13	48% (38/79)	1	Intracellular trafficking, secretion, and vesicular transport	184
Unitranscript 1770	cog	SPCC962.03c	[U] COG5064 Karyopherin (importin) alpha	1e-147	54% (289/533)	1	Intracellular trafficking, secretion, and vesicular transport	1339
Unitranscript 1771	cog	---NA---	No hits found	---NA---	---NA---	0	---NA---	---NA---
Unitranscript 1772	cog	---NA---	No hits found	---NA---	---NA---	0	---NA---	---NA---
Unitranscript 1773	cog	---NA---	No hits found	---NA---	---NA---	0	---NA---	---NA---
Unitranscript 1774	cog	BMEI1923	[I] COG1960 Acyl-CoA dehydrogenases	6e-66	57% (100/174)	1	Lipid transport and metabolism	515
Unitranscript 1775	cog	all4804	No hits found	4e-11	29% (45/152)	0	---NA---	166
Unitranscript 1776	cog	alr2449	[R] COG1162 Predicted GTPases	5e-72	41% (158/385)	1	General function prediction only	695
Unitranscript 1777	cog	BS_ywtG	[GEPR] COG0477 Permeases of the major facilitator superfamily	3e-41	33% (111/335)	1	---NA---	428
Unitranscript 1778	cog	---NA---	No hits found	---NA---	---NA---	0	---NA---	---NA---
Unitranscript 1779	cog	---NA---	No hits found	---NA---	---NA---	0	---NA---	---NA---
Unitranscript 1780	cog	---NA---	No hits found	---NA---	---NA---	0	---NA---	---NA---
Unitranscript 1781	cog	---NA---	No hits found	---NA---	---NA---	0	---NA---	---NA---
Unitranscript 1782	cog	RSc0456	[R] COG4178 ABC-type uncharacterized transport system, permease and ATPase components	4e-05	44% (27/61)	1	General function prediction only	115
Unitranscript 1783	cog	SPBC4.03c	[U] COG5028 Vesicle coat complex COPII, subunit SEC24/subunit SFB2/subunit SFB3	2e-16	26% (102/386)	1	Intracellular trafficking, secretion, and vesicular transport	214
Unitranscript 1784	cog	SPBC713.12	[HC] COG0654 2-polyprenyl-6-methoxyphenol hydroxylase and related FAD-dependent oxidoreductases	1e-47	36% (99/275)	1	---NA---	430
Unitranscript 1785	cog	SPBC713.12	[HC] COG0654 2-polyprenyl-6-methoxyphenol hydroxylase and related FAD-dependent oxidoreductases	8e-72	35% (171/480)	1	---NA---	691
Unitranscript 1786	cog	---NA---	No hits found	---NA---	---NA---	0	---NA---	---NA---
Unitranscript 1787	cog	---NA---	No hits found	---NA---	---NA---	0	---NA---	---NA---
Unitranscript 1788	cog	---NA---	No hits found	---NA---	---NA---	0	---NA---	---NA---
Unitranscript 1789	cog	SPACUNK12.02c	[RTKL] COG0515 Serine/threonine protein kinase	3e-33	43% (51/118)	1	---NA---	222
Unitranscript 1790	cog	---NA---	No hits found	---NA---	---NA---	0	---NA---	---NA---
Unitranscript 1791	cog	---NA---	No hits found	---NA---	---NA---	0	---NA---	---NA---
Unitranscript 1792	cog	---NA---	No hits found	---NA---	---NA---	0	---NA---	---NA---
Unitranscript 1793	cog	---NA---	No hits found	---NA---	---NA---	0	---NA---	---NA---
Unitranscript 1794	cog	SPAC823.04	No hits found	4e-17	30% (55/179)	0	---NA---	218
Unitranscript 1795	cog	---NA---	No hits found	---NA---	---NA---	0	---NA---	---NA---
Unitranscript 1796	cog	SPBC1347.13c	[J] COG0566 rRNA methylases	2e-30	35% (112/315)	1	Translation, ribosomal structure and biogenesis	335
Unitranscript 1797	cog	all3634	[IR] COG3240 Phospholipase/lecithinase/hemolysin	5e-15	25% (84/327)	1	---NA---	200
Unitranscript 1798	cog	all3634	[IR] COG3240 Phospholipase/lecithinase/hemolysin	5e-11	25% (69/266)	1	---NA---	166
Unitranscript 1799	cog	SPAC1805.11c	[J] COG4830 Ribosomal protein S26	1e-20	66% (42/63)	1	Translation, ribosomal structure and biogenesis	246
Unitranscript 1800	cog	SPAC1805.11c	[J] COG4830 Ribosomal protein S26	4e-22	55% (49/89)	1	Translation, ribosomal structure and biogenesis	259
Unitranscript 1801	cog	YIL002c_2	[T] COG5411 Phosphatidylinositol 5-phosphate phosphatase	4e-33	26% (134/512)	1	Signal transduction mechanisms	360
Unitranscript 1802	cog	YCR047c	[QR] COG0500 SAM-dependent methyltransferases	3e-27	56% (70/123)	1	---NA---	303
Unitranscript 1803	cog	---NA---	No hits found	---NA---	---NA---	0	---NA---	---NA---
Unitranscript 1804	cog	---NA---	No hits found	---NA---	---NA---	0	---NA---	---NA---
Unitranscript 1805	cog	ssr2016	No hits found	7e-17	64% (42/65)	0	---NA---	219
Unitranscript 1806	cog	---NA---	No hits found	---NA---	---NA---	0	---NA---	---NA---
Unitranscript 1807	cog	---NA---	No hits found	---NA---	---NA---	0	---NA---	---NA---
Unitranscript 1808	cog	---NA---	No hits found	---NA---	---NA---	0	---NA---	---NA---
Unitranscript 1809	cog	---NA---	No hits found	---NA---	---NA---	0	---NA---	---NA---
Unitranscript 1810	cog	---NA---	No hits found	---NA---	---NA---	0	---NA---	---NA---
Unitranscript 1811	cog	---NA---	No hits found	---NA---	---NA---	0	---NA---	---NA---
Unitranscript 1812	cog	alr0124_1	[S] COG4886 Leucine-rich repeat (LRR) protein	3e-22	28% (108/378)	1	Function unknown	265
Unitranscript 1813	cog	---NA---	No hits found	---NA---	---NA---	0	---NA---	---NA---
Unitranscript 1814	cog	---NA---	No hits found	---NA---	---NA---	0	---NA---	---NA---
Unitranscript 1815	cog	RSc2087	[R] COG1611 Predicted Rossmann fold nucleotide-binding protein	1e-39	50% (50/100)	1	General function prediction only	268
Unitranscript 1816	cog	RSc2087	[R] COG1611 Predicted Rossmann fold nucleotide-binding protein	2e-26	56% (60/106)	1	General function prediction only	295
Unitranscript 1817	cog	RSc2087	[R] COG1611 Predicted Rossmann fold nucleotide-binding protein	4e-47	51% (91/176)	1	General function prediction only	479
Unitranscript 1818	cog	YNL016w	[R] COG0724 RNA-binding proteins (RRM domain)	6e-34	41% (74/178)	1	General function prediction only	363
Unitranscript 1819	cog	SPBC29A3.04	[J] COG1358 Ribosomal protein HS6-type (S12/L30/L7a)	1e-68	58% (128/220)	1	Translation, ribosomal structure and biogenesis	661
Unitranscript 1820	cog	---NA---	No hits found	---NA---	---NA---	0	---NA---	---NA---
Unitranscript 1821	cog	YHR080c	No hits found	7e-05	34% (27/79)	0	---NA---	118
Unitranscript 1822	cog	YFR019w_1	No hits found	4e-10	44% (30/68)	0	---NA---	158
Unitranscript 1823	cog	SPAC19A8.05c	No hits found	4e-07	33% (34/102)	0	---NA---	133
Unitranscript 1824	cog	---NA---	No hits found	---NA---	---NA---	0	---NA---	---NA---
Unitranscript 1825	cog	SPAC23C11.16	[RTKL] COG0515 Serine/threonine protein kinase	7e-37	34% (89/258)	1	---NA---	387
Unitranscript 1826	cog	---NA---	No hits found	---NA---	---NA---	0	---NA---	---NA---
Unitranscript 1827	cog	---NA---	No hits found	---NA---	---NA---	0	---NA---	---NA---
Unitranscript 1828	cog	---NA---	No hits found	---NA---	---NA---	0	---NA---	---NA---
Unitranscript 1829	cog	---NA---	No hits found	---NA---	---NA---	0	---NA---	---NA---
Unitranscript 1830	cog	---NA---	No hits found	---NA---	---NA---	0	---NA---	---NA---
Unitranscript 1831	cog	YOR343c-b	No hits found	3e-09	26% (58/218)	0	---NA---	154
Unitranscript 1832	cog	---NA---	No hits found	---NA---	---NA---	0	---NA---	---NA---
Unitranscript 1833	cog	RSp0193	No hits found	2e-11	29% (48/161)	0	---NA---	172
Unitranscript 1834	cog	AGc447	[C] COG0667 Predicted oxidoreductases (related to aryl-alcohol dehydrogenases)	2e-88	53% (173/325)	1	Energy production and conversion	836
Unitranscript 1835	cog	SPBC1711.08	[O] COG5580 Activator of HSP90 ATPase	3e-18	23% (76/321)	1	Posttranslational modification, protein turnover, chaperones	230
Unitranscript 1836	cog	---NA---	No hits found	---NA---	---NA---	0	---NA---	---NA---
Unitranscript 1837	cog	---NA---	No hits found	---NA---	---NA---	0	---NA---	---NA---
Unitranscript 1838	cog	---NA---	No hits found	---NA---	---NA---	0	---NA---	---NA---
Unitranscript 1839	cog	---NA---	No hits found	---NA---	---NA---	0	---NA---	---NA---
Unitranscript 1840	cog	YJR090c	No hits found	9e-11	25% (57/227)	0	---NA---	167
Unitranscript 1841	cog	---NA---	No hits found	---NA---	---NA---	0	---NA---	---NA---
Unitranscript 1842	cog	---NA---	No hits found	---NA---	---NA---	0	---NA---	---NA---
Unitranscript 1843	cog	---NA---	No hits found	---NA---	---NA---	0	---NA---	---NA---
Unitranscript 1844	cog	---NA---	No hits found	---NA---	---NA---	0	---NA---	---NA---
Unitranscript 1845	cog	---NA---	No hits found	---NA---	---NA---	0	---NA---	---NA---
Unitranscript 1846	cog	---NA---	No hits found	---NA---	---NA---	0	---NA---	---NA---
Unitranscript 1847	cog	---NA---	No hits found	---NA---	---NA---	0	---NA---	---NA---
Unitranscript 1848	cog	---NA---	No hits found	---NA---	---NA---	0	---NA---	---NA---
Unitranscript 1849	cog	---NA---	No hits found	---NA---	---NA---	0	---NA---	---NA---
Unitranscript 1850	cog	---NA---	No hits found	---NA---	---NA---	0	---NA---	---NA---
Unitranscript 1851	cog	PA1169	No hits found	4e-22	27% (101/364)	0	---NA---	255
Unitranscript 1852	cog	YAR019c	[RTKL] COG0515 Serine/threonine protein kinase	7e-21	25% (73/285)	1	---NA---	255
Unitranscript 1853	cog	---NA---	No hits found	---NA---	---NA---	0	---NA---	---NA---
Unitranscript 1854	cog	alr3751	[H] COG0276 Protoheme ferro-lyase (ferrochelatase)	1e-123	55% (229/410)	1	Coenzyme transport and metabolism	1131
Unitranscript 1855	cog	MT2062_2	[G] COG1877 Trehalose-6-phosphatase	9e-34	34% (85/244)	1	Carbohydrate transport and metabolism	361
Unitranscript 1856	cog	---NA---	No hits found	---NA---	---NA---	0	---NA---	---NA---
Unitranscript 1857	cog	---NA---	No hits found	---NA---	---NA---	0	---NA---	---NA---
Unitranscript 1858	cog	HI1230	[F] COG0503 Adenine/guanine phosphoribosyltransferases and related PRPP-binding proteins	5e-46	57% (92/159)	1	Nucleotide transport and metabolism	467
Unitranscript 1859	cog	---NA---	No hits found	---NA---	---NA---	0	---NA---	---NA---
Unitranscript 1860	cog	slr0942	[R] COG0656 Aldo/keto reductases, related to diketogulonate reductase	3e-68	59% (73/123)	1	General function prediction only	395
Unitranscript 1861	cog	CAC1958	[R] COG0656 Aldo/keto reductases, related to diketogulonate reductase	2e-07	51% (24/47)	1	General function prediction only	128
Unitranscript 1862	cog	SPAC1F5.09c	[RTKL] COG0515 Serine/threonine protein kinase	3e-20	31% (64/202)	1	---NA---	247
Unitranscript 1863	cog	SPAC6F6.07c	[J] COG0184 Ribosomal protein S15P/S13E	4e-30	83% (60/72)	1	Translation, ribosomal structure and biogenesis	321
Unitranscript 1864	cog	SPAC6F6.07c	[J] COG0184 Ribosomal protein S15P/S13E	3e-33	77% (68/88)	1	Translation, ribosomal structure and biogenesis	356
Unitranscript 1865	cog	SPAC6F6.07c	[J] COG0184 Ribosomal protein S15P/S13E	6e-62	74% (112/151)	1	Translation, ribosomal structure and biogenesis	604
Unitranscript 1866	cog	alr4683	[R] COG0724 RNA-binding proteins (RRM domain)	5e-11	42% (36/84)	1	General function prediction only	167
Unitranscript 1867	cog	CC0320	No hits found	2e-16	32% (58/180)	0	---NA---	210
Unitranscript 1868	cog	---NA---	No hits found	---NA---	---NA---	0	---NA---	---NA---
Unitranscript 1869	cog	YIL078w	[J] COG0441 Threonyl-tRNA synthetase	0	51% (350/676)	1	Translation, ribosomal structure and biogenesis	1848
Unitranscript 1870	cog	SPAC328.02	No hits found	2e-15	22% (79/344)	0	---NA---	206
Unitranscript 1871	cog	SPAC328.02	No hits found	2e-15	22% (79/344)	0	---NA---	206
Unitranscript 1872	cog	---NA---	No hits found	---NA---	---NA---	0	---NA---	---NA---
Unitranscript 1873	cog	---NA---	No hits found	---NA---	---NA---	0	---NA---	---NA---
Unitranscript 1874	cog	---NA---	No hits found	---NA---	---NA---	0	---NA---	---NA---
Unitranscript 1875	cog	---NA---	No hits found	---NA---	---NA---	0	---NA---	---NA---
Unitranscript 1876	cog	SPAC2F7.10_2	[R] COG5273 Uncharacterized protein containing DHHC-type Zn finger	3e-07	24% (32/130)	1	General function prediction only	133
Unitranscript 1877	cog	---NA---	No hits found	---NA---	---NA---	0	---NA---	---NA---
Unitranscript 1878	cog	SPAC1687.22c	[J] COG5099 RNA-binding protein of the Puf family, translational repressor	1e-87	47% (156/327)	1	Translation, ribosomal structure and biogenesis	829
Unitranscript 1879	cog	YCR083w	[OC] COG0526 Thiol-disulfide isomerase and thioredoxins	4e-14	43% (36/83)	1	---NA---	194
Unitranscript 1880	cog	YCR083w	[OC] COG0526 Thiol-disulfide isomerase and thioredoxins	2e-14	45% (36/80)	1	---NA---	198
Unitranscript 1881	cog	YCR083w	[OC] COG0526 Thiol-disulfide isomerase and thioredoxins	6e-13	43% (36/83)	1	---NA---	181
Unitranscript 1882	cog	---NA---	No hits found	---NA---	---NA---	0	---NA---	---NA---
Unitranscript 1883	cog	alr0805	No hits found	1e-09	40% (36/88)	0	---NA---	157
Unitranscript 1884	cog	---NA---	No hits found	---NA---	---NA---	0	---NA---	---NA---
Unitranscript 1885	cog	---NA---	No hits found	---NA---	---NA---	0	---NA---	---NA---
Unitranscript 1886	cog	---NA---	No hits found	---NA---	---NA---	0	---NA---	---NA---
Unitranscript 1887	cog	SPAC26A3.12c	[LDA] COG5049 5'-3' exonuclease	4e-95	45% (193/427)	1	---NA---	894
Unitranscript 1888	cog	SPBC32H8.12c	[Z] COG5277 Actin and related proteins	0	87% (325/373)	1	Cytoskeleton	1727
Unitranscript 1889	cog	SPBC32H8.12c	[Z] COG5277 Actin and related proteins	0	86% (317/365)	1	Cytoskeleton	1684
Unitranscript 1890	cog	YNL265c	No hits found	4e-11	33% (44/130)	0	---NA---	167
Unitranscript 1891	cog	DR0551	[I] COG1960 Acyl-CoA dehydrogenases	3e-82	42% (165/390)	1	Lipid transport and metabolism	784
Unitranscript 1892	cog	---NA---	No hits found	---NA---	---NA---	0	---NA---	---NA---
Unitranscript 1893	cog	SPCC1682.14	[J] COG2147 Ribosomal protein L19E	1e-54	57% (103/180)	1	Translation, ribosomal structure and biogenesis	541
Unitranscript 1894	cog	SPCC1682.14	[J] COG2147 Ribosomal protein L19E	9e-55	57% (103/180)	1	Translation, ribosomal structure and biogenesis	541
Unitranscript 1895	cog	RSp0193	No hits found	5e-09	27% (50/180)	0	---NA---	147
Unitranscript 1896	cog	---NA---	No hits found	---NA---	---NA---	0	---NA---	---NA---
Unitranscript 1897	cog	---NA---	No hits found	---NA---	---NA---	0	---NA---	---NA---
Unitranscript 1898	cog	SPAC2F3.08	[GEPR] COG0477 Permeases of the major facilitator superfamily	1e-29	27% (97/352)	1	---NA---	328
Unitranscript 1899	cog	SPAC2F3.08	[GEPR] COG0477 Permeases of the major facilitator superfamily	7e-27	34% (70/202)	1	---NA---	304
Unitranscript 1900	cog	---NA---	No hits found	---NA---	---NA---	0	---NA---	---NA---
Unitranscript 1901	cog	SPCC777.14	[RTKL] COG0515 Serine/threonine protein kinase	1e-102	51% (194/376)	1	---NA---	956
Unitranscript 1902	cog	SPCC777.14	[RTKL] COG0515 Serine/threonine protein kinase	1e-102	51% (194/376)	1	---NA---	956
Unitranscript 1903	cog	YMR306w	No hits found	2e-83	29% (242/821)	0	---NA---	797
Unitranscript 1904	cog	PA4198	[IQ] COG0318 Acyl-CoA synthetases (AMP-forming)/AMP-acid ligases II	1e-143	48% (256/525)	1	---NA---	1304
Unitranscript 1905	cog	SPBC83.17	[K] COG1813 Predicted transcription factor, homolog of eukaryotic MBF1	1e-17	39% (54/136)	1	Transcription	219
Unitranscript 1906	cog	---NA---	No hits found	---NA---	---NA---	0	---NA---	---NA---
Unitranscript 1907	cog	YKL128c	No hits found	7e-05	26% (73/274)	0	---NA---	113
Unitranscript 1908	cog	SPAC2F3.15	[RTKL] COG0515 Serine/threonine protein kinase	5e-12	26% (67/254)	1	---NA---	176
Unitranscript 1909	cog	SPBC405.04c	[R] COG1100 GTPase SAR1 and related small G proteins	2e-73	64% (132/206)	1	General function prediction only	702
Unitranscript 1910	cog	---NA---	No hits found	---NA---	---NA---	0	---NA---	---NA---
Unitranscript 1911	cog	YMR136w	[K] COG5641 GATA Zn-finger-containing transcription factor	6e-06	58% (18/31)	1	Transcription	120
Unitranscript 1912	cog	YFR014c	[RTKL] COG0515 Serine/threonine protein kinase	4e-43	33% (114/339)	1	---NA---	446
Unitranscript 1913	cog	YPR128c	No hits found	4e-12	21% (63/289)	0	---NA---	177
Unitranscript 1914	cog	XF2225_1	[E] COG0527 Aspartokinases	3e-87	39% (181/458)	1	Amino acid transport and metabolism	826
Unitranscript 1915	cog	---NA---	No hits found	---NA---	---NA---	0	---NA---	---NA---
Unitranscript 1916	cog	AGc3327A	[R] COG0596 Predicted hydrolases or acyltransferases (alpha/beta hydrolase superfamily)	1e-65	44% (144/321)	1	General function prediction only	643
Unitranscript 1917	cog	TM0374	[O] COG0071 Molecular chaperone (small heat shock protein)	4e-08	26% (29/108)	1	Posttranslational modification, protein turnover, chaperones	94
Unitranscript 1918	cog	---NA---	No hits found	---NA---	---NA---	0	---NA---	---NA---
Unitranscript 1919	cog	SPBPI060	[B] COG2036 Histones H3 and H4	6e-64	89% (122/136)	1	Chromatin structure and dynamics	619
Unitranscript 1920	cog	PA4388	[P] COG0748 Putative heme iron utilization protein	6e-17	28% (71/247)	1	Inorganic ion transport and metabolism	220
Unitranscript 1921	cog	---NA---	No hits found	---NA---	---NA---	0	---NA---	---NA---
Unitranscript 1922	cog	SPBC30D10.06	[K] COG1958 Small nuclear ribonucleoprotein (snRNP) homolog	5e-28	63% (57/90)	1	Transcription	310
Unitranscript 1923	cog	---NA---	No hits found	---NA---	---NA---	0	---NA---	---NA---
Unitranscript 1924	cog	---NA---	No hits found	---NA---	---NA---	0	---NA---	---NA---
Unitranscript 1925	cog	YBR287w	[R] COG0679 Predicted permeases	1e-09	22% (91/411)	1	General function prediction only	155
Unitranscript 1926	cog	YOR262w	[R] COG1100 GTPase SAR1 and related small G proteins	2e-74	47% (146/306)	1	General function prediction only	712
Unitranscript 1927	cog	---NA---	No hits found	---NA---	---NA---	0	---NA---	---NA---
Unitranscript 1928	cog	---NA---	No hits found	---NA---	---NA---	0	---NA---	---NA---
Unitranscript 1929	cog	SPBC21C3.13	[J] COG2238 Ribosomal protein S19E (S16A)	3e-34	63% (39/61)	1	Translation, ribosomal structure and biogenesis	218
Unitranscript 1930	cog	SPBC21C3.13	[J] COG2238 Ribosomal protein S19E (S16A)	3e-36	54% (72/133)	1	Translation, ribosomal structure and biogenesis	380
Unitranscript 1931	cog	---NA---	No hits found	---NA---	---NA---	0	---NA---	---NA---
Unitranscript 1932	cog	---NA---	No hits found	---NA---	---NA---	0	---NA---	---NA---
Unitranscript 1933	cog	---NA---	No hits found	---NA---	---NA---	0	---NA---	---NA---
Unitranscript 1934	cog	---NA---	No hits found	---NA---	---NA---	0	---NA---	---NA---
Unitranscript 1935	cog	SPAC17C9.09c	No hits found	3e-06	34% (22/64)	0	---NA---	125
Unitranscript 1936	cog	---NA---	No hits found	---NA---	---NA---	0	---NA---	---NA---
Unitranscript 1937	cog	---NA---	No hits found	---NA---	---NA---	0	---NA---	---NA---
Unitranscript 1938	cog	---NA---	No hits found	---NA---	---NA---	0	---NA---	---NA---
Unitranscript 1939	cog	---NA---	No hits found	---NA---	---NA---	0	---NA---	---NA---
Unitranscript 1940	cog	SPBC685.06	[J] COG0052 Ribosomal protein S2	5e-65	60% (119/198)	1	Translation, ribosomal structure and biogenesis	631
Unitranscript 1941	cog	SPBC685.06	[J] COG0052 Ribosomal protein S2	3e-65	47% (137/287)	1	Translation, ribosomal structure and biogenesis	632
Unitranscript 1942	cog	SPBC17G9.09	[J] COG5257 Translation initiation factor 2, gamma subunit (eIF-2gamma; GTPase)	0	72% (322/446)	1	Translation, ribosomal structure and biogenesis	1691
Unitranscript 1943	cog	---NA---	No hits found	---NA---	---NA---	0	---NA---	---NA---
Unitranscript 1944	cog	SPAC4A8.15c	No hits found	1e-14	38% (51/131)	0	---NA---	195
Unitranscript 1945	cog	SPBC6B1.07	[R] COG0457 FOG: TPR repeat	0	43% (399/919)	1	General function prediction only	1884
Unitranscript 1946	cog	---NA---	No hits found	---NA---	---NA---	0	---NA---	---NA---
Unitranscript 1947	cog	SPBC530.06c	No hits found	5e-28	23% (120/504)	0	---NA---	318
Unitranscript 1948	cog	SPBC887.12	[P] COG0474 Cation transport ATPase	0	38% (466/1202)	1	Inorganic ion transport and metabolism	1911
Unitranscript 1949	cog	---NA---	No hits found	---NA---	---NA---	0	---NA---	---NA---
Unitranscript 1950	cog	---NA---	No hits found	---NA---	---NA---	0	---NA---	---NA---
Unitranscript 1951	cog	---NA---	No hits found	---NA---	---NA---	0	---NA---	---NA---
Unitranscript 1952	cog	---NA---	No hits found	---NA---	---NA---	0	---NA---	---NA---
Unitranscript 1953	cog	---NA---	No hits found	---NA---	---NA---	0	---NA---	---NA---
Unitranscript 1954	cog	---NA---	No hits found	---NA---	---NA---	0	---NA---	---NA---
Unitranscript 1955	cog	MT1801	[R] COG2041 Sulfite oxidase and related enzymes	1e-48	33% (132/390)	1	General function prediction only	492
Unitranscript 1956	cog	YOR312c	[J] COG2157 Ribosomal protein L20A (L18A)	2e-43	47% (85/178)	1	Translation, ribosomal structure and biogenesis	444
Unitranscript 1957	cog	YOR312c	[J] COG2157 Ribosomal protein L20A (L18A)	2e-43	47% (85/178)	1	Translation, ribosomal structure and biogenesis	444
Unitranscript 1958	cog	YLR251w	No hits found	3e-07	26% (44/169)	0	---NA---	131
Unitranscript 1959	cog	---NA---	No hits found	---NA---	---NA---	0	---NA---	---NA---
Unitranscript 1960	cog	---NA---	No hits found	---NA---	---NA---	0	---NA---	---NA---
Unitranscript 1961	cog	---NA---	No hits found	---NA---	---NA---	0	---NA---	---NA---
Unitranscript 1962	cog	---NA---	No hits found	---NA---	---NA---	0	---NA---	---NA---
Unitranscript 1963	cog	---NA---	No hits found	---NA---	---NA---	0	---NA---	---NA---
Unitranscript 1964	cog	---NA---	No hits found	---NA---	---NA---	0	---NA---	---NA---
Unitranscript 1965	cog	---NA---	No hits found	---NA---	---NA---	0	---NA---	---NA---
Unitranscript 1966	cog	---NA---	No hits found	---NA---	---NA---	0	---NA---	---NA---
Unitranscript 1967	cog	---NA---	No hits found	---NA---	---NA---	0	---NA---	---NA---
Unitranscript 1968	cog	---NA---	No hits found	---NA---	---NA---	0	---NA---	---NA---
Unitranscript 1969	cog	YKL180w	[J] COG0091 Ribosomal protein L22	2e-40	62% (85/136)	1	Translation, ribosomal structure and biogenesis	418
Unitranscript 1970	cog	YOR326w	[Z] COG5022 Myosin heavy chain	1e-155	38% (308/802)	1	Cytoskeleton	1312
Unitranscript 1971	cog	alr3757	[M] COG1215 Glycosyltransferases, probably involved in cell wall biogenesis	1e-15	25% (108/423)	1	Cell wall/membrane/envelope biogenesis	207
Unitranscript 1972	cog	ECU06g0740	No hits found	4e-09	41% (26/62)	0	---NA---	152
Unitranscript 1973	cog	YGL096w	No hits found	1e-07	52% (25/48)	0	---NA---	139
Unitranscript 1974	cog	SPBC16H5.07c	[T] COG0639 Diadenosine tetraphosphatase and related serine/threonine protein phosphatases	1e-142	75% (230/304)	1	Signal transduction mechanisms	1295
Unitranscript 1975	cog	YDR477w_1	[RTKL] COG0515 Serine/threonine protein kinase	4e-58	38% (131/337)	1	---NA---	573
Unitranscript 1976	cog	---NA---	No hits found	---NA---	---NA---	0	---NA---	---NA---
Unitranscript 1977	cog	---NA---	No hits found	---NA---	---NA---	0	---NA---	---NA---
Unitranscript 1978	cog	---NA---	No hits found	---NA---	---NA---	0	---NA---	---NA---
Unitranscript 1979	cog	---NA---	No hits found	---NA---	---NA---	0	---NA---	---NA---
Unitranscript 1980	cog	---NA---	No hits found	---NA---	---NA---	0	---NA---	---NA---
Unitranscript 1981	cog	SPAC664.08c	No hits found	2e-18	24% (83/335)	0	---NA---	230
Unitranscript 1982	cog	YFR019w_3	[T] COG5253 Phosphatidylinositol-4-phosphate 5-kinase	2e-76	47% (142/299)	1	Signal transduction mechanisms	735
Unitranscript 1983	cog	SPAC6G9.11	[U] COG5143 Synaptobrevin/VAMP-like protein	3e-10	44% (28/63)	1	Intracellular trafficking, secretion, and vesicular transport	156
Unitranscript 1984	cog	SPAC6G9.11	[U] COG5143 Synaptobrevin/VAMP-like protein	3e-10	44% (28/63)	1	Intracellular trafficking, secretion, and vesicular transport	156
Unitranscript 1985	cog	all4335	[R] COG2802 Uncharacterized protein, similar to the N-terminal domain of Lon protease	4e-41	50% (96/191)	1	General function prediction only	428
Unitranscript 1986	cog	---NA---	No hits found	---NA---	---NA---	0	---NA---	---NA---
Unitranscript 1987	cog	SPAC9G1.02_2	[RTKL] COG0515 Serine/threonine protein kinase	2e-11	22% (91/412)	1	---NA---	172
Unitranscript 1988	cog	SMc00606	[J] COG3719 Ribonuclease I	5e-06	28% (58/200)	1	Translation, ribosomal structure and biogenesis	121
Unitranscript 1989	cog	alr3757	[M] COG1215 Glycosyltransferases, probably involved in cell wall biogenesis	7e-17	25% (96/371)	1	Cell wall/membrane/envelope biogenesis	220
Unitranscript 1990	cog	YPL048w	[O] COG0625 Glutathione S-transferase	2e-27	42% (70/165)	1	Posttranslational modification, protein turnover, chaperones	305
Unitranscript 1991	cog	---NA---	No hits found	---NA---	---NA---	0	---NA---	---NA---
Unitranscript 1992	cog	---NA---	No hits found	---NA---	---NA---	0	---NA---	---NA---
Unitranscript 1993	cog	---NA---	No hits found	---NA---	---NA---	0	---NA---	---NA---
Unitranscript 1994	cog	SPAC15A10.11	No hits found	3e-14	23% (51/218)	0	---NA---	197
Unitranscript 1995	cog	YHR102w	[RTKL] COG0515 Serine/threonine protein kinase	1e-25	33% (83/248)	1	---NA---	295
Unitranscript 1996	cog	SPAC13D6.02c	[OU] COG5082 Arginine methyltransferase-interacting protein, contains RING Zn-finger	5e-24	33% (59/174)	1	---NA---	278
Unitranscript 1997	cog	---NA---	No hits found	---NA---	---NA---	0	---NA---	---NA---
Unitranscript 1998	cog	---NA---	No hits found	---NA---	---NA---	0	---NA---	---NA---
Unitranscript 1999	cog	---NA---	No hits found	---NA---	---NA---	0	---NA---	---NA---
Unitranscript 2000	cog	SPCC16A11.09c	[O] COG5596 Mitochondrial import inner membrane translocase, subunit TIM22	2e-08	33% (33/98)	1	Posttranslational modification, protein turnover, chaperones	141
[truncated: 83,927 more rows]
