# Supplementary material for: Sequencing, De novo Assembly, Functional Annotation and Analysis of Phyllanthus amarus Leaf Transcriptome Using the Illumina Platform
Source: Front Plant Sci. 2016 Jan 28;6:1199. doi: 10.3389/fpls.2015.01199 (PMC4729934; doi:10.3389/fpls.2015.01199)
Supplement: Supplementary file 15 [file DataSheet4.XLSX]

## Sheet: P amarus Kegg Annotation
Query	Sequence Description	Pathway	Enzyme	Ezyme ID	Pathway ID
Unitranscript 29	predicted protein [Populus trichocarpa]	Carbon fixation pathways in prokaryotes	dehydrogenase (NADP+)	ec:1.1.1.42	map00720
Unitranscript 29	predicted protein [Populus trichocarpa]	Glutathione metabolism	dehydrogenase (NADP+)	ec:1.1.1.42	map00480
Unitranscript 29	predicted protein [Populus trichocarpa]	Citrate cycle (TCA cycle)	dehydrogenase (NADP+)	ec:1.1.1.42	map00020
Unitranscript 52	trehalose-6-phosphate synthase, putative [Ricinus communis]	Starch and sucrose metabolism	trehalose 6-phosphatase	ec:3.1.3.12	map00500
Unitranscript 52	trehalose-6-phosphate synthase, putative [Ricinus communis]	Starch and sucrose metabolism	synthase (UDP-forming)	ec:2.4.1.15	map00500
Unitranscript 55	aldose-1-epimerase, putative [Ricinus communis]	Glycolysis / Gluconeogenesis	1-epimerase	ec:5.1.3.3	map00010
Unitranscript 65	NADH-ubiquinone oxidoreductase flavoprotein, putative [Ricinus communis]	Oxidative phosphorylation	reductase (H+-translocating)	ec:1.6.5.3	map00190
Unitranscript 68	ABC transporter family protein [Populus trichocarpa]	Purine metabolism	adenylpyrophosphatase	ec:3.6.1.3	map00230
Unitranscript 94	acetylglucosaminyltransferase, putative [Ricinus communis]	Glycosaminoglycan biosynthesis - heparan sulfate / heparin	xylosyltransferase	ec:2.4.2.26	map00534
Unitranscript 94	acetylglucosaminyltransferase, putative [Ricinus communis]	Glycosaminoglycan biosynthesis - chondroitin sulfate / dermatan sulfate	xylosyltransferase	ec:2.4.2.26	map00532
Unitranscript 107	Gibberellin 3-beta-dioxygenase, putative [Ricinus communis]	Diterpenoid biosynthesis	3beta-dioxygenase	ec:1.14.11.15	map00904
Unitranscript 115	predicted protein [Populus trichocarpa]	Other glycan degradation	lactase (ambiguous)	ec:3.2.1.23	map00511
Unitranscript 115	predicted protein [Populus trichocarpa]	Glycosphingolipid biosynthesis - ganglio series	lactase (ambiguous)	ec:3.2.1.23	map00604
Unitranscript 115	predicted protein [Populus trichocarpa]	Sphingolipid metabolism	lactase (ambiguous)	ec:3.2.1.23	map00600
Unitranscript 115	predicted protein [Populus trichocarpa]	Galactose metabolism	lactase (ambiguous)	ec:3.2.1.23	map00052
Unitranscript 115	predicted protein [Populus trichocarpa]	Glycosaminoglycan degradation	lactase (ambiguous)	ec:3.2.1.23	map00531
Unitranscript 134	acyl-CoA thioesterase, putative [Ricinus communis]	Biosynthesis of unsaturated fatty acids	hydrolase	ec:3.1.2.2	map01040
Unitranscript 134	acyl-CoA thioesterase, putative [Ricinus communis]	Fatty acid elongation	hydrolase	ec:3.1.2.2	map00062
Unitranscript 142	malic enzyme, putative [Ricinus communis]	Pyruvate metabolism	dehydrogenase (oxaloacetate-decarboxylating)	ec:1.1.1.38	map00620
Unitranscript 170	predicted protein [Populus trichocarpa]	Amino sugar and nucleotide sugar metabolism	decarboxylase	ec:4.1.1.35	map00520
Unitranscript 170	predicted protein [Populus trichocarpa]	Starch and sucrose metabolism	decarboxylase	ec:4.1.1.35	map00500
Unitranscript 219	Stromal cell-derived factor 2 precursor, putative [Ricinus communis]	Other types of O-glycan biosynthesis	mannosyltransferase	ec:2.4.1.109	map00514
Unitranscript 240	alpha-galactosidase [Vitis vinifera]	Glycosphingolipid biosynthesis - globo series	melibiase	ec:3.2.1.22	map00603
Unitranscript 240	alpha-galactosidase [Vitis vinifera]	Sphingolipid metabolism	melibiase	ec:3.2.1.22	map00600
Unitranscript 240	alpha-galactosidase [Vitis vinifera]	Glycerolipid metabolism	melibiase	ec:3.2.1.22	map00561
Unitranscript 240	alpha-galactosidase [Vitis vinifera]	Galactose metabolism	melibiase	ec:3.2.1.22	map00052
Unitranscript 245	IAA-amino acid hydrolase ILR1 precursor, putative [Ricinus communis]	Phenylalanine metabolism	hydrolase	ec:3.5.1.32	map00360
Unitranscript 246	IAA-amino acid hydrolase ILR1 precursor, putative [Ricinus communis]	Phenylalanine metabolism	hydrolase	ec:3.5.1.32	map00360
Unitranscript 248	predicted protein [Populus trichocarpa]	Amino sugar and nucleotide sugar metabolism	synthase	ec:3.13.1.1	map00520
Unitranscript 248	predicted protein [Populus trichocarpa]	Glycerolipid metabolism	synthase	ec:3.13.1.1	map00561
Unitranscript 260	aldehyde dehydrogenase, putative [Ricinus communis]	Retinol metabolism	dehydrogenase	ec:1.2.1.36	map00830
Unitranscript 268	disulfide oxidoreductase, putative [Ricinus communis]	Selenocompound metabolism	reductase	ec:1.8.1.9	map00450
Unitranscript 268	disulfide oxidoreductase, putative [Ricinus communis]	Pyrimidine metabolism	reductase	ec:1.8.1.9	map00240
Unitranscript 269	disulfide oxidoreductase, putative [Ricinus communis]	Selenocompound metabolism	reductase	ec:1.8.1.9	map00450
Unitranscript 269	disulfide oxidoreductase, putative [Ricinus communis]	Pyrimidine metabolism	reductase	ec:1.8.1.9	map00240
Unitranscript 273	dihydrolipoamide acetyltransferase component of pyruvate dehydrogenase, putative [Ricinus communis]	Pyruvate metabolism	acetyltransferase	ec:2.3.1.12	map00620
Unitranscript 273	dihydrolipoamide acetyltransferase component of pyruvate dehydrogenase, putative [Ricinus communis]	Valine, leucine and isoleucine degradation	(2-methylpropanoyl)transferase	ec:2.3.1.168	map00280
Unitranscript 273	dihydrolipoamide acetyltransferase component of pyruvate dehydrogenase, putative [Ricinus communis]	Citrate cycle (TCA cycle)	acetyltransferase	ec:2.3.1.12	map00020
Unitranscript 273	dihydrolipoamide acetyltransferase component of pyruvate dehydrogenase, putative [Ricinus communis]	Glycolysis / Gluconeogenesis	acetyltransferase	ec:2.3.1.12	map00010
Unitranscript 274	dihydrolipoamide acetyltransferase component of pyruvate dehydrogenase, putative [Ricinus communis]	Pyruvate metabolism	acetyltransferase	ec:2.3.1.12	map00620
Unitranscript 274	dihydrolipoamide acetyltransferase component of pyruvate dehydrogenase, putative [Ricinus communis]	Valine, leucine and isoleucine degradation	(2-methylpropanoyl)transferase	ec:2.3.1.168	map00280
Unitranscript 274	dihydrolipoamide acetyltransferase component of pyruvate dehydrogenase, putative [Ricinus communis]	Citrate cycle (TCA cycle)	acetyltransferase	ec:2.3.1.12	map00020
Unitranscript 274	dihydrolipoamide acetyltransferase component of pyruvate dehydrogenase, putative [Ricinus communis]	Glycolysis / Gluconeogenesis	acetyltransferase	ec:2.3.1.12	map00010
Unitranscript 278	predicted protein [Populus trichocarpa]	Arginine and proline metabolism	decarboxylase	ec:4.1.1.19	map00330
Unitranscript 279	ribosomal protein S6 kinase, putative [Ricinus communis]	Phosphatidylinositol signaling system	kinase C	ec:2.7.11.13	map04070
Unitranscript 280	ribosomal protein S6 kinase, putative [Ricinus communis]	Phosphatidylinositol signaling system	kinase C	ec:2.7.11.13	map04070
Unitranscript 282	ribosomal protein S6 kinase, putative [Ricinus communis]	Phosphatidylinositol signaling system	kinase C	ec:2.7.11.13	map04070
Unitranscript 298	PREDICTED: polyphosphoinositide phosphatase [Vitis vinifera]	Inositol phosphate metabolism	5-phosphatase	ec:3.1.3.36	map00562
Unitranscript 298	PREDICTED: polyphosphoinositide phosphatase [Vitis vinifera]	Phosphatidylinositol signaling system	5-phosphatase	ec:3.1.3.36	map04070
Unitranscript 349	endo-1,3-1,4-beta-d-glucanase, putative [Ricinus communis]	Toluene degradation	maleylacetate enol-lactonase	ec:3.1.1.45	map00623
Unitranscript 349	endo-1,3-1,4-beta-d-glucanase, putative [Ricinus communis]	Fluorobenzoate degradation	maleylacetate enol-lactonase	ec:3.1.1.45	map00364
Unitranscript 349	endo-1,3-1,4-beta-d-glucanase, putative [Ricinus communis]	Chlorocyclohexane and chlorobenzene degradation	maleylacetate enol-lactonase	ec:3.1.1.45	map00361
Unitranscript 350	endo-1,3-1,4-beta-d-glucanase, putative [Ricinus communis]	Toluene degradation	maleylacetate enol-lactonase	ec:3.1.1.45	map00623
Unitranscript 350	endo-1,3-1,4-beta-d-glucanase, putative [Ricinus communis]	Fluorobenzoate degradation	maleylacetate enol-lactonase	ec:3.1.1.45	map00364
Unitranscript 350	endo-1,3-1,4-beta-d-glucanase, putative [Ricinus communis]	Chlorocyclohexane and chlorobenzene degradation	maleylacetate enol-lactonase	ec:3.1.1.45	map00361
Unitranscript 351	endo-1,3-1,4-beta-d-glucanase, putative [Ricinus communis]	Toluene degradation	maleylacetate enol-lactonase	ec:3.1.1.45	map00623
Unitranscript 351	endo-1,3-1,4-beta-d-glucanase, putative [Ricinus communis]	Fluorobenzoate degradation	maleylacetate enol-lactonase	ec:3.1.1.45	map00364
Unitranscript 351	endo-1,3-1,4-beta-d-glucanase, putative [Ricinus communis]	Chlorocyclohexane and chlorobenzene degradation	maleylacetate enol-lactonase	ec:3.1.1.45	map00361
Unitranscript 377	lipoxygenase, putative [Ricinus communis]	alpha-Linolenic acid metabolism	13S-lipoxygenase	ec:1.13.11.12	map00592
Unitranscript 377	lipoxygenase, putative [Ricinus communis]	Linoleic acid metabolism	13S-lipoxygenase	ec:1.13.11.12	map00591
Unitranscript 383	UDP-glucuronate 5-epimerase, putative [Ricinus communis]	Amino sugar and nucleotide sugar metabolism	5'-epimerase	ec:5.1.3.12	map00520
Unitranscript 384	UDP-glucuronate 5-epimerase, putative [Ricinus communis]	Amino sugar and nucleotide sugar metabolism	5'-epimerase	ec:5.1.3.12	map00520
Unitranscript 407	4-hydroxyphenylpyruvate dioxygenase, putative [Ricinus communis]	Ubiquinone and other terpenoid-quinone biosynthesis	dioxygenase	ec:1.13.11.27	map00130
Unitranscript 407	4-hydroxyphenylpyruvate dioxygenase, putative [Ricinus communis]	Phenylalanine metabolism	dioxygenase	ec:1.13.11.27	map00360
Unitranscript 407	4-hydroxyphenylpyruvate dioxygenase, putative [Ricinus communis]	Tyrosine metabolism	dioxygenase	ec:1.13.11.27	map00350
Unitranscript 507	hydrolase, putative [Ricinus communis]	Aminobenzoate degradation	phosphatase	ec:3.1.3.2	map00627
Unitranscript 507	hydrolase, putative [Ricinus communis]	Riboflavin metabolism	phosphatase	ec:3.1.3.2	map00740
Unitranscript 511	Jasmonate O-methyltransferase, putative [Ricinus communis]	alpha-Linolenic acid metabolism	O-methyltransferase	ec:2.1.1.141	map00592
Unitranscript 523	phopholipase d alpha, putative [Ricinus communis]	Ether lipid metabolism	D	ec:3.1.4.4	map00565
Unitranscript 523	phopholipase d alpha, putative [Ricinus communis]	Glycerophospholipid metabolism	D	ec:3.1.4.4	map00564
Unitranscript 548	transketolase, putative [Ricinus communis]	Pentose phosphate pathway	glycolaldehydetransferase	ec:2.2.1.1	map00030
Unitranscript 548	transketolase, putative [Ricinus communis]	Carbon fixation in photosynthetic organisms	glycolaldehydetransferase	ec:2.2.1.1	map00710
Unitranscript 548	transketolase, putative [Ricinus communis]	Biosynthesis of ansamycins	glycolaldehydetransferase	ec:2.2.1.1	map01051
Unitranscript 557	Acyl-CoA synthetase [Ricinus communis]	Fatty acid degradation	ligase	ec:6.2.1.3	map00071
Unitranscript 565	predicted protein [Populus trichocarpa]	Purine metabolism	phosphatase	ec:3.6.1.15	map00230
Unitranscript 565	predicted protein [Populus trichocarpa]	Thiamine metabolism	phosphatase	ec:3.6.1.15	map00730
Unitranscript 598	precursor of carboxylase p-protein 1, glycine decarboxylase complex [Populus trichocarpa]	Glycine, serine and threonine metabolism	dehydrogenase (aminomethyl-transferring)	ec:1.4.4.2	map00260
Unitranscript 599	precursor of carboxylase p-protein 1, glycine decarboxylase complex [Populus trichocarpa]	Glycine, serine and threonine metabolism	dehydrogenase (aminomethyl-transferring)	ec:1.4.4.2	map00260
Unitranscript 605	ATP-dependent clp protease, putative [Ricinus communis]	Purine metabolism	phosphatase	ec:3.6.1.15	map00230
Unitranscript 605	ATP-dependent clp protease, putative [Ricinus communis]	Thiamine metabolism	phosphatase	ec:3.6.1.15	map00730
Unitranscript 611	aldo-keto reductase, putative [Ricinus communis]	Pyruvate metabolism	reductase	ec:1.1.1.21	map00620
Unitranscript 611	aldo-keto reductase, putative [Ricinus communis]	Glycerolipid metabolism	reductase	ec:1.1.1.21	map00561
Unitranscript 611	aldo-keto reductase, putative [Ricinus communis]	Galactose metabolism	reductase	ec:1.1.1.21	map00052
Unitranscript 611	aldo-keto reductase, putative [Ricinus communis]	Fructose and mannose metabolism	reductase	ec:1.1.1.21	map00051
Unitranscript 611	aldo-keto reductase, putative [Ricinus communis]	Pentose and glucuronate interconversions	reductase	ec:1.1.1.21	map00040
Unitranscript 628	cinnamoyl-CoA reductase, putative [Ricinus communis]	Flavonoid biosynthesis	4-reductase	ec:1.1.1.219	map00941
Unitranscript 634	acid phosphatase, putative [Ricinus communis]	Aminobenzoate degradation	phosphatase	ec:3.1.3.2	map00627
Unitranscript 634	acid phosphatase, putative [Ricinus communis]	Riboflavin metabolism	phosphatase	ec:3.1.3.2	map00740
Unitranscript 653	AMP dependent CoA ligase, putative [Ricinus communis]	Ubiquinone and other terpenoid-quinone biosynthesis	ligase	ec:6.2.1.26	map00130
Unitranscript 654	AMP dependent CoA ligase, putative [Ricinus communis]	Ubiquinone and other terpenoid-quinone biosynthesis	ligase	ec:6.2.1.26	map00130
Unitranscript 657	Glucan endo-1,3-beta-glucosidase precursor, putative [Ricinus communis]	Starch and sucrose metabolism	endo-1,3-beta-D-glucosidase	ec:3.2.1.39	map00500
Unitranscript 658	squalene synthase [Glycine max]	Sesquiterpenoid and triterpenoid biosynthesis	synthase	ec:2.5.1.21	map00909
Unitranscript 658	squalene synthase [Glycine max]	Steroid biosynthesis	synthase	ec:2.5.1.21	map00100
Unitranscript 662	mitogen-activated protein kinase [Gossypium hirsutum]	mTOR signaling pathway	protein kinase	ec:2.7.11.24	map04150
Unitranscript 663	glucose-6-phosphate isomerase, putative [Ricinus communis]	Pentose phosphate pathway	isomerase	ec:5.3.1.9	map00030
Unitranscript 663	glucose-6-phosphate isomerase, putative [Ricinus communis]	Amino sugar and nucleotide sugar metabolism	isomerase	ec:5.3.1.9	map00520
Unitranscript 663	glucose-6-phosphate isomerase, putative [Ricinus communis]	Glycolysis / Gluconeogenesis	isomerase	ec:5.3.1.9	map00010
Unitranscript 663	glucose-6-phosphate isomerase, putative [Ricinus communis]	Starch and sucrose metabolism	isomerase	ec:5.3.1.9	map00500
Unitranscript 665	PREDICTED: glucose-6-phosphate isomerase, cytosolic 1 [Vitis vinifera]	Pentose phosphate pathway	isomerase	ec:5.3.1.9	map00030
Unitranscript 665	PREDICTED: glucose-6-phosphate isomerase, cytosolic 1 [Vitis vinifera]	Amino sugar and nucleotide sugar metabolism	isomerase	ec:5.3.1.9	map00520
Unitranscript 665	PREDICTED: glucose-6-phosphate isomerase, cytosolic 1 [Vitis vinifera]	Glycolysis / Gluconeogenesis	isomerase	ec:5.3.1.9	map00010
Unitranscript 665	PREDICTED: glucose-6-phosphate isomerase, cytosolic 1 [Vitis vinifera]	Starch and sucrose metabolism	isomerase	ec:5.3.1.9	map00500
Unitranscript 666	glucose-6-phosphate isomerase, putative [Ricinus communis]	Pentose phosphate pathway	isomerase	ec:5.3.1.9	map00030
Unitranscript 666	glucose-6-phosphate isomerase, putative [Ricinus communis]	Amino sugar and nucleotide sugar metabolism	isomerase	ec:5.3.1.9	map00520
Unitranscript 666	glucose-6-phosphate isomerase, putative [Ricinus communis]	Glycolysis / Gluconeogenesis	isomerase	ec:5.3.1.9	map00010
Unitranscript 666	glucose-6-phosphate isomerase, putative [Ricinus communis]	Starch and sucrose metabolism	isomerase	ec:5.3.1.9	map00500
Unitranscript 667	glucose-6-phosphate isomerase, putative [Ricinus communis]	Pentose phosphate pathway	isomerase	ec:5.3.1.9	map00030
Unitranscript 667	glucose-6-phosphate isomerase, putative [Ricinus communis]	Amino sugar and nucleotide sugar metabolism	isomerase	ec:5.3.1.9	map00520
Unitranscript 667	glucose-6-phosphate isomerase, putative [Ricinus communis]	Glycolysis / Gluconeogenesis	isomerase	ec:5.3.1.9	map00010
Unitranscript 667	glucose-6-phosphate isomerase, putative [Ricinus communis]	Starch and sucrose metabolism	isomerase	ec:5.3.1.9	map00500
Unitranscript 699	cinnamoyl-CoA reductase, putative [Ricinus communis]	Flavonoid biosynthesis	4-reductase	ec:1.1.1.219	map00941
Unitranscript 719	inosine triphosphate pyrophosphatase, putative [Ricinus communis]	Drug metabolism - other enzymes	diphosphatase	ec:3.6.1.19	map00983
Unitranscript 719	inosine triphosphate pyrophosphatase, putative [Ricinus communis]	Purine metabolism	diphosphatase	ec:3.6.1.19	map00230
Unitranscript 719	inosine triphosphate pyrophosphatase, putative [Ricinus communis]	Pyrimidine metabolism	diphosphatase	ec:3.6.1.19	map00240
Unitranscript 722	s-adenosylmethionine decarboxylase, putative [Ricinus communis]	Arginine and proline metabolism	decarboxylase	ec:4.1.1.50	map00330
Unitranscript 722	s-adenosylmethionine decarboxylase, putative [Ricinus communis]	Cysteine and methionine metabolism	decarboxylase	ec:4.1.1.50	map00270
Unitranscript 733	Acyl-protein thioesterase, putative [Ricinus communis]	Drug metabolism - other enzymes	ali-esterase	ec:3.1.1.1	map00983
Unitranscript 735	predicted protein [Populus trichocarpa]	Nicotinate and nicotinamide metabolism	diphosphorylase (carboxylating)	ec:2.4.2.19	map00760
Unitranscript 736	predicted protein [Populus trichocarpa]	Nicotinate and nicotinamide metabolism	diphosphorylase (carboxylating)	ec:2.4.2.19	map00760
Unitranscript 740	Inositol-tetrakisphosphate 1-kinase, putative [Ricinus communis]	Inositol phosphate metabolism	5/6-kinase	ec:2.7.1.159	map00562
Unitranscript 740	Inositol-tetrakisphosphate 1-kinase, putative [Ricinus communis]	Inositol phosphate metabolism	1-kinase	ec:2.7.1.134	map00562
Unitranscript 740	Inositol-tetrakisphosphate 1-kinase, putative [Ricinus communis]	Phosphatidylinositol signaling system	5/6-kinase	ec:2.7.1.159	map04070
Unitranscript 741	Inositol-tetrakisphosphate 1-kinase, putative [Ricinus communis]	Inositol phosphate metabolism	5/6-kinase	ec:2.7.1.159	map00562
Unitranscript 741	Inositol-tetrakisphosphate 1-kinase, putative [Ricinus communis]	Inositol phosphate metabolism	1-kinase	ec:2.7.1.134	map00562
Unitranscript 741	Inositol-tetrakisphosphate 1-kinase, putative [Ricinus communis]	Phosphatidylinositol signaling system	5/6-kinase	ec:2.7.1.159	map04070
Unitranscript 755	Omega-3 fatty acid desaturase, endoplasmic reticulum, putative [Ricinus communis]	Linoleic acid metabolism	acid dehydrogenase	ec:1.14.99.33	map00591
Unitranscript 793	protein phosphatase 2c, putative [Ricinus communis]	T cell receptor signaling pathway	phosphatase	ec:3.1.3.16	map04660
Unitranscript 794	protein phosphatase 2c, putative [Ricinus communis]	T cell receptor signaling pathway	phosphatase	ec:3.1.3.16	map04660
Unitranscript 810	21 kDa protein precursor, putative [Ricinus communis]	Starch and sucrose metabolism	pectin demethoxylase	ec:3.1.1.11	map00500
Unitranscript 810	21 kDa protein precursor, putative [Ricinus communis]	Pentose and glucuronate interconversions	pectin demethoxylase	ec:3.1.1.11	map00040
Unitranscript 816	aminoadipic semialdehyde synthase, putative [Ricinus communis]	Lysine degradation	dehydrogenase (NADP+, L-glutamate-forming)	ec:1.5.1.10	map00310
Unitranscript 816	aminoadipic semialdehyde synthase, putative [Ricinus communis]	Lysine degradation	dehydrogenase (NADP+, L-lysine-forming)	ec:1.5.1.8	map00310
Unitranscript 816	aminoadipic semialdehyde synthase, putative [Ricinus communis]	Lysine biosynthesis	dehydrogenase (NADP+, L-glutamate-forming)	ec:1.5.1.10	map00300
Unitranscript 818	aminoadipic semialdehyde synthase, putative [Ricinus communis]	Lysine degradation	dehydrogenase (NADP+, L-glutamate-forming)	ec:1.5.1.10	map00310
Unitranscript 818	aminoadipic semialdehyde synthase, putative [Ricinus communis]	Lysine degradation	dehydrogenase (NADP+, L-lysine-forming)	ec:1.5.1.8	map00310
Unitranscript 818	aminoadipic semialdehyde synthase, putative [Ricinus communis]	Lysine biosynthesis	dehydrogenase (NADP+, L-glutamate-forming)	ec:1.5.1.10	map00300
Unitranscript 825	delta 1-pyrroline-5-carboxylate synthetase, putative [Ricinus communis]	Arginine and proline metabolism	5-kinase	ec:2.7.2.11	map00330
Unitranscript 825	delta 1-pyrroline-5-carboxylate synthetase, putative [Ricinus communis]	Arginine and proline metabolism	dehydrogenase	ec:1.2.1.41	map00330
Unitranscript 826	delta 1-pyrroline-5-carboxylate synthetase, putative [Ricinus communis]	Arginine and proline metabolism	5-kinase	ec:2.7.2.11	map00330
Unitranscript 826	delta 1-pyrroline-5-carboxylate synthetase, putative [Ricinus communis]	Arginine and proline metabolism	dehydrogenase	ec:1.2.1.41	map00330
Unitranscript 828	malate dehydrogenase, putative [Ricinus communis]	Carbon fixation pathways in prokaryotes	dehydrogenase	ec:1.1.1.37	map00720
Unitranscript 828	malate dehydrogenase, putative [Ricinus communis]	Pyruvate metabolism	dehydrogenase	ec:1.1.1.37	map00620
Unitranscript 828	malate dehydrogenase, putative [Ricinus communis]	Methane metabolism	dehydrogenase	ec:1.1.1.37	map00680
Unitranscript 828	malate dehydrogenase, putative [Ricinus communis]	Carbon fixation in photosynthetic organisms	dehydrogenase	ec:1.1.1.37	map00710
Unitranscript 828	malate dehydrogenase, putative [Ricinus communis]	Citrate cycle (TCA cycle)	dehydrogenase	ec:1.1.1.37	map00020
Unitranscript 828	malate dehydrogenase, putative [Ricinus communis]	Cysteine and methionine metabolism	dehydrogenase	ec:1.1.1.37	map00270
Unitranscript 828	malate dehydrogenase, putative [Ricinus communis]	Glyoxylate and dicarboxylate metabolism	dehydrogenase	ec:1.1.1.37	map00630
Unitranscript 835	Cellulose synthase A catalytic subunit 6 [UDP-forming], putative [Ricinus communis]	Starch and sucrose metabolism	synthase (UDP-forming)	ec:2.4.1.12	map00500
Unitranscript 843	dihydrolipoamide dehydrogenase, putative [Ricinus communis]	Pyruvate metabolism	dehydrogenase	ec:1.8.1.4	map00620
Unitranscript 843	dihydrolipoamide dehydrogenase, putative [Ricinus communis]	Valine, leucine and isoleucine degradation	dehydrogenase	ec:1.8.1.4	map00280
Unitranscript 843	dihydrolipoamide dehydrogenase, putative [Ricinus communis]	Citrate cycle (TCA cycle)	dehydrogenase	ec:1.8.1.4	map00020
Unitranscript 843	dihydrolipoamide dehydrogenase, putative [Ricinus communis]	Glycolysis / Gluconeogenesis	dehydrogenase	ec:1.8.1.4	map00010
Unitranscript 843	dihydrolipoamide dehydrogenase, putative [Ricinus communis]	Glycine, serine and threonine metabolism	dehydrogenase	ec:1.8.1.4	map00260
Unitranscript 845	big map kinase/bmk, putative [Ricinus communis]	mTOR signaling pathway	protein kinase	ec:2.7.11.24	map04150
Unitranscript 846	big map kinase/bmk, putative [Ricinus communis]	mTOR signaling pathway	protein kinase	ec:2.7.11.24	map04150
Unitranscript 854	fumarylacetoacetate hydrolase, putative [Ricinus communis]	Tyrosine metabolism	beta-diketonase	ec:3.7.1.2	map00350
Unitranscript 854	fumarylacetoacetate hydrolase, putative [Ricinus communis]	Styrene degradation	beta-diketonase	ec:3.7.1.2	map00643
Unitranscript 855	fumarylacetoacetate hydrolase, putative [Ricinus communis]	Tyrosine metabolism	beta-diketonase	ec:3.7.1.2	map00350
Unitranscript 855	fumarylacetoacetate hydrolase, putative [Ricinus communis]	Styrene degradation	beta-diketonase	ec:3.7.1.2	map00643
Unitranscript 856	gibberellin 2-oxidase, putative [Ricinus communis]	Diterpenoid biosynthesis	3beta-dioxygenase	ec:1.14.11.15	map00904
Unitranscript 857	porphobilinogen synthase, putative [Ricinus communis]	Porphyrin and chlorophyll metabolism	synthase	ec:4.2.1.24	map00860
Unitranscript 858	porphobilinogen synthase, putative [Ricinus communis]	Porphyrin and chlorophyll metabolism	synthase	ec:4.2.1.24	map00860
Unitranscript 869	Polyneuridine-aldehyde esterase precursor, putative [Ricinus communis]	Indole alkaloid biosynthesis	esterase	ec:3.1.1.78	map00901
Unitranscript 889	phosphatidate cytidylyltransferase, putative [Ricinus communis]	Glycerophospholipid metabolism	cytidylyltransferase	ec:2.7.7.41	map00564
Unitranscript 889	phosphatidate cytidylyltransferase, putative [Ricinus communis]	Phosphatidylinositol signaling system	cytidylyltransferase	ec:2.7.7.41	map04070
Unitranscript 913	glucose-6-phosphate 1-dehydrogenase, putative [Ricinus communis]	Pentose phosphate pathway	dehydrogenase (NADP+)	ec:1.1.1.49	map00030
Unitranscript 913	glucose-6-phosphate 1-dehydrogenase, putative [Ricinus communis]	Glutathione metabolism	dehydrogenase (NADP+)	ec:1.1.1.49	map00480
Unitranscript 959	predicted protein [Populus trichocarpa]	T cell receptor signaling pathway	phosphatase	ec:3.1.3.16	map04660
Unitranscript 995	glutathione s-transferase, putative [Ricinus communis]	Pyruvate metabolism	lyase	ec:4.4.1.5	map00620
Unitranscript 997	glutathione s-transferase, putative [Ricinus communis]	Pyruvate metabolism	lyase	ec:4.4.1.5	map00620
Unitranscript 1027	protein phosphatase 2c, putative [Ricinus communis]	T cell receptor signaling pathway	phosphatase	ec:3.1.3.16	map04660
Unitranscript 1050	predicted protein [Populus trichocarpa]	Other glycan degradation	lactase (ambiguous)	ec:3.2.1.23	map00511
Unitranscript 1050	predicted protein [Populus trichocarpa]	Glycosphingolipid biosynthesis - ganglio series	lactase (ambiguous)	ec:3.2.1.23	map00604
Unitranscript 1050	predicted protein [Populus trichocarpa]	Sphingolipid metabolism	lactase (ambiguous)	ec:3.2.1.23	map00600
Unitranscript 1050	predicted protein [Populus trichocarpa]	Galactose metabolism	lactase (ambiguous)	ec:3.2.1.23	map00052
Unitranscript 1050	predicted protein [Populus trichocarpa]	Glycosaminoglycan degradation	lactase (ambiguous)	ec:3.2.1.23	map00531
Unitranscript 1051	Phospho-2-dehydro-3-deoxyheptonate aldolase 1, chloroplast precursor, putative [Ricinus communis]	Phenylalanine, tyrosine and tryptophan biosynthesis	synthase	ec:2.5.1.54	map00400
Unitranscript 1080	Polygalacturonase precursor, putative [Ricinus communis]	Starch and sucrose metabolism	1,4-alpha-galacturonidase	ec:3.2.1.67	map00500
Unitranscript 1080	Polygalacturonase precursor, putative [Ricinus communis]	Starch and sucrose metabolism	pectin depolymerase	ec:3.2.1.15	map00500
Unitranscript 1080	Polygalacturonase precursor, putative [Ricinus communis]	Pentose and glucuronate interconversions	1,4-alpha-galacturonidase	ec:3.2.1.67	map00040
Unitranscript 1080	Polygalacturonase precursor, putative [Ricinus communis]	Pentose and glucuronate interconversions	pectin depolymerase	ec:3.2.1.15	map00040
Unitranscript 1081	predicted protein [Populus trichocarpa]	T cell receptor signaling pathway	phosphatase	ec:3.1.3.16	map04660
Unitranscript 1082	predicted protein [Populus trichocarpa]	T cell receptor signaling pathway	phosphatase	ec:3.1.3.16	map04660
Unitranscript 1113	predicted protein [Populus trichocarpa]	Purine metabolism	RNA polymerase	ec:2.7.7.6	map00230
Unitranscript 1113	predicted protein [Populus trichocarpa]	Pyrimidine metabolism	RNA polymerase	ec:2.7.7.6	map00240
Unitranscript 1205	big map kinase/bmk, putative [Ricinus communis]	mTOR signaling pathway	protein kinase	ec:2.7.11.24	map04150
Unitranscript 1227	2,4-dienoyl-CoA reductase, putative [Ricinus communis]	Biosynthesis of unsaturated fatty acids	reductase	ec:1.1.1.100	map01040
Unitranscript 1227	2,4-dienoyl-CoA reductase, putative [Ricinus communis]	Biotin metabolism	reductase	ec:1.1.1.100	map00780
Unitranscript 1227	2,4-dienoyl-CoA reductase, putative [Ricinus communis]	Fatty acid biosynthesis	reductase	ec:1.1.1.100	map00061
Unitranscript 1254	short-chain type dehydrogenase, putative [Ricinus communis]	Biosynthesis of unsaturated fatty acids	reductase	ec:1.1.1.100	map01040
Unitranscript 1254	short-chain type dehydrogenase, putative [Ricinus communis]	Biotin metabolism	reductase	ec:1.1.1.100	map00780
Unitranscript 1254	short-chain type dehydrogenase, putative [Ricinus communis]	Fatty acid biosynthesis	reductase	ec:1.1.1.100	map00061
Unitranscript 1264	5-methyltetrahydropteroyltriglutamate--homocysteine methyltransferase, putative [Ricinus communis]	Cysteine and methionine metabolism	S-methyltransferase	ec:2.1.1.14	map00270
Unitranscript 1264	5-methyltetrahydropteroyltriglutamate--homocysteine methyltransferase, putative [Ricinus communis]	Selenocompound metabolism	S-methyltransferase	ec:2.1.1.14	map00450
Unitranscript 1267	5-methyltetrahydropteroyltriglutamate--homocysteine methyltransferase, putative [Ricinus communis]	Cysteine and methionine metabolism	S-methyltransferase	ec:2.1.1.14	map00270
Unitranscript 1267	5-methyltetrahydropteroyltriglutamate--homocysteine methyltransferase, putative [Ricinus communis]	Selenocompound metabolism	S-methyltransferase	ec:2.1.1.14	map00450
Unitranscript 1268	5-methyltetrahydropteroyltriglutamate--homocysteine methyltransferase, putative [Ricinus communis]	Cysteine and methionine metabolism	S-methyltransferase	ec:2.1.1.14	map00270
Unitranscript 1268	5-methyltetrahydropteroyltriglutamate--homocysteine methyltransferase, putative [Ricinus communis]	Selenocompound metabolism	S-methyltransferase	ec:2.1.1.14	map00450
Unitranscript 1269	5-methyltetrahydropteroyltriglutamate--homocysteine methyltransferase, putative [Ricinus communis]	Cysteine and methionine metabolism	S-methyltransferase	ec:2.1.1.14	map00270
Unitranscript 1269	5-methyltetrahydropteroyltriglutamate--homocysteine methyltransferase, putative [Ricinus communis]	Selenocompound metabolism	S-methyltransferase	ec:2.1.1.14	map00450
Unitranscript 1272	5-methyltetrahydropteroyltriglutamate--homocysteine methyltransferase, putative [Ricinus communis]	Cysteine and methionine metabolism	S-methyltransferase	ec:2.1.1.14	map00270
Unitranscript 1272	5-methyltetrahydropteroyltriglutamate--homocysteine methyltransferase, putative [Ricinus communis]	Selenocompound metabolism	S-methyltransferase	ec:2.1.1.14	map00450
Unitranscript 1274	aldo-keto reductase, putative [Ricinus communis]	Flavonoid biosynthesis	synthase	ec:2.3.1.170	map00941
Unitranscript 1289	chloroplast acyl-ACP thioesterase [Jatropha curcas]	Fatty acid biosynthesis	hydrolase	ec:3.1.2.14	map00061
Unitranscript 1313	branched-chain amino acid aminotransferase, putative [Ricinus communis]	Valine, leucine and isoleucine biosynthesis	transaminase	ec:2.6.1.42	map00290
Unitranscript 1313	branched-chain amino acid aminotransferase, putative [Ricinus communis]	Valine, leucine and isoleucine degradation	transaminase	ec:2.6.1.42	map00280
Unitranscript 1313	branched-chain amino acid aminotransferase, putative [Ricinus communis]	Pantothenate and CoA biosynthesis	transaminase	ec:2.6.1.42	map00770
Unitranscript 1313	branched-chain amino acid aminotransferase, putative [Ricinus communis]	Glucosinolate biosynthesis	transaminase	ec:2.6.1.42	map00966
Unitranscript 1314	branched-chain amino acid aminotransferase, putative [Ricinus communis]	Valine, leucine and isoleucine biosynthesis	transaminase	ec:2.6.1.42	map00290
Unitranscript 1314	branched-chain amino acid aminotransferase, putative [Ricinus communis]	Valine, leucine and isoleucine degradation	transaminase	ec:2.6.1.42	map00280
Unitranscript 1314	branched-chain amino acid aminotransferase, putative [Ricinus communis]	Pantothenate and CoA biosynthesis	transaminase	ec:2.6.1.42	map00770
Unitranscript 1314	branched-chain amino acid aminotransferase, putative [Ricinus communis]	Glucosinolate biosynthesis	transaminase	ec:2.6.1.42	map00966
Unitranscript 1319	truncated cellulose synthase catalytic subunit [Gossypium darwinii]	Starch and sucrose metabolism	synthase (UDP-forming)	ec:2.4.1.12	map00500
Unitranscript 1329	hmg-CoA reductase, putative [Ricinus communis]	Terpenoid backbone biosynthesis	reductase (NADPH)	ec:1.1.1.34	map00900
Unitranscript 1377	DNA-directed RNA polymerase subunit, putative [Ricinus communis]	Purine metabolism	RNA polymerase	ec:2.7.7.6	map00230
Unitranscript 1377	DNA-directed RNA polymerase subunit, putative [Ricinus communis]	Pyrimidine metabolism	RNA polymerase	ec:2.7.7.6	map00240
Unitranscript 1386	Phenylalanine ammonia-lyase, putative [Ricinus communis]	Phenylalanine metabolism	ammonia-lyase	ec:4.3.1.25	map00360
Unitranscript 1386	Phenylalanine ammonia-lyase, putative [Ricinus communis]	Phenylalanine metabolism	ammonia-lyase	ec:4.3.1.24	map00360
Unitranscript 1386	Phenylalanine ammonia-lyase, putative [Ricinus communis]	Phenylpropanoid biosynthesis	ammonia-lyase	ec:4.3.1.25	map00940
Unitranscript 1386	Phenylalanine ammonia-lyase, putative [Ricinus communis]	Phenylpropanoid biosynthesis	ammonia-lyase	ec:4.3.1.24	map00940
Unitranscript 1420	2-nitropropane dioxygenase precursor, putative [Ricinus communis]	Nitrogen metabolism	monooxygenase	ec:1.13.12.16	map00910
Unitranscript 1434	Beta-amylase [Medicago truncatula]	Starch and sucrose metabolism	saccharogen amylase	ec:3.2.1.2	map00500
Unitranscript 1435	Beta-amylase, putative [Ricinus communis]	Starch and sucrose metabolism	saccharogen amylase	ec:3.2.1.2	map00500
Unitranscript 1439	predicted protein [Populus trichocarpa]	Nicotinate and nicotinamide metabolism	synthase (glutamine-hydrolysing)	ec:6.3.5.1	map00760
Unitranscript 1502	5'-adenylylsulfate reductase 1, chloroplast precursor, putative [Ricinus communis]	Sulfur metabolism	reductase (glutathione)	ec:1.8.4.9	map00920
Unitranscript 1520	predicted protein [Populus trichocarpa]	Purine metabolism	(alpha-D-glucose-1,6-bisphosphate-dependent)	ec:5.4.2.2	map00230
Unitranscript 1520	predicted protein [Populus trichocarpa]	Pentose phosphate pathway	(alpha-D-glucose-1,6-bisphosphate-dependent)	ec:5.4.2.2	map00030
Unitranscript 1520	predicted protein [Populus trichocarpa]	Streptomycin biosynthesis	(alpha-D-glucose-1,6-bisphosphate-dependent)	ec:5.4.2.2	map00521
Unitranscript 1520	predicted protein [Populus trichocarpa]	Amino sugar and nucleotide sugar metabolism	(alpha-D-glucose-1,6-bisphosphate-dependent)	ec:5.4.2.2	map00520
Unitranscript 1520	predicted protein [Populus trichocarpa]	Glycolysis / Gluconeogenesis	(alpha-D-glucose-1,6-bisphosphate-dependent)	ec:5.4.2.2	map00010
Unitranscript 1520	predicted protein [Populus trichocarpa]	Starch and sucrose metabolism	(alpha-D-glucose-1,6-bisphosphate-dependent)	ec:5.4.2.2	map00500
Unitranscript 1520	predicted protein [Populus trichocarpa]	Galactose metabolism	(alpha-D-glucose-1,6-bisphosphate-dependent)	ec:5.4.2.2	map00052
Unitranscript 1533	dihydrolipoamide acetyltransferase component of pyruvate dehydrogenase, putative [Ricinus communis]	Valine, leucine and isoleucine degradation	(2-methylpropanoyl)transferase	ec:2.3.1.168	map00280
Unitranscript 1546	carbonic anhydrase, putative [Ricinus communis]	Nitrogen metabolism	dehydratase	ec:4.2.1.1	map00910
Unitranscript 1547	carbonic anhydrase, putative [Ricinus communis]	Nitrogen metabolism	dehydratase	ec:4.2.1.1	map00910
Unitranscript 1553	Oleoyl-acyl carrier protein thioesterase, putative [Ricinus communis]	Fatty acid biosynthesis	hydrolase	ec:3.1.2.14	map00061
Unitranscript 1560	phosphoprotein phosphatase, putative [Ricinus communis]	Inositol phosphate metabolism	3-phosphatase	ec:3.1.3.67	map00562
Unitranscript 1560	phosphoprotein phosphatase, putative [Ricinus communis]	Phosphatidylinositol signaling system	3-phosphatase	ec:3.1.3.67	map04070
Unitranscript 1564	predicted protein [Populus trichocarpa]	Pentose phosphate pathway	aldolase	ec:4.1.2.13	map00030
Unitranscript 1564	predicted protein [Populus trichocarpa]	Methane metabolism	aldolase	ec:4.1.2.13	map00680
Unitranscript 1564	predicted protein [Populus trichocarpa]	Carbon fixation in photosynthetic organisms	aldolase	ec:4.1.2.13	map00710
Unitranscript 1564	predicted protein [Populus trichocarpa]	Glycolysis / Gluconeogenesis	aldolase	ec:4.1.2.13	map00010
Unitranscript 1564	predicted protein [Populus trichocarpa]	Fructose and mannose metabolism	aldolase	ec:4.1.2.13	map00051
Unitranscript 1571	o-methyltransferase, putative [Ricinus communis]	Phenylpropanoid biosynthesis	O-methyltransferase	ec:2.1.1.68	map00940
Unitranscript 1582	Protein kinase APK1A, chloroplast precursor, putative [Ricinus communis]	T cell receptor signaling pathway	protein-tyrosine kinase	ec:2.7.10.2	map04660
Unitranscript 1583	Sulfite reductase [ferredoxin], putative [Ricinus communis]	Sulfur metabolism	reductase (ferredoxin)	ec:1.8.7.1	map00920
Unitranscript 1585	serine/threonine protein kinase, putative [Ricinus communis]	Phosphatidylinositol signaling system	kinase C	ec:2.7.11.13	map04070
Unitranscript 1586	serine/threonine protein kinase, putative [Ricinus communis]	Phosphatidylinositol signaling system	kinase C	ec:2.7.11.13	map04070
Unitranscript 1612	choline/ethanolamine kinase, putative [Ricinus communis]	Glycerophospholipid metabolism	kinase	ec:2.7.1.82	map00564
Unitranscript 1614	choline/ethanolamine kinase, putative [Ricinus communis]	Glycerophospholipid metabolism	kinase	ec:2.7.1.82	map00564
Unitranscript 1676	predicted protein [Populus trichocarpa]	Ascorbate and aldarate metabolism	reductase (NADH)	ec:1.6.5.4	map00053
Unitranscript 1678	predicted protein [Populus trichocarpa]	Ascorbate and aldarate metabolism	reductase (NADH)	ec:1.6.5.4	map00053
Unitranscript 1680	monodehydroascorbate reductase, putative [Ricinus communis]	Ascorbate and aldarate metabolism	reductase (NADH)	ec:1.6.5.4	map00053
Unitranscript 1681	predicted protein [Populus trichocarpa]	Ascorbate and aldarate metabolism	reductase (NADH)	ec:1.6.5.4	map00053
Unitranscript 1702	NADH-cytochrome B5 reductase, putative [Ricinus communis]	Amino sugar and nucleotide sugar metabolism	reductase	ec:1.6.2.2	map00520
Unitranscript 1751	ketol-acid reductoisomerase, chloroplast precursor, putative [Ricinus communis]	Valine, leucine and isoleucine biosynthesis	reductoisomerase	ec:1.1.1.86	map00290
Unitranscript 1751	ketol-acid reductoisomerase, chloroplast precursor, putative [Ricinus communis]	Pantothenate and CoA biosynthesis	reductoisomerase	ec:1.1.1.86	map00770
Unitranscript 1763	acetolactate synthase, putative [Ricinus communis]	Valine, leucine and isoleucine biosynthesis	synthase	ec:2.2.1.6	map00290
Unitranscript 1763	acetolactate synthase, putative [Ricinus communis]	Pantothenate and CoA biosynthesis	synthase	ec:2.2.1.6	map00770
Unitranscript 1763	acetolactate synthase, putative [Ricinus communis]	C5-Branched dibasic acid metabolism	synthase	ec:2.2.1.6	map00660
Unitranscript 1763	acetolactate synthase, putative [Ricinus communis]	Butanoate metabolism	synthase	ec:2.2.1.6	map00650
Unitranscript 1797	predicted protein [Populus trichocarpa]	Drug metabolism - other enzymes	ali-esterase	ec:3.1.1.1	map00983
Unitranscript 1852	serine/threonine protein kinase, putative [Ricinus communis]	T cell receptor signaling pathway	protein-tyrosine kinase	ec:2.7.10.2	map04660
Unitranscript 1855	trehalose-6-phosphate synthase, putative [Ricinus communis]	Starch and sucrose metabolism	trehalose 6-phosphatase	ec:3.1.3.12	map00500
Unitranscript 1858	Adenine phosphoribosyltransferase, putative [Ricinus communis]	Purine metabolism	phosphoribosyltransferase	ec:2.4.2.7	map00230
Unitranscript 1859	aldo-keto reductase, putative [Ricinus communis]	Pyruvate metabolism	reductase	ec:1.1.1.21	map00620
Unitranscript 1859	aldo-keto reductase, putative [Ricinus communis]	Glycerolipid metabolism	reductase	ec:1.1.1.21	map00561
Unitranscript 1859	aldo-keto reductase, putative [Ricinus communis]	Galactose metabolism	reductase	ec:1.1.1.21	map00052
Unitranscript 1859	aldo-keto reductase, putative [Ricinus communis]	Fructose and mannose metabolism	reductase	ec:1.1.1.21	map00051
Unitranscript 1859	aldo-keto reductase, putative [Ricinus communis]	Pentose and glucuronate interconversions	reductase	ec:1.1.1.21	map00040
Unitranscript 1862	receptor protein kinase, putative [Ricinus communis]	T cell receptor signaling pathway	protein-tyrosine kinase	ec:2.7.10.2	map04660
Unitranscript 1903	transferase, transferring glycosyl groups, putative [Ricinus communis]	Starch and sucrose metabolism	synthase	ec:2.4.1.34	map00500
Unitranscript 1904	AMP dependent ligase, putative [Ricinus communis]	Ubiquinone and other terpenoid-quinone biosynthesis	ligase	ec:6.2.1.26	map00130
Unitranscript 1908	serine/threonine-protein kinase cx32, putative [Ricinus communis]	T cell receptor signaling pathway	protein-tyrosine kinase	ec:2.7.10.2	map04660
Unitranscript 1914	aspartate kinase, putative [Ricinus communis]	Cysteine and methionine metabolism	dehydrogenase	ec:1.1.1.3	map00270
Unitranscript 1914	aspartate kinase, putative [Ricinus communis]	Cysteine and methionine metabolism	kinase	ec:2.7.2.4	map00270
Unitranscript 1914	aspartate kinase, putative [Ricinus communis]	Lysine biosynthesis	dehydrogenase	ec:1.1.1.3	map00300
Unitranscript 1914	aspartate kinase, putative [Ricinus communis]	Lysine biosynthesis	kinase	ec:2.7.2.4	map00300
Unitranscript 1914	aspartate kinase, putative [Ricinus communis]	Glycine, serine and threonine metabolism	dehydrogenase	ec:1.1.1.3	map00260
Unitranscript 1914	aspartate kinase, putative [Ricinus communis]	Glycine, serine and threonine metabolism	kinase	ec:2.7.2.4	map00260
Unitranscript 1989	Cellulose synthase A catalytic subunit 6 [UDP-forming], putative [Ricinus communis]	Starch and sucrose metabolism	synthase (UDP-forming)	ec:2.4.1.12	map00500
Unitranscript 1995	protein kinase, putative [Ricinus communis]	T cell receptor signaling pathway	protein-tyrosine kinase	ec:2.7.10.2	map04660
Unitranscript 2012	regulatory particle triple-A ATPase 3 [Arabidopsis thaliana]	Purine metabolism	adenylpyrophosphatase	ec:3.6.1.3	map00230
Unitranscript 2035	Histone-lysine N-methyltransferase ATXR6, putative [Ricinus communis]	Lysine degradation	N-methyltransferase	ec:2.1.1.43	map00310
Unitranscript 2046	trehalose-6-phosphate synthase, putative [Ricinus communis]	Starch and sucrose metabolism	trehalose 6-phosphatase	ec:3.1.3.12	map00500
Unitranscript 2046	trehalose-6-phosphate synthase, putative [Ricinus communis]	Starch and sucrose metabolism	synthase (UDP-forming)	ec:2.4.1.15	map00500
Unitranscript 2047	trehalose-6-phosphate synthase, putative [Ricinus communis]	Starch and sucrose metabolism	trehalose 6-phosphatase	ec:3.1.3.12	map00500
Unitranscript 2047	trehalose-6-phosphate synthase, putative [Ricinus communis]	Starch and sucrose metabolism	synthase (UDP-forming)	ec:2.4.1.15	map00500
Unitranscript 2063	phospholipase d delta, putative [Ricinus communis]	Ether lipid metabolism	D	ec:3.1.4.4	map00565
Unitranscript 2063	phospholipase d delta, putative [Ricinus communis]	Glycerophospholipid metabolism	D	ec:3.1.4.4	map00564
Unitranscript 2075	serine hydroxymethyltransferase 5 [Glycine max]	Methane metabolism	hydroxymethyltransferase	ec:2.1.2.1	map00680
Unitranscript 2075	serine hydroxymethyltransferase 5 [Glycine max]	One carbon pool by folate	hydroxymethyltransferase	ec:2.1.2.1	map00670
Unitranscript 2075	serine hydroxymethyltransferase 5 [Glycine max]	Cyanoamino acid metabolism	hydroxymethyltransferase	ec:2.1.2.1	map00460
Unitranscript 2075	serine hydroxymethyltransferase 5 [Glycine max]	Glycine, serine and threonine metabolism	hydroxymethyltransferase	ec:2.1.2.1	map00260
Unitranscript 2075	serine hydroxymethyltransferase 5 [Glycine max]	Glyoxylate and dicarboxylate metabolism	hydroxymethyltransferase	ec:2.1.2.1	map00630
Unitranscript 2114	riboflavin kinase/fmn adenylyltransferase, putative [Ricinus communis]	Riboflavin metabolism	kinase	ec:2.7.1.26	map00740
Unitranscript 2114	riboflavin kinase/fmn adenylyltransferase, putative [Ricinus communis]	Glyoxylate and dicarboxylate metabolism	phosphatase	ec:3.1.3.18	map00630
Unitranscript 2126	pheophorbide A oxygenase, putative [Ricinus communis]	Porphyrin and chlorophyll metabolism	oxygenase	ec:1.14.13.122	map00860
Unitranscript 2140	DNA-directed RNA polymerase II, putative [Ricinus communis]	Purine metabolism	RNA polymerase	ec:2.7.7.6	map00230
Unitranscript 2140	DNA-directed RNA polymerase II, putative [Ricinus communis]	Pyrimidine metabolism	RNA polymerase	ec:2.7.7.6	map00240
Unitranscript 2146	predicted protein [Populus trichocarpa]	T cell receptor signaling pathway	phosphatase	ec:3.1.3.16	map04660
Unitranscript 2151	glutamyl-tRNA synthetase 1, 2, putative [Ricinus communis]	Aminoacyl-tRNA biosynthesis	ligase	ec:6.1.1.17	map00970
Unitranscript 2151	glutamyl-tRNA synthetase 1, 2, putative [Ricinus communis]	Porphyrin and chlorophyll metabolism	ligase	ec:6.1.1.17	map00860
Unitranscript 2164	Cycloartenol synthase, putative [Ricinus communis]	Steroid biosynthesis	synthase	ec:5.4.99.8	map00100
Unitranscript 2174	cinnamoyl-CoA reductase, putative [Ricinus communis]	Flavonoid biosynthesis	4-reductase	ec:1.1.1.219	map00941
Unitranscript 2197	predicted protein [Populus trichocarpa]	Starch and sucrose metabolism	synthase (UDP-forming)	ec:2.4.1.12	map00500
Unitranscript 2217	multidrug resistance protein ABC transporter family [Populus trichocarpa]	Purine metabolism	adenylpyrophosphatase	ec:3.6.1.3	map00230
Unitranscript 2228	malic enzyme, putative [Ricinus communis]	Pyruvate metabolism	dehydrogenase (oxaloacetate-decarboxylating)	ec:1.1.1.38	map00620
Unitranscript 2231	anthranilate phosphoribosyltransferase [Arabidopsis thaliana]	Phenylalanine, tyrosine and tryptophan biosynthesis	phosphoribosyltransferase	ec:2.4.2.18	map00400
Unitranscript 2232	anthranilate phosphoribosyltransferase, putative [Ricinus communis]	Phenylalanine, tyrosine and tryptophan biosynthesis	phosphoribosyltransferase	ec:2.4.2.18	map00400
Unitranscript 2262	predicted protein [Populus trichocarpa]	Pyruvate metabolism	lyase	ec:4.4.1.5	map00620
Unitranscript 2263	conserved hypothetical protein [Ricinus communis]	Other glycan degradation	psychosine hydrolase	ec:3.2.1.45	map00511
Unitranscript 2263	conserved hypothetical protein [Ricinus communis]	Sphingolipid metabolism	psychosine hydrolase	ec:3.2.1.45	map00600
Unitranscript 2268	protein phosphatase 2c, putative [Ricinus communis]	T cell receptor signaling pathway	phosphatase	ec:3.1.3.16	map04660
Unitranscript 2317	prolyl-tRNA synthetase, putative [Ricinus communis]	Aminoacyl-tRNA biosynthesis	ligase	ec:6.1.1.15	map00970
Unitranscript 2319	Stachyose synthase precursor, putative [Ricinus communis]	Galactose metabolism	galactosyltransferase	ec:2.4.1.67	map00052
Unitranscript 2320	Stachyose synthase precursor, putative [Ricinus communis]	Galactose metabolism	galactosyltransferase	ec:2.4.1.67	map00052
Unitranscript 2321	Stachyose synthase precursor, putative [Ricinus communis]	Galactose metabolism	galactosyltransferase	ec:2.4.1.67	map00052
Unitranscript 2322	Stachyose synthase precursor, putative [Ricinus communis]	Galactose metabolism	galactosyltransferase	ec:2.4.1.67	map00052
Unitranscript 2373	predicted protein [Populus trichocarpa]	Sulfur metabolism	synthase	ec:2.5.1.47	map00920
Unitranscript 2373	predicted protein [Populus trichocarpa]	Cysteine and methionine metabolism	synthase	ec:2.5.1.47	map00270
Unitranscript 2373	predicted protein [Populus trichocarpa]	Cyanoamino acid metabolism	synthase	ec:4.4.1.9	map00460
Unitranscript 2387	predicted protein [Populus trichocarpa]	Glycerophospholipid metabolism	kinase (ATP)	ec:2.7.1.107	map00564
Unitranscript 2387	predicted protein [Populus trichocarpa]	Glycerolipid metabolism	kinase (ATP)	ec:2.7.1.107	map00561
Unitranscript 2387	predicted protein [Populus trichocarpa]	Phosphatidylinositol signaling system	kinase (ATP)	ec:2.7.1.107	map04070
Unitranscript 2400	uncharacterized protein LOC100527245 [Glycine max]	Oxidative phosphorylation	oxidase	ec:1.9.3.1	map00190
Unitranscript 2404	glucose-1-phosphate adenylyltransferase, putative [Ricinus communis]	Amino sugar and nucleotide sugar metabolism	adenylyltransferase	ec:2.7.7.27	map00520
Unitranscript 2404	glucose-1-phosphate adenylyltransferase, putative [Ricinus communis]	Starch and sucrose metabolism	adenylyltransferase	ec:2.7.7.27	map00500
Unitranscript 2411	Pantothenate kinase, putative [Ricinus communis]	Pantothenate and CoA biosynthesis	kinase	ec:2.7.1.33	map00770
Unitranscript 2412	DNA-directed RNA polymerases I, II, and III 17.1 kDa polypeptide, putative [Ricinus communis]	Purine metabolism	RNA polymerase	ec:2.7.7.6	map00230
Unitranscript 2412	DNA-directed RNA polymerases I, II, and III 17.1 kDa polypeptide, putative [Ricinus communis]	Pyrimidine metabolism	RNA polymerase	ec:2.7.7.6	map00240
Unitranscript 2437	dihydrodipicolinate reductase, putative [Ricinus communis]	Lysine biosynthesis	reductase	ec:1.17.1.8	map00300
Unitranscript 2438	dihydrodipicolinate reductase, putative [Ricinus communis]	Lysine biosynthesis	reductase	ec:1.17.1.8	map00300
Unitranscript 2441	fad oxidoreductase, putative [Ricinus communis]	Phenylalanine metabolism	dehydrogenase	ec:1.4.99.1	map00360
Unitranscript 2451	3-isopropylmalate dehydratase, putative [Ricinus communis]	Valine, leucine and isoleucine biosynthesis	dehydratase	ec:4.2.1.33	map00290
Unitranscript 2457	sur2 hydroxylase/desaturase, putative [Ricinus communis]	Steroid biosynthesis	monooxygenase	ec:1.14.13.72	map00100
Unitranscript 2458	adenylosuccinate synthetase, putative [Ricinus communis]	Purine metabolism	synthase	ec:6.3.4.4	map00230
Unitranscript 2458	adenylosuccinate synthetase, putative [Ricinus communis]	Alanine, aspartate and glutamate metabolism	synthase	ec:6.3.4.4	map00250
Unitranscript 2488	diphosphomevalonate decarboxylase, putative [Ricinus communis]	Terpenoid backbone biosynthesis	decarboxylase	ec:4.1.1.33	map00900
Unitranscript 2525	short chain alcohol dehydrogenase, putative [Ricinus communis]	Biosynthesis of unsaturated fatty acids	reductase	ec:1.1.1.100	map01040
Unitranscript 2525	short chain alcohol dehydrogenase, putative [Ricinus communis]	Biotin metabolism	reductase	ec:1.1.1.100	map00780
Unitranscript 2525	short chain alcohol dehydrogenase, putative [Ricinus communis]	Fatty acid biosynthesis	reductase	ec:1.1.1.100	map00061
Unitranscript 2536	stearoyl-acyl-carrier protein desaturase [Ricinus communis]	Biosynthesis of unsaturated fatty acids	desaturase	ec:1.14.19.2	map01040
Unitranscript 2536	stearoyl-acyl-carrier protein desaturase [Ricinus communis]	Fatty acid biosynthesis	desaturase	ec:1.14.19.2	map00061
Unitranscript 2547	predicted protein [Populus trichocarpa]	Sulfur metabolism	synthase	ec:2.5.1.47	map00920
Unitranscript 2547	predicted protein [Populus trichocarpa]	Cysteine and methionine metabolism	synthase	ec:2.5.1.47	map00270
Unitranscript 2557	phosphofructokinase, putative [Ricinus communis]	Pentose phosphate pathway	phosphohexokinase	ec:2.7.1.11	map00030
Unitranscript 2557	phosphofructokinase, putative [Ricinus communis]	Methane metabolism	phosphohexokinase	ec:2.7.1.11	map00680
Unitranscript 2557	phosphofructokinase, putative [Ricinus communis]	Glycolysis / Gluconeogenesis	phosphohexokinase	ec:2.7.1.11	map00010
Unitranscript 2557	phosphofructokinase, putative [Ricinus communis]	Galactose metabolism	phosphohexokinase	ec:2.7.1.11	map00052
Unitranscript 2557	phosphofructokinase, putative [Ricinus communis]	Fructose and mannose metabolism	phosphohexokinase	ec:2.7.1.11	map00051
Unitranscript 2595	predicted protein [Populus trichocarpa]	Pentose phosphate pathway	dehydrogenase (NADP+)	ec:1.1.1.49	map00030
Unitranscript 2595	predicted protein [Populus trichocarpa]	Glutathione metabolism	dehydrogenase (NADP+)	ec:1.1.1.49	map00480
Unitranscript 2625	peroxiredoxin, putative [Ricinus communis]	Glutathione metabolism	thioredoxin peroxidase	ec:1.11.1.15	map00480
Unitranscript 2625	peroxiredoxin, putative [Ricinus communis]	Phenylalanine metabolism	lactoperoxidase	ec:1.11.1.7	map00360
Unitranscript 2625	peroxiredoxin, putative [Ricinus communis]	Phenylpropanoid biosynthesis	lactoperoxidase	ec:1.11.1.7	map00940
Unitranscript 2626	peroxiredoxin, putative [Ricinus communis]	Glutathione metabolism	thioredoxin peroxidase	ec:1.11.1.15	map00480
Unitranscript 2626	peroxiredoxin, putative [Ricinus communis]	Phenylalanine metabolism	lactoperoxidase	ec:1.11.1.7	map00360
Unitranscript 2626	peroxiredoxin, putative [Ricinus communis]	Phenylpropanoid biosynthesis	lactoperoxidase	ec:1.11.1.7	map00940
Unitranscript 2627	peroxiredoxin, putative [Ricinus communis]	Glutathione metabolism	thioredoxin peroxidase	ec:1.11.1.15	map00480
Unitranscript 2627	peroxiredoxin, putative [Ricinus communis]	Phenylalanine metabolism	lactoperoxidase	ec:1.11.1.7	map00360
Unitranscript 2627	peroxiredoxin, putative [Ricinus communis]	Phenylpropanoid biosynthesis	lactoperoxidase	ec:1.11.1.7	map00940
Unitranscript 2646	DNA-directed RNA polymerase III, putative [Ricinus communis]	Purine metabolism	RNA polymerase	ec:2.7.7.6	map00230
Unitranscript 2646	DNA-directed RNA polymerase III, putative [Ricinus communis]	Pyrimidine metabolism	RNA polymerase	ec:2.7.7.6	map00240
Unitranscript 2671	short-chain dehydrogenase, putative [Ricinus communis]	Porphyrin and chlorophyll metabolism	reductase	ec:1.3.1.33	map00860
Unitranscript 2675	cytochrome P450, putative [Ricinus communis]	Cyanoamino acid metabolism	oxime monooxygenase	ec:1.14.13.68	map00460
Unitranscript 2720	2-oxoisovalerate dehydrogenase, putative [Ricinus communis]	Valine, leucine and isoleucine degradation	dehydrogenase (2-methylpropanoyl-transferring)	ec:1.2.4.4	map00280
Unitranscript 2751	cytochrome P450, putative [Ricinus communis]	Flavone and flavonol biosynthesis	3',5'-hydroxylase	ec:1.14.13.88	map00944
Unitranscript 2751	cytochrome P450, putative [Ricinus communis]	Flavonoid biosynthesis	3',5'-hydroxylase	ec:1.14.13.88	map00941
Unitranscript 2758	predicted protein [Populus trichocarpa]	Starch and sucrose metabolism	synthase	ec:2.4.1.34	map00500
Unitranscript 2787	predicted protein [Populus trichocarpa]	Phenylalanine metabolism	lactoperoxidase	ec:1.11.1.7	map00360
Unitranscript 2787	predicted protein [Populus trichocarpa]	Phenylpropanoid biosynthesis	lactoperoxidase	ec:1.11.1.7	map00940
Unitranscript 2788	predicted protein [Populus trichocarpa]	Phenylalanine metabolism	lactoperoxidase	ec:1.11.1.7	map00360
Unitranscript 2788	predicted protein [Populus trichocarpa]	Phenylpropanoid biosynthesis	lactoperoxidase	ec:1.11.1.7	map00940
Unitranscript 2800	predicted protein [Populus trichocarpa]	Arachidonic acid metabolism	glutamyl transpeptidase	ec:2.3.2.2	map00590
Unitranscript 2800	predicted protein [Populus trichocarpa]	Taurine and hypotaurine metabolism	glutamyl transpeptidase	ec:2.3.2.2	map00430
Unitranscript 2800	predicted protein [Populus trichocarpa]	Glutathione metabolism	glutamyl transpeptidase	ec:2.3.2.2	map00480
Unitranscript 2800	predicted protein [Populus trichocarpa]	Cyanoamino acid metabolism	glutamyl transpeptidase	ec:2.3.2.2	map00460
Unitranscript 2818	aspartyl-tRNA synthetase, putative [Ricinus communis]	Aminoacyl-tRNA biosynthesis	ligase	ec:6.1.1.12	map00970
Unitranscript 2819	aspartyl-tRNA synthetase, putative [Ricinus communis]	Aminoacyl-tRNA biosynthesis	ligase	ec:6.1.1.12	map00970
Unitranscript 2820	predicted protein [Populus trichocarpa]	Pyruvate metabolism	carboxykinase (ATP)	ec:4.1.1.49	map00620
Unitranscript 2820	predicted protein [Populus trichocarpa]	Carbon fixation in photosynthetic organisms	carboxykinase (ATP)	ec:4.1.1.49	map00710
Unitranscript 2820	predicted protein [Populus trichocarpa]	Citrate cycle (TCA cycle)	carboxykinase (ATP)	ec:4.1.1.49	map00020
Unitranscript 2820	predicted protein [Populus trichocarpa]	Glycolysis / Gluconeogenesis	carboxykinase (ATP)	ec:4.1.1.49	map00010
Unitranscript 2868	alcohol dehydrogenase, putative [Ricinus communis]	Drug metabolism - cytochrome P450	dehydrogenase	ec:1.1.1.1	map00982
Unitranscript 2868	alcohol dehydrogenase, putative [Ricinus communis]	Metabolism of xenobiotics by cytochrome P450	dehydrogenase	ec:1.1.1.1	map00980
Unitranscript 2868	alcohol dehydrogenase, putative [Ricinus communis]	Naphthalene degradation	dehydrogenase	ec:1.1.1.1	map00626
Unitranscript 2868	alcohol dehydrogenase, putative [Ricinus communis]	Chloroalkane and chloroalkene degradation	dehydrogenase	ec:1.1.1.1	map00625
Unitranscript 2868	alcohol dehydrogenase, putative [Ricinus communis]	Glycolysis / Gluconeogenesis	dehydrogenase	ec:1.1.1.1	map00010
Unitranscript 2868	alcohol dehydrogenase, putative [Ricinus communis]	Fatty acid degradation	dehydrogenase	ec:1.1.1.1	map00071
Unitranscript 2868	alcohol dehydrogenase, putative [Ricinus communis]	Glycine, serine and threonine metabolism	dehydrogenase	ec:1.1.1.1	map00260
Unitranscript 2868	alcohol dehydrogenase, putative [Ricinus communis]	Tyrosine metabolism	dehydrogenase	ec:1.1.1.1	map00350
Unitranscript 2868	alcohol dehydrogenase, putative [Ricinus communis]	Retinol metabolism	dehydrogenase	ec:1.1.1.1	map00830
Unitranscript 2880	cinnamoyl-CoA reductase, putative [Ricinus communis]	Flavonoid biosynthesis	4-reductase	ec:1.1.1.219	map00941
Unitranscript 2907	predicted protein [Populus trichocarpa]	Methane metabolism	kinase	ec:2.7.1.29	map00680
Unitranscript 2907	predicted protein [Populus trichocarpa]	Glycerolipid metabolism	kinase	ec:2.7.1.29	map00561
Unitranscript 2910	NADH-plastoquinone oxidoreductase, putative [Ricinus communis]	Oxidative phosphorylation	reductase (H+-translocating)	ec:1.6.5.3	map00190
Unitranscript 2963	NAD dependent epimerase/dehydratase, putative [Ricinus communis]	Steroid degradation	dehydrogenase	ec:1.1.1.145	map00984
Unitranscript 2963	NAD dependent epimerase/dehydratase, putative [Ricinus communis]	Steroid biosynthesis	3-dehydrogenase (decarboxylating)	ec:1.1.1.170	map00100
Unitranscript 2963	NAD dependent epimerase/dehydratase, putative [Ricinus communis]	Steroid hormone biosynthesis	dehydrogenase	ec:1.1.1.145	map00140
Unitranscript 2964	hypothetical protein [Zea mays]	Purine metabolism	adenylpyrophosphatase	ec:3.6.1.3	map00230
Unitranscript 2973	histidyl-tRNA synthetase, putative [Ricinus communis]	Aminoacyl-tRNA biosynthesis	ligase	ec:6.1.1.21	map00970
Unitranscript 3001	predicted protein [Populus trichocarpa]	Carbon fixation pathways in prokaryotes	C-acetyltransferase	ec:2.3.1.9	map00720
Unitranscript 3001	predicted protein [Populus trichocarpa]	Pyruvate metabolism	C-acetyltransferase	ec:2.3.1.9	map00620
Unitranscript 3001	predicted protein [Populus trichocarpa]	Tryptophan metabolism	C-acetyltransferase	ec:2.3.1.9	map00380
Unitranscript 3001	predicted protein [Populus trichocarpa]	Valine, leucine and isoleucine degradation	C-acetyltransferase	ec:2.3.1.9	map00280
Unitranscript 3001	predicted protein [Populus trichocarpa]	Terpenoid backbone biosynthesis	C-acetyltransferase	ec:2.3.1.9	map00900
Unitranscript 3001	predicted protein [Populus trichocarpa]	Lysine degradation	C-acetyltransferase	ec:2.3.1.9	map00310
Unitranscript 3001	predicted protein [Populus trichocarpa]	Synthesis and degradation of ketone bodies	C-acetyltransferase	ec:2.3.1.9	map00072
Unitranscript 3001	predicted protein [Populus trichocarpa]	Fatty acid degradation	C-acetyltransferase	ec:2.3.1.9	map00071
Unitranscript 3001	predicted protein [Populus trichocarpa]	Benzoate degradation	C-acetyltransferase	ec:2.3.1.9	map00362
Unitranscript 3001	predicted protein [Populus trichocarpa]	Butanoate metabolism	C-acetyltransferase	ec:2.3.1.9	map00650
Unitranscript 3001	predicted protein [Populus trichocarpa]	Propanoate metabolism	C-acetyltransferase	ec:2.3.1.9	map00640
Unitranscript 3001	predicted protein [Populus trichocarpa]	Glyoxylate and dicarboxylate metabolism	C-acetyltransferase	ec:2.3.1.9	map00630
Unitranscript 3097	UDP-glucuronosyltransferase, putative [Ricinus communis]	Anthocyanin biosynthesis	3-O-glucosyltransferase	ec:2.4.1.115	map00942
Unitranscript 3098	UDP-glucuronosyltransferase, putative [Ricinus communis]	Anthocyanin biosynthesis	3-O-glucosyltransferase	ec:2.4.1.115	map00942
Unitranscript 3101	threonine synthase, putative [Ricinus communis]	Glycine, serine and threonine metabolism	synthase	ec:4.2.3.1	map00260
Unitranscript 3101	threonine synthase, putative [Ricinus communis]	Vitamin B6 metabolism	synthase	ec:4.2.3.1	map00750
Unitranscript 3102	threonine synthase, putative [Ricinus communis]	Glycine, serine and threonine metabolism	synthase	ec:4.2.3.1	map00260
Unitranscript 3102	threonine synthase, putative [Ricinus communis]	Vitamin B6 metabolism	synthase	ec:4.2.3.1	map00750
Unitranscript 3125	peroxiredoxin, putative [Ricinus communis]	Glutathione metabolism	thioredoxin peroxidase	ec:1.11.1.15	map00480
Unitranscript 3125	peroxiredoxin, putative [Ricinus communis]	Phenylalanine metabolism	lactoperoxidase	ec:1.11.1.7	map00360
Unitranscript 3125	peroxiredoxin, putative [Ricinus communis]	Phenylpropanoid biosynthesis	lactoperoxidase	ec:1.11.1.7	map00940
Unitranscript 3146	predicted protein [Populus trichocarpa]	Lysine biosynthesis	reductase	ec:1.17.1.8	map00300
Unitranscript 3167	isopropylmalate synthase, putative [Ricinus communis]	Valine, leucine and isoleucine biosynthesis	synthase	ec:2.3.3.13	map00290
Unitranscript 3167	isopropylmalate synthase, putative [Ricinus communis]	Pyruvate metabolism	synthase	ec:2.3.3.13	map00620
Unitranscript 3170	cinnamoyl-CoA reductase, putative [Ricinus communis]	Steroid degradation	dehydrogenase	ec:1.1.1.145	map00984
Unitranscript 3170	cinnamoyl-CoA reductase, putative [Ricinus communis]	Flavonoid biosynthesis	4-reductase	ec:1.1.1.219	map00941
Unitranscript 3170	cinnamoyl-CoA reductase, putative [Ricinus communis]	Steroid hormone biosynthesis	dehydrogenase	ec:1.1.1.145	map00140
Unitranscript 3212	Reticuline oxidase precursor, putative [Ricinus communis]	Isoquinoline alkaloid biosynthesis	oxidase	ec:1.21.3.3	map00950
Unitranscript 3213	UDP-glucuronosyltransferase, putative [Ricinus communis]	Anthocyanin biosynthesis	3-O-glucosyltransferase	ec:2.4.1.115	map00942
Unitranscript 3224	type 1 diacylglycerol acyltransferase [Vernicia fordii]	Cutin, suberine and wax biosynthesis	O-acyltransferase	ec:2.3.1.20	map00073
Unitranscript 3224	type 1 diacylglycerol acyltransferase [Vernicia fordii]	Glycerolipid metabolism	O-acyltransferase	ec:2.3.1.20	map00561
Unitranscript 3225	type 1 diacylglycerol acyltransferase [Vernicia fordii]	Cutin, suberine and wax biosynthesis	O-acyltransferase	ec:2.3.1.20	map00073
Unitranscript 3225	type 1 diacylglycerol acyltransferase [Vernicia fordii]	Glycerolipid metabolism	O-acyltransferase	ec:2.3.1.20	map00561
Unitranscript 3238	isopentenyl-diphosphate delta isomerase, putative [Ricinus communis]	Terpenoid backbone biosynthesis	Delta-isomerase	ec:5.3.3.2	map00900
Unitranscript 3258	lipoxygenase, putative [Ricinus communis]	alpha-Linolenic acid metabolism	13S-lipoxygenase	ec:1.13.11.12	map00592
Unitranscript 3258	lipoxygenase, putative [Ricinus communis]	Linoleic acid metabolism	13S-lipoxygenase	ec:1.13.11.12	map00591
Unitranscript 3279	GHMP kinase family protein [Arabidopsis lyrata subsp. lyrata]	Amino sugar and nucleotide sugar metabolism	glucuronokinase (phosphorylating)	ec:2.7.1.43	map00520
Unitranscript 3279	GHMP kinase family protein [Arabidopsis lyrata subsp. lyrata]	Ascorbate and aldarate metabolism	glucuronokinase (phosphorylating)	ec:2.7.1.43	map00053
Unitranscript 3279	GHMP kinase family protein [Arabidopsis lyrata subsp. lyrata]	Pentose and glucuronate interconversions	glucuronokinase (phosphorylating)	ec:2.7.1.43	map00040
Unitranscript 3285	dehydroquinate dehydratase/ shikimate dehydrogenase [Populus trichocarpa]	Phenylalanine, tyrosine and tryptophan biosynthesis	dehydratase	ec:4.2.1.10	map00400
Unitranscript 3285	dehydroquinate dehydratase/ shikimate dehydrogenase [Populus trichocarpa]	Phenylalanine, tyrosine and tryptophan biosynthesis	dehydrogenase	ec:1.1.1.282	map00400
Unitranscript 3285	dehydroquinate dehydratase/ shikimate dehydrogenase [Populus trichocarpa]	Phenylalanine, tyrosine and tryptophan biosynthesis	dehydrogenase	ec:1.1.1.25	map00400
Unitranscript 3286	dehydroquinate dehydratase/ shikimate dehydrogenase [Populus trichocarpa]	Phenylalanine, tyrosine and tryptophan biosynthesis	dehydratase	ec:4.2.1.10	map00400
Unitranscript 3286	dehydroquinate dehydratase/ shikimate dehydrogenase [Populus trichocarpa]	Phenylalanine, tyrosine and tryptophan biosynthesis	dehydrogenase	ec:1.1.1.282	map00400
Unitranscript 3286	dehydroquinate dehydratase/ shikimate dehydrogenase [Populus trichocarpa]	Phenylalanine, tyrosine and tryptophan biosynthesis	dehydrogenase	ec:1.1.1.25	map00400
Unitranscript 3329	predicted protein [Populus trichocarpa]	Porphyrin and chlorophyll metabolism	reductase	ec:1.3.1.33	map00860
Unitranscript 3330	predicted protein [Populus trichocarpa]	Purine metabolism	phosphatase	ec:3.6.1.15	map00230
Unitranscript 3330	predicted protein [Populus trichocarpa]	Thiamine metabolism	phosphatase	ec:3.6.1.15	map00730
Unitranscript 3341	lipoamide acyltransferase component of branched-chain alpha-keto acid dehydrogenase, putative [Ricinus communis]	Valine, leucine and isoleucine degradation	(2-methylpropanoyl)transferase	ec:2.3.1.168	map00280
Unitranscript 3349	PREDICTED: putative glucose-6-phosphate 1-epimerase [Vitis vinifera]	Glycolysis / Gluconeogenesis	1-epimerase	ec:5.1.3.3	map00010
Unitranscript 3351	predicted protein [Populus trichocarpa]	Fatty acid degradation	ligase	ec:6.2.1.3	map00071
Unitranscript 3357	uroporphyrinogen decarboxylase, putative [Ricinus communis]	Porphyrin and chlorophyll metabolism	decarboxylase	ec:4.1.1.37	map00860
Unitranscript 3360	predicted protein [Populus trichocarpa]	Porphyrin and chlorophyll metabolism	oxidase	ec:1.3.3.4	map00860
Unitranscript 3377	prolyl 4-hydroxylase alpha subunit, putative [Ricinus communis]	Arginine and proline metabolism	dioxygenase	ec:1.14.11.2	map00330
Unitranscript 3378	prolyl 4-hydroxylase alpha subunit, putative [Ricinus communis]	Arginine and proline metabolism	dioxygenase	ec:1.14.11.2	map00330
Unitranscript 3384	bifunctional purine biosynthesis protein, putative [Ricinus communis]	Purine metabolism	formyltransferase	ec:2.1.2.3	map00230
Unitranscript 3384	bifunctional purine biosynthesis protein, putative [Ricinus communis]	Purine metabolism	cyclohydrolase	ec:3.5.4.10	map00230
Unitranscript 3384	bifunctional purine biosynthesis protein, putative [Ricinus communis]	One carbon pool by folate	formyltransferase	ec:2.1.2.3	map00670
Unitranscript 3405	Desacetoxyvindoline 4-hydroxylase, putative [Ricinus communis]	Indole alkaloid biosynthesis	4-hydroxylase	ec:1.14.11.20	map00901
Unitranscript 3406	Desacetoxyvindoline 4-hydroxylase, putative [Ricinus communis]	Indole alkaloid biosynthesis	4-hydroxylase	ec:1.14.11.20	map00901
Unitranscript 3411	1-pyrroline-5-carboxylate dehydrogenase, putative [Ricinus communis]	Arginine and proline metabolism	dehydrogenase (NAD+)	ec:1.2.1.3	map00330
Unitranscript 3411	1-pyrroline-5-carboxylate dehydrogenase, putative [Ricinus communis]	Chloroalkane and chloroalkene degradation	dehydrogenase (NAD+)	ec:1.2.1.3	map00625
Unitranscript 3411	1-pyrroline-5-carboxylate dehydrogenase, putative [Ricinus communis]	Pyruvate metabolism	dehydrogenase (NAD+)	ec:1.2.1.3	map00620
Unitranscript 3411	1-pyrroline-5-carboxylate dehydrogenase, putative [Ricinus communis]	Tryptophan metabolism	dehydrogenase (NAD+)	ec:1.2.1.3	map00380
Unitranscript 3411	1-pyrroline-5-carboxylate dehydrogenase, putative [Ricinus communis]	Valine, leucine and isoleucine degradation	dehydrogenase (NAD+)	ec:1.2.1.3	map00280
Unitranscript 3411	1-pyrroline-5-carboxylate dehydrogenase, putative [Ricinus communis]	Limonene and pinene degradation	dehydrogenase (NAD+)	ec:1.2.1.3	map00903
Unitranscript 3411	1-pyrroline-5-carboxylate dehydrogenase, putative [Ricinus communis]	beta-Alanine metabolism	dehydrogenase (NAD+)	ec:1.2.1.3	map00410
Unitranscript 3411	1-pyrroline-5-carboxylate dehydrogenase, putative [Ricinus communis]	Lysine degradation	dehydrogenase (NAD+)	ec:1.2.1.3	map00310
Unitranscript 3411	1-pyrroline-5-carboxylate dehydrogenase, putative [Ricinus communis]	Glycolysis / Gluconeogenesis	dehydrogenase (NAD+)	ec:1.2.1.3	map00010
Unitranscript 3411	1-pyrroline-5-carboxylate dehydrogenase, putative [Ricinus communis]	Fatty acid degradation	dehydrogenase (NAD+)	ec:1.2.1.3	map00071
Unitranscript 3411	1-pyrroline-5-carboxylate dehydrogenase, putative [Ricinus communis]	Glycerolipid metabolism	dehydrogenase (NAD+)	ec:1.2.1.3	map00561
Unitranscript 3411	1-pyrroline-5-carboxylate dehydrogenase, putative [Ricinus communis]	Propanoate metabolism	dehydrogenase (NAD+)	ec:1.2.1.3	map00640
Unitranscript 3411	1-pyrroline-5-carboxylate dehydrogenase, putative [Ricinus communis]	Ascorbate and aldarate metabolism	dehydrogenase (NAD+)	ec:1.2.1.3	map00053
Unitranscript 3411	1-pyrroline-5-carboxylate dehydrogenase, putative [Ricinus communis]	Histidine metabolism	dehydrogenase (NAD+)	ec:1.2.1.3	map00340
Unitranscript 3411	1-pyrroline-5-carboxylate dehydrogenase, putative [Ricinus communis]	Pentose and glucuronate interconversions	dehydrogenase (NAD+)	ec:1.2.1.3	map00040
Unitranscript 3437	UDP-glucose 4-epimerase, putative [Ricinus communis]	Amino sugar and nucleotide sugar metabolism	4-epimerase	ec:5.1.3.5	map00520
Unitranscript 3437	UDP-glucose 4-epimerase, putative [Ricinus communis]	Amino sugar and nucleotide sugar metabolism	4-epimerase	ec:5.1.3.2	map00520
Unitranscript 3437	UDP-glucose 4-epimerase, putative [Ricinus communis]	Galactose metabolism	4-epimerase	ec:5.1.3.2	map00052
Unitranscript 3438	UDP-glucose 4-epimerase, putative [Ricinus communis]	Amino sugar and nucleotide sugar metabolism	4-epimerase	ec:5.1.3.5	map00520
Unitranscript 3438	UDP-glucose 4-epimerase, putative [Ricinus communis]	Amino sugar and nucleotide sugar metabolism	4-epimerase	ec:5.1.3.2	map00520
Unitranscript 3438	UDP-glucose 4-epimerase, putative [Ricinus communis]	Galactose metabolism	4-epimerase	ec:5.1.3.2	map00052
Unitranscript 3439	UDP-glucose 4-epimerase, putative [Ricinus communis]	Amino sugar and nucleotide sugar metabolism	4-epimerase	ec:5.1.3.5	map00520
Unitranscript 3439	UDP-glucose 4-epimerase, putative [Ricinus communis]	Amino sugar and nucleotide sugar metabolism	4-epimerase	ec:5.1.3.2	map00520
Unitranscript 3439	UDP-glucose 4-epimerase, putative [Ricinus communis]	Galactose metabolism	4-epimerase	ec:5.1.3.2	map00052
Unitranscript 3440	UDP-glucose 4-epimerase, putative [Ricinus communis]	Amino sugar and nucleotide sugar metabolism	4-epimerase	ec:5.1.3.5	map00520
Unitranscript 3440	UDP-glucose 4-epimerase, putative [Ricinus communis]	Amino sugar and nucleotide sugar metabolism	4-epimerase	ec:5.1.3.2	map00520
Unitranscript 3440	UDP-glucose 4-epimerase, putative [Ricinus communis]	Galactose metabolism	4-epimerase	ec:5.1.3.2	map00052
Unitranscript 3446	Tartrate-resistant acid phosphatase type 5 precursor, putative [Ricinus communis]	Aminobenzoate degradation	phosphatase	ec:3.1.3.2	map00627
Unitranscript 3446	Tartrate-resistant acid phosphatase type 5 precursor, putative [Ricinus communis]	Riboflavin metabolism	phosphatase	ec:3.1.3.2	map00740
Unitranscript 3447	tropinone reductase, putative [Ricinus communis]	Tropane, piperidine and pyridine alkaloid biosynthesis	reductase I	ec:1.1.1.206	map00960
Unitranscript 3481	ATP binding protein, putative [Ricinus communis]	Purine metabolism	phosphatase	ec:3.6.1.15	map00230
Unitranscript 3481	ATP binding protein, putative [Ricinus communis]	Thiamine metabolism	phosphatase	ec:3.6.1.15	map00730
Unitranscript 3526	UDP-glucose 6-dehydrogenase, putative [Ricinus communis]	Amino sugar and nucleotide sugar metabolism	6-dehydrogenase	ec:1.1.1.22	map00520
Unitranscript 3526	UDP-glucose 6-dehydrogenase, putative [Ricinus communis]	Starch and sucrose metabolism	6-dehydrogenase	ec:1.1.1.22	map00500
Unitranscript 3526	UDP-glucose 6-dehydrogenase, putative [Ricinus communis]	Ascorbate and aldarate metabolism	6-dehydrogenase	ec:1.1.1.22	map00053
Unitranscript 3526	UDP-glucose 6-dehydrogenase, putative [Ricinus communis]	Pentose and glucuronate interconversions	6-dehydrogenase	ec:1.1.1.22	map00040
Unitranscript 3529	serine/threonine protein phosphatase, putative [Ricinus communis]	T cell receptor signaling pathway	phosphatase	ec:3.1.3.16	map04660
Unitranscript 3530	uncharacterized protein LOC100799218 [Glycine max]	T cell receptor signaling pathway	phosphatase	ec:3.1.3.16	map04660
Unitranscript 3557	cytochrome P450, putative [Ricinus communis]	Cyanoamino acid metabolism	oxime monooxygenase	ec:1.14.13.68	map00460
Unitranscript 3595	sucrose phosphate syntase, putative [Ricinus communis]	Starch and sucrose metabolism	synthase	ec:2.4.1.14	map00500
Unitranscript 3630	PREDICTED: CTP synthase [Vitis vinifera]	Pyrimidine metabolism	synthase (glutamine hydrolysing)	ec:6.3.4.2	map00240
Unitranscript 3658	protein phosphatase 2c, putative [Ricinus communis]	Sphingolipid metabolism	phosphodiesterase	ec:3.1.4.12	map00600
Unitranscript 3682	Pectinesterase-2 precursor, putative [Ricinus communis]	Starch and sucrose metabolism	pectin demethoxylase	ec:3.1.1.11	map00500
Unitranscript 3682	Pectinesterase-2 precursor, putative [Ricinus communis]	Pentose and glucuronate interconversions	pectin demethoxylase	ec:3.1.1.11	map00040
Unitranscript 3734	transferase, transferring glycosyl groups, putative [Ricinus communis]	Glycosaminoglycan biosynthesis - heparan sulfate / heparin	3-beta-galactosyltransferase	ec:2.4.1.134	map00534
Unitranscript 3734	transferase, transferring glycosyl groups, putative [Ricinus communis]	Glycosaminoglycan biosynthesis - chondroitin sulfate / dermatan sulfate	3-beta-galactosyltransferase	ec:2.4.1.134	map00532
Unitranscript 3735	transferase, transferring glycosyl groups, putative [Ricinus communis]	Glycosaminoglycan biosynthesis - heparan sulfate / heparin	3-beta-galactosyltransferase	ec:2.4.1.134	map00534
Unitranscript 3735	transferase, transferring glycosyl groups, putative [Ricinus communis]	Glycosaminoglycan biosynthesis - chondroitin sulfate / dermatan sulfate	3-beta-galactosyltransferase	ec:2.4.1.134	map00532
Unitranscript 3741	DNA-directed RNA polymerase I subunit, putative [Ricinus communis]	Purine metabolism	RNA polymerase	ec:2.7.7.6	map00230
Unitranscript 3741	DNA-directed RNA polymerase I subunit, putative [Ricinus communis]	Pyrimidine metabolism	RNA polymerase	ec:2.7.7.6	map00240
Unitranscript 3743	predicted protein [Populus trichocarpa]	Valine, leucine and isoleucine degradation	carboxylase	ec:6.4.1.4	map00280
Unitranscript 3743	predicted protein [Populus trichocarpa]	Fatty acid biosynthesis	carboxylase	ec:6.3.4.14	map00061
Unitranscript 3784	predicted protein [Populus trichocarpa]	T cell receptor signaling pathway	phosphatase	ec:3.1.3.16	map04660
Unitranscript 3785	hypothetical protein ARALYDRAFT_907180 [Arabidopsis lyrata subsp. lyrata]	N-Glycan biosynthesis	N-acetylglucosaminephosphotransferase	ec:2.7.8.15	map00510
Unitranscript 3785	hypothetical protein ARALYDRAFT_907180 [Arabidopsis lyrata subsp. lyrata]	Peptidoglycan biosynthesis	MraY transferase	ec:2.7.8.13	map00550
Unitranscript 3789	branched-chain amino acid aminotransferase, putative [Ricinus communis]	Valine, leucine and isoleucine biosynthesis	transaminase	ec:2.6.1.42	map00290
Unitranscript 3789	branched-chain amino acid aminotransferase, putative [Ricinus communis]	Valine, leucine and isoleucine degradation	transaminase	ec:2.6.1.42	map00280
Unitranscript 3789	branched-chain amino acid aminotransferase, putative [Ricinus communis]	Pantothenate and CoA biosynthesis	transaminase	ec:2.6.1.42	map00770
Unitranscript 3789	branched-chain amino acid aminotransferase, putative [Ricinus communis]	Glucosinolate biosynthesis	transaminase	ec:2.6.1.42	map00966
Unitranscript 3813	predicted protein [Populus trichocarpa]	Aminoacyl-tRNA biosynthesis	ligase	ec:6.1.1.11	map00970
Unitranscript 3862	cytochrome P450, putative [Ricinus communis]	Linoleic acid metabolism	monooxygenase	ec:1.14.14.1	map00591
Unitranscript 3862	cytochrome P450, putative [Ricinus communis]	Arachidonic acid metabolism	monooxygenase	ec:1.14.14.1	map00590
Unitranscript 3862	cytochrome P450, putative [Ricinus communis]	Drug metabolism - cytochrome P450	monooxygenase	ec:1.14.14.1	map00982
Unitranscript 3862	cytochrome P450, putative [Ricinus communis]	Metabolism of xenobiotics by cytochrome P450	monooxygenase	ec:1.14.14.1	map00980
Unitranscript 3862	cytochrome P450, putative [Ricinus communis]	Caffeine metabolism	monooxygenase	ec:1.14.14.1	map00232
Unitranscript 3862	cytochrome P450, putative [Ricinus communis]	Aminobenzoate degradation	monooxygenase	ec:1.14.14.1	map00627
Unitranscript 3862	cytochrome P450, putative [Ricinus communis]	Tryptophan metabolism	monooxygenase	ec:1.14.14.1	map00380
Unitranscript 3862	cytochrome P450, putative [Ricinus communis]	Fatty acid degradation	monooxygenase	ec:1.14.14.1	map00071
Unitranscript 3862	cytochrome P450, putative [Ricinus communis]	Retinol metabolism	monooxygenase	ec:1.14.14.1	map00830
Unitranscript 3862	cytochrome P450, putative [Ricinus communis]	Steroid hormone biosynthesis	monooxygenase	ec:1.14.14.1	map00140
Unitranscript 3874	glutathione-s-transferase theta, gst, putative [Ricinus communis]	Tyrosine metabolism	isomerase	ec:5.2.1.2	map00350
Unitranscript 3874	glutathione-s-transferase theta, gst, putative [Ricinus communis]	Styrene degradation	isomerase	ec:5.2.1.2	map00643
Unitranscript 3898	5'-nucleotidase surE, putative [Ricinus communis]	Purine metabolism	uridine 5'-nucleotidase	ec:3.1.3.5	map00230
Unitranscript 3898	5'-nucleotidase surE, putative [Ricinus communis]	Nicotinate and nicotinamide metabolism	uridine 5'-nucleotidase	ec:3.1.3.5	map00760
Unitranscript 3898	5'-nucleotidase surE, putative [Ricinus communis]	Pyrimidine metabolism	uridine 5'-nucleotidase	ec:3.1.3.5	map00240
Unitranscript 3899	Sphingosine kinase, putative [Ricinus communis]	Sphingolipid metabolism	kinase	ec:2.7.1.138	map00600
Unitranscript 3899	Sphingosine kinase, putative [Ricinus communis]	Glycerophospholipid metabolism	kinase (ATP)	ec:2.7.1.107	map00564
Unitranscript 3899	Sphingosine kinase, putative [Ricinus communis]	Glycerolipid metabolism	kinase (ATP)	ec:2.7.1.107	map00561
Unitranscript 3899	Sphingosine kinase, putative [Ricinus communis]	Phosphatidylinositol signaling system	kinase (ATP)	ec:2.7.1.107	map04070
Unitranscript 3924	enhancer of zeste, ezh, putative [Ricinus communis]	Lysine degradation	N-methyltransferase	ec:2.1.1.43	map00310
Unitranscript 3927	ATP binding protein, putative [Ricinus communis]	Arginine and proline metabolism	synthase (ammonia)	ec:6.3.4.16	map00330
Unitranscript 3927	ATP binding protein, putative [Ricinus communis]	Nitrogen metabolism	synthase (ammonia)	ec:6.3.4.16	map00910
Unitranscript 3927	ATP binding protein, putative [Ricinus communis]	Alanine, aspartate and glutamate metabolism	synthase (ammonia)	ec:6.3.4.16	map00250
Unitranscript 3962	glucose-1-phosphate adenylyltransferase, putative [Ricinus communis]	Amino sugar and nucleotide sugar metabolism	adenylyltransferase	ec:2.7.7.27	map00520
Unitranscript 3962	glucose-1-phosphate adenylyltransferase, putative [Ricinus communis]	Starch and sucrose metabolism	adenylyltransferase	ec:2.7.7.27	map00500
Unitranscript 3988	D-glycerate 3-kinase [Medicago truncatula]	Glycerolipid metabolism	3-kinase	ec:2.7.1.31	map00561
Unitranscript 3988	D-glycerate 3-kinase [Medicago truncatula]	Glycine, serine and threonine metabolism	3-kinase	ec:2.7.1.31	map00260
Unitranscript 3988	D-glycerate 3-kinase [Medicago truncatula]	Glyoxylate and dicarboxylate metabolism	3-kinase	ec:2.7.1.31	map00630
Unitranscript 3991	sur2 hydroxylase/desaturase, putative [Ricinus communis]	Steroid biosynthesis	monooxygenase	ec:1.14.13.72	map00100
Unitranscript 4034	C-4 methyl sterol oxidase, putative [Ricinus communis]	Steroid biosynthesis	monooxygenase	ec:1.14.13.72	map00100
Unitranscript 4057	PREDICTED: thermospermine synthase ACAULIS5 [Vitis vinifera]	Arginine and proline metabolism	synthase	ec:2.5.1.22	map00330
Unitranscript 4057	PREDICTED: thermospermine synthase ACAULIS5 [Vitis vinifera]	Glutathione metabolism	synthase	ec:2.5.1.22	map00480
Unitranscript 4057	PREDICTED: thermospermine synthase ACAULIS5 [Vitis vinifera]	beta-Alanine metabolism	synthase	ec:2.5.1.22	map00410
Unitranscript 4057	PREDICTED: thermospermine synthase ACAULIS5 [Vitis vinifera]	Cysteine and methionine metabolism	synthase	ec:2.5.1.22	map00270
Unitranscript 4075	predicted protein [Populus trichocarpa]	Methane metabolism	phosphatase	ec:3.1.3.3	map00680
Unitranscript 4075	predicted protein [Populus trichocarpa]	Glycine, serine and threonine metabolism	phosphatase	ec:3.1.3.3	map00260
Unitranscript 4105	polyribonucleotide nucleotidyltransferase, putative [Ricinus communis]	Purine metabolism	nucleotidyltransferase	ec:2.7.7.8	map00230
Unitranscript 4105	polyribonucleotide nucleotidyltransferase, putative [Ricinus communis]	Pyrimidine metabolism	nucleotidyltransferase	ec:2.7.7.8	map00240
Unitranscript 4108	flavonoid 3-hydroxylase, putative [Ricinus communis]	Flavone and flavonol biosynthesis	3',5'-hydroxylase	ec:1.14.13.88	map00944
Unitranscript 4108	flavonoid 3-hydroxylase, putative [Ricinus communis]	Flavonoid biosynthesis	3',5'-hydroxylase	ec:1.14.13.88	map00941
Unitranscript 4109	predicted protein [Populus trichocarpa]	Glycerolipid metabolism	galactolipid lipase	ec:3.1.1.26	map00561
Unitranscript 4118	receptor protein kinase, putative [Ricinus communis]	T cell receptor signaling pathway	protein-tyrosine kinase	ec:2.7.10.2	map04660
Unitranscript 4127	DNA-directed RNA polymerase II, putative [Ricinus communis]	Purine metabolism	RNA polymerase	ec:2.7.7.6	map00230
Unitranscript 4127	DNA-directed RNA polymerase II, putative [Ricinus communis]	Pyrimidine metabolism	RNA polymerase	ec:2.7.7.6	map00240
Unitranscript 4171	DNA polymerase alpha catalytic subunit, putative [Ricinus communis]	Purine metabolism	DNA polymerase	ec:2.7.7.7	map00230
Unitranscript 4171	DNA polymerase alpha catalytic subunit, putative [Ricinus communis]	Pyrimidine metabolism	DNA polymerase	ec:2.7.7.7	map00240
Unitranscript 4200	hypothetical protein ARALYDRAFT_892286 [Arabidopsis lyrata subsp. lyrata]	Oxidative phosphorylation	oxidase	ec:1.9.3.1	map00190
Unitranscript 4208	Glucan endo-1,3-beta-glucosidase precursor, putative [Ricinus communis]	Starch and sucrose metabolism	endo-1,3-beta-D-glucosidase	ec:3.2.1.39	map00500
Unitranscript 4307	epoxide hydrolase, putative [Ricinus communis]	T cell receptor signaling pathway	protein-tyrosine kinase	ec:2.7.10.2	map04660
Unitranscript 4348	predicted protein [Populus trichocarpa]	Amino sugar and nucleotide sugar metabolism	uridylyltransferase	ec:2.7.7.12	map00520
Unitranscript 4348	predicted protein [Populus trichocarpa]	Galactose metabolism	uridylyltransferase	ec:2.7.7.12	map00052
Unitranscript 4362	chaperone clpb, putative [Ricinus communis]	Purine metabolism	phosphatase	ec:3.6.1.15	map00230
Unitranscript 4362	chaperone clpb, putative [Ricinus communis]	Thiamine metabolism	phosphatase	ec:3.6.1.15	map00730
Unitranscript 4375	tryptophan biosynthesis protein, putative [Ricinus communis]	Phenylalanine, tyrosine and tryptophan biosynthesis	isomerase	ec:5.3.1.24	map00400
Unitranscript 4379	uridylate kinase plant, putative [Ricinus communis]	Pyrimidine metabolism	kinase	ec:2.7.4.10	map00240
Unitranscript 4383	Naphthoate synthase, putative [Ricinus communis]	Ubiquinone and other terpenoid-quinone biosynthesis	synthase	ec:4.1.3.36	map00130
Unitranscript 4429	phosphatidylinositol synthase, putative [Ricinus communis]	Glycerophospholipid metabolism	3-phosphatidyltransferase	ec:2.7.8.11	map00564
Unitranscript 4429	phosphatidylinositol synthase, putative [Ricinus communis]	Inositol phosphate metabolism	3-phosphatidyltransferase	ec:2.7.8.11	map00562
Unitranscript 4429	phosphatidylinositol synthase, putative [Ricinus communis]	Phosphatidylinositol signaling system	3-phosphatidyltransferase	ec:2.7.8.11	map04070
Unitranscript 4438	predicted protein [Populus trichocarpa]	Glutathione metabolism	peroxidase	ec:1.11.1.11	map00480
Unitranscript 4438	predicted protein [Populus trichocarpa]	Ascorbate and aldarate metabolism	peroxidase	ec:1.11.1.11	map00053
Unitranscript 4449	cysteine desulfurylase, putative [Ricinus communis]	Selenocompound metabolism	lyase	ec:4.4.1.16	map00450
Unitranscript 4449	cysteine desulfurylase, putative [Ricinus communis]	Thiamine metabolism	desulfurase	ec:2.8.1.7	map00730
Unitranscript 4451	predicted protein [Populus trichocarpa]	Amino sugar and nucleotide sugar metabolism	guanylyltransferase	ec:2.7.7.13	map00520
Unitranscript 4451	predicted protein [Populus trichocarpa]	Fructose and mannose metabolism	guanylyltransferase	ec:2.7.7.13	map00051
Unitranscript 4525	alpha-galactosidase/alpha-n-acetylgalactosaminidase, putative [Ricinus communis]	Glycosphingolipid biosynthesis - globo series	melibiase	ec:3.2.1.22	map00603
Unitranscript 4525	alpha-galactosidase/alpha-n-acetylgalactosaminidase, putative [Ricinus communis]	Sphingolipid metabolism	melibiase	ec:3.2.1.22	map00600
Unitranscript 4525	alpha-galactosidase/alpha-n-acetylgalactosaminidase, putative [Ricinus communis]	Glycerolipid metabolism	melibiase	ec:3.2.1.22	map00561
Unitranscript 4525	alpha-galactosidase/alpha-n-acetylgalactosaminidase, putative [Ricinus communis]	Galactose metabolism	melibiase	ec:3.2.1.22	map00052
Unitranscript 4535	(S)-2-hydroxy-acid oxidase, putative [Ricinus communis]	Glyoxylate and dicarboxylate metabolism	oxidase	ec:1.1.3.15	map00630
Unitranscript 4536	Protein kinase APK1B, chloroplast precursor, putative [Ricinus communis]	T cell receptor signaling pathway	protein-tyrosine kinase	ec:2.7.10.2	map04660
Unitranscript 4552	gibberellin 2-oxidase, putative [Ricinus communis]	Diterpenoid biosynthesis	3beta-dioxygenase	ec:1.14.11.15	map00904
Unitranscript 4566	predicted protein [Populus trichocarpa]	Taurine and hypotaurine metabolism	dioxygenase	ec:1.13.11.19	map00430
Unitranscript 4596	aspartate aminotransferase, putative [Ricinus communis]	Arginine and proline metabolism	transaminase	ec:2.6.1.1	map00330
Unitranscript 4596	aspartate aminotransferase, putative [Ricinus communis]	Ubiquinone and other terpenoid-quinone biosynthesis	transaminase	ec:2.6.1.5	map00130
Unitranscript 4596	aspartate aminotransferase, putative [Ricinus communis]	Carbon fixation in photosynthetic organisms	transaminase	ec:2.6.1.1	map00710
Unitranscript 4596	aspartate aminotransferase, putative [Ricinus communis]	Tropane, piperidine and pyridine alkaloid biosynthesis	transaminase	ec:2.6.1.57	map00960
Unitranscript 4596	aspartate aminotransferase, putative [Ricinus communis]	Tropane, piperidine and pyridine alkaloid biosynthesis	transaminase	ec:2.6.1.9	map00960
Unitranscript 4596	aspartate aminotransferase, putative [Ricinus communis]	Tropane, piperidine and pyridine alkaloid biosynthesis	transaminase	ec:2.6.1.5	map00960
Unitranscript 4596	aspartate aminotransferase, putative [Ricinus communis]	Tropane, piperidine and pyridine alkaloid biosynthesis	transaminase	ec:2.6.1.1	map00960
Unitranscript 4596	aspartate aminotransferase, putative [Ricinus communis]	Cysteine and methionine metabolism	transaminase	ec:2.6.1.57	map00270
Unitranscript 4596	aspartate aminotransferase, putative [Ricinus communis]	Cysteine and methionine metabolism	transaminase	ec:2.6.1.5	map00270
Unitranscript 4596	aspartate aminotransferase, putative [Ricinus communis]	Cysteine and methionine metabolism	transaminase	ec:2.6.1.1	map00270
Unitranscript 4596	aspartate aminotransferase, putative [Ricinus communis]	Novobiocin biosynthesis	transaminase	ec:2.6.1.57	map00401
Unitranscript 4596	aspartate aminotransferase, putative [Ricinus communis]	Novobiocin biosynthesis	transaminase	ec:2.6.1.9	map00401
Unitranscript 4596	aspartate aminotransferase, putative [Ricinus communis]	Novobiocin biosynthesis	transaminase	ec:2.6.1.5	map00401
Unitranscript 4596	aspartate aminotransferase, putative [Ricinus communis]	Novobiocin biosynthesis	transaminase	ec:2.6.1.1	map00401
Unitranscript 4596	aspartate aminotransferase, putative [Ricinus communis]	Phenylalanine, tyrosine and tryptophan biosynthesis	transaminase	ec:2.6.1.57	map00400
Unitranscript 4596	aspartate aminotransferase, putative [Ricinus communis]	Phenylalanine, tyrosine and tryptophan biosynthesis	transaminase	ec:2.6.1.9	map00400
Unitranscript 4596	aspartate aminotransferase, putative [Ricinus communis]	Phenylalanine, tyrosine and tryptophan biosynthesis	transaminase	ec:2.6.1.5	map00400
Unitranscript 4596	aspartate aminotransferase, putative [Ricinus communis]	Phenylalanine, tyrosine and tryptophan biosynthesis	transaminase	ec:2.6.1.1	map00400
Unitranscript 4596	aspartate aminotransferase, putative [Ricinus communis]	Isoquinoline alkaloid biosynthesis	transaminase	ec:2.6.1.57	map00950
Unitranscript 4596	aspartate aminotransferase, putative [Ricinus communis]	Isoquinoline alkaloid biosynthesis	transaminase	ec:2.6.1.5	map00950
Unitranscript 4596	aspartate aminotransferase, putative [Ricinus communis]	Isoquinoline alkaloid biosynthesis	transaminase	ec:2.6.1.1	map00950
Unitranscript 4596	aspartate aminotransferase, putative [Ricinus communis]	Lysine biosynthesis	transaminase	ec:2.6.1.57	map00300
Unitranscript 4596	aspartate aminotransferase, putative [Ricinus communis]	Phenylalanine metabolism	transaminase	ec:2.6.1.57	map00360
Unitranscript 4596	aspartate aminotransferase, putative [Ricinus communis]	Phenylalanine metabolism	transaminase	ec:2.6.1.9	map00360
Unitranscript 4596	aspartate aminotransferase, putative [Ricinus communis]	Phenylalanine metabolism	transaminase	ec:2.6.1.5	map00360
Unitranscript 4596	aspartate aminotransferase, putative [Ricinus communis]	Phenylalanine metabolism	transaminase	ec:2.6.1.1	map00360
Unitranscript 4596	aspartate aminotransferase, putative [Ricinus communis]	Tyrosine metabolism	transaminase	ec:2.6.1.57	map00350
Unitranscript 4596	aspartate aminotransferase, putative [Ricinus communis]	Tyrosine metabolism	transaminase	ec:2.6.1.9	map00350
Unitranscript 4596	aspartate aminotransferase, putative [Ricinus communis]	Tyrosine metabolism	transaminase	ec:2.6.1.5	map00350
Unitranscript 4596	aspartate aminotransferase, putative [Ricinus communis]	Tyrosine metabolism	transaminase	ec:2.6.1.1	map00350
Unitranscript 4596	aspartate aminotransferase, putative [Ricinus communis]	Alanine, aspartate and glutamate metabolism	transaminase	ec:2.6.1.1	map00250
Unitranscript 4596	aspartate aminotransferase, putative [Ricinus communis]	Histidine metabolism	transaminase	ec:2.6.1.9	map00340
Unitranscript 4606	predicted protein [Populus trichocarpa]	T cell receptor signaling pathway	phosphatase	ec:3.1.3.16	map04660
Unitranscript 4635	protein phosphatase-2c, putative [Ricinus communis]	T cell receptor signaling pathway	phosphatase	ec:3.1.3.16	map04660
Unitranscript 4644	hydrolase, hydrolyzing O-glycosyl compounds, putative [Ricinus communis]	Starch and sucrose metabolism	gentiobiase	ec:3.2.1.21	map00500
Unitranscript 4644	hydrolase, hydrolyzing O-glycosyl compounds, putative [Ricinus communis]	Cyanoamino acid metabolism	gentiobiase	ec:3.2.1.21	map00460
Unitranscript 4644	hydrolase, hydrolyzing O-glycosyl compounds, putative [Ricinus communis]	Phenylpropanoid biosynthesis	gentiobiase	ec:3.2.1.21	map00940
Unitranscript 4686	Phospholipase C 4 precursor, putative [Ricinus communis]	Ether lipid metabolism	C	ec:3.1.4.3	map00565
Unitranscript 4686	Phospholipase C 4 precursor, putative [Ricinus communis]	Glycerophospholipid metabolism	C	ec:3.1.4.3	map00564
Unitranscript 4686	Phospholipase C 4 precursor, putative [Ricinus communis]	Inositol phosphate metabolism	C	ec:3.1.4.3	map00562
Unitranscript 4691	NADH dehydrogenase, putative [Ricinus communis]	Oxidative phosphorylation	reductase (H+-translocating)	ec:1.6.5.3	map00190
Unitranscript 4711	leucine-rich repeat-containing protein, putative [Ricinus communis]	T cell receptor signaling pathway	phosphatase	ec:3.1.3.16	map04660
Unitranscript 4761	cytochrome P450, putative [Ricinus communis]	Linoleic acid metabolism	monooxygenase	ec:1.14.14.1	map00591
Unitranscript 4761	cytochrome P450, putative [Ricinus communis]	Arachidonic acid metabolism	monooxygenase	ec:1.14.14.1	map00590
Unitranscript 4761	cytochrome P450, putative [Ricinus communis]	Drug metabolism - cytochrome P450	monooxygenase	ec:1.14.14.1	map00982
Unitranscript 4761	cytochrome P450, putative [Ricinus communis]	Metabolism of xenobiotics by cytochrome P450	monooxygenase	ec:1.14.14.1	map00980
Unitranscript 4761	cytochrome P450, putative [Ricinus communis]	Caffeine metabolism	monooxygenase	ec:1.14.14.1	map00232
Unitranscript 4761	cytochrome P450, putative [Ricinus communis]	Aminobenzoate degradation	monooxygenase	ec:1.14.14.1	map00627
Unitranscript 4761	cytochrome P450, putative [Ricinus communis]	Tryptophan metabolism	monooxygenase	ec:1.14.14.1	map00380
Unitranscript 4761	cytochrome P450, putative [Ricinus communis]	Fatty acid degradation	monooxygenase	ec:1.14.14.1	map00071
Unitranscript 4761	cytochrome P450, putative [Ricinus communis]	Retinol metabolism	monooxygenase	ec:1.14.14.1	map00830
Unitranscript 4761	cytochrome P450, putative [Ricinus communis]	Steroid hormone biosynthesis	monooxygenase	ec:1.14.14.1	map00140
Unitranscript 4832	fad oxidoreductase, putative [Ricinus communis]	One carbon pool by folate	S-aminomethyldihydrolipoylprotein:(6S)-tetrahydrofolate aminomethyltransferase (ammonia-forming)	ec:2.1.2.10	map00670
Unitranscript 4832	fad oxidoreductase, putative [Ricinus communis]	Glycine, serine and threonine metabolism	S-aminomethyldihydrolipoylprotein:(6S)-tetrahydrofolate aminomethyltransferase (ammonia-forming)	ec:2.1.2.10	map00260
Unitranscript 4862	Pectinesterase-2 precursor, putative [Ricinus communis]	Starch and sucrose metabolism	pectin demethoxylase	ec:3.1.1.11	map00500
Unitranscript 4862	Pectinesterase-2 precursor, putative [Ricinus communis]	Pentose and glucuronate interconversions	pectin demethoxylase	ec:3.1.1.11	map00040
Unitranscript 4878	gulonolactone oxidase, putative [Ricinus communis]	Zeatin biosynthesis	dehydrogenase	ec:1.5.99.12	map00908
Unitranscript 4890	predicted protein [Populus trichocarpa]	Pentose phosphate pathway	dehydrogenase (NADP+-dependent, decarboxylating)	ec:1.1.1.44	map00030
Unitranscript 4890	predicted protein [Populus trichocarpa]	Glutathione metabolism	dehydrogenase (NADP+-dependent, decarboxylating)	ec:1.1.1.44	map00480
Unitranscript 4890	predicted protein [Populus trichocarpa]	Valine, leucine and isoleucine degradation	dehydrogenase	ec:1.1.1.31	map00280
Unitranscript 4903	predicted protein [Populus trichocarpa]	Valine, leucine and isoleucine biosynthesis	dehydratase	ec:4.2.1.9	map00290
Unitranscript 4903	predicted protein [Populus trichocarpa]	Pantothenate and CoA biosynthesis	dehydratase	ec:4.2.1.9	map00770
Unitranscript 4934	predicted protein [Populus trichocarpa]	Sulfur metabolism	synthase	ec:2.5.1.47	map00920
Unitranscript 4934	predicted protein [Populus trichocarpa]	Cysteine and methionine metabolism	synthase	ec:2.5.1.47	map00270
Unitranscript 4938	Purple acid phosphatase precursor, putative [Ricinus communis]	Aminobenzoate degradation	phosphatase	ec:3.1.3.2	map00627
Unitranscript 4938	Purple acid phosphatase precursor, putative [Ricinus communis]	Riboflavin metabolism	phosphatase	ec:3.1.3.2	map00740
Unitranscript 4981	predicted protein [Populus trichocarpa]	Purine metabolism	adenylpyrophosphatase	ec:3.6.1.3	map00230
Unitranscript 5001	predicted protein [Populus trichocarpa]	Phenylalanine metabolism	lactoperoxidase	ec:1.11.1.7	map00360
Unitranscript 5001	predicted protein [Populus trichocarpa]	Phenylpropanoid biosynthesis	lactoperoxidase	ec:1.11.1.7	map00940
Unitranscript 5051	ER glycerol-phosphate acyltransferase [Ricinus communis]	Glycerophospholipid metabolism	1-O-acyltransferase	ec:2.3.1.15	map00564
Unitranscript 5051	ER glycerol-phosphate acyltransferase [Ricinus communis]	Glycerolipid metabolism	1-O-acyltransferase	ec:2.3.1.15	map00561
Unitranscript 5095	wall-associated kinase, putative [Ricinus communis]	T cell receptor signaling pathway	protein-tyrosine kinase	ec:2.7.10.2	map04660
Unitranscript 5114	delta 9 desaturase, putative [Ricinus communis]	Biosynthesis of unsaturated fatty acids	9-desaturase	ec:1.14.19.1	map01040
Unitranscript 5162	predicted protein [Populus trichocarpa]	Thiamine metabolism	desulfurase	ec:2.8.1.7	map00730
Unitranscript 5233	1-deoxyxylulose-5-phosphate synthase, putative [Ricinus communis]	Terpenoid backbone biosynthesis	synthase	ec:2.2.1.7	map00900
Unitranscript 5233	1-deoxyxylulose-5-phosphate synthase, putative [Ricinus communis]	Thiamine metabolism	synthase	ec:2.2.1.7	map00730
Unitranscript 5253	cytochrome P450, putative [Ricinus communis]	Isoflavonoid biosynthesis	2'-hydroxylase	ec:1.14.13.89	map00943
Unitranscript 5258	predicted protein [Populus trichocarpa]	Polyketide sugar unit biosynthesis	reductase	ec:1.1.1.133	map00523
Unitranscript 5258	predicted protein [Populus trichocarpa]	Streptomycin biosynthesis	reductase	ec:1.1.1.133	map00521
Unitranscript 5270	nicotinamide mononucleotide adenylyltransferase, putative [Ricinus communis]	Nicotinate and nicotinamide metabolism	adenylyltransferase	ec:2.7.7.1	map00760
Unitranscript 5322	NADH-cytochrome B5 reductase, putative [Ricinus communis]	Amino sugar and nucleotide sugar metabolism	reductase	ec:1.6.2.2	map00520
Unitranscript 5340	chalcone isomerase [Populus trichocarpa]	Flavonoid biosynthesis	isomerase	ec:5.5.1.6	map00941
Unitranscript 5341	chalcone isomerase [Populus trichocarpa]	Flavonoid biosynthesis	isomerase	ec:5.5.1.6	map00941
Unitranscript 5367	cytokinin oxidase [Populus trichocarpa]	Zeatin biosynthesis	dehydrogenase	ec:1.5.99.12	map00908
Unitranscript 5410	predicted protein [Populus trichocarpa]	Inositol phosphate metabolism	5/6-kinase	ec:2.7.1.159	map00562
Unitranscript 5410	predicted protein [Populus trichocarpa]	Inositol phosphate metabolism	1-kinase	ec:2.7.1.134	map00562
Unitranscript 5410	predicted protein [Populus trichocarpa]	Phosphatidylinositol signaling system	5/6-kinase	ec:2.7.1.159	map04070
Unitranscript 5435	PREDICTED: DNA-directed RNA polymerase III subunit RPC9 [Vitis vinifera]	Purine metabolism	RNA polymerase	ec:2.7.7.6	map00230
Unitranscript 5435	PREDICTED: DNA-directed RNA polymerase III subunit RPC9 [Vitis vinifera]	Pyrimidine metabolism	RNA polymerase	ec:2.7.7.6	map00240
Unitranscript 5458	cytochrome P450, putative [Ricinus communis]	Isoflavonoid biosynthesis	2'-hydroxylase	ec:1.14.13.89	map00943
Unitranscript 5463	glutathione s-transferase, putative [Ricinus communis]	Pyruvate metabolism	lyase	ec:4.4.1.5	map00620
Unitranscript 5473	Protein kinase APK1B, chloroplast precursor, putative [Ricinus communis]	T cell receptor signaling pathway	protein-tyrosine kinase	ec:2.7.10.2	map04660
Unitranscript 5497	homoserine kinase, putative [Ricinus communis]	Glycine, serine and threonine metabolism	kinase	ec:2.7.1.39	map00260
Unitranscript 5563	predicted protein [Populus trichocarpa]	Sulfur metabolism	O-acetyltransferase	ec:2.3.1.30	map00920
Unitranscript 5563	predicted protein [Populus trichocarpa]	Cysteine and methionine metabolism	O-acetyltransferase	ec:2.3.1.30	map00270
Unitranscript 5564	protein phosphatase 2c, putative [Ricinus communis]	T cell receptor signaling pathway	phosphatase	ec:3.1.3.16	map04660
Unitranscript 5565	predicted protein [Populus trichocarpa]	Starch and sucrose metabolism	synthase (glycosyl-transferring)	ec:2.4.1.21	map00500
Unitranscript 5569	phosphopentothenoylcysteine decarboxylase, putative [Ricinus communis]	Pantothenate and CoA biosynthesis	decarboxylase	ec:4.1.1.36	map00770
Unitranscript 5623	pentatricopeptide repeat-containing protein, putative [Ricinus communis]	Aminobenzoate degradation	phosphatase	ec:3.1.3.2	map00627
Unitranscript 5623	pentatricopeptide repeat-containing protein, putative [Ricinus communis]	Riboflavin metabolism	phosphatase	ec:3.1.3.2	map00740
Unitranscript 5659	PREDICTED: DNA-directed RNA polymerases I and III subunit RPAC2 isoform 1 [Vitis vinifera]	Purine metabolism	RNA polymerase	ec:2.7.7.6	map00230
Unitranscript 5659	PREDICTED: DNA-directed RNA polymerases I and III subunit RPAC2 isoform 1 [Vitis vinifera]	Pyrimidine metabolism	RNA polymerase	ec:2.7.7.6	map00240
Unitranscript 5660	Stem 28 kDa glycoprotein precursor, putative [Ricinus communis]	Aminobenzoate degradation	phosphatase	ec:3.1.3.2	map00627
Unitranscript 5660	Stem 28 kDa glycoprotein precursor, putative [Ricinus communis]	Riboflavin metabolism	phosphatase	ec:3.1.3.2	map00740
Unitranscript 5669	arginine biosynthesis protein argJ 1, putative [Ricinus communis]	Arginine and proline metabolism	N-acetyltransferase	ec:2.3.1.35	map00330
Unitranscript 5669	arginine biosynthesis protein argJ 1, putative [Ricinus communis]	Arginine and proline metabolism	N-acetyltransferase	ec:2.3.1.1	map00330
Unitranscript 5674	predicted protein [Populus trichocarpa]	Purine metabolism	adenylpyrophosphatase	ec:3.6.1.3	map00230
Unitranscript 5717	hypothetical protein RCOM_2128750 [Ricinus communis]	Starch and sucrose metabolism	synthase (UDP-forming)	ec:2.4.1.12	map00500
Unitranscript 5734	short-chain dehydrogenase, putative [Ricinus communis]	Biosynthesis of unsaturated fatty acids	reductase	ec:1.1.1.100	map01040
Unitranscript 5734	short-chain dehydrogenase, putative [Ricinus communis]	Biotin metabolism	reductase	ec:1.1.1.100	map00780
Unitranscript 5734	short-chain dehydrogenase, putative [Ricinus communis]	Fatty acid biosynthesis	reductase	ec:1.1.1.100	map00061
Unitranscript 5748	ctp synthase, putative [Ricinus communis]	Pyrimidine metabolism	synthase (glutamine hydrolysing)	ec:6.3.4.2	map00240
Unitranscript 5814	Acyl-[acyl-carrier-protein]--UDP-N-acetylglucosamine O-acyltransferase, putative [Ricinus communis]	Lipopolysaccharide biosynthesis	O-acyltransferase	ec:2.3.1.129	map00540
Unitranscript 5817	predicted protein [Populus trichocarpa]	Cutin, suberine and wax biosynthesis	O-acyltransferase	ec:2.3.1.20	map00073
Unitranscript 5817	predicted protein [Populus trichocarpa]	Glycerolipid metabolism	O-acyltransferase	ec:2.3.1.20	map00561
Unitranscript 5872	hydroxysteroid dehydrogenase, putative [Ricinus communis]	Steroid degradation	dehydrogenase	ec:1.1.1.145	map00984
Unitranscript 5872	hydroxysteroid dehydrogenase, putative [Ricinus communis]	Steroid biosynthesis	3-dehydrogenase (decarboxylating)	ec:1.1.1.170	map00100
Unitranscript 5872	hydroxysteroid dehydrogenase, putative [Ricinus communis]	Steroid hormone biosynthesis	dehydrogenase	ec:1.1.1.145	map00140
Unitranscript 5873	hydroxysteroid dehydrogenase, putative [Ricinus communis]	Steroid degradation	dehydrogenase	ec:1.1.1.145	map00984
Unitranscript 5873	hydroxysteroid dehydrogenase, putative [Ricinus communis]	Steroid biosynthesis	3-dehydrogenase (decarboxylating)	ec:1.1.1.170	map00100
Unitranscript 5873	hydroxysteroid dehydrogenase, putative [Ricinus communis]	Steroid hormone biosynthesis	dehydrogenase	ec:1.1.1.145	map00140
Unitranscript 5889	predicted protein [Populus trichocarpa]	Starch and sucrose metabolism	synthase (glycosyl-transferring)	ec:2.4.1.21	map00500
Unitranscript 5934	Glucosamine 6-phosphate N-acetyltransferase, putative [Ricinus communis]	Amino sugar and nucleotide sugar metabolism	N-acetyltransferase	ec:2.3.1.4	map00520
Unitranscript 5992	UDP-glucuronosyltransferase, putative [Ricinus communis]	Anthocyanin biosynthesis	3-O-glucosyltransferase	ec:2.4.1.115	map00942
Unitranscript 6000	PREDICTED: probable uridine nucleosidase 2 [Vitis vinifera]	Purine metabolism	nucleosidase	ec:3.2.2.2	map00230
Unitranscript 6093	acyl CoA synthetase, putative [Ricinus communis]	Fatty acid degradation	ligase	ec:6.2.1.3	map00071
Unitranscript 6117	multicopper oxidase, putative [Ricinus communis]	Ascorbate and aldarate metabolism	oxidase	ec:1.10.3.3	map00053
Unitranscript 6231	beta-glucosidase, putative [Ricinus communis]	Starch and sucrose metabolism	gentiobiase	ec:3.2.1.21	map00500
Unitranscript 6231	beta-glucosidase, putative [Ricinus communis]	Cyanoamino acid metabolism	gentiobiase	ec:3.2.1.21	map00460
Unitranscript 6231	beta-glucosidase, putative [Ricinus communis]	Phenylpropanoid biosynthesis	gentiobiase	ec:3.2.1.21	map00940
Unitranscript 6260	hydroxysteroid dehydrogenase, putative [Ricinus communis]	Steroid degradation	dehydrogenase	ec:1.1.1.145	map00984
Unitranscript 6260	hydroxysteroid dehydrogenase, putative [Ricinus communis]	Steroid biosynthesis	3-dehydrogenase (decarboxylating)	ec:1.1.1.170	map00100
Unitranscript 6260	hydroxysteroid dehydrogenase, putative [Ricinus communis]	Steroid hormone biosynthesis	dehydrogenase	ec:1.1.1.145	map00140
Unitranscript 6271	receptor protein kinase, putative [Ricinus communis]	T cell receptor signaling pathway	protein-tyrosine kinase	ec:2.7.10.2	map04660
Unitranscript 6272	predicted protein [Populus trichocarpa]	Starch and sucrose metabolism	pectin demethoxylase	ec:3.1.1.11	map00500
Unitranscript 6272	predicted protein [Populus trichocarpa]	Pentose and glucuronate interconversions	pectin demethoxylase	ec:3.1.1.11	map00040
Unitranscript 6325	predicted protein [Populus trichocarpa]	Purine metabolism	RNA polymerase	ec:2.7.7.6	map00230
Unitranscript 6325	predicted protein [Populus trichocarpa]	Pyrimidine metabolism	RNA polymerase	ec:2.7.7.6	map00240
Unitranscript 6343	1-deoxyxylulose-5-phosphate synthase, putative [Ricinus communis]	Terpenoid backbone biosynthesis	synthase	ec:2.2.1.7	map00900
Unitranscript 6343	1-deoxyxylulose-5-phosphate synthase, putative [Ricinus communis]	Thiamine metabolism	synthase	ec:2.2.1.7	map00730
Unitranscript 6364	fumarylacetoacetate hydrolase, putative [Ricinus communis]	Tyrosine metabolism	beta-diketonase	ec:3.7.1.2	map00350
Unitranscript 6364	fumarylacetoacetate hydrolase, putative [Ricinus communis]	Styrene degradation	beta-diketonase	ec:3.7.1.2	map00643
Unitranscript 6457	Beta-1,3-galactosyltransferase sqv-2, putative [Ricinus communis]	Glycosaminoglycan biosynthesis - heparan sulfate / heparin	3-beta-galactosyltransferase	ec:2.4.1.134	map00534
Unitranscript 6457	Beta-1,3-galactosyltransferase sqv-2, putative [Ricinus communis]	Glycosaminoglycan biosynthesis - chondroitin sulfate / dermatan sulfate	3-beta-galactosyltransferase	ec:2.4.1.134	map00532
Unitranscript 6459	Peroxidase 12 precursor, putative [Ricinus communis]	Phenylalanine metabolism	lactoperoxidase	ec:1.11.1.7	map00360
Unitranscript 6459	Peroxidase 12 precursor, putative [Ricinus communis]	Phenylpropanoid biosynthesis	lactoperoxidase	ec:1.11.1.7	map00940
Unitranscript 6501	sedoheptulose-1,7-bisphosphatase, chloroplast, putative [Ricinus communis]	Pentose phosphate pathway	hexose diphosphatase	ec:3.1.3.11	map00030
Unitranscript 6501	sedoheptulose-1,7-bisphosphatase, chloroplast, putative [Ricinus communis]	Methane metabolism	hexose diphosphatase	ec:3.1.3.11	map00680
Unitranscript 6501	sedoheptulose-1,7-bisphosphatase, chloroplast, putative [Ricinus communis]	Carbon fixation in photosynthetic organisms	SBPase	ec:3.1.3.37	map00710
Unitranscript 6501	sedoheptulose-1,7-bisphosphatase, chloroplast, putative [Ricinus communis]	Carbon fixation in photosynthetic organisms	hexose diphosphatase	ec:3.1.3.11	map00710
Unitranscript 6501	sedoheptulose-1,7-bisphosphatase, chloroplast, putative [Ricinus communis]	Glycolysis / Gluconeogenesis	hexose diphosphatase	ec:3.1.3.11	map00010
Unitranscript 6501	sedoheptulose-1,7-bisphosphatase, chloroplast, putative [Ricinus communis]	Fructose and mannose metabolism	hexose diphosphatase	ec:3.1.3.11	map00051
Unitranscript 6505	predicted protein [Populus trichocarpa]	Amino sugar and nucleotide sugar metabolism	decarboxylase	ec:4.1.1.35	map00520
Unitranscript 6505	predicted protein [Populus trichocarpa]	Starch and sucrose metabolism	decarboxylase	ec:4.1.1.35	map00500
Unitranscript 6573	predicted protein [Populus trichocarpa]	T cell receptor signaling pathway	phosphatase	ec:3.1.3.16	map04660
Unitranscript 7140	NADP-specific isocitrate dehydrogenase, putative [Ricinus communis]	Carbon fixation pathways in prokaryotes	dehydrogenase (NADP+)	ec:1.1.1.42	map00720
Unitranscript 7140	NADP-specific isocitrate dehydrogenase, putative [Ricinus communis]	Glutathione metabolism	dehydrogenase (NADP+)	ec:1.1.1.42	map00480
Unitranscript 7140	NADP-specific isocitrate dehydrogenase, putative [Ricinus communis]	Citrate cycle (TCA cycle)	dehydrogenase (NADP+)	ec:1.1.1.42	map00020
Unitranscript 7141	NADP-specific isocitrate dehydrogenase, putative [Ricinus communis]	Carbon fixation pathways in prokaryotes	dehydrogenase (NADP+)	ec:1.1.1.42	map00720
Unitranscript 7141	NADP-specific isocitrate dehydrogenase, putative [Ricinus communis]	Glutathione metabolism	dehydrogenase (NADP+)	ec:1.1.1.42	map00480
Unitranscript 7141	NADP-specific isocitrate dehydrogenase, putative [Ricinus communis]	Citrate cycle (TCA cycle)	dehydrogenase (NADP+)	ec:1.1.1.42	map00020
Unitranscript 7142	NADP-specific isocitrate dehydrogenase, putative [Ricinus communis]	Carbon fixation pathways in prokaryotes	dehydrogenase (NADP+)	ec:1.1.1.42	map00720
Unitranscript 7142	NADP-specific isocitrate dehydrogenase, putative [Ricinus communis]	Glutathione metabolism	dehydrogenase (NADP+)	ec:1.1.1.42	map00480
Unitranscript 7142	NADP-specific isocitrate dehydrogenase, putative [Ricinus communis]	Citrate cycle (TCA cycle)	dehydrogenase (NADP+)	ec:1.1.1.42	map00020
Unitranscript 7144	NADP-specific isocitrate dehydrogenase, putative [Ricinus communis]	Carbon fixation pathways in prokaryotes	dehydrogenase (NADP+)	ec:1.1.1.42	map00720
Unitranscript 7144	NADP-specific isocitrate dehydrogenase, putative [Ricinus communis]	Glutathione metabolism	dehydrogenase (NADP+)	ec:1.1.1.42	map00480
Unitranscript 7144	NADP-specific isocitrate dehydrogenase, putative [Ricinus communis]	Citrate cycle (TCA cycle)	dehydrogenase (NADP+)	ec:1.1.1.42	map00020
Unitranscript 7145	NADP-specific isocitrate dehydrogenase, putative [Ricinus communis]	Carbon fixation pathways in prokaryotes	dehydrogenase (NADP+)	ec:1.1.1.42	map00720
Unitranscript 7145	NADP-specific isocitrate dehydrogenase, putative [Ricinus communis]	Glutathione metabolism	dehydrogenase (NADP+)	ec:1.1.1.42	map00480
Unitranscript 7145	NADP-specific isocitrate dehydrogenase, putative [Ricinus communis]	Citrate cycle (TCA cycle)	dehydrogenase (NADP+)	ec:1.1.1.42	map00020
Unitranscript 7146	NADP-specific isocitrate dehydrogenase, putative [Ricinus communis]	Carbon fixation pathways in prokaryotes	dehydrogenase (NADP+)	ec:1.1.1.42	map00720
Unitranscript 7146	NADP-specific isocitrate dehydrogenase, putative [Ricinus communis]	Glutathione metabolism	dehydrogenase (NADP+)	ec:1.1.1.42	map00480
Unitranscript 7146	NADP-specific isocitrate dehydrogenase, putative [Ricinus communis]	Citrate cycle (TCA cycle)	dehydrogenase (NADP+)	ec:1.1.1.42	map00020
Unitranscript 7155	NADP-specific isocitrate dehydrogenase, putative [Ricinus communis]	Carbon fixation pathways in prokaryotes	dehydrogenase (NADP+)	ec:1.1.1.42	map00720
Unitranscript 7155	NADP-specific isocitrate dehydrogenase, putative [Ricinus communis]	Glutathione metabolism	dehydrogenase (NADP+)	ec:1.1.1.42	map00480
Unitranscript 7155	NADP-specific isocitrate dehydrogenase, putative [Ricinus communis]	Citrate cycle (TCA cycle)	dehydrogenase (NADP+)	ec:1.1.1.42	map00020
Unitranscript 7156	predicted protein [Populus trichocarpa]	Carbon fixation pathways in prokaryotes	dehydrogenase (NADP+)	ec:1.1.1.42	map00720
Unitranscript 7156	predicted protein [Populus trichocarpa]	Glutathione metabolism	dehydrogenase (NADP+)	ec:1.1.1.42	map00480
Unitranscript 7156	predicted protein [Populus trichocarpa]	Citrate cycle (TCA cycle)	dehydrogenase (NADP+)	ec:1.1.1.42	map00020
Unitranscript 7157	predicted protein [Populus trichocarpa]	Carbon fixation pathways in prokaryotes	dehydrogenase (NADP+)	ec:1.1.1.42	map00720
Unitranscript 7157	predicted protein [Populus trichocarpa]	Glutathione metabolism	dehydrogenase (NADP+)	ec:1.1.1.42	map00480
Unitranscript 7157	predicted protein [Populus trichocarpa]	Citrate cycle (TCA cycle)	dehydrogenase (NADP+)	ec:1.1.1.42	map00020
Unitranscript 7158	predicted protein [Populus trichocarpa]	Carbon fixation pathways in prokaryotes	dehydrogenase (NADP+)	ec:1.1.1.42	map00720
Unitranscript 7158	predicted protein [Populus trichocarpa]	Glutathione metabolism	dehydrogenase (NADP+)	ec:1.1.1.42	map00480
Unitranscript 7158	predicted protein [Populus trichocarpa]	Citrate cycle (TCA cycle)	dehydrogenase (NADP+)	ec:1.1.1.42	map00020
Unitranscript 7159	predicted protein [Populus trichocarpa]	Carbon fixation pathways in prokaryotes	dehydrogenase (NADP+)	ec:1.1.1.42	map00720
Unitranscript 7159	predicted protein [Populus trichocarpa]	Glutathione metabolism	dehydrogenase (NADP+)	ec:1.1.1.42	map00480
Unitranscript 7159	predicted protein [Populus trichocarpa]	Citrate cycle (TCA cycle)	dehydrogenase (NADP+)	ec:1.1.1.42	map00020
Unitranscript 7160	predicted protein [Populus trichocarpa]	Carbon fixation pathways in prokaryotes	dehydrogenase (NADP+)	ec:1.1.1.42	map00720
Unitranscript 7160	predicted protein [Populus trichocarpa]	Glutathione metabolism	dehydrogenase (NADP+)	ec:1.1.1.42	map00480
Unitranscript 7160	predicted protein [Populus trichocarpa]	Citrate cycle (TCA cycle)	dehydrogenase (NADP+)	ec:1.1.1.42	map00020
Unitranscript 7161	predicted protein [Populus trichocarpa]	Carbon fixation pathways in prokaryotes	dehydrogenase (NADP+)	ec:1.1.1.42	map00720
Unitranscript 7161	predicted protein [Populus trichocarpa]	Glutathione metabolism	dehydrogenase (NADP+)	ec:1.1.1.42	map00480
Unitranscript 7161	predicted protein [Populus trichocarpa]	Citrate cycle (TCA cycle)	dehydrogenase (NADP+)	ec:1.1.1.42	map00020
Unitranscript 7162	predicted protein [Populus trichocarpa]	Carbon fixation pathways in prokaryotes	dehydrogenase (NADP+)	ec:1.1.1.42	map00720
Unitranscript 7162	predicted protein [Populus trichocarpa]	Glutathione metabolism	dehydrogenase (NADP+)	ec:1.1.1.42	map00480
Unitranscript 7162	predicted protein [Populus trichocarpa]	Citrate cycle (TCA cycle)	dehydrogenase (NADP+)	ec:1.1.1.42	map00020
Unitranscript 7163	predicted protein [Populus trichocarpa]	Carbon fixation pathways in prokaryotes	dehydrogenase (NADP+)	ec:1.1.1.42	map00720
Unitranscript 7163	predicted protein [Populus trichocarpa]	Glutathione metabolism	dehydrogenase (NADP+)	ec:1.1.1.42	map00480
Unitranscript 7163	predicted protein [Populus trichocarpa]	Citrate cycle (TCA cycle)	dehydrogenase (NADP+)	ec:1.1.1.42	map00020
Unitranscript 7164	predicted protein [Populus trichocarpa]	Carbon fixation pathways in prokaryotes	dehydrogenase (NADP+)	ec:1.1.1.42	map00720
Unitranscript 7164	predicted protein [Populus trichocarpa]	Glutathione metabolism	dehydrogenase (NADP+)	ec:1.1.1.42	map00480
Unitranscript 7164	predicted protein [Populus trichocarpa]	Citrate cycle (TCA cycle)	dehydrogenase (NADP+)	ec:1.1.1.42	map00020
Unitranscript 7165	predicted protein [Populus trichocarpa]	Carbon fixation pathways in prokaryotes	dehydrogenase (NADP+)	ec:1.1.1.42	map00720
Unitranscript 7165	predicted protein [Populus trichocarpa]	Glutathione metabolism	dehydrogenase (NADP+)	ec:1.1.1.42	map00480
Unitranscript 7165	predicted protein [Populus trichocarpa]	Citrate cycle (TCA cycle)	dehydrogenase (NADP+)	ec:1.1.1.42	map00020
Unitranscript 7167	predicted protein [Populus trichocarpa]	Carbon fixation pathways in prokaryotes	dehydrogenase (NADP+)	ec:1.1.1.42	map00720
Unitranscript 7167	predicted protein [Populus trichocarpa]	Glutathione metabolism	dehydrogenase (NADP+)	ec:1.1.1.42	map00480
Unitranscript 7167	predicted protein [Populus trichocarpa]	Citrate cycle (TCA cycle)	dehydrogenase (NADP+)	ec:1.1.1.42	map00020
Unitranscript 7168	predicted protein [Populus trichocarpa]	Carbon fixation pathways in prokaryotes	dehydrogenase (NADP+)	ec:1.1.1.42	map00720
Unitranscript 7168	predicted protein [Populus trichocarpa]	Glutathione metabolism	dehydrogenase (NADP+)	ec:1.1.1.42	map00480
Unitranscript 7168	predicted protein [Populus trichocarpa]	Citrate cycle (TCA cycle)	dehydrogenase (NADP+)	ec:1.1.1.42	map00020
Unitranscript 7169	predicted protein [Populus trichocarpa]	Carbon fixation pathways in prokaryotes	dehydrogenase (NADP+)	ec:1.1.1.42	map00720
Unitranscript 7169	predicted protein [Populus trichocarpa]	Glutathione metabolism	dehydrogenase (NADP+)	ec:1.1.1.42	map00480
Unitranscript 7169	predicted protein [Populus trichocarpa]	Citrate cycle (TCA cycle)	dehydrogenase (NADP+)	ec:1.1.1.42	map00020
Unitranscript 7170	NADP-specific isocitrate dehydrogenase, putative [Ricinus communis]	Carbon fixation pathways in prokaryotes	dehydrogenase (NADP+)	ec:1.1.1.42	map00720
Unitranscript 7170	NADP-specific isocitrate dehydrogenase, putative [Ricinus communis]	Glutathione metabolism	dehydrogenase (NADP+)	ec:1.1.1.42	map00480
Unitranscript 7170	NADP-specific isocitrate dehydrogenase, putative [Ricinus communis]	Citrate cycle (TCA cycle)	dehydrogenase (NADP+)	ec:1.1.1.42	map00020
Unitranscript 7171	predicted protein [Populus trichocarpa]	Carbon fixation pathways in prokaryotes	dehydrogenase (NADP+)	ec:1.1.1.42	map00720
Unitranscript 7171	predicted protein [Populus trichocarpa]	Glutathione metabolism	dehydrogenase (NADP+)	ec:1.1.1.42	map00480
Unitranscript 7171	predicted protein [Populus trichocarpa]	Citrate cycle (TCA cycle)	dehydrogenase (NADP+)	ec:1.1.1.42	map00020
Unitranscript 7172	predicted protein [Populus trichocarpa]	Carbon fixation pathways in prokaryotes	dehydrogenase (NADP+)	ec:1.1.1.42	map00720
Unitranscript 7172	predicted protein [Populus trichocarpa]	Glutathione metabolism	dehydrogenase (NADP+)	ec:1.1.1.42	map00480
Unitranscript 7172	predicted protein [Populus trichocarpa]	Citrate cycle (TCA cycle)	dehydrogenase (NADP+)	ec:1.1.1.42	map00020
Unitranscript 7173	predicted protein [Populus trichocarpa]	Carbon fixation pathways in prokaryotes	dehydrogenase (NADP+)	ec:1.1.1.42	map00720
Unitranscript 7173	predicted protein [Populus trichocarpa]	Glutathione metabolism	dehydrogenase (NADP+)	ec:1.1.1.42	map00480
Unitranscript 7173	predicted protein [Populus trichocarpa]	Citrate cycle (TCA cycle)	dehydrogenase (NADP+)	ec:1.1.1.42	map00020
Unitranscript 7174	NADP-specific isocitrate dehydrogenase, putative [Ricinus communis]	Carbon fixation pathways in prokaryotes	dehydrogenase (NADP+)	ec:1.1.1.42	map00720
Unitranscript 7174	NADP-specific isocitrate dehydrogenase, putative [Ricinus communis]	Glutathione metabolism	dehydrogenase (NADP+)	ec:1.1.1.42	map00480
Unitranscript 7174	NADP-specific isocitrate dehydrogenase, putative [Ricinus communis]	Citrate cycle (TCA cycle)	dehydrogenase (NADP+)	ec:1.1.1.42	map00020
Unitranscript 7175	NADP-specific isocitrate dehydrogenase, putative [Ricinus communis]	Carbon fixation pathways in prokaryotes	dehydrogenase (NADP+)	ec:1.1.1.42	map00720
Unitranscript 7175	NADP-specific isocitrate dehydrogenase, putative [Ricinus communis]	Glutathione metabolism	dehydrogenase (NADP+)	ec:1.1.1.42	map00480
Unitranscript 7175	NADP-specific isocitrate dehydrogenase, putative [Ricinus communis]	Citrate cycle (TCA cycle)	dehydrogenase (NADP+)	ec:1.1.1.42	map00020
Unitranscript 7322	porphobilinogen deaminase, putative [Ricinus communis]	Porphyrin and chlorophyll metabolism	synthase	ec:2.5.1.61	map00860
Unitranscript 7323	porphobilinogen deaminase, putative [Ricinus communis]	Porphyrin and chlorophyll metabolism	synthase	ec:2.5.1.61	map00860
Unitranscript 7324	porphobilinogen deaminase, putative [Ricinus communis]	Porphyrin and chlorophyll metabolism	synthase	ec:2.5.1.61	map00860
Unitranscript 7325	porphobilinogen deaminase, putative [Ricinus communis]	Porphyrin and chlorophyll metabolism	synthase	ec:2.5.1.61	map00860
Unitranscript 7404	guanosine-3',5'-bis(diphosphate) 3'-pyrophosphohydrolase, putative [Ricinus communis]	Purine metabolism	3'-diphosphatase	ec:3.1.7.2	map00230
Unitranscript 7425	s-adenosylmethionine decarboxylase, putative [Ricinus communis]	Arginine and proline metabolism	decarboxylase	ec:4.1.1.50	map00330
Unitranscript 7425	s-adenosylmethionine decarboxylase, putative [Ricinus communis]	Cysteine and methionine metabolism	decarboxylase	ec:4.1.1.50	map00270
Unitranscript 7431	S-adenosylmethionine decarboxylase [Populus tremula]	Arginine and proline metabolism	decarboxylase	ec:4.1.1.50	map00330
Unitranscript 7431	S-adenosylmethionine decarboxylase [Populus tremula]	Cysteine and methionine metabolism	decarboxylase	ec:4.1.1.50	map00270
Unitranscript 7436	s-adenosylmethionine decarboxylase, putative [Ricinus communis]	Arginine and proline metabolism	decarboxylase	ec:4.1.1.50	map00330
Unitranscript 7436	s-adenosylmethionine decarboxylase, putative [Ricinus communis]	Cysteine and methionine metabolism	decarboxylase	ec:4.1.1.50	map00270
Unitranscript 7437	s-adenosylmethionine decarboxylase, putative [Ricinus communis]	Arginine and proline metabolism	decarboxylase	ec:4.1.1.50	map00330
Unitranscript 7437	s-adenosylmethionine decarboxylase, putative [Ricinus communis]	Cysteine and methionine metabolism	decarboxylase	ec:4.1.1.50	map00270
Unitranscript 7438	s-adenosylmethionine decarboxylase, putative [Ricinus communis]	Arginine and proline metabolism	decarboxylase	ec:4.1.1.50	map00330
Unitranscript 7438	s-adenosylmethionine decarboxylase, putative [Ricinus communis]	Cysteine and methionine metabolism	decarboxylase	ec:4.1.1.50	map00270
Unitranscript 7442	s-adenosylmethionine decarboxylase, putative [Ricinus communis]	Arginine and proline metabolism	decarboxylase	ec:4.1.1.50	map00330
Unitranscript 7442	s-adenosylmethionine decarboxylase, putative [Ricinus communis]	Cysteine and methionine metabolism	decarboxylase	ec:4.1.1.50	map00270
Unitranscript 7453	s-adenosylmethionine decarboxylase, putative [Ricinus communis]	Arginine and proline metabolism	decarboxylase	ec:4.1.1.50	map00330
Unitranscript 7453	s-adenosylmethionine decarboxylase, putative [Ricinus communis]	Cysteine and methionine metabolism	decarboxylase	ec:4.1.1.50	map00270
Unitranscript 7456	s-adenosylmethionine decarboxylase, putative [Ricinus communis]	Arginine and proline metabolism	decarboxylase	ec:4.1.1.50	map00330
Unitranscript 7456	s-adenosylmethionine decarboxylase, putative [Ricinus communis]	Cysteine and methionine metabolism	decarboxylase	ec:4.1.1.50	map00270
Unitranscript 7457	s-adenosylmethionine decarboxylase, putative [Ricinus communis]	Arginine and proline metabolism	decarboxylase	ec:4.1.1.50	map00330
Unitranscript 7457	s-adenosylmethionine decarboxylase, putative [Ricinus communis]	Cysteine and methionine metabolism	decarboxylase	ec:4.1.1.50	map00270
Unitranscript 7459	s-adenosylmethionine decarboxylase, putative [Ricinus communis]	Arginine and proline metabolism	decarboxylase	ec:4.1.1.50	map00330
Unitranscript 7459	s-adenosylmethionine decarboxylase, putative [Ricinus communis]	Cysteine and methionine metabolism	decarboxylase	ec:4.1.1.50	map00270
Unitranscript 7460	s-adenosylmethionine decarboxylase, putative [Ricinus communis]	Arginine and proline metabolism	decarboxylase	ec:4.1.1.50	map00330
Unitranscript 7460	s-adenosylmethionine decarboxylase, putative [Ricinus communis]	Cysteine and methionine metabolism	decarboxylase	ec:4.1.1.50	map00270
Unitranscript 7463	predicted protein [Populus trichocarpa]	Pentose phosphate pathway	isomerase	ec:5.3.1.9	map00030
Unitranscript 7463	predicted protein [Populus trichocarpa]	Amino sugar and nucleotide sugar metabolism	isomerase	ec:5.3.1.9	map00520
Unitranscript 7463	predicted protein [Populus trichocarpa]	Glycolysis / Gluconeogenesis	isomerase	ec:5.3.1.9	map00010
Unitranscript 7463	predicted protein [Populus trichocarpa]	Starch and sucrose metabolism	isomerase	ec:5.3.1.9	map00500
Unitranscript 7508	glucose-methanol-choline (gmc) oxidoreductase, putative [Ricinus communis]	Cyanoamino acid metabolism	lyase	ec:4.1.2.10	map00460
Unitranscript 7508	glucose-methanol-choline (gmc) oxidoreductase, putative [Ricinus communis]	Glycine, serine and threonine metabolism	dehydrogenase	ec:1.1.99.1	map00260
Unitranscript 7637	hydrolase, hydrolyzing O-glycosyl compounds, putative [Ricinus communis]	Galactose metabolism	galactosyltransferase	ec:2.4.1.67	map00052
Unitranscript 7638	hydrolase, hydrolyzing O-glycosyl compounds, putative [Ricinus communis]	Galactose metabolism	galactosyltransferase	ec:2.4.1.67	map00052
Unitranscript 7639	hydrolase, hydrolyzing O-glycosyl compounds, putative [Ricinus communis]	Galactose metabolism	galactosyltransferase	ec:2.4.1.67	map00052
Unitranscript 7694	hydrolase, hydrolyzing O-glycosyl compounds, putative [Ricinus communis]	Galactose metabolism	galactosyltransferase	ec:2.4.1.67	map00052
Unitranscript 7699	hydrolase, hydrolyzing O-glycosyl compounds, putative [Ricinus communis]	Galactose metabolism	galactosyltransferase	ec:2.4.1.67	map00052
Unitranscript 7706	argininosuccinate lyase, putative [Ricinus communis]	Arginine and proline metabolism	lyase	ec:4.3.2.1	map00330
Unitranscript 7706	argininosuccinate lyase, putative [Ricinus communis]	Alanine, aspartate and glutamate metabolism	lyase	ec:4.3.2.1	map00250
Unitranscript 7707	argininosuccinate lyase, putative [Ricinus communis]	Arginine and proline metabolism	lyase	ec:4.3.2.1	map00330
Unitranscript 7707	argininosuccinate lyase, putative [Ricinus communis]	Alanine, aspartate and glutamate metabolism	lyase	ec:4.3.2.1	map00250
Unitranscript 7708	argininosuccinate lyase, putative [Ricinus communis]	Arginine and proline metabolism	lyase	ec:4.3.2.1	map00330
Unitranscript 7708	argininosuccinate lyase, putative [Ricinus communis]	Alanine, aspartate and glutamate metabolism	lyase	ec:4.3.2.1	map00250
Unitranscript 7827	aminobutyrate aminotransferase, putative [Ricinus communis]	Arginine and proline metabolism	transaminase	ec:2.6.1.11	map00330
Unitranscript 7932	trehalose-6-phosphate synthase, putative [Ricinus communis]	Starch and sucrose metabolism	trehalose 6-phosphatase	ec:3.1.3.12	map00500
Unitranscript 7932	trehalose-6-phosphate synthase, putative [Ricinus communis]	Starch and sucrose metabolism	synthase (UDP-forming)	ec:2.4.1.15	map00500
Unitranscript 7933	trehalose-6-phosphate synthase, putative [Ricinus communis]	Starch and sucrose metabolism	trehalose 6-phosphatase	ec:3.1.3.12	map00500
Unitranscript 7933	trehalose-6-phosphate synthase, putative [Ricinus communis]	Starch and sucrose metabolism	synthase (UDP-forming)	ec:2.4.1.15	map00500
Unitranscript 7934	trehalose-6-phosphate synthase, putative [Ricinus communis]	Starch and sucrose metabolism	trehalose 6-phosphatase	ec:3.1.3.12	map00500
Unitranscript 7934	trehalose-6-phosphate synthase, putative [Ricinus communis]	Starch and sucrose metabolism	synthase (UDP-forming)	ec:2.4.1.15	map00500
Unitranscript 7936	trehalose-6-phosphate synthase, putative [Ricinus communis]	Starch and sucrose metabolism	trehalose 6-phosphatase	ec:3.1.3.12	map00500
Unitranscript 7936	trehalose-6-phosphate synthase, putative [Ricinus communis]	Starch and sucrose metabolism	synthase (UDP-forming)	ec:2.4.1.15	map00500
Unitranscript 7937	trehalose-6-phosphate synthase, putative [Ricinus communis]	Starch and sucrose metabolism	trehalose 6-phosphatase	ec:3.1.3.12	map00500
Unitranscript 7937	trehalose-6-phosphate synthase, putative [Ricinus communis]	Starch and sucrose metabolism	synthase (UDP-forming)	ec:2.4.1.15	map00500
Unitranscript 7939	trehalose-6-phosphate synthase, putative [Ricinus communis]	Starch and sucrose metabolism	trehalose 6-phosphatase	ec:3.1.3.12	map00500
Unitranscript 7939	trehalose-6-phosphate synthase, putative [Ricinus communis]	Starch and sucrose metabolism	synthase (UDP-forming)	ec:2.4.1.15	map00500
Unitranscript 7942	trehalose-6-phosphate synthase, putative [Ricinus communis]	Starch and sucrose metabolism	trehalose 6-phosphatase	ec:3.1.3.12	map00500
Unitranscript 7942	trehalose-6-phosphate synthase, putative [Ricinus communis]	Starch and sucrose metabolism	synthase (UDP-forming)	ec:2.4.1.15	map00500
Unitranscript 7943	trehalose-6-phosphate synthase, putative [Ricinus communis]	Starch and sucrose metabolism	trehalose 6-phosphatase	ec:3.1.3.12	map00500
Unitranscript 7943	trehalose-6-phosphate synthase, putative [Ricinus communis]	Starch and sucrose metabolism	synthase (UDP-forming)	ec:2.4.1.15	map00500
Unitranscript 7944	trehalose-6-phosphate synthase, putative [Ricinus communis]	Starch and sucrose metabolism	trehalose 6-phosphatase	ec:3.1.3.12	map00500
Unitranscript 7944	trehalose-6-phosphate synthase, putative [Ricinus communis]	Starch and sucrose metabolism	synthase (UDP-forming)	ec:2.4.1.15	map00500
Unitranscript 7945	trehalose-6-phosphate synthase, putative [Ricinus communis]	Starch and sucrose metabolism	trehalose 6-phosphatase	ec:3.1.3.12	map00500
Unitranscript 7945	trehalose-6-phosphate synthase, putative [Ricinus communis]	Starch and sucrose metabolism	synthase (UDP-forming)	ec:2.4.1.15	map00500
Unitranscript 7946	trehalose-6-phosphate synthase, putative [Ricinus communis]	Starch and sucrose metabolism	trehalose 6-phosphatase	ec:3.1.3.12	map00500
Unitranscript 7946	trehalose-6-phosphate synthase, putative [Ricinus communis]	Starch and sucrose metabolism	synthase (UDP-forming)	ec:2.4.1.15	map00500
Unitranscript 7947	trehalose-6-phosphate synthase, putative [Ricinus communis]	Starch and sucrose metabolism	trehalose 6-phosphatase	ec:3.1.3.12	map00500
Unitranscript 7947	trehalose-6-phosphate synthase, putative [Ricinus communis]	Starch and sucrose metabolism	synthase (UDP-forming)	ec:2.4.1.15	map00500
Unitranscript 7948	trehalose-6-phosphate synthase, putative [Ricinus communis]	Starch and sucrose metabolism	trehalose 6-phosphatase	ec:3.1.3.12	map00500
Unitranscript 7948	trehalose-6-phosphate synthase, putative [Ricinus communis]	Starch and sucrose metabolism	synthase (UDP-forming)	ec:2.4.1.15	map00500
Unitranscript 7949	trehalose-6-phosphate synthase, putative [Ricinus communis]	Starch and sucrose metabolism	trehalose 6-phosphatase	ec:3.1.3.12	map00500
Unitranscript 7949	trehalose-6-phosphate synthase, putative [Ricinus communis]	Starch and sucrose metabolism	synthase (UDP-forming)	ec:2.4.1.15	map00500
Unitranscript 7950	trehalose-6-phosphate synthase, putative [Ricinus communis]	Starch and sucrose metabolism	trehalose 6-phosphatase	ec:3.1.3.12	map00500
Unitranscript 7950	trehalose-6-phosphate synthase, putative [Ricinus communis]	Starch and sucrose metabolism	synthase (UDP-forming)	ec:2.4.1.15	map00500
Unitranscript 7977	s-adenosylmethionine decarboxylase, putative [Ricinus communis]	Arginine and proline metabolism	decarboxylase	ec:4.1.1.50	map00330
Unitranscript 7977	s-adenosylmethionine decarboxylase, putative [Ricinus communis]	Cysteine and methionine metabolism	decarboxylase	ec:4.1.1.50	map00270
Unitranscript 7978	s-adenosylmethionine decarboxylase, putative [Ricinus communis]	Arginine and proline metabolism	decarboxylase	ec:4.1.1.50	map00330
Unitranscript 7978	s-adenosylmethionine decarboxylase, putative [Ricinus communis]	Cysteine and methionine metabolism	decarboxylase	ec:4.1.1.50	map00270
Unitranscript 7982	Pectinesterase-2 precursor, putative [Ricinus communis]	Starch and sucrose metabolism	pectin demethoxylase	ec:3.1.1.11	map00500
Unitranscript 7982	Pectinesterase-2 precursor, putative [Ricinus communis]	Pentose and glucuronate interconversions	pectin demethoxylase	ec:3.1.1.11	map00040
Unitranscript 7983	Pectinesterase-2 precursor, putative [Ricinus communis]	Starch and sucrose metabolism	pectin demethoxylase	ec:3.1.1.11	map00500
Unitranscript 7983	Pectinesterase-2 precursor, putative [Ricinus communis]	Pentose and glucuronate interconversions	pectin demethoxylase	ec:3.1.1.11	map00040
Unitranscript 7995	Pectinesterase-2 precursor, putative [Ricinus communis]	Starch and sucrose metabolism	pectin demethoxylase	ec:3.1.1.11	map00500
Unitranscript 7995	Pectinesterase-2 precursor, putative [Ricinus communis]	Pentose and glucuronate interconversions	pectin demethoxylase	ec:3.1.1.11	map00040
Unitranscript 7996	s-adenosylmethionine decarboxylase, putative [Ricinus communis]	Arginine and proline metabolism	decarboxylase	ec:4.1.1.50	map00330
Unitranscript 7996	s-adenosylmethionine decarboxylase, putative [Ricinus communis]	Cysteine and methionine metabolism	decarboxylase	ec:4.1.1.50	map00270
Unitranscript 7998	s-adenosylmethionine decarboxylase, putative [Ricinus communis]	Arginine and proline metabolism	decarboxylase	ec:4.1.1.50	map00330
Unitranscript 7998	s-adenosylmethionine decarboxylase, putative [Ricinus communis]	Cysteine and methionine metabolism	decarboxylase	ec:4.1.1.50	map00270
Unitranscript 7999	s-adenosylmethionine decarboxylase, putative [Ricinus communis]	Arginine and proline metabolism	decarboxylase	ec:4.1.1.50	map00330
Unitranscript 7999	s-adenosylmethionine decarboxylase, putative [Ricinus communis]	Cysteine and methionine metabolism	decarboxylase	ec:4.1.1.50	map00270
Unitranscript 8000	s-adenosylmethionine decarboxylase, putative [Ricinus communis]	Arginine and proline metabolism	decarboxylase	ec:4.1.1.50	map00330
Unitranscript 8000	s-adenosylmethionine decarboxylase, putative [Ricinus communis]	Cysteine and methionine metabolism	decarboxylase	ec:4.1.1.50	map00270
Unitranscript 8003	s-adenosylmethionine decarboxylase, putative [Ricinus communis]	Arginine and proline metabolism	decarboxylase	ec:4.1.1.50	map00330
Unitranscript 8003	s-adenosylmethionine decarboxylase, putative [Ricinus communis]	Cysteine and methionine metabolism	decarboxylase	ec:4.1.1.50	map00270
Unitranscript 8151	glutamate decarboxylase, putative [Ricinus communis]	Taurine and hypotaurine metabolism	decarboxylase	ec:4.1.1.15	map00430
Unitranscript 8151	glutamate decarboxylase, putative [Ricinus communis]	beta-Alanine metabolism	decarboxylase	ec:4.1.1.15	map00410
Unitranscript 8151	glutamate decarboxylase, putative [Ricinus communis]	Butanoate metabolism	decarboxylase	ec:4.1.1.15	map00650
Unitranscript 8151	glutamate decarboxylase, putative [Ricinus communis]	Alanine, aspartate and glutamate metabolism	decarboxylase	ec:4.1.1.15	map00250
Unitranscript 8152	PREDICTED: glutamate decarboxylase 1 [Vitis vinifera]	Taurine and hypotaurine metabolism	decarboxylase	ec:4.1.1.15	map00430
Unitranscript 8152	PREDICTED: glutamate decarboxylase 1 [Vitis vinifera]	beta-Alanine metabolism	decarboxylase	ec:4.1.1.15	map00410
Unitranscript 8152	PREDICTED: glutamate decarboxylase 1 [Vitis vinifera]	Butanoate metabolism	decarboxylase	ec:4.1.1.15	map00650
Unitranscript 8152	PREDICTED: glutamate decarboxylase 1 [Vitis vinifera]	Alanine, aspartate and glutamate metabolism	decarboxylase	ec:4.1.1.15	map00250
Unitranscript 8154	predicted protein [Populus trichocarpa]	Taurine and hypotaurine metabolism	decarboxylase	ec:4.1.1.15	map00430
Unitranscript 8154	predicted protein [Populus trichocarpa]	beta-Alanine metabolism	decarboxylase	ec:4.1.1.15	map00410
Unitranscript 8154	predicted protein [Populus trichocarpa]	Butanoate metabolism	decarboxylase	ec:4.1.1.15	map00650
Unitranscript 8154	predicted protein [Populus trichocarpa]	Alanine, aspartate and glutamate metabolism	decarboxylase	ec:4.1.1.15	map00250
Unitranscript 8156	predicted protein [Populus trichocarpa]	Taurine and hypotaurine metabolism	decarboxylase	ec:4.1.1.15	map00430
Unitranscript 8156	predicted protein [Populus trichocarpa]	beta-Alanine metabolism	decarboxylase	ec:4.1.1.15	map00410
Unitranscript 8156	predicted protein [Populus trichocarpa]	Butanoate metabolism	decarboxylase	ec:4.1.1.15	map00650
Unitranscript 8156	predicted protein [Populus trichocarpa]	Alanine, aspartate and glutamate metabolism	decarboxylase	ec:4.1.1.15	map00250
Unitranscript 8157	predicted protein [Populus trichocarpa]	Taurine and hypotaurine metabolism	decarboxylase	ec:4.1.1.15	map00430
Unitranscript 8157	predicted protein [Populus trichocarpa]	beta-Alanine metabolism	decarboxylase	ec:4.1.1.15	map00410
Unitranscript 8157	predicted protein [Populus trichocarpa]	Butanoate metabolism	decarboxylase	ec:4.1.1.15	map00650
Unitranscript 8157	predicted protein [Populus trichocarpa]	Alanine, aspartate and glutamate metabolism	decarboxylase	ec:4.1.1.15	map00250
Unitranscript 8158	predicted protein [Populus trichocarpa]	Taurine and hypotaurine metabolism	decarboxylase	ec:4.1.1.15	map00430
Unitranscript 8158	predicted protein [Populus trichocarpa]	beta-Alanine metabolism	decarboxylase	ec:4.1.1.15	map00410
Unitranscript 8158	predicted protein [Populus trichocarpa]	Butanoate metabolism	decarboxylase	ec:4.1.1.15	map00650
Unitranscript 8158	predicted protein [Populus trichocarpa]	Alanine, aspartate and glutamate metabolism	decarboxylase	ec:4.1.1.15	map00250
Unitranscript 8159	predicted protein [Populus trichocarpa]	Taurine and hypotaurine metabolism	decarboxylase	ec:4.1.1.15	map00430
Unitranscript 8159	predicted protein [Populus trichocarpa]	beta-Alanine metabolism	decarboxylase	ec:4.1.1.15	map00410
Unitranscript 8159	predicted protein [Populus trichocarpa]	Butanoate metabolism	decarboxylase	ec:4.1.1.15	map00650
Unitranscript 8159	predicted protein [Populus trichocarpa]	Alanine, aspartate and glutamate metabolism	decarboxylase	ec:4.1.1.15	map00250
Unitranscript 8160	predicted protein [Populus trichocarpa]	Taurine and hypotaurine metabolism	decarboxylase	ec:4.1.1.15	map00430
Unitranscript 8160	predicted protein [Populus trichocarpa]	beta-Alanine metabolism	decarboxylase	ec:4.1.1.15	map00410
Unitranscript 8160	predicted protein [Populus trichocarpa]	Butanoate metabolism	decarboxylase	ec:4.1.1.15	map00650
Unitranscript 8160	predicted protein [Populus trichocarpa]	Alanine, aspartate and glutamate metabolism	decarboxylase	ec:4.1.1.15	map00250
Unitranscript 8161	predicted protein [Populus trichocarpa]	Taurine and hypotaurine metabolism	decarboxylase	ec:4.1.1.15	map00430
Unitranscript 8161	predicted protein [Populus trichocarpa]	beta-Alanine metabolism	decarboxylase	ec:4.1.1.15	map00410
Unitranscript 8161	predicted protein [Populus trichocarpa]	Butanoate metabolism	decarboxylase	ec:4.1.1.15	map00650
Unitranscript 8161	predicted protein [Populus trichocarpa]	Alanine, aspartate and glutamate metabolism	decarboxylase	ec:4.1.1.15	map00250
Unitranscript 8162	predicted protein [Populus trichocarpa]	Taurine and hypotaurine metabolism	decarboxylase	ec:4.1.1.15	map00430
Unitranscript 8162	predicted protein [Populus trichocarpa]	beta-Alanine metabolism	decarboxylase	ec:4.1.1.15	map00410
Unitranscript 8162	predicted protein [Populus trichocarpa]	Butanoate metabolism	decarboxylase	ec:4.1.1.15	map00650
Unitranscript 8162	predicted protein [Populus trichocarpa]	Alanine, aspartate and glutamate metabolism	decarboxylase	ec:4.1.1.15	map00250
Unitranscript 8163	predicted protein [Populus trichocarpa]	Taurine and hypotaurine metabolism	decarboxylase	ec:4.1.1.15	map00430
Unitranscript 8163	predicted protein [Populus trichocarpa]	beta-Alanine metabolism	decarboxylase	ec:4.1.1.15	map00410
Unitranscript 8163	predicted protein [Populus trichocarpa]	Butanoate metabolism	decarboxylase	ec:4.1.1.15	map00650
Unitranscript 8163	predicted protein [Populus trichocarpa]	Alanine, aspartate and glutamate metabolism	decarboxylase	ec:4.1.1.15	map00250
Unitranscript 8164	predicted protein [Populus trichocarpa]	Taurine and hypotaurine metabolism	decarboxylase	ec:4.1.1.15	map00430
Unitranscript 8164	predicted protein [Populus trichocarpa]	beta-Alanine metabolism	decarboxylase	ec:4.1.1.15	map00410
Unitranscript 8164	predicted protein [Populus trichocarpa]	Butanoate metabolism	decarboxylase	ec:4.1.1.15	map00650
Unitranscript 8164	predicted protein [Populus trichocarpa]	Alanine, aspartate and glutamate metabolism	decarboxylase	ec:4.1.1.15	map00250
Unitranscript 8165	predicted protein [Populus trichocarpa]	Taurine and hypotaurine metabolism	decarboxylase	ec:4.1.1.15	map00430
Unitranscript 8165	predicted protein [Populus trichocarpa]	beta-Alanine metabolism	decarboxylase	ec:4.1.1.15	map00410
Unitranscript 8165	predicted protein [Populus trichocarpa]	Butanoate metabolism	decarboxylase	ec:4.1.1.15	map00650
Unitranscript 8165	predicted protein [Populus trichocarpa]	Alanine, aspartate and glutamate metabolism	decarboxylase	ec:4.1.1.15	map00250
Unitranscript 8167	uncharacterized protein LOC100381655 [Zea mays]	Taurine and hypotaurine metabolism	decarboxylase	ec:4.1.1.15	map00430
Unitranscript 8167	uncharacterized protein LOC100381655 [Zea mays]	beta-Alanine metabolism	decarboxylase	ec:4.1.1.15	map00410
Unitranscript 8167	uncharacterized protein LOC100381655 [Zea mays]	Butanoate metabolism	decarboxylase	ec:4.1.1.15	map00650
Unitranscript 8167	uncharacterized protein LOC100381655 [Zea mays]	Alanine, aspartate and glutamate metabolism	decarboxylase	ec:4.1.1.15	map00250
Unitranscript 8170	uncharacterized protein LOC100381655 [Zea mays]	Taurine and hypotaurine metabolism	decarboxylase	ec:4.1.1.15	map00430
Unitranscript 8170	uncharacterized protein LOC100381655 [Zea mays]	beta-Alanine metabolism	decarboxylase	ec:4.1.1.15	map00410
Unitranscript 8170	uncharacterized protein LOC100381655 [Zea mays]	Butanoate metabolism	decarboxylase	ec:4.1.1.15	map00650
Unitranscript 8170	uncharacterized protein LOC100381655 [Zea mays]	Alanine, aspartate and glutamate metabolism	decarboxylase	ec:4.1.1.15	map00250
Unitranscript 8172	predicted protein [Populus trichocarpa]	Taurine and hypotaurine metabolism	decarboxylase	ec:4.1.1.15	map00430
Unitranscript 8172	predicted protein [Populus trichocarpa]	beta-Alanine metabolism	decarboxylase	ec:4.1.1.15	map00410
Unitranscript 8172	predicted protein [Populus trichocarpa]	Butanoate metabolism	decarboxylase	ec:4.1.1.15	map00650
Unitranscript 8172	predicted protein [Populus trichocarpa]	Alanine, aspartate and glutamate metabolism	decarboxylase	ec:4.1.1.15	map00250
Unitranscript 8175	glutamate decarboxylase, putative [Ricinus communis]	Taurine and hypotaurine metabolism	decarboxylase	ec:4.1.1.15	map00430
Unitranscript 8175	glutamate decarboxylase, putative [Ricinus communis]	beta-Alanine metabolism	decarboxylase	ec:4.1.1.15	map00410
Unitranscript 8175	glutamate decarboxylase, putative [Ricinus communis]	Butanoate metabolism	decarboxylase	ec:4.1.1.15	map00650
Unitranscript 8175	glutamate decarboxylase, putative [Ricinus communis]	Alanine, aspartate and glutamate metabolism	decarboxylase	ec:4.1.1.15	map00250
Unitranscript 8176	glutamate decarboxylase, putative [Ricinus communis]	Taurine and hypotaurine metabolism	decarboxylase	ec:4.1.1.15	map00430
Unitranscript 8176	glutamate decarboxylase, putative [Ricinus communis]	beta-Alanine metabolism	decarboxylase	ec:4.1.1.15	map00410
Unitranscript 8176	glutamate decarboxylase, putative [Ricinus communis]	Butanoate metabolism	decarboxylase	ec:4.1.1.15	map00650
Unitranscript 8176	glutamate decarboxylase, putative [Ricinus communis]	Alanine, aspartate and glutamate metabolism	decarboxylase	ec:4.1.1.15	map00250
Unitranscript 8179	glutamate decarboxylase, putative [Ricinus communis]	Taurine and hypotaurine metabolism	decarboxylase	ec:4.1.1.15	map00430
Unitranscript 8179	glutamate decarboxylase, putative [Ricinus communis]	beta-Alanine metabolism	decarboxylase	ec:4.1.1.15	map00410
Unitranscript 8179	glutamate decarboxylase, putative [Ricinus communis]	Butanoate metabolism	decarboxylase	ec:4.1.1.15	map00650
Unitranscript 8179	glutamate decarboxylase, putative [Ricinus communis]	Alanine, aspartate and glutamate metabolism	decarboxylase	ec:4.1.1.15	map00250
Unitranscript 8183	glutamate decarboxylase, putative [Ricinus communis]	Taurine and hypotaurine metabolism	decarboxylase	ec:4.1.1.15	map00430
Unitranscript 8183	glutamate decarboxylase, putative [Ricinus communis]	beta-Alanine metabolism	decarboxylase	ec:4.1.1.15	map00410
Unitranscript 8183	glutamate decarboxylase, putative [Ricinus communis]	Butanoate metabolism	decarboxylase	ec:4.1.1.15	map00650
Unitranscript 8183	glutamate decarboxylase, putative [Ricinus communis]	Alanine, aspartate and glutamate metabolism	decarboxylase	ec:4.1.1.15	map00250
Unitranscript 8195	predicted protein [Populus trichocarpa]	Oxidative phosphorylation	reductase (H+-translocating)	ec:1.6.5.3	map00190
Unitranscript 8196	predicted protein [Populus trichocarpa]	Oxidative phosphorylation	reductase (H+-translocating)	ec:1.6.5.3	map00190
Unitranscript 8197	predicted protein [Populus trichocarpa]	Oxidative phosphorylation	reductase (H+-translocating)	ec:1.6.5.3	map00190
Unitranscript 8201	predicted protein [Populus trichocarpa]	Amino sugar and nucleotide sugar metabolism	4-epimerase	ec:5.1.3.2	map00520
Unitranscript 8201	predicted protein [Populus trichocarpa]	Galactose metabolism	4-epimerase	ec:5.1.3.2	map00052
Unitranscript 8202	predicted protein [Populus trichocarpa]	Amino sugar and nucleotide sugar metabolism	4-epimerase	ec:5.1.3.2	map00520
Unitranscript 8202	predicted protein [Populus trichocarpa]	Galactose metabolism	4-epimerase	ec:5.1.3.2	map00052
Unitranscript 8204	hypothetical protein VITISV_009458 [Vitis vinifera]	Amino sugar and nucleotide sugar metabolism	4-epimerase	ec:5.1.3.2	map00520
Unitranscript 8204	hypothetical protein VITISV_009458 [Vitis vinifera]	Galactose metabolism	4-epimerase	ec:5.1.3.2	map00052
Unitranscript 8205	hypothetical protein [Zea mays]	Amino sugar and nucleotide sugar metabolism	4-epimerase	ec:5.1.3.2	map00520
Unitranscript 8205	hypothetical protein [Zea mays]	Galactose metabolism	4-epimerase	ec:5.1.3.2	map00052
Unitranscript 8207	UDP-glucose 4-epimerase, putative [Ricinus communis]	Amino sugar and nucleotide sugar metabolism	4-epimerase	ec:5.1.3.2	map00520
Unitranscript 8207	UDP-glucose 4-epimerase, putative [Ricinus communis]	Galactose metabolism	4-epimerase	ec:5.1.3.2	map00052
Unitranscript 8209	NADH-ubiquinone oxidoreductase flavoprotein, putative [Ricinus communis]	Oxidative phosphorylation	reductase (H+-translocating)	ec:1.6.5.3	map00190
Unitranscript 8211	NADH-ubiquinone oxidoreductase flavoprotein, putative [Ricinus communis]	Oxidative phosphorylation	reductase (H+-translocating)	ec:1.6.5.3	map00190
Unitranscript 8224	UDP-glucose 4-epimerase, putative [Ricinus communis]	Amino sugar and nucleotide sugar metabolism	4-epimerase	ec:5.1.3.2	map00520
Unitranscript 8224	UDP-glucose 4-epimerase, putative [Ricinus communis]	Galactose metabolism	4-epimerase	ec:5.1.3.2	map00052
Unitranscript 8225	NADH-ubiquinone oxidoreductase flavoprotein, putative [Ricinus communis]	Oxidative phosphorylation	reductase (H+-translocating)	ec:1.6.5.3	map00190
Unitranscript 8226	UDP-glucose 4-epimerase, putative [Ricinus communis]	Amino sugar and nucleotide sugar metabolism	4-epimerase	ec:5.1.3.2	map00520
Unitranscript 8226	UDP-glucose 4-epimerase, putative [Ricinus communis]	Galactose metabolism	4-epimerase	ec:5.1.3.2	map00052
Unitranscript 8232	glutamate decarboxylase, putative [Ricinus communis]	Taurine and hypotaurine metabolism	decarboxylase	ec:4.1.1.15	map00430
Unitranscript 8232	glutamate decarboxylase, putative [Ricinus communis]	beta-Alanine metabolism	decarboxylase	ec:4.1.1.15	map00410
Unitranscript 8232	glutamate decarboxylase, putative [Ricinus communis]	Butanoate metabolism	decarboxylase	ec:4.1.1.15	map00650
Unitranscript 8232	glutamate decarboxylase, putative [Ricinus communis]	Alanine, aspartate and glutamate metabolism	decarboxylase	ec:4.1.1.15	map00250
Unitranscript 8235	glutamate decarboxylase, putative [Ricinus communis]	Taurine and hypotaurine metabolism	decarboxylase	ec:4.1.1.15	map00430
Unitranscript 8235	glutamate decarboxylase, putative [Ricinus communis]	beta-Alanine metabolism	decarboxylase	ec:4.1.1.15	map00410
Unitranscript 8235	glutamate decarboxylase, putative [Ricinus communis]	Butanoate metabolism	decarboxylase	ec:4.1.1.15	map00650
Unitranscript 8235	glutamate decarboxylase, putative [Ricinus communis]	Alanine, aspartate and glutamate metabolism	decarboxylase	ec:4.1.1.15	map00250
Unitranscript 8244	glutamate decarboxylase, putative [Ricinus communis]	Taurine and hypotaurine metabolism	decarboxylase	ec:4.1.1.15	map00430
Unitranscript 8244	glutamate decarboxylase, putative [Ricinus communis]	beta-Alanine metabolism	decarboxylase	ec:4.1.1.15	map00410
Unitranscript 8244	glutamate decarboxylase, putative [Ricinus communis]	Butanoate metabolism	decarboxylase	ec:4.1.1.15	map00650
Unitranscript 8244	glutamate decarboxylase, putative [Ricinus communis]	Alanine, aspartate and glutamate metabolism	decarboxylase	ec:4.1.1.15	map00250
Unitranscript 8247	predicted protein [Populus trichocarpa]	Taurine and hypotaurine metabolism	decarboxylase	ec:4.1.1.15	map00430
Unitranscript 8247	predicted protein [Populus trichocarpa]	beta-Alanine metabolism	decarboxylase	ec:4.1.1.15	map00410
Unitranscript 8247	predicted protein [Populus trichocarpa]	Butanoate metabolism	decarboxylase	ec:4.1.1.15	map00650
Unitranscript 8247	predicted protein [Populus trichocarpa]	Alanine, aspartate and glutamate metabolism	decarboxylase	ec:4.1.1.15	map00250
Unitranscript 8251	uncharacterized protein LOC100274199 precursor [Zea mays]	Purine metabolism	adenylpyrophosphatase	ec:3.6.1.3	map00230
Unitranscript 8253	hypothetical protein SORBIDRAFT_07g023740 [Sorghum bicolor]	Purine metabolism	phosphatase	ec:3.6.1.15	map00230
Unitranscript 8253	hypothetical protein SORBIDRAFT_07g023740 [Sorghum bicolor]	Thiamine metabolism	phosphatase	ec:3.6.1.15	map00730
Unitranscript 8266	iron-inhibited ABC transporter [Pseudotsuga menziesii]	Purine metabolism	adenylpyrophosphatase	ec:3.6.1.3	map00230
Unitranscript 8322	hypothetical protein SORBIDRAFT_07g023740 [Sorghum bicolor]	Purine metabolism	adenylpyrophosphatase	ec:3.6.1.3	map00230
Unitranscript 8332	PREDICTED: ABC transporter F family member 1-like isoform 1 [Glycine max]	Purine metabolism	adenylpyrophosphatase	ec:3.6.1.3	map00230
Unitranscript 8335	PREDICTED: ABC transporter F family member 1-like isoform 1 [Glycine max]	Purine metabolism	adenylpyrophosphatase	ec:3.6.1.3	map00230
Unitranscript 8340	PREDICTED: ABC transporter F family member 1-like isoform 1 [Glycine max]	Purine metabolism	adenylpyrophosphatase	ec:3.6.1.3	map00230
Unitranscript 8351	enolase, putative [Ricinus communis]	Methane metabolism	hydratase	ec:4.2.1.11	map00680
Unitranscript 8351	enolase, putative [Ricinus communis]	Glycolysis / Gluconeogenesis	hydratase	ec:4.2.1.11	map00010
Unitranscript 8352	enolase, putative [Ricinus communis]	Methane metabolism	hydratase	ec:4.2.1.11	map00680
Unitranscript 8352	enolase, putative [Ricinus communis]	Glycolysis / Gluconeogenesis	hydratase	ec:4.2.1.11	map00010
Unitranscript 8358	glutamate-1-semialdehyde 2,1-aminomutase, putative [Ricinus communis]	Porphyrin and chlorophyll metabolism	2,1-aminomutase	ec:5.4.3.8	map00860
Unitranscript 8359	glutamate-1-semialdehyde 2,1-aminomutase, putative [Ricinus communis]	Porphyrin and chlorophyll metabolism	2,1-aminomutase	ec:5.4.3.8	map00860
Unitranscript 8360	glutamate-1-semialdehyde 2,1-aminomutase, putative [Ricinus communis]	Porphyrin and chlorophyll metabolism	2,1-aminomutase	ec:5.4.3.8	map00860
Unitranscript 8361	glutamate-1-semialdehyde 2,1-aminomutase, putative [Ricinus communis]	Porphyrin and chlorophyll metabolism	2,1-aminomutase	ec:5.4.3.8	map00860
Unitranscript 8362	glutamate-1-semialdehyde 2,1-aminomutase, putative [Ricinus communis]	Porphyrin and chlorophyll metabolism	2,1-aminomutase	ec:5.4.3.8	map00860
Unitranscript 8363	glutamate-1-semialdehyde 2,1-aminomutase, putative [Ricinus communis]	Porphyrin and chlorophyll metabolism	2,1-aminomutase	ec:5.4.3.8	map00860
Unitranscript 8364	glutamate-1-semialdehyde 2,1-aminomutase, putative [Ricinus communis]	Porphyrin and chlorophyll metabolism	2,1-aminomutase	ec:5.4.3.8	map00860
Unitranscript 8365	glutamate-1-semialdehyde 2,1-aminomutase, putative [Ricinus communis]	Porphyrin and chlorophyll metabolism	2,1-aminomutase	ec:5.4.3.8	map00860
Unitranscript 8425	S Chain S, Crystal Structure Of Spinach Ribulose-1,5-Bisphosphate CarboxylaseOXYGENASE (RUBISCO) COMPLEXED WITH CO2, MG2+ AND 2- Carboxyarabinitol-1,5-Bisphosphate	Carbon fixation in photosynthetic organisms	carboxylase	ec:4.1.1.39	map00710
Unitranscript 8425	S Chain S, Crystal Structure Of Spinach Ribulose-1,5-Bisphosphate CarboxylaseOXYGENASE (RUBISCO) COMPLEXED WITH CO2, MG2+ AND 2- Carboxyarabinitol-1,5-Bisphosphate	Glyoxylate and dicarboxylate metabolism	carboxylase	ec:4.1.1.39	map00630
Unitranscript 8426	S Chain S, Crystal Structure Of Spinach Ribulose-1,5-Bisphosphate CarboxylaseOXYGENASE (RUBISCO) COMPLEXED WITH CO2, MG2+ AND 2- Carboxyarabinitol-1,5-Bisphosphate	Carbon fixation in photosynthetic organisms	carboxylase	ec:4.1.1.39	map00710
Unitranscript 8426	S Chain S, Crystal Structure Of Spinach Ribulose-1,5-Bisphosphate CarboxylaseOXYGENASE (RUBISCO) COMPLEXED WITH CO2, MG2+ AND 2- Carboxyarabinitol-1,5-Bisphosphate	Glyoxylate and dicarboxylate metabolism	carboxylase	ec:4.1.1.39	map00630
Unitranscript 8427	S Chain S, Crystal Structure Of Spinach Ribulose-1,5-Bisphosphate CarboxylaseOXYGENASE (RUBISCO) COMPLEXED WITH CO2, MG2+ AND 2- Carboxyarabinitol-1,5-Bisphosphate	Carbon fixation in photosynthetic organisms	carboxylase	ec:4.1.1.39	map00710
Unitranscript 8427	S Chain S, Crystal Structure Of Spinach Ribulose-1,5-Bisphosphate CarboxylaseOXYGENASE (RUBISCO) COMPLEXED WITH CO2, MG2+ AND 2- Carboxyarabinitol-1,5-Bisphosphate	Glyoxylate and dicarboxylate metabolism	carboxylase	ec:4.1.1.39	map00630
Unitranscript 8435	Ribulose bisphosphate carboxylase small chain, chloroplast precursor, putative [Ricinus communis]	Carbon fixation in photosynthetic organisms	carboxylase	ec:4.1.1.39	map00710
Unitranscript 8435	Ribulose bisphosphate carboxylase small chain, chloroplast precursor, putative [Ricinus communis]	Glyoxylate and dicarboxylate metabolism	carboxylase	ec:4.1.1.39	map00630
Unitranscript 8436	Ribulose bisphosphate carboxylase small chain, chloroplast precursor, putative [Ricinus communis]	Carbon fixation in photosynthetic organisms	carboxylase	ec:4.1.1.39	map00710
Unitranscript 8436	Ribulose bisphosphate carboxylase small chain, chloroplast precursor, putative [Ricinus communis]	Glyoxylate and dicarboxylate metabolism	carboxylase	ec:4.1.1.39	map00630
Unitranscript 8437	Ribulose bisphosphate carboxylase small chain, chloroplast precursor, putative [Ricinus communis]	Carbon fixation in photosynthetic organisms	carboxylase	ec:4.1.1.39	map00710
Unitranscript 8437	Ribulose bisphosphate carboxylase small chain, chloroplast precursor, putative [Ricinus communis]	Glyoxylate and dicarboxylate metabolism	carboxylase	ec:4.1.1.39	map00630
Unitranscript 8438	Ribulose bisphosphate carboxylase small chain, chloroplast precursor, putative [Ricinus communis]	Carbon fixation in photosynthetic organisms	carboxylase	ec:4.1.1.39	map00710
Unitranscript 8438	Ribulose bisphosphate carboxylase small chain, chloroplast precursor, putative [Ricinus communis]	Glyoxylate and dicarboxylate metabolism	carboxylase	ec:4.1.1.39	map00630
Unitranscript 8439	Ribulose bisphosphate carboxylase small chain, chloroplast precursor, putative [Ricinus communis]	Carbon fixation in photosynthetic organisms	carboxylase	ec:4.1.1.39	map00710
Unitranscript 8439	Ribulose bisphosphate carboxylase small chain, chloroplast precursor, putative [Ricinus communis]	Glyoxylate and dicarboxylate metabolism	carboxylase	ec:4.1.1.39	map00630
Unitranscript 8444	Ribulose bisphosphate carboxylase small chain, chloroplast precursor, putative [Ricinus communis]	Carbon fixation in photosynthetic organisms	carboxylase	ec:4.1.1.39	map00710
Unitranscript 8444	Ribulose bisphosphate carboxylase small chain, chloroplast precursor, putative [Ricinus communis]	Glyoxylate and dicarboxylate metabolism	carboxylase	ec:4.1.1.39	map00630
Unitranscript 8446	Ribulose bisphosphate carboxylase small chain, chloroplast precursor, putative [Ricinus communis]	Carbon fixation in photosynthetic organisms	carboxylase	ec:4.1.1.39	map00710
Unitranscript 8446	Ribulose bisphosphate carboxylase small chain, chloroplast precursor, putative [Ricinus communis]	Glyoxylate and dicarboxylate metabolism	carboxylase	ec:4.1.1.39	map00630
Unitranscript 8447	Ribulose bisphosphate carboxylase small chain, chloroplast precursor, putative [Ricinus communis]	Carbon fixation in photosynthetic organisms	carboxylase	ec:4.1.1.39	map00710
Unitranscript 8447	Ribulose bisphosphate carboxylase small chain, chloroplast precursor, putative [Ricinus communis]	Glyoxylate and dicarboxylate metabolism	carboxylase	ec:4.1.1.39	map00630
Unitranscript 8449	Ribulose bisphosphate carboxylase small chain [Medicago truncatula]	Carbon fixation in photosynthetic organisms	carboxylase	ec:4.1.1.39	map00710
Unitranscript 8449	Ribulose bisphosphate carboxylase small chain [Medicago truncatula]	Glyoxylate and dicarboxylate metabolism	carboxylase	ec:4.1.1.39	map00630
Unitranscript 8548	glucose-methanol-choline (gmc) oxidoreductase, putative [Ricinus communis]	Cyanoamino acid metabolism	lyase	ec:4.1.2.10	map00460
Unitranscript 8548	glucose-methanol-choline (gmc) oxidoreductase, putative [Ricinus communis]	Glycine, serine and threonine metabolism	dehydrogenase	ec:1.1.99.1	map00260
Unitranscript 8552	glucose-methanol-choline (gmc) oxidoreductase, putative [Ricinus communis]	Cyanoamino acid metabolism	lyase	ec:4.1.2.10	map00460
Unitranscript 8552	glucose-methanol-choline (gmc) oxidoreductase, putative [Ricinus communis]	Glycine, serine and threonine metabolism	dehydrogenase	ec:1.1.99.1	map00260
Unitranscript 8570	glucose-methanol-choline (gmc) oxidoreductase, putative [Ricinus communis]	Cyanoamino acid metabolism	lyase	ec:4.1.2.10	map00460
Unitranscript 8570	glucose-methanol-choline (gmc) oxidoreductase, putative [Ricinus communis]	Glycine, serine and threonine metabolism	dehydrogenase	ec:1.1.99.1	map00260
Unitranscript 8791	UDP-glucosyltransferase, putative [Ricinus communis]	Anthocyanin biosynthesis	3-O-glucosyltransferase	ec:2.4.1.115	map00942
Unitranscript 8792	UDP-glucosyltransferase, putative [Ricinus communis]	Anthocyanin biosynthesis	3-O-glucosyltransferase	ec:2.4.1.115	map00942
Unitranscript 8982	UDP-glucosyltransferase, putative [Ricinus communis]	Anthocyanin biosynthesis	3-O-glucosyltransferase	ec:2.4.1.115	map00942
Unitranscript 8988	glutathione peroxidase, putative [Ricinus communis]	Phenylalanine metabolism	lactoperoxidase	ec:1.11.1.7	map00360
Unitranscript 8988	glutathione peroxidase, putative [Ricinus communis]	Phenylpropanoid biosynthesis	lactoperoxidase	ec:1.11.1.7	map00940
Unitranscript 9053	carbonic anhydrase, putative [Ricinus communis]	Nitrogen metabolism	dehydratase	ec:4.2.1.1	map00910
Unitranscript 9120	transferase, putative [Ricinus communis]	Diterpenoid biosynthesis	III 10-O-acetyltransferase	ec:2.3.1.167	map00904
Unitranscript 9268	Chorismate mutase, chloroplast precursor, putative [Ricinus communis]	Phenylalanine, tyrosine and tryptophan biosynthesis	mutase	ec:5.4.99.5	map00400
Unitranscript 9269	Chorismate mutase, chloroplast precursor, putative [Ricinus communis]	Phenylalanine, tyrosine and tryptophan biosynthesis	mutase	ec:5.4.99.5	map00400
Unitranscript 9270	Chorismate mutase, chloroplast precursor, putative [Ricinus communis]	Phenylalanine, tyrosine and tryptophan biosynthesis	mutase	ec:5.4.99.5	map00400
Unitranscript 9271	Chorismate mutase, chloroplast precursor, putative [Ricinus communis]	Phenylalanine, tyrosine and tryptophan biosynthesis	mutase	ec:5.4.99.5	map00400
Unitranscript 9272	Chorismate mutase, chloroplast precursor, putative [Ricinus communis]	Phenylalanine, tyrosine and tryptophan biosynthesis	mutase	ec:5.4.99.5	map00400
Unitranscript 9324	glutathione peroxidase, putative [Ricinus communis]	Arachidonic acid metabolism	peroxidase	ec:1.11.1.9	map00590
Unitranscript 9324	glutathione peroxidase, putative [Ricinus communis]	Glutathione metabolism	peroxidase	ec:1.11.1.9	map00480
Unitranscript 9334	glutathione peroxidase, putative [Ricinus communis]	Arachidonic acid metabolism	peroxidase	ec:1.11.1.9	map00590
Unitranscript 9334	glutathione peroxidase, putative [Ricinus communis]	Glutathione metabolism	peroxidase	ec:1.11.1.9	map00480
Unitranscript 9343	glutathione peroxidase, putative [Ricinus communis]	Arachidonic acid metabolism	peroxidase	ec:1.11.1.9	map00590
Unitranscript 9343	glutathione peroxidase, putative [Ricinus communis]	Glutathione metabolism	peroxidase	ec:1.11.1.9	map00480
Unitranscript 9345	glutathione peroxidase, putative [Ricinus communis]	Arachidonic acid metabolism	peroxidase	ec:1.11.1.9	map00590
Unitranscript 9345	glutathione peroxidase, putative [Ricinus communis]	Glutathione metabolism	peroxidase	ec:1.11.1.9	map00480
Unitranscript 9348	glutathione peroxidase, putative [Ricinus communis]	Arachidonic acid metabolism	peroxidase	ec:1.11.1.9	map00590
Unitranscript 9348	glutathione peroxidase, putative [Ricinus communis]	Glutathione metabolism	peroxidase	ec:1.11.1.9	map00480
Unitranscript 9351	glutathione peroxidase, putative [Ricinus communis]	Arachidonic acid metabolism	peroxidase	ec:1.11.1.9	map00590
Unitranscript 9351	glutathione peroxidase, putative [Ricinus communis]	Glutathione metabolism	peroxidase	ec:1.11.1.9	map00480
Unitranscript 9352	glutathione peroxidase, putative [Ricinus communis]	Arachidonic acid metabolism	peroxidase	ec:1.11.1.9	map00590
Unitranscript 9352	glutathione peroxidase, putative [Ricinus communis]	Glutathione metabolism	peroxidase	ec:1.11.1.9	map00480
Unitranscript 9354	glutathione peroxidase, putative [Ricinus communis]	Arachidonic acid metabolism	peroxidase	ec:1.11.1.9	map00590
Unitranscript 9354	glutathione peroxidase, putative [Ricinus communis]	Glutathione metabolism	peroxidase	ec:1.11.1.9	map00480
Unitranscript 9358	glutathione peroxidase, putative [Ricinus communis]	Arachidonic acid metabolism	peroxidase	ec:1.11.1.9	map00590
Unitranscript 9358	glutathione peroxidase, putative [Ricinus communis]	Glutathione metabolism	peroxidase	ec:1.11.1.9	map00480
Unitranscript 9360	glutathione peroxidase, putative [Ricinus communis]	Arachidonic acid metabolism	peroxidase	ec:1.11.1.9	map00590
Unitranscript 9360	glutathione peroxidase, putative [Ricinus communis]	Glutathione metabolism	peroxidase	ec:1.11.1.9	map00480
Unitranscript 9361	glutathione peroxidase, putative [Ricinus communis]	Arachidonic acid metabolism	peroxidase	ec:1.11.1.9	map00590
Unitranscript 9361	glutathione peroxidase, putative [Ricinus communis]	Glutathione metabolism	peroxidase	ec:1.11.1.9	map00480
Unitranscript 9366	glutathione peroxidase, putative [Ricinus communis]	Arachidonic acid metabolism	peroxidase	ec:1.11.1.9	map00590
Unitranscript 9366	glutathione peroxidase, putative [Ricinus communis]	Glutathione metabolism	peroxidase	ec:1.11.1.9	map00480
Unitranscript 9368	glutathione peroxidase, putative [Ricinus communis]	Arachidonic acid metabolism	peroxidase	ec:1.11.1.9	map00590
Unitranscript 9368	glutathione peroxidase, putative [Ricinus communis]	Glutathione metabolism	peroxidase	ec:1.11.1.9	map00480
Unitranscript 9373	glutathione peroxidase, putative [Ricinus communis]	Arachidonic acid metabolism	peroxidase	ec:1.11.1.9	map00590
Unitranscript 9373	glutathione peroxidase, putative [Ricinus communis]	Glutathione metabolism	peroxidase	ec:1.11.1.9	map00480
Unitranscript 9515	1,3-beta-glucan synthase, putative [Ricinus communis]	Starch and sucrose metabolism	synthase	ec:2.4.1.34	map00500
Unitranscript 9517	1,3-beta-glucan synthase, putative [Ricinus communis]	Starch and sucrose metabolism	synthase	ec:2.4.1.34	map00500
Unitranscript 9528	s-adenosylmethionine synthetase, putative [Ricinus communis]	Cysteine and methionine metabolism	adenosyltransferase	ec:2.5.1.6	map00270
Unitranscript 9530	s-adenosylmethionine synthetase, putative [Ricinus communis]	Cysteine and methionine metabolism	adenosyltransferase	ec:2.5.1.6	map00270
Unitranscript 9538	s-adenosylmethionine synthetase, putative [Ricinus communis]	Cysteine and methionine metabolism	adenosyltransferase	ec:2.5.1.6	map00270
Unitranscript 9540	s-adenosylmethionine synthetase, putative [Ricinus communis]	Cysteine and methionine metabolism	adenosyltransferase	ec:2.5.1.6	map00270
Unitranscript 9542	s-adenosylmethionine synthetase, putative [Ricinus communis]	Cysteine and methionine metabolism	adenosyltransferase	ec:2.5.1.6	map00270
Unitranscript 9605	predicted protein [Populus trichocarpa]	Carbon fixation pathways in prokaryotes	C-acetyltransferase	ec:2.3.1.9	map00720
Unitranscript 9605	predicted protein [Populus trichocarpa]	Pyruvate metabolism	C-acetyltransferase	ec:2.3.1.9	map00620
Unitranscript 9605	predicted protein [Populus trichocarpa]	Tryptophan metabolism	C-acetyltransferase	ec:2.3.1.9	map00380
Unitranscript 9605	predicted protein [Populus trichocarpa]	Valine, leucine and isoleucine degradation	C-acetyltransferase	ec:2.3.1.9	map00280
Unitranscript 9605	predicted protein [Populus trichocarpa]	Terpenoid backbone biosynthesis	C-acetyltransferase	ec:2.3.1.9	map00900
Unitranscript 9605	predicted protein [Populus trichocarpa]	Lysine degradation	C-acetyltransferase	ec:2.3.1.9	map00310
Unitranscript 9605	predicted protein [Populus trichocarpa]	Synthesis and degradation of ketone bodies	C-acetyltransferase	ec:2.3.1.9	map00072
Unitranscript 9605	predicted protein [Populus trichocarpa]	Fatty acid degradation	C-acetyltransferase	ec:2.3.1.9	map00071
Unitranscript 9605	predicted protein [Populus trichocarpa]	Benzoate degradation	C-acetyltransferase	ec:2.3.1.9	map00362
Unitranscript 9605	predicted protein [Populus trichocarpa]	Butanoate metabolism	C-acetyltransferase	ec:2.3.1.9	map00650
Unitranscript 9605	predicted protein [Populus trichocarpa]	Propanoate metabolism	C-acetyltransferase	ec:2.3.1.9	map00640
Unitranscript 9605	predicted protein [Populus trichocarpa]	Glyoxylate and dicarboxylate metabolism	C-acetyltransferase	ec:2.3.1.9	map00630
Unitranscript 9606	predicted protein [Populus trichocarpa]	Carbon fixation pathways in prokaryotes	C-acetyltransferase	ec:2.3.1.9	map00720
Unitranscript 9606	predicted protein [Populus trichocarpa]	Pyruvate metabolism	C-acetyltransferase	ec:2.3.1.9	map00620
Unitranscript 9606	predicted protein [Populus trichocarpa]	Tryptophan metabolism	C-acetyltransferase	ec:2.3.1.9	map00380
Unitranscript 9606	predicted protein [Populus trichocarpa]	Valine, leucine and isoleucine degradation	C-acetyltransferase	ec:2.3.1.9	map00280
Unitranscript 9606	predicted protein [Populus trichocarpa]	Terpenoid backbone biosynthesis	C-acetyltransferase	ec:2.3.1.9	map00900
Unitranscript 9606	predicted protein [Populus trichocarpa]	Lysine degradation	C-acetyltransferase	ec:2.3.1.9	map00310
Unitranscript 9606	predicted protein [Populus trichocarpa]	Synthesis and degradation of ketone bodies	C-acetyltransferase	ec:2.3.1.9	map00072
Unitranscript 9606	predicted protein [Populus trichocarpa]	Fatty acid degradation	C-acetyltransferase	ec:2.3.1.9	map00071
Unitranscript 9606	predicted protein [Populus trichocarpa]	Benzoate degradation	C-acetyltransferase	ec:2.3.1.9	map00362
Unitranscript 9606	predicted protein [Populus trichocarpa]	Butanoate metabolism	C-acetyltransferase	ec:2.3.1.9	map00650
Unitranscript 9606	predicted protein [Populus trichocarpa]	Propanoate metabolism	C-acetyltransferase	ec:2.3.1.9	map00640
Unitranscript 9606	predicted protein [Populus trichocarpa]	Glyoxylate and dicarboxylate metabolism	C-acetyltransferase	ec:2.3.1.9	map00630
Unitranscript 9608	predicted protein [Populus trichocarpa]	Carbon fixation pathways in prokaryotes	C-acetyltransferase	ec:2.3.1.9	map00720
Unitranscript 9608	predicted protein [Populus trichocarpa]	Pyruvate metabolism	C-acetyltransferase	ec:2.3.1.9	map00620
Unitranscript 9608	predicted protein [Populus trichocarpa]	Tryptophan metabolism	C-acetyltransferase	ec:2.3.1.9	map00380
Unitranscript 9608	predicted protein [Populus trichocarpa]	Valine, leucine and isoleucine degradation	C-acetyltransferase	ec:2.3.1.9	map00280
Unitranscript 9608	predicted protein [Populus trichocarpa]	Terpenoid backbone biosynthesis	C-acetyltransferase	ec:2.3.1.9	map00900
Unitranscript 9608	predicted protein [Populus trichocarpa]	Lysine degradation	C-acetyltransferase	ec:2.3.1.9	map00310
Unitranscript 9608	predicted protein [Populus trichocarpa]	Synthesis and degradation of ketone bodies	C-acetyltransferase	ec:2.3.1.9	map00072
Unitranscript 9608	predicted protein [Populus trichocarpa]	Fatty acid degradation	C-acetyltransferase	ec:2.3.1.9	map00071
Unitranscript 9608	predicted protein [Populus trichocarpa]	Benzoate degradation	C-acetyltransferase	ec:2.3.1.9	map00362
Unitranscript 9608	predicted protein [Populus trichocarpa]	Butanoate metabolism	C-acetyltransferase	ec:2.3.1.9	map00650
Unitranscript 9608	predicted protein [Populus trichocarpa]	Propanoate metabolism	C-acetyltransferase	ec:2.3.1.9	map00640
Unitranscript 9608	predicted protein [Populus trichocarpa]	Glyoxylate and dicarboxylate metabolism	C-acetyltransferase	ec:2.3.1.9	map00630
Unitranscript 9609	predicted protein [Populus trichocarpa]	Carbon fixation pathways in prokaryotes	C-acetyltransferase	ec:2.3.1.9	map00720
Unitranscript 9609	predicted protein [Populus trichocarpa]	Pyruvate metabolism	C-acetyltransferase	ec:2.3.1.9	map00620
Unitranscript 9609	predicted protein [Populus trichocarpa]	Tryptophan metabolism	C-acetyltransferase	ec:2.3.1.9	map00380
Unitranscript 9609	predicted protein [Populus trichocarpa]	Valine, leucine and isoleucine degradation	C-acetyltransferase	ec:2.3.1.9	map00280
Unitranscript 9609	predicted protein [Populus trichocarpa]	Terpenoid backbone biosynthesis	C-acetyltransferase	ec:2.3.1.9	map00900
Unitranscript 9609	predicted protein [Populus trichocarpa]	Lysine degradation	C-acetyltransferase	ec:2.3.1.9	map00310
Unitranscript 9609	predicted protein [Populus trichocarpa]	Synthesis and degradation of ketone bodies	C-acetyltransferase	ec:2.3.1.9	map00072
Unitranscript 9609	predicted protein [Populus trichocarpa]	Fatty acid degradation	C-acetyltransferase	ec:2.3.1.9	map00071
Unitranscript 9609	predicted protein [Populus trichocarpa]	Benzoate degradation	C-acetyltransferase	ec:2.3.1.9	map00362
Unitranscript 9609	predicted protein [Populus trichocarpa]	Butanoate metabolism	C-acetyltransferase	ec:2.3.1.9	map00650
Unitranscript 9609	predicted protein [Populus trichocarpa]	Propanoate metabolism	C-acetyltransferase	ec:2.3.1.9	map00640
Unitranscript 9609	predicted protein [Populus trichocarpa]	Glyoxylate and dicarboxylate metabolism	C-acetyltransferase	ec:2.3.1.9	map00630
Unitranscript 9610	predicted protein [Populus trichocarpa]	Carbon fixation pathways in prokaryotes	C-acetyltransferase	ec:2.3.1.9	map00720
Unitranscript 9610	predicted protein [Populus trichocarpa]	Pyruvate metabolism	C-acetyltransferase	ec:2.3.1.9	map00620
Unitranscript 9610	predicted protein [Populus trichocarpa]	Tryptophan metabolism	C-acetyltransferase	ec:2.3.1.9	map00380
Unitranscript 9610	predicted protein [Populus trichocarpa]	Valine, leucine and isoleucine degradation	C-acetyltransferase	ec:2.3.1.9	map00280
Unitranscript 9610	predicted protein [Populus trichocarpa]	Terpenoid backbone biosynthesis	C-acetyltransferase	ec:2.3.1.9	map00900
Unitranscript 9610	predicted protein [Populus trichocarpa]	Lysine degradation	C-acetyltransferase	ec:2.3.1.9	map00310
Unitranscript 9610	predicted protein [Populus trichocarpa]	Synthesis and degradation of ketone bodies	C-acetyltransferase	ec:2.3.1.9	map00072
Unitranscript 9610	predicted protein [Populus trichocarpa]	Fatty acid degradation	C-acetyltransferase	ec:2.3.1.9	map00071
Unitranscript 9610	predicted protein [Populus trichocarpa]	Benzoate degradation	C-acetyltransferase	ec:2.3.1.9	map00362
Unitranscript 9610	predicted protein [Populus trichocarpa]	Butanoate metabolism	C-acetyltransferase	ec:2.3.1.9	map00650
Unitranscript 9610	predicted protein [Populus trichocarpa]	Propanoate metabolism	C-acetyltransferase	ec:2.3.1.9	map00640
Unitranscript 9610	predicted protein [Populus trichocarpa]	Glyoxylate and dicarboxylate metabolism	C-acetyltransferase	ec:2.3.1.9	map00630
Unitranscript 9611	predicted protein [Populus trichocarpa]	Carbon fixation pathways in prokaryotes	C-acetyltransferase	ec:2.3.1.9	map00720
Unitranscript 9611	predicted protein [Populus trichocarpa]	Pyruvate metabolism	C-acetyltransferase	ec:2.3.1.9	map00620
Unitranscript 9611	predicted protein [Populus trichocarpa]	Tryptophan metabolism	C-acetyltransferase	ec:2.3.1.9	map00380
Unitranscript 9611	predicted protein [Populus trichocarpa]	Valine, leucine and isoleucine degradation	C-acetyltransferase	ec:2.3.1.9	map00280
Unitranscript 9611	predicted protein [Populus trichocarpa]	Terpenoid backbone biosynthesis	C-acetyltransferase	ec:2.3.1.9	map00900
Unitranscript 9611	predicted protein [Populus trichocarpa]	Lysine degradation	C-acetyltransferase	ec:2.3.1.9	map00310
Unitranscript 9611	predicted protein [Populus trichocarpa]	Synthesis and degradation of ketone bodies	C-acetyltransferase	ec:2.3.1.9	map00072
Unitranscript 9611	predicted protein [Populus trichocarpa]	Fatty acid degradation	C-acetyltransferase	ec:2.3.1.9	map00071
Unitranscript 9611	predicted protein [Populus trichocarpa]	Benzoate degradation	C-acetyltransferase	ec:2.3.1.9	map00362
Unitranscript 9611	predicted protein [Populus trichocarpa]	Butanoate metabolism	C-acetyltransferase	ec:2.3.1.9	map00650
Unitranscript 9611	predicted protein [Populus trichocarpa]	Propanoate metabolism	C-acetyltransferase	ec:2.3.1.9	map00640
Unitranscript 9611	predicted protein [Populus trichocarpa]	Glyoxylate and dicarboxylate metabolism	C-acetyltransferase	ec:2.3.1.9	map00630
Unitranscript 9612	predicted protein [Populus trichocarpa]	Carbon fixation pathways in prokaryotes	C-acetyltransferase	ec:2.3.1.9	map00720
Unitranscript 9612	predicted protein [Populus trichocarpa]	Pyruvate metabolism	C-acetyltransferase	ec:2.3.1.9	map00620
Unitranscript 9612	predicted protein [Populus trichocarpa]	Tryptophan metabolism	C-acetyltransferase	ec:2.3.1.9	map00380
Unitranscript 9612	predicted protein [Populus trichocarpa]	Valine, leucine and isoleucine degradation	C-acetyltransferase	ec:2.3.1.9	map00280
Unitranscript 9612	predicted protein [Populus trichocarpa]	Terpenoid backbone biosynthesis	C-acetyltransferase	ec:2.3.1.9	map00900
Unitranscript 9612	predicted protein [Populus trichocarpa]	Lysine degradation	C-acetyltransferase	ec:2.3.1.9	map00310
Unitranscript 9612	predicted protein [Populus trichocarpa]	Synthesis and degradation of ketone bodies	C-acetyltransferase	ec:2.3.1.9	map00072
Unitranscript 9612	predicted protein [Populus trichocarpa]	Fatty acid degradation	C-acetyltransferase	ec:2.3.1.9	map00071
Unitranscript 9612	predicted protein [Populus trichocarpa]	Benzoate degradation	C-acetyltransferase	ec:2.3.1.9	map00362
Unitranscript 9612	predicted protein [Populus trichocarpa]	Butanoate metabolism	C-acetyltransferase	ec:2.3.1.9	map00650
Unitranscript 9612	predicted protein [Populus trichocarpa]	Propanoate metabolism	C-acetyltransferase	ec:2.3.1.9	map00640
Unitranscript 9612	predicted protein [Populus trichocarpa]	Glyoxylate and dicarboxylate metabolism	C-acetyltransferase	ec:2.3.1.9	map00630
Unitranscript 9614	predicted protein [Populus trichocarpa]	Carbon fixation pathways in prokaryotes	C-acetyltransferase	ec:2.3.1.9	map00720
Unitranscript 9614	predicted protein [Populus trichocarpa]	Pyruvate metabolism	C-acetyltransferase	ec:2.3.1.9	map00620
Unitranscript 9614	predicted protein [Populus trichocarpa]	Tryptophan metabolism	C-acetyltransferase	ec:2.3.1.9	map00380
Unitranscript 9614	predicted protein [Populus trichocarpa]	Valine, leucine and isoleucine degradation	C-acetyltransferase	ec:2.3.1.9	map00280
Unitranscript 9614	predicted protein [Populus trichocarpa]	Terpenoid backbone biosynthesis	C-acetyltransferase	ec:2.3.1.9	map00900
Unitranscript 9614	predicted protein [Populus trichocarpa]	Lysine degradation	C-acetyltransferase	ec:2.3.1.9	map00310
Unitranscript 9614	predicted protein [Populus trichocarpa]	Synthesis and degradation of ketone bodies	C-acetyltransferase	ec:2.3.1.9	map00072
Unitranscript 9614	predicted protein [Populus trichocarpa]	Fatty acid degradation	C-acetyltransferase	ec:2.3.1.9	map00071
Unitranscript 9614	predicted protein [Populus trichocarpa]	Benzoate degradation	C-acetyltransferase	ec:2.3.1.9	map00362
Unitranscript 9614	predicted protein [Populus trichocarpa]	Butanoate metabolism	C-acetyltransferase	ec:2.3.1.9	map00650
Unitranscript 9614	predicted protein [Populus trichocarpa]	Propanoate metabolism	C-acetyltransferase	ec:2.3.1.9	map00640
Unitranscript 9614	predicted protein [Populus trichocarpa]	Glyoxylate and dicarboxylate metabolism	C-acetyltransferase	ec:2.3.1.9	map00630
Unitranscript 9615	predicted protein [Populus trichocarpa]	Carbon fixation pathways in prokaryotes	C-acetyltransferase	ec:2.3.1.9	map00720
Unitranscript 9615	predicted protein [Populus trichocarpa]	Pyruvate metabolism	C-acetyltransferase	ec:2.3.1.9	map00620
Unitranscript 9615	predicted protein [Populus trichocarpa]	Tryptophan metabolism	C-acetyltransferase	ec:2.3.1.9	map00380
Unitranscript 9615	predicted protein [Populus trichocarpa]	Valine, leucine and isoleucine degradation	C-acetyltransferase	ec:2.3.1.9	map00280
Unitranscript 9615	predicted protein [Populus trichocarpa]	Terpenoid backbone biosynthesis	C-acetyltransferase	ec:2.3.1.9	map00900
Unitranscript 9615	predicted protein [Populus trichocarpa]	Lysine degradation	C-acetyltransferase	ec:2.3.1.9	map00310
Unitranscript 9615	predicted protein [Populus trichocarpa]	Synthesis and degradation of ketone bodies	C-acetyltransferase	ec:2.3.1.9	map00072
Unitranscript 9615	predicted protein [Populus trichocarpa]	Fatty acid degradation	C-acetyltransferase	ec:2.3.1.9	map00071
Unitranscript 9615	predicted protein [Populus trichocarpa]	Benzoate degradation	C-acetyltransferase	ec:2.3.1.9	map00362
Unitranscript 9615	predicted protein [Populus trichocarpa]	Butanoate metabolism	C-acetyltransferase	ec:2.3.1.9	map00650
Unitranscript 9615	predicted protein [Populus trichocarpa]	Propanoate metabolism	C-acetyltransferase	ec:2.3.1.9	map00640
Unitranscript 9615	predicted protein [Populus trichocarpa]	Glyoxylate and dicarboxylate metabolism	C-acetyltransferase	ec:2.3.1.9	map00630
Unitranscript 9616	predicted protein [Populus trichocarpa]	Carbon fixation pathways in prokaryotes	C-acetyltransferase	ec:2.3.1.9	map00720
Unitranscript 9616	predicted protein [Populus trichocarpa]	Pyruvate metabolism	C-acetyltransferase	ec:2.3.1.9	map00620
Unitranscript 9616	predicted protein [Populus trichocarpa]	Tryptophan metabolism	C-acetyltransferase	ec:2.3.1.9	map00380
Unitranscript 9616	predicted protein [Populus trichocarpa]	Valine, leucine and isoleucine degradation	C-acetyltransferase	ec:2.3.1.9	map00280
Unitranscript 9616	predicted protein [Populus trichocarpa]	Terpenoid backbone biosynthesis	C-acetyltransferase	ec:2.3.1.9	map00900
Unitranscript 9616	predicted protein [Populus trichocarpa]	Lysine degradation	C-acetyltransferase	ec:2.3.1.9	map00310
Unitranscript 9616	predicted protein [Populus trichocarpa]	Synthesis and degradation of ketone bodies	C-acetyltransferase	ec:2.3.1.9	map00072
Unitranscript 9616	predicted protein [Populus trichocarpa]	Fatty acid degradation	C-acetyltransferase	ec:2.3.1.9	map00071
Unitranscript 9616	predicted protein [Populus trichocarpa]	Benzoate degradation	C-acetyltransferase	ec:2.3.1.9	map00362
Unitranscript 9616	predicted protein [Populus trichocarpa]	Butanoate metabolism	C-acetyltransferase	ec:2.3.1.9	map00650
Unitranscript 9616	predicted protein [Populus trichocarpa]	Propanoate metabolism	C-acetyltransferase	ec:2.3.1.9	map00640
Unitranscript 9616	predicted protein [Populus trichocarpa]	Glyoxylate and dicarboxylate metabolism	C-acetyltransferase	ec:2.3.1.9	map00630
Unitranscript 9617	predicted protein [Populus trichocarpa]	Carbon fixation pathways in prokaryotes	C-acetyltransferase	ec:2.3.1.9	map00720
Unitranscript 9617	predicted protein [Populus trichocarpa]	Pyruvate metabolism	C-acetyltransferase	ec:2.3.1.9	map00620
Unitranscript 9617	predicted protein [Populus trichocarpa]	Tryptophan metabolism	C-acetyltransferase	ec:2.3.1.9	map00380
Unitranscript 9617	predicted protein [Populus trichocarpa]	Valine, leucine and isoleucine degradation	C-acetyltransferase	ec:2.3.1.9	map00280
Unitranscript 9617	predicted protein [Populus trichocarpa]	Terpenoid backbone biosynthesis	C-acetyltransferase	ec:2.3.1.9	map00900
Unitranscript 9617	predicted protein [Populus trichocarpa]	Lysine degradation	C-acetyltransferase	ec:2.3.1.9	map00310
Unitranscript 9617	predicted protein [Populus trichocarpa]	Synthesis and degradation of ketone bodies	C-acetyltransferase	ec:2.3.1.9	map00072
Unitranscript 9617	predicted protein [Populus trichocarpa]	Fatty acid degradation	C-acetyltransferase	ec:2.3.1.9	map00071
Unitranscript 9617	predicted protein [Populus trichocarpa]	Benzoate degradation	C-acetyltransferase	ec:2.3.1.9	map00362
Unitranscript 9617	predicted protein [Populus trichocarpa]	Butanoate metabolism	C-acetyltransferase	ec:2.3.1.9	map00650
Unitranscript 9617	predicted protein [Populus trichocarpa]	Propanoate metabolism	C-acetyltransferase	ec:2.3.1.9	map00640
Unitranscript 9617	predicted protein [Populus trichocarpa]	Glyoxylate and dicarboxylate metabolism	C-acetyltransferase	ec:2.3.1.9	map00630
Unitranscript 9618	predicted protein [Populus trichocarpa]	Carbon fixation pathways in prokaryotes	C-acetyltransferase	ec:2.3.1.9	map00720
Unitranscript 9618	predicted protein [Populus trichocarpa]	Pyruvate metabolism	C-acetyltransferase	ec:2.3.1.9	map00620
Unitranscript 9618	predicted protein [Populus trichocarpa]	Tryptophan metabolism	C-acetyltransferase	ec:2.3.1.9	map00380
Unitranscript 9618	predicted protein [Populus trichocarpa]	Valine, leucine and isoleucine degradation	C-acetyltransferase	ec:2.3.1.9	map00280
Unitranscript 9618	predicted protein [Populus trichocarpa]	Terpenoid backbone biosynthesis	C-acetyltransferase	ec:2.3.1.9	map00900
Unitranscript 9618	predicted protein [Populus trichocarpa]	Lysine degradation	C-acetyltransferase	ec:2.3.1.9	map00310
Unitranscript 9618	predicted protein [Populus trichocarpa]	Synthesis and degradation of ketone bodies	C-acetyltransferase	ec:2.3.1.9	map00072
Unitranscript 9618	predicted protein [Populus trichocarpa]	Fatty acid degradation	C-acetyltransferase	ec:2.3.1.9	map00071
Unitranscript 9618	predicted protein [Populus trichocarpa]	Benzoate degradation	C-acetyltransferase	ec:2.3.1.9	map00362
Unitranscript 9618	predicted protein [Populus trichocarpa]	Butanoate metabolism	C-acetyltransferase	ec:2.3.1.9	map00650
Unitranscript 9618	predicted protein [Populus trichocarpa]	Propanoate metabolism	C-acetyltransferase	ec:2.3.1.9	map00640
Unitranscript 9618	predicted protein [Populus trichocarpa]	Glyoxylate and dicarboxylate metabolism	C-acetyltransferase	ec:2.3.1.9	map00630
Unitranscript 9619	predicted protein [Populus trichocarpa]	Carbon fixation pathways in prokaryotes	C-acetyltransferase	ec:2.3.1.9	map00720
Unitranscript 9619	predicted protein [Populus trichocarpa]	Pyruvate metabolism	C-acetyltransferase	ec:2.3.1.9	map00620
Unitranscript 9619	predicted protein [Populus trichocarpa]	Tryptophan metabolism	C-acetyltransferase	ec:2.3.1.9	map00380
Unitranscript 9619	predicted protein [Populus trichocarpa]	Valine, leucine and isoleucine degradation	C-acetyltransferase	ec:2.3.1.9	map00280
Unitranscript 9619	predicted protein [Populus trichocarpa]	Terpenoid backbone biosynthesis	C-acetyltransferase	ec:2.3.1.9	map00900
Unitranscript 9619	predicted protein [Populus trichocarpa]	Lysine degradation	C-acetyltransferase	ec:2.3.1.9	map00310
Unitranscript 9619	predicted protein [Populus trichocarpa]	Synthesis and degradation of ketone bodies	C-acetyltransferase	ec:2.3.1.9	map00072
Unitranscript 9619	predicted protein [Populus trichocarpa]	Fatty acid degradation	C-acetyltransferase	ec:2.3.1.9	map00071
Unitranscript 9619	predicted protein [Populus trichocarpa]	Benzoate degradation	C-acetyltransferase	ec:2.3.1.9	map00362
Unitranscript 9619	predicted protein [Populus trichocarpa]	Butanoate metabolism	C-acetyltransferase	ec:2.3.1.9	map00650
Unitranscript 9619	predicted protein [Populus trichocarpa]	Propanoate metabolism	C-acetyltransferase	ec:2.3.1.9	map00640
Unitranscript 9619	predicted protein [Populus trichocarpa]	Glyoxylate and dicarboxylate metabolism	C-acetyltransferase	ec:2.3.1.9	map00630
Unitranscript 9620	predicted protein [Populus trichocarpa]	Carbon fixation pathways in prokaryotes	C-acetyltransferase	ec:2.3.1.9	map00720
Unitranscript 9620	predicted protein [Populus trichocarpa]	Pyruvate metabolism	C-acetyltransferase	ec:2.3.1.9	map00620
Unitranscript 9620	predicted protein [Populus trichocarpa]	Tryptophan metabolism	C-acetyltransferase	ec:2.3.1.9	map00380
Unitranscript 9620	predicted protein [Populus trichocarpa]	Valine, leucine and isoleucine degradation	C-acetyltransferase	ec:2.3.1.9	map00280
Unitranscript 9620	predicted protein [Populus trichocarpa]	Terpenoid backbone biosynthesis	C-acetyltransferase	ec:2.3.1.9	map00900
Unitranscript 9620	predicted protein [Populus trichocarpa]	Lysine degradation	C-acetyltransferase	ec:2.3.1.9	map00310
Unitranscript 9620	predicted protein [Populus trichocarpa]	Synthesis and degradation of ketone bodies	C-acetyltransferase	ec:2.3.1.9	map00072
Unitranscript 9620	predicted protein [Populus trichocarpa]	Fatty acid degradation	C-acetyltransferase	ec:2.3.1.9	map00071
Unitranscript 9620	predicted protein [Populus trichocarpa]	Benzoate degradation	C-acetyltransferase	ec:2.3.1.9	map00362
Unitranscript 9620	predicted protein [Populus trichocarpa]	Butanoate metabolism	C-acetyltransferase	ec:2.3.1.9	map00650
Unitranscript 9620	predicted protein [Populus trichocarpa]	Propanoate metabolism	C-acetyltransferase	ec:2.3.1.9	map00640
Unitranscript 9620	predicted protein [Populus trichocarpa]	Glyoxylate and dicarboxylate metabolism	C-acetyltransferase	ec:2.3.1.9	map00630
Unitranscript 9621	predicted protein [Populus trichocarpa]	Carbon fixation pathways in prokaryotes	C-acetyltransferase	ec:2.3.1.9	map00720
Unitranscript 9621	predicted protein [Populus trichocarpa]	Pyruvate metabolism	C-acetyltransferase	ec:2.3.1.9	map00620
Unitranscript 9621	predicted protein [Populus trichocarpa]	Tryptophan metabolism	C-acetyltransferase	ec:2.3.1.9	map00380
Unitranscript 9621	predicted protein [Populus trichocarpa]	Valine, leucine and isoleucine degradation	C-acetyltransferase	ec:2.3.1.9	map00280
Unitranscript 9621	predicted protein [Populus trichocarpa]	Terpenoid backbone biosynthesis	C-acetyltransferase	ec:2.3.1.9	map00900
Unitranscript 9621	predicted protein [Populus trichocarpa]	Lysine degradation	C-acetyltransferase	ec:2.3.1.9	map00310
Unitranscript 9621	predicted protein [Populus trichocarpa]	Synthesis and degradation of ketone bodies	C-acetyltransferase	ec:2.3.1.9	map00072
Unitranscript 9621	predicted protein [Populus trichocarpa]	Fatty acid degradation	C-acetyltransferase	ec:2.3.1.9	map00071
Unitranscript 9621	predicted protein [Populus trichocarpa]	Benzoate degradation	C-acetyltransferase	ec:2.3.1.9	map00362
Unitranscript 9621	predicted protein [Populus trichocarpa]	Butanoate metabolism	C-acetyltransferase	ec:2.3.1.9	map00650
Unitranscript 9621	predicted protein [Populus trichocarpa]	Propanoate metabolism	C-acetyltransferase	ec:2.3.1.9	map00640
Unitranscript 9621	predicted protein [Populus trichocarpa]	Glyoxylate and dicarboxylate metabolism	C-acetyltransferase	ec:2.3.1.9	map00630
Unitranscript 9622	predicted protein [Populus trichocarpa]	Carbon fixation pathways in prokaryotes	C-acetyltransferase	ec:2.3.1.9	map00720
Unitranscript 9622	predicted protein [Populus trichocarpa]	Pyruvate metabolism	C-acetyltransferase	ec:2.3.1.9	map00620
Unitranscript 9622	predicted protein [Populus trichocarpa]	Tryptophan metabolism	C-acetyltransferase	ec:2.3.1.9	map00380
Unitranscript 9622	predicted protein [Populus trichocarpa]	Valine, leucine and isoleucine degradation	C-acetyltransferase	ec:2.3.1.9	map00280
Unitranscript 9622	predicted protein [Populus trichocarpa]	Terpenoid backbone biosynthesis	C-acetyltransferase	ec:2.3.1.9	map00900
Unitranscript 9622	predicted protein [Populus trichocarpa]	Lysine degradation	C-acetyltransferase	ec:2.3.1.9	map00310
Unitranscript 9622	predicted protein [Populus trichocarpa]	Synthesis and degradation of ketone bodies	C-acetyltransferase	ec:2.3.1.9	map00072
Unitranscript 9622	predicted protein [Populus trichocarpa]	Fatty acid degradation	C-acetyltransferase	ec:2.3.1.9	map00071
Unitranscript 9622	predicted protein [Populus trichocarpa]	Benzoate degradation	C-acetyltransferase	ec:2.3.1.9	map00362
Unitranscript 9622	predicted protein [Populus trichocarpa]	Butanoate metabolism	C-acetyltransferase	ec:2.3.1.9	map00650
Unitranscript 9622	predicted protein [Populus trichocarpa]	Propanoate metabolism	C-acetyltransferase	ec:2.3.1.9	map00640
Unitranscript 9622	predicted protein [Populus trichocarpa]	Glyoxylate and dicarboxylate metabolism	C-acetyltransferase	ec:2.3.1.9	map00630
Unitranscript 9623	predicted protein [Populus trichocarpa]	Carbon fixation pathways in prokaryotes	C-acetyltransferase	ec:2.3.1.9	map00720
Unitranscript 9623	predicted protein [Populus trichocarpa]	Pyruvate metabolism	C-acetyltransferase	ec:2.3.1.9	map00620
Unitranscript 9623	predicted protein [Populus trichocarpa]	Tryptophan metabolism	C-acetyltransferase	ec:2.3.1.9	map00380
Unitranscript 9623	predicted protein [Populus trichocarpa]	Valine, leucine and isoleucine degradation	C-acetyltransferase	ec:2.3.1.9	map00280
Unitranscript 9623	predicted protein [Populus trichocarpa]	Terpenoid backbone biosynthesis	C-acetyltransferase	ec:2.3.1.9	map00900
Unitranscript 9623	predicted protein [Populus trichocarpa]	Lysine degradation	C-acetyltransferase	ec:2.3.1.9	map00310
Unitranscript 9623	predicted protein [Populus trichocarpa]	Synthesis and degradation of ketone bodies	C-acetyltransferase	ec:2.3.1.9	map00072
Unitranscript 9623	predicted protein [Populus trichocarpa]	Fatty acid degradation	C-acetyltransferase	ec:2.3.1.9	map00071
Unitranscript 9623	predicted protein [Populus trichocarpa]	Benzoate degradation	C-acetyltransferase	ec:2.3.1.9	map00362
Unitranscript 9623	predicted protein [Populus trichocarpa]	Butanoate metabolism	C-acetyltransferase	ec:2.3.1.9	map00650
Unitranscript 9623	predicted protein [Populus trichocarpa]	Propanoate metabolism	C-acetyltransferase	ec:2.3.1.9	map00640
Unitranscript 9623	predicted protein [Populus trichocarpa]	Glyoxylate and dicarboxylate metabolism	C-acetyltransferase	ec:2.3.1.9	map00630
Unitranscript 9624	predicted protein [Populus trichocarpa]	Carbon fixation pathways in prokaryotes	C-acetyltransferase	ec:2.3.1.9	map00720
Unitranscript 9624	predicted protein [Populus trichocarpa]	Pyruvate metabolism	C-acetyltransferase	ec:2.3.1.9	map00620
Unitranscript 9624	predicted protein [Populus trichocarpa]	Tryptophan metabolism	C-acetyltransferase	ec:2.3.1.9	map00380
Unitranscript 9624	predicted protein [Populus trichocarpa]	Valine, leucine and isoleucine degradation	C-acetyltransferase	ec:2.3.1.9	map00280
Unitranscript 9624	predicted protein [Populus trichocarpa]	Terpenoid backbone biosynthesis	C-acetyltransferase	ec:2.3.1.9	map00900
Unitranscript 9624	predicted protein [Populus trichocarpa]	Lysine degradation	C-acetyltransferase	ec:2.3.1.9	map00310
Unitranscript 9624	predicted protein [Populus trichocarpa]	Synthesis and degradation of ketone bodies	C-acetyltransferase	ec:2.3.1.9	map00072
Unitranscript 9624	predicted protein [Populus trichocarpa]	Fatty acid degradation	C-acetyltransferase	ec:2.3.1.9	map00071
Unitranscript 9624	predicted protein [Populus trichocarpa]	Benzoate degradation	C-acetyltransferase	ec:2.3.1.9	map00362
Unitranscript 9624	predicted protein [Populus trichocarpa]	Butanoate metabolism	C-acetyltransferase	ec:2.3.1.9	map00650
Unitranscript 9624	predicted protein [Populus trichocarpa]	Propanoate metabolism	C-acetyltransferase	ec:2.3.1.9	map00640
Unitranscript 9624	predicted protein [Populus trichocarpa]	Glyoxylate and dicarboxylate metabolism	C-acetyltransferase	ec:2.3.1.9	map00630
Unitranscript 9625	predicted protein [Populus trichocarpa]	Carbon fixation pathways in prokaryotes	C-acetyltransferase	ec:2.3.1.9	map00720
Unitranscript 9625	predicted protein [Populus trichocarpa]	Pyruvate metabolism	C-acetyltransferase	ec:2.3.1.9	map00620
Unitranscript 9625	predicted protein [Populus trichocarpa]	Tryptophan metabolism	C-acetyltransferase	ec:2.3.1.9	map00380
Unitranscript 9625	predicted protein [Populus trichocarpa]	Valine, leucine and isoleucine degradation	C-acetyltransferase	ec:2.3.1.9	map00280
Unitranscript 9625	predicted protein [Populus trichocarpa]	Terpenoid backbone biosynthesis	C-acetyltransferase	ec:2.3.1.9	map00900
Unitranscript 9625	predicted protein [Populus trichocarpa]	Lysine degradation	C-acetyltransferase	ec:2.3.1.9	map00310
Unitranscript 9625	predicted protein [Populus trichocarpa]	Synthesis and degradation of ketone bodies	C-acetyltransferase	ec:2.3.1.9	map00072
Unitranscript 9625	predicted protein [Populus trichocarpa]	Fatty acid degradation	C-acetyltransferase	ec:2.3.1.9	map00071
Unitranscript 9625	predicted protein [Populus trichocarpa]	Benzoate degradation	C-acetyltransferase	ec:2.3.1.9	map00362
Unitranscript 9625	predicted protein [Populus trichocarpa]	Butanoate metabolism	C-acetyltransferase	ec:2.3.1.9	map00650
Unitranscript 9625	predicted protein [Populus trichocarpa]	Propanoate metabolism	C-acetyltransferase	ec:2.3.1.9	map00640
Unitranscript 9625	predicted protein [Populus trichocarpa]	Glyoxylate and dicarboxylate metabolism	C-acetyltransferase	ec:2.3.1.9	map00630
Unitranscript 9626	predicted protein [Populus trichocarpa]	Carbon fixation pathways in prokaryotes	C-acetyltransferase	ec:2.3.1.9	map00720
Unitranscript 9626	predicted protein [Populus trichocarpa]	Pyruvate metabolism	C-acetyltransferase	ec:2.3.1.9	map00620
Unitranscript 9626	predicted protein [Populus trichocarpa]	Tryptophan metabolism	C-acetyltransferase	ec:2.3.1.9	map00380
Unitranscript 9626	predicted protein [Populus trichocarpa]	Valine, leucine and isoleucine degradation	C-acetyltransferase	ec:2.3.1.9	map00280
Unitranscript 9626	predicted protein [Populus trichocarpa]	Terpenoid backbone biosynthesis	C-acetyltransferase	ec:2.3.1.9	map00900
Unitranscript 9626	predicted protein [Populus trichocarpa]	Lysine degradation	C-acetyltransferase	ec:2.3.1.9	map00310
Unitranscript 9626	predicted protein [Populus trichocarpa]	Synthesis and degradation of ketone bodies	C-acetyltransferase	ec:2.3.1.9	map00072
Unitranscript 9626	predicted protein [Populus trichocarpa]	Fatty acid degradation	C-acetyltransferase	ec:2.3.1.9	map00071
Unitranscript 9626	predicted protein [Populus trichocarpa]	Benzoate degradation	C-acetyltransferase	ec:2.3.1.9	map00362
Unitranscript 9626	predicted protein [Populus trichocarpa]	Butanoate metabolism	C-acetyltransferase	ec:2.3.1.9	map00650
Unitranscript 9626	predicted protein [Populus trichocarpa]	Propanoate metabolism	C-acetyltransferase	ec:2.3.1.9	map00640
Unitranscript 9626	predicted protein [Populus trichocarpa]	Glyoxylate and dicarboxylate metabolism	C-acetyltransferase	ec:2.3.1.9	map00630
Unitranscript 9627	predicted protein [Populus trichocarpa]	Carbon fixation pathways in prokaryotes	C-acetyltransferase	ec:2.3.1.9	map00720
Unitranscript 9627	predicted protein [Populus trichocarpa]	Pyruvate metabolism	C-acetyltransferase	ec:2.3.1.9	map00620
Unitranscript 9627	predicted protein [Populus trichocarpa]	Tryptophan metabolism	C-acetyltransferase	ec:2.3.1.9	map00380
Unitranscript 9627	predicted protein [Populus trichocarpa]	Valine, leucine and isoleucine degradation	C-acetyltransferase	ec:2.3.1.9	map00280
Unitranscript 9627	predicted protein [Populus trichocarpa]	Terpenoid backbone biosynthesis	C-acetyltransferase	ec:2.3.1.9	map00900
Unitranscript 9627	predicted protein [Populus trichocarpa]	Lysine degradation	C-acetyltransferase	ec:2.3.1.9	map00310
Unitranscript 9627	predicted protein [Populus trichocarpa]	Synthesis and degradation of ketone bodies	C-acetyltransferase	ec:2.3.1.9	map00072
Unitranscript 9627	predicted protein [Populus trichocarpa]	Fatty acid degradation	C-acetyltransferase	ec:2.3.1.9	map00071
Unitranscript 9627	predicted protein [Populus trichocarpa]	Benzoate degradation	C-acetyltransferase	ec:2.3.1.9	map00362
Unitranscript 9627	predicted protein [Populus trichocarpa]	Butanoate metabolism	C-acetyltransferase	ec:2.3.1.9	map00650
Unitranscript 9627	predicted protein [Populus trichocarpa]	Propanoate metabolism	C-acetyltransferase	ec:2.3.1.9	map00640
Unitranscript 9627	predicted protein [Populus trichocarpa]	Glyoxylate and dicarboxylate metabolism	C-acetyltransferase	ec:2.3.1.9	map00630
Unitranscript 9628	predicted protein [Populus trichocarpa]	Carbon fixation pathways in prokaryotes	C-acetyltransferase	ec:2.3.1.9	map00720
Unitranscript 9628	predicted protein [Populus trichocarpa]	Pyruvate metabolism	C-acetyltransferase	ec:2.3.1.9	map00620
Unitranscript 9628	predicted protein [Populus trichocarpa]	Tryptophan metabolism	C-acetyltransferase	ec:2.3.1.9	map00380
Unitranscript 9628	predicted protein [Populus trichocarpa]	Valine, leucine and isoleucine degradation	C-acetyltransferase	ec:2.3.1.9	map00280
Unitranscript 9628	predicted protein [Populus trichocarpa]	Terpenoid backbone biosynthesis	C-acetyltransferase	ec:2.3.1.9	map00900
Unitranscript 9628	predicted protein [Populus trichocarpa]	Lysine degradation	C-acetyltransferase	ec:2.3.1.9	map00310
Unitranscript 9628	predicted protein [Populus trichocarpa]	Synthesis and degradation of ketone bodies	C-acetyltransferase	ec:2.3.1.9	map00072
Unitranscript 9628	predicted protein [Populus trichocarpa]	Fatty acid degradation	C-acetyltransferase	ec:2.3.1.9	map00071
Unitranscript 9628	predicted protein [Populus trichocarpa]	Benzoate degradation	C-acetyltransferase	ec:2.3.1.9	map00362
Unitranscript 9628	predicted protein [Populus trichocarpa]	Butanoate metabolism	C-acetyltransferase	ec:2.3.1.9	map00650
Unitranscript 9628	predicted protein [Populus trichocarpa]	Propanoate metabolism	C-acetyltransferase	ec:2.3.1.9	map00640
Unitranscript 9628	predicted protein [Populus trichocarpa]	Glyoxylate and dicarboxylate metabolism	C-acetyltransferase	ec:2.3.1.9	map00630
Unitranscript 9629	predicted protein [Populus trichocarpa]	Carbon fixation pathways in prokaryotes	C-acetyltransferase	ec:2.3.1.9	map00720
Unitranscript 9629	predicted protein [Populus trichocarpa]	Pyruvate metabolism	C-acetyltransferase	ec:2.3.1.9	map00620
Unitranscript 9629	predicted protein [Populus trichocarpa]	Tryptophan metabolism	C-acetyltransferase	ec:2.3.1.9	map00380
Unitranscript 9629	predicted protein [Populus trichocarpa]	Valine, leucine and isoleucine degradation	C-acetyltransferase	ec:2.3.1.9	map00280
Unitranscript 9629	predicted protein [Populus trichocarpa]	Terpenoid backbone biosynthesis	C-acetyltransferase	ec:2.3.1.9	map00900
Unitranscript 9629	predicted protein [Populus trichocarpa]	Lysine degradation	C-acetyltransferase	ec:2.3.1.9	map00310
Unitranscript 9629	predicted protein [Populus trichocarpa]	Synthesis and degradation of ketone bodies	C-acetyltransferase	ec:2.3.1.9	map00072
Unitranscript 9629	predicted protein [Populus trichocarpa]	Fatty acid degradation	C-acetyltransferase	ec:2.3.1.9	map00071
Unitranscript 9629	predicted protein [Populus trichocarpa]	Benzoate degradation	C-acetyltransferase	ec:2.3.1.9	map00362
Unitranscript 9629	predicted protein [Populus trichocarpa]	Butanoate metabolism	C-acetyltransferase	ec:2.3.1.9	map00650
Unitranscript 9629	predicted protein [Populus trichocarpa]	Propanoate metabolism	C-acetyltransferase	ec:2.3.1.9	map00640
Unitranscript 9629	predicted protein [Populus trichocarpa]	Glyoxylate and dicarboxylate metabolism	C-acetyltransferase	ec:2.3.1.9	map00630
Unitranscript 9630	predicted protein [Populus trichocarpa]	Carbon fixation pathways in prokaryotes	C-acetyltransferase	ec:2.3.1.9	map00720
Unitranscript 9630	predicted protein [Populus trichocarpa]	Pyruvate metabolism	C-acetyltransferase	ec:2.3.1.9	map00620
Unitranscript 9630	predicted protein [Populus trichocarpa]	Tryptophan metabolism	C-acetyltransferase	ec:2.3.1.9	map00380
Unitranscript 9630	predicted protein [Populus trichocarpa]	Valine, leucine and isoleucine degradation	C-acetyltransferase	ec:2.3.1.9	map00280
Unitranscript 9630	predicted protein [Populus trichocarpa]	Terpenoid backbone biosynthesis	C-acetyltransferase	ec:2.3.1.9	map00900
Unitranscript 9630	predicted protein [Populus trichocarpa]	Lysine degradation	C-acetyltransferase	ec:2.3.1.9	map00310
Unitranscript 9630	predicted protein [Populus trichocarpa]	Synthesis and degradation of ketone bodies	C-acetyltransferase	ec:2.3.1.9	map00072
Unitranscript 9630	predicted protein [Populus trichocarpa]	Fatty acid degradation	C-acetyltransferase	ec:2.3.1.9	map00071
Unitranscript 9630	predicted protein [Populus trichocarpa]	Benzoate degradation	C-acetyltransferase	ec:2.3.1.9	map00362
Unitranscript 9630	predicted protein [Populus trichocarpa]	Butanoate metabolism	C-acetyltransferase	ec:2.3.1.9	map00650
Unitranscript 9630	predicted protein [Populus trichocarpa]	Propanoate metabolism	C-acetyltransferase	ec:2.3.1.9	map00640
Unitranscript 9630	predicted protein [Populus trichocarpa]	Glyoxylate and dicarboxylate metabolism	C-acetyltransferase	ec:2.3.1.9	map00630
Unitranscript 9641	acyl-CoA thioesterase, putative [Ricinus communis]	Biosynthesis of unsaturated fatty acids	hydrolase	ec:3.1.2.2	map01040
Unitranscript 9641	acyl-CoA thioesterase, putative [Ricinus communis]	Fatty acid elongation	hydrolase	ec:3.1.2.2	map00062
Unitranscript 9642	acyl-CoA thioesterase, putative [Ricinus communis]	Biosynthesis of unsaturated fatty acids	hydrolase	ec:3.1.2.2	map01040
Unitranscript 9642	acyl-CoA thioesterase, putative [Ricinus communis]	Fatty acid elongation	hydrolase	ec:3.1.2.2	map00062
Unitranscript 9643	acyl-CoA thioesterase, putative [Ricinus communis]	Biosynthesis of unsaturated fatty acids	hydrolase	ec:3.1.2.2	map01040
Unitranscript 9643	acyl-CoA thioesterase, putative [Ricinus communis]	Fatty acid elongation	hydrolase	ec:3.1.2.2	map00062
Unitranscript 9644	acyl-CoA thioesterase, putative [Ricinus communis]	Biosynthesis of unsaturated fatty acids	hydrolase	ec:3.1.2.2	map01040
Unitranscript 9644	acyl-CoA thioesterase, putative [Ricinus communis]	Fatty acid elongation	hydrolase	ec:3.1.2.2	map00062
Unitranscript 9645	acyl-CoA thioesterase, putative [Ricinus communis]	Biosynthesis of unsaturated fatty acids	hydrolase	ec:3.1.2.2	map01040
Unitranscript 9645	acyl-CoA thioesterase, putative [Ricinus communis]	Fatty acid elongation	hydrolase	ec:3.1.2.2	map00062
Unitranscript 9646	acyl-CoA thioesterase, putative [Ricinus communis]	Biosynthesis of unsaturated fatty acids	hydrolase	ec:3.1.2.2	map01040
Unitranscript 9646	acyl-CoA thioesterase, putative [Ricinus communis]	Fatty acid elongation	hydrolase	ec:3.1.2.2	map00062
Unitranscript 9647	acyl-CoA thioesterase, putative [Ricinus communis]	Biosynthesis of unsaturated fatty acids	hydrolase	ec:3.1.2.2	map01040
Unitranscript 9647	acyl-CoA thioesterase, putative [Ricinus communis]	Fatty acid elongation	hydrolase	ec:3.1.2.2	map00062
Unitranscript 9648	acyl-CoA thioesterase, putative [Ricinus communis]	Biosynthesis of unsaturated fatty acids	hydrolase	ec:3.1.2.2	map01040
Unitranscript 9648	acyl-CoA thioesterase, putative [Ricinus communis]	Fatty acid elongation	hydrolase	ec:3.1.2.2	map00062
Unitranscript 9649	acyl-CoA thioesterase, putative [Ricinus communis]	Biosynthesis of unsaturated fatty acids	hydrolase	ec:3.1.2.2	map01040
Unitranscript 9649	acyl-CoA thioesterase, putative [Ricinus communis]	Fatty acid elongation	hydrolase	ec:3.1.2.2	map00062
Unitranscript 9650	acyl-CoA thioesterase, putative [Ricinus communis]	Biosynthesis of unsaturated fatty acids	hydrolase	ec:3.1.2.2	map01040
Unitranscript 9650	acyl-CoA thioesterase, putative [Ricinus communis]	Fatty acid elongation	hydrolase	ec:3.1.2.2	map00062
Unitranscript 9651	acyl-CoA thioesterase, putative [Ricinus communis]	Biosynthesis of unsaturated fatty acids	hydrolase	ec:3.1.2.2	map01040
Unitranscript 9651	acyl-CoA thioesterase, putative [Ricinus communis]	Fatty acid elongation	hydrolase	ec:3.1.2.2	map00062
Unitranscript 9652	acyl-CoA thioesterase, putative [Ricinus communis]	Biosynthesis of unsaturated fatty acids	hydrolase	ec:3.1.2.2	map01040
Unitranscript 9652	acyl-CoA thioesterase, putative [Ricinus communis]	Fatty acid elongation	hydrolase	ec:3.1.2.2	map00062
Unitranscript 9657	predicted protein [Populus trichocarpa]	Pentose phosphate pathway	aldolase	ec:4.1.2.13	map00030
Unitranscript 9657	predicted protein [Populus trichocarpa]	Methane metabolism	aldolase	ec:4.1.2.13	map00680
Unitranscript 9657	predicted protein [Populus trichocarpa]	Carbon fixation in photosynthetic organisms	aldolase	ec:4.1.2.13	map00710
Unitranscript 9657	predicted protein [Populus trichocarpa]	Glycolysis / Gluconeogenesis	aldolase	ec:4.1.2.13	map00010
Unitranscript 9657	predicted protein [Populus trichocarpa]	Fructose and mannose metabolism	aldolase	ec:4.1.2.13	map00051
Unitranscript 9675	acyl-CoA thioesterase, putative [Ricinus communis]	Biosynthesis of unsaturated fatty acids	hydrolase	ec:3.1.2.2	map01040
Unitranscript 9675	acyl-CoA thioesterase, putative [Ricinus communis]	Fatty acid elongation	hydrolase	ec:3.1.2.2	map00062
Unitranscript 9676	acyl-CoA thioesterase, putative [Ricinus communis]	Biosynthesis of unsaturated fatty acids	hydrolase	ec:3.1.2.2	map01040
Unitranscript 9676	acyl-CoA thioesterase, putative [Ricinus communis]	Fatty acid elongation	hydrolase	ec:3.1.2.2	map00062
Unitranscript 9809	malate dehydrogenase, partial [Citrus amblycarpa]	Pyruvate metabolism	dehydrogenase (oxaloacetate-decarboxylating)	ec:1.1.1.38	map00620
Unitranscript 9823	malic enzyme, putative [Ricinus communis]	Pyruvate metabolism	dehydrogenase (oxaloacetate-decarboxylating)	ec:1.1.1.38	map00620
Unitranscript 9827	malic enzyme, putative [Ricinus communis]	Pyruvate metabolism	dehydrogenase (oxaloacetate-decarboxylating)	ec:1.1.1.38	map00620
Unitranscript 9856	Stachyose synthase precursor, putative [Ricinus communis]	Galactose metabolism	galactosyltransferase	ec:2.4.1.67	map00052
Unitranscript 9859	Stachyose synthase precursor, putative [Ricinus communis]	Galactose metabolism	galactosyltransferase	ec:2.4.1.67	map00052
Unitranscript 9861	Stachyose synthase precursor, putative [Ricinus communis]	Galactose metabolism	galactosyltransferase	ec:2.4.1.67	map00052
Unitranscript 9862	Stachyose synthase precursor, putative [Ricinus communis]	Galactose metabolism	galactosyltransferase	ec:2.4.1.67	map00052
Unitranscript 9889	Stachyose synthase precursor, putative [Ricinus communis]	Galactose metabolism	galactosyltransferase	ec:2.4.1.67	map00052
Unitranscript 9890	Stachyose synthase precursor, putative [Ricinus communis]	Galactose metabolism	galactosyltransferase	ec:2.4.1.67	map00052
Unitranscript 9900	Stachyose synthase precursor, putative [Ricinus communis]	Galactose metabolism	galactosyltransferase	ec:2.4.1.67	map00052
Unitranscript 9901	Stachyose synthase precursor, putative [Ricinus communis]	Galactose metabolism	galactosyltransferase	ec:2.4.1.67	map00052
Unitranscript 10324	sucrose synthase 3 [Arabidopsis thaliana]	Starch and sucrose metabolism	synthase	ec:2.4.1.13	map00500
Unitranscript 10360	hypothetical protein ARALYDRAFT_490342 [Arabidopsis lyrata subsp. lyrata]	Starch and sucrose metabolism	synthase	ec:2.4.1.13	map00500
Unitranscript 10592	galactokinase, putative [Ricinus communis]	Amino sugar and nucleotide sugar metabolism	galactokinase (phosphorylating)	ec:2.7.1.6	map00520
Unitranscript 10592	galactokinase, putative [Ricinus communis]	Galactose metabolism	galactokinase (phosphorylating)	ec:2.7.1.6	map00052
Unitranscript 10594	galactokinase, putative [Ricinus communis]	Amino sugar and nucleotide sugar metabolism	galactokinase (phosphorylating)	ec:2.7.1.6	map00520
Unitranscript 10594	galactokinase, putative [Ricinus communis]	Galactose metabolism	galactokinase (phosphorylating)	ec:2.7.1.6	map00052
Unitranscript 10595	galactokinase, putative [Ricinus communis]	Amino sugar and nucleotide sugar metabolism	galactokinase (phosphorylating)	ec:2.7.1.6	map00520
Unitranscript 10595	galactokinase, putative [Ricinus communis]	Galactose metabolism	galactokinase (phosphorylating)	ec:2.7.1.6	map00052
Unitranscript 10649	H(\+)-transporting atpase plant/fungi plasma membrane type, putative [Ricinus communis]	Oxidative phosphorylation	ATPase	ec:3.6.3.6	map00190
Unitranscript 10653	H(\+)-transporting atpase plant/fungi plasma membrane type, putative [Ricinus communis]	Oxidative phosphorylation	ATPase	ec:3.6.3.6	map00190
Unitranscript 10654	H(\+)-transporting atpase plant/fungi plasma membrane type, putative [Ricinus communis]	Oxidative phosphorylation	ATPase	ec:3.6.3.6	map00190
Unitranscript 10660	H(+)-ATPase 3 [Arabidopsis thaliana]	Oxidative phosphorylation	ATPase	ec:3.6.3.6	map00190
Unitranscript 10666	H(\+)-transporting atpase plant/fungi plasma membrane type, putative [Ricinus communis]	Oxidative phosphorylation	ATPase	ec:3.6.3.6	map00190
Unitranscript 10667	H(\+)-transporting atpase plant/fungi plasma membrane type, putative [Ricinus communis]	Oxidative phosphorylation	ATPase	ec:3.6.3.6	map00190
Unitranscript 10668	H(\+)-transporting atpase plant/fungi plasma membrane type, putative [Ricinus communis]	Oxidative phosphorylation	ATPase	ec:3.6.3.6	map00190
Unitranscript 10669	H(\+)-transporting atpase plant/fungi plasma membrane type, putative [Ricinus communis]	Oxidative phosphorylation	ATPase	ec:3.6.3.6	map00190
Unitranscript 10741	predicted protein [Populus trichocarpa]	Amino sugar and nucleotide sugar metabolism	decarboxylase	ec:4.1.1.35	map00520
Unitranscript 10741	predicted protein [Populus trichocarpa]	Starch and sucrose metabolism	decarboxylase	ec:4.1.1.35	map00500
Unitranscript 10743	predicted protein [Populus trichocarpa]	Amino sugar and nucleotide sugar metabolism	decarboxylase	ec:4.1.1.35	map00520
Unitranscript 10743	predicted protein [Populus trichocarpa]	Starch and sucrose metabolism	decarboxylase	ec:4.1.1.35	map00500
Unitranscript 10744	predicted protein [Populus trichocarpa]	Amino sugar and nucleotide sugar metabolism	decarboxylase	ec:4.1.1.35	map00520
Unitranscript 10744	predicted protein [Populus trichocarpa]	Starch and sucrose metabolism	decarboxylase	ec:4.1.1.35	map00500
Unitranscript 10751	predicted protein [Populus trichocarpa]	Amino sugar and nucleotide sugar metabolism	decarboxylase	ec:4.1.1.35	map00520
Unitranscript 10751	predicted protein [Populus trichocarpa]	Starch and sucrose metabolism	decarboxylase	ec:4.1.1.35	map00500
Unitranscript 10752	predicted protein [Populus trichocarpa]	Amino sugar and nucleotide sugar metabolism	decarboxylase	ec:4.1.1.35	map00520
Unitranscript 10752	predicted protein [Populus trichocarpa]	Starch and sucrose metabolism	decarboxylase	ec:4.1.1.35	map00500
Unitranscript 10753	predicted protein [Populus trichocarpa]	Amino sugar and nucleotide sugar metabolism	decarboxylase	ec:4.1.1.35	map00520
Unitranscript 10753	predicted protein [Populus trichocarpa]	Starch and sucrose metabolism	decarboxylase	ec:4.1.1.35	map00500
Unitranscript 10903	Beta-fructofuranosidase, insoluble isoenzyme 3 precursor, putative [Ricinus communis]	Starch and sucrose metabolism	alpha-glucosidase	ec:3.2.1.48	map00500
Unitranscript 10903	Beta-fructofuranosidase, insoluble isoenzyme 3 precursor, putative [Ricinus communis]	Starch and sucrose metabolism	invertase	ec:3.2.1.26	map00500
Unitranscript 10903	Beta-fructofuranosidase, insoluble isoenzyme 3 precursor, putative [Ricinus communis]	Galactose metabolism	invertase	ec:3.2.1.26	map00052
Unitranscript 10904	Beta-fructofuranosidase, insoluble isoenzyme 3 precursor, putative [Ricinus communis]	Starch and sucrose metabolism	alpha-glucosidase	ec:3.2.1.48	map00500
Unitranscript 10904	Beta-fructofuranosidase, insoluble isoenzyme 3 precursor, putative [Ricinus communis]	Starch and sucrose metabolism	invertase	ec:3.2.1.26	map00500
Unitranscript 10904	Beta-fructofuranosidase, insoluble isoenzyme 3 precursor, putative [Ricinus communis]	Galactose metabolism	invertase	ec:3.2.1.26	map00052
Unitranscript 10938	Beta-fructofuranosidase, insoluble isoenzyme 3 precursor, putative [Ricinus communis]	Starch and sucrose metabolism	alpha-glucosidase	ec:3.2.1.48	map00500
Unitranscript 10938	Beta-fructofuranosidase, insoluble isoenzyme 3 precursor, putative [Ricinus communis]	Starch and sucrose metabolism	invertase	ec:3.2.1.26	map00500
Unitranscript 10938	Beta-fructofuranosidase, insoluble isoenzyme 3 precursor, putative [Ricinus communis]	Galactose metabolism	invertase	ec:3.2.1.26	map00052
Unitranscript 11035	PREDICTED: glycerol-3-phosphate dehydrogenase [NAD(P)+] [Vitis vinifera]	Glycerophospholipid metabolism	dehydrogenase (NAD+)	ec:1.1.1.8	map00564
Unitranscript 11035	PREDICTED: glycerol-3-phosphate dehydrogenase [NAD(P)+] [Vitis vinifera]	Glycerophospholipid metabolism	dehydrogenase [NAD(P)+]	ec:1.1.1.94	map00564
Unitranscript 11036	PREDICTED: glycerol-3-phosphate dehydrogenase [NAD(P)+] [Vitis vinifera]	Glycerophospholipid metabolism	dehydrogenase (NAD+)	ec:1.1.1.8	map00564
Unitranscript 11036	PREDICTED: glycerol-3-phosphate dehydrogenase [NAD(P)+] [Vitis vinifera]	Glycerophospholipid metabolism	dehydrogenase [NAD(P)+]	ec:1.1.1.94	map00564
Unitranscript 11099	predicted protein [Populus trichocarpa]	Inositol phosphate metabolism	phospholipase C	ec:3.1.4.11	map00562
Unitranscript 11099	predicted protein [Populus trichocarpa]	Phosphatidylinositol signaling system	phospholipase C	ec:3.1.4.11	map04070
Unitranscript 11128	3-dehydroquinate synthase, putative [Ricinus communis]	Phenylalanine, tyrosine and tryptophan biosynthesis	synthase	ec:4.2.3.4	map00400
Unitranscript 11130	3-dehydroquinate synthase, putative [Ricinus communis]	Phenylalanine, tyrosine and tryptophan biosynthesis	synthase	ec:4.2.3.4	map00400
Unitranscript 11131	3-dehydroquinate synthase, putative [Ricinus communis]	Phenylalanine, tyrosine and tryptophan biosynthesis	synthase	ec:4.2.3.4	map00400
Unitranscript 11135	3-dehydroquinate synthase, putative [Ricinus communis]	Phenylalanine, tyrosine and tryptophan biosynthesis	synthase	ec:4.2.3.4	map00400
Unitranscript 11137	3-dehydroquinate synthase, putative [Ricinus communis]	Phenylalanine, tyrosine and tryptophan biosynthesis	synthase	ec:4.2.3.4	map00400
Unitranscript 11149	3-dehydroquinate synthase, putative [Ricinus communis]	Phenylalanine, tyrosine and tryptophan biosynthesis	synthase	ec:4.2.3.4	map00400
Unitranscript 11215	Exostosin-2, putative [Ricinus communis]	Glycosaminoglycan biosynthesis - heparan sulfate / heparin	4-alpha-N-acetylglucosaminyltransferase	ec:2.4.1.223	map00534
Unitranscript 11216	Exostosin-2, putative [Ricinus communis]	Glycosaminoglycan biosynthesis - heparan sulfate / heparin	4-alpha-N-acetylglucosaminyltransferase	ec:2.4.1.223	map00534
Unitranscript 11217	Exostosin-2, putative [Ricinus communis]	Glycosaminoglycan biosynthesis - heparan sulfate / heparin	4-alpha-N-acetylglucosaminyltransferase	ec:2.4.1.223	map00534
Unitranscript 11218	Exostosin-2, putative [Ricinus communis]	Glycosaminoglycan biosynthesis - heparan sulfate / heparin	4-alpha-N-acetylglucosaminyltransferase	ec:2.4.1.223	map00534
Unitranscript 11219	Exostosin-2, putative [Ricinus communis]	Glycosaminoglycan biosynthesis - heparan sulfate / heparin	4-alpha-N-acetylglucosaminyltransferase	ec:2.4.1.223	map00534
Unitranscript 11220	Exostosin-2, putative [Ricinus communis]	Glycosaminoglycan biosynthesis - heparan sulfate / heparin	4-alpha-N-acetylglucosaminyltransferase	ec:2.4.1.223	map00534
Unitranscript 11221	Exostosin-2, putative [Ricinus communis]	Glycosaminoglycan biosynthesis - heparan sulfate / heparin	4-alpha-N-acetylglucosaminyltransferase	ec:2.4.1.223	map00534
Unitranscript 11222	Exostosin-2, putative [Ricinus communis]	Glycosaminoglycan biosynthesis - heparan sulfate / heparin	4-alpha-N-acetylglucosaminyltransferase	ec:2.4.1.223	map00534
Unitranscript 11238	hypothetical protein ARALYDRAFT_311691 [Arabidopsis lyrata subsp. lyrata]	Pyruvate metabolism	hydrolase	ec:3.1.2.6	map00620
Unitranscript 11239	hypothetical protein ARALYDRAFT_311691 [Arabidopsis lyrata subsp. lyrata]	Pyruvate metabolism	hydrolase	ec:3.1.2.6	map00620
Unitranscript 11246	predicted protein [Populus trichocarpa]	Pyruvate metabolism	hydrolase	ec:3.1.2.6	map00620
Unitranscript 11246	predicted protein [Populus trichocarpa]	beta-Lactam resistance	penicillinase	ec:3.5.2.6	map00312
Unitranscript 11246	predicted protein [Populus trichocarpa]	Penicillin and cephalosporin biosynthesis	penicillinase	ec:3.5.2.6	map00311
Unitranscript 11253	predicted protein [Populus trichocarpa]	Pyruvate metabolism	hydrolase	ec:3.1.2.6	map00620
Unitranscript 11253	predicted protein [Populus trichocarpa]	beta-Lactam resistance	penicillinase	ec:3.5.2.6	map00312
Unitranscript 11253	predicted protein [Populus trichocarpa]	Penicillin and cephalosporin biosynthesis	penicillinase	ec:3.5.2.6	map00311
Unitranscript 11402	adenosine diphosphatase, putative [Ricinus communis]	Purine metabolism	phosphatase	ec:3.6.1.15	map00230
Unitranscript 11402	adenosine diphosphatase, putative [Ricinus communis]	Thiamine metabolism	phosphatase	ec:3.6.1.15	map00730
Unitranscript 11403	adenosine diphosphatase, putative [Ricinus communis]	Purine metabolism	phosphatase	ec:3.6.1.15	map00230
Unitranscript 11403	adenosine diphosphatase, putative [Ricinus communis]	Thiamine metabolism	phosphatase	ec:3.6.1.15	map00730
Unitranscript 11533	Os03g0285700 [Oryza sativa Japonica Group]	Phenylalanine metabolism	lactoperoxidase	ec:1.11.1.7	map00360
Unitranscript 11533	Os03g0285700 [Oryza sativa Japonica Group]	Phenylpropanoid biosynthesis	lactoperoxidase	ec:1.11.1.7	map00940
Unitranscript 11534	Os03g0285700 [Oryza sativa Japonica Group]	Glutathione metabolism	peroxidase	ec:1.11.1.11	map00480
Unitranscript 11534	Os03g0285700 [Oryza sativa Japonica Group]	Ascorbate and aldarate metabolism	peroxidase	ec:1.11.1.11	map00053
Unitranscript 11536	ascorbate peroxidase [Gossypium hirsutum]	Phenylalanine metabolism	lactoperoxidase	ec:1.11.1.7	map00360
Unitranscript 11536	ascorbate peroxidase [Gossypium hirsutum]	Phenylpropanoid biosynthesis	lactoperoxidase	ec:1.11.1.7	map00940
Unitranscript 11566	Stromal cell-derived factor 2 precursor, putative [Ricinus communis]	Other types of O-glycan biosynthesis	mannosyltransferase	ec:2.4.1.109	map00514
Unitranscript 11568	Stromal cell-derived factor 2 precursor, putative [Ricinus communis]	Other types of O-glycan biosynthesis	mannosyltransferase	ec:2.4.1.109	map00514
Unitranscript 11569	Stromal cell-derived factor 2 precursor, putative [Ricinus communis]	Other types of O-glycan biosynthesis	mannosyltransferase	ec:2.4.1.109	map00514
Unitranscript 11570	Stromal cell-derived factor 2 precursor, putative [Ricinus communis]	Other types of O-glycan biosynthesis	mannosyltransferase	ec:2.4.1.109	map00514
Unitranscript 11571	Stromal cell-derived factor 2 precursor, putative [Ricinus communis]	Other types of O-glycan biosynthesis	mannosyltransferase	ec:2.4.1.109	map00514
Unitranscript 11572	Stromal cell-derived factor 2 precursor, putative [Ricinus communis]	Other types of O-glycan biosynthesis	mannosyltransferase	ec:2.4.1.109	map00514
Unitranscript 11573	Stromal cell-derived factor 2 precursor, putative [Ricinus communis]	Other types of O-glycan biosynthesis	mannosyltransferase	ec:2.4.1.109	map00514
Unitranscript 11574	Stromal cell-derived factor 2 precursor, putative [Ricinus communis]	Other types of O-glycan biosynthesis	mannosyltransferase	ec:2.4.1.109	map00514
Unitranscript 11575	Stromal cell-derived factor 2 precursor, putative [Ricinus communis]	Other types of O-glycan biosynthesis	mannosyltransferase	ec:2.4.1.109	map00514
Unitranscript 11576	Stromal cell-derived factor 2 precursor, putative [Ricinus communis]	Other types of O-glycan biosynthesis	mannosyltransferase	ec:2.4.1.109	map00514
Unitranscript 11579	Stromal cell-derived factor 2 precursor, putative [Ricinus communis]	Other types of O-glycan biosynthesis	mannosyltransferase	ec:2.4.1.109	map00514
Unitranscript 11581	Stromal cell-derived factor 2 precursor, putative [Ricinus communis]	Other types of O-glycan biosynthesis	mannosyltransferase	ec:2.4.1.109	map00514
Unitranscript 11753	AMP dependent CoA ligase, putative [Ricinus communis]	Ubiquinone and other terpenoid-quinone biosynthesis	ligase	ec:6.2.1.26	map00130
Unitranscript 11755	acyl:coa ligase [Populus trichocarpa]	Glyoxylate and dicarboxylate metabolism	ligase	ec:6.2.1.8	map00630
Unitranscript 11756	acyl:coa ligase [Populus trichocarpa]	Glyoxylate and dicarboxylate metabolism	ligase	ec:6.2.1.8	map00630
Unitranscript 11759	acyl:coa ligase [Populus trichocarpa]	Glyoxylate and dicarboxylate metabolism	ligase	ec:6.2.1.8	map00630
Unitranscript 11762	acyl:coa ligase [Populus trichocarpa]	Glyoxylate and dicarboxylate metabolism	ligase	ec:6.2.1.8	map00630
Unitranscript 11764	acyl:coa ligase [Populus trichocarpa]	Glyoxylate and dicarboxylate metabolism	ligase	ec:6.2.1.8	map00630
Unitranscript 11766	acyl:coa ligase [Populus trichocarpa]	Glyoxylate and dicarboxylate metabolism	ligase	ec:6.2.1.8	map00630
Unitranscript 11767	acyl:coa ligase [Populus trichocarpa]	Glyoxylate and dicarboxylate metabolism	ligase	ec:6.2.1.8	map00630
Unitranscript 11863	hydrolase, hydrolyzing O-glycosyl compounds, putative [Ricinus communis]	Galactose metabolism	galactosyltransferase	ec:2.4.1.67	map00052
Unitranscript 11885	hydrolase, hydrolyzing O-glycosyl compounds, putative [Ricinus communis]	Galactose metabolism	galactosyltransferase	ec:2.4.1.67	map00052
Unitranscript 11889	hydrolase, hydrolyzing O-glycosyl compounds, putative [Ricinus communis]	Galactose metabolism	galactosyltransferase	ec:2.4.1.67	map00052
Unitranscript 11890	hydrolase, hydrolyzing O-glycosyl compounds, putative [Ricinus communis]	Galactose metabolism	galactosyltransferase	ec:2.4.1.67	map00052
Unitranscript 11891	hydrolase, hydrolyzing O-glycosyl compounds, putative [Ricinus communis]	Galactose metabolism	galactosyltransferase	ec:2.4.1.67	map00052
Unitranscript 11998	hydrolase, hydrolyzing O-glycosyl compounds, putative [Ricinus communis]	Galactose metabolism	galactosyltransferase	ec:2.4.1.67	map00052
Unitranscript 12030	alpha-galactosidase [Vitis vinifera]	Glycosphingolipid biosynthesis - globo series	melibiase	ec:3.2.1.22	map00603
Unitranscript 12030	alpha-galactosidase [Vitis vinifera]	Sphingolipid metabolism	melibiase	ec:3.2.1.22	map00600
Unitranscript 12030	alpha-galactosidase [Vitis vinifera]	Glycerolipid metabolism	melibiase	ec:3.2.1.22	map00561
Unitranscript 12030	alpha-galactosidase [Vitis vinifera]	Galactose metabolism	melibiase	ec:3.2.1.22	map00052
Unitranscript 12066	IAA-amino acid hydrolase ILR1 precursor, putative [Ricinus communis]	Phenylalanine metabolism	hydrolase	ec:3.5.1.32	map00360
Unitranscript 12067	IAA-amino acid hydrolase ILR1 precursor, putative [Ricinus communis]	Phenylalanine metabolism	hydrolase	ec:3.5.1.32	map00360
Unitranscript 12068	IAA-amino acid hydrolase ILR1 precursor, putative [Ricinus communis]	Phenylalanine metabolism	hydrolase	ec:3.5.1.32	map00360
Unitranscript 12069	IAA-amino acid hydrolase ILR1 precursor, putative [Ricinus communis]	Phenylalanine metabolism	hydrolase	ec:3.5.1.32	map00360
Unitranscript 12070	IAA-amino acid hydrolase ILR1 precursor, putative [Ricinus communis]	Phenylalanine metabolism	hydrolase	ec:3.5.1.32	map00360
Unitranscript 12071	IAA-amino acid hydrolase ILR1 precursor, putative [Ricinus communis]	Phenylalanine metabolism	hydrolase	ec:3.5.1.32	map00360
Unitranscript 12072	IAA-amino acid hydrolase ILR1 precursor, putative [Ricinus communis]	Phenylalanine metabolism	hydrolase	ec:3.5.1.32	map00360
Unitranscript 12107	predicted protein [Populus trichocarpa]	Amino sugar and nucleotide sugar metabolism	synthase	ec:3.13.1.1	map00520
Unitranscript 12107	predicted protein [Populus trichocarpa]	Glycerolipid metabolism	synthase	ec:3.13.1.1	map00561
Unitranscript 12108	predicted protein [Populus trichocarpa]	Amino sugar and nucleotide sugar metabolism	synthase	ec:3.13.1.1	map00520
Unitranscript 12108	predicted protein [Populus trichocarpa]	Glycerolipid metabolism	synthase	ec:3.13.1.1	map00561
Unitranscript 12109	predicted protein [Populus trichocarpa]	Amino sugar and nucleotide sugar metabolism	synthase	ec:3.13.1.1	map00520
Unitranscript 12109	predicted protein [Populus trichocarpa]	Glycerolipid metabolism	synthase	ec:3.13.1.1	map00561
Unitranscript 12111	predicted protein [Populus trichocarpa]	Amino sugar and nucleotide sugar metabolism	synthase	ec:3.13.1.1	map00520
Unitranscript 12111	predicted protein [Populus trichocarpa]	Glycerolipid metabolism	synthase	ec:3.13.1.1	map00561
Unitranscript 12120	sirohydrochlorin ferrochelatase, putative [Ricinus communis]	Porphyrin and chlorophyll metabolism	cobaltochelatase	ec:4.99.1.3	map00860
Unitranscript 12121	sirohydrochlorin ferrochelatase, putative [Ricinus communis]	Porphyrin and chlorophyll metabolism	cobaltochelatase	ec:4.99.1.3	map00860
Unitranscript 12122	sirohydrochlorin ferrochelatase, putative [Ricinus communis]	Porphyrin and chlorophyll metabolism	cobaltochelatase	ec:4.99.1.3	map00860
Unitranscript 12123	sirohydrochlorin ferrochelatase, putative [Ricinus communis]	Porphyrin and chlorophyll metabolism	cobaltochelatase	ec:4.99.1.3	map00860
Unitranscript 12124	sirohydrochlorin ferrochelatase, putative [Ricinus communis]	Porphyrin and chlorophyll metabolism	cobaltochelatase	ec:4.99.1.3	map00860
Unitranscript 12125	sirohydrochlorin ferrochelatase, putative [Ricinus communis]	Porphyrin and chlorophyll metabolism	cobaltochelatase	ec:4.99.1.3	map00860
Unitranscript 12126	sirohydrochlorin ferrochelatase, putative [Ricinus communis]	Porphyrin and chlorophyll metabolism	cobaltochelatase	ec:4.99.1.3	map00860
Unitranscript 12127	sirohydrochlorin ferrochelatase, putative [Ricinus communis]	Porphyrin and chlorophyll metabolism	cobaltochelatase	ec:4.99.1.3	map00860
Unitranscript 12128	sirohydrochlorin ferrochelatase, putative [Ricinus communis]	Porphyrin and chlorophyll metabolism	cobaltochelatase	ec:4.99.1.3	map00860
Unitranscript 12232	prephenate dehydrogenase, putative [Ricinus communis]	Novobiocin biosynthesis	dehydrogenase	ec:1.3.1.12	map00401
Unitranscript 12232	prephenate dehydrogenase, putative [Ricinus communis]	Phenylalanine, tyrosine and tryptophan biosynthesis	dehydrogenase (NADP+)	ec:1.3.1.13	map00400
Unitranscript 12232	prephenate dehydrogenase, putative [Ricinus communis]	Phenylalanine, tyrosine and tryptophan biosynthesis	dehydrogenase	ec:1.3.1.12	map00400
Unitranscript 12234	prephenate dehydrogenase, putative [Ricinus communis]	Novobiocin biosynthesis	dehydrogenase	ec:1.3.1.12	map00401
Unitranscript 12234	prephenate dehydrogenase, putative [Ricinus communis]	Phenylalanine, tyrosine and tryptophan biosynthesis	dehydrogenase (NADP+)	ec:1.3.1.13	map00400
Unitranscript 12234	prephenate dehydrogenase, putative [Ricinus communis]	Phenylalanine, tyrosine and tryptophan biosynthesis	dehydrogenase	ec:1.3.1.12	map00400
Unitranscript 12238	prephenate dehydrogenase, putative [Ricinus communis]	Novobiocin biosynthesis	dehydrogenase	ec:1.3.1.12	map00401
Unitranscript 12238	prephenate dehydrogenase, putative [Ricinus communis]	Phenylalanine, tyrosine and tryptophan biosynthesis	dehydrogenase (NADP+)	ec:1.3.1.13	map00400
Unitranscript 12238	prephenate dehydrogenase, putative [Ricinus communis]	Phenylalanine, tyrosine and tryptophan biosynthesis	dehydrogenase	ec:1.3.1.12	map00400
Unitranscript 12240	prephenate dehydrogenase, putative [Ricinus communis]	Novobiocin biosynthesis	dehydrogenase	ec:1.3.1.12	map00401
Unitranscript 12240	prephenate dehydrogenase, putative [Ricinus communis]	Phenylalanine, tyrosine and tryptophan biosynthesis	dehydrogenase (NADP+)	ec:1.3.1.13	map00400
Unitranscript 12240	prephenate dehydrogenase, putative [Ricinus communis]	Phenylalanine, tyrosine and tryptophan biosynthesis	dehydrogenase	ec:1.3.1.12	map00400
Unitranscript 12241	prephenate dehydrogenase, putative [Ricinus communis]	Novobiocin biosynthesis	dehydrogenase	ec:1.3.1.12	map00401
Unitranscript 12241	prephenate dehydrogenase, putative [Ricinus communis]	Phenylalanine, tyrosine and tryptophan biosynthesis	dehydrogenase (NADP+)	ec:1.3.1.13	map00400
Unitranscript 12241	prephenate dehydrogenase, putative [Ricinus communis]	Phenylalanine, tyrosine and tryptophan biosynthesis	dehydrogenase	ec:1.3.1.12	map00400
Unitranscript 12242	prephenate dehydrogenase, putative [Ricinus communis]	Novobiocin biosynthesis	dehydrogenase	ec:1.3.1.12	map00401
Unitranscript 12242	prephenate dehydrogenase, putative [Ricinus communis]	Phenylalanine, tyrosine and tryptophan biosynthesis	dehydrogenase (NADP+)	ec:1.3.1.13	map00400
Unitranscript 12242	prephenate dehydrogenase, putative [Ricinus communis]	Phenylalanine, tyrosine and tryptophan biosynthesis	dehydrogenase	ec:1.3.1.12	map00400
Unitranscript 12243	prephenate dehydrogenase, putative [Ricinus communis]	Novobiocin biosynthesis	dehydrogenase	ec:1.3.1.12	map00401
Unitranscript 12243	prephenate dehydrogenase, putative [Ricinus communis]	Phenylalanine, tyrosine and tryptophan biosynthesis	dehydrogenase (NADP+)	ec:1.3.1.13	map00400
Unitranscript 12243	prephenate dehydrogenase, putative [Ricinus communis]	Phenylalanine, tyrosine and tryptophan biosynthesis	dehydrogenase	ec:1.3.1.12	map00400
Unitranscript 12376	aldehyde dehydrogenase, putative [Ricinus communis]	Retinol metabolism	dehydrogenase	ec:1.2.1.36	map00830
Unitranscript 12391	pyruvate dehydrogenase, putative [Ricinus communis]	Pyruvate metabolism	dehydrogenase (acetyl-transferring)	ec:1.2.4.1	map00620
Unitranscript 12391	pyruvate dehydrogenase, putative [Ricinus communis]	Citrate cycle (TCA cycle)	dehydrogenase (acetyl-transferring)	ec:1.2.4.1	map00020
Unitranscript 12391	pyruvate dehydrogenase, putative [Ricinus communis]	Glycolysis / Gluconeogenesis	dehydrogenase (acetyl-transferring)	ec:1.2.4.1	map00010
Unitranscript 12392	pyruvate dehydrogenase, putative [Ricinus communis]	Pyruvate metabolism	dehydrogenase (acetyl-transferring)	ec:1.2.4.1	map00620
Unitranscript 12392	pyruvate dehydrogenase, putative [Ricinus communis]	Citrate cycle (TCA cycle)	dehydrogenase (acetyl-transferring)	ec:1.2.4.1	map00020
Unitranscript 12392	pyruvate dehydrogenase, putative [Ricinus communis]	Glycolysis / Gluconeogenesis	dehydrogenase (acetyl-transferring)	ec:1.2.4.1	map00010
Unitranscript 12393	pyruvate dehydrogenase, putative [Ricinus communis]	Pyruvate metabolism	dehydrogenase (acetyl-transferring)	ec:1.2.4.1	map00620
Unitranscript 12393	pyruvate dehydrogenase, putative [Ricinus communis]	Citrate cycle (TCA cycle)	dehydrogenase (acetyl-transferring)	ec:1.2.4.1	map00020
Unitranscript 12393	pyruvate dehydrogenase, putative [Ricinus communis]	Glycolysis / Gluconeogenesis	dehydrogenase (acetyl-transferring)	ec:1.2.4.1	map00010
Unitranscript 12394	pyruvate dehydrogenase, putative [Ricinus communis]	Pyruvate metabolism	dehydrogenase (acetyl-transferring)	ec:1.2.4.1	map00620
Unitranscript 12394	pyruvate dehydrogenase, putative [Ricinus communis]	Citrate cycle (TCA cycle)	dehydrogenase (acetyl-transferring)	ec:1.2.4.1	map00020
Unitranscript 12394	pyruvate dehydrogenase, putative [Ricinus communis]	Glycolysis / Gluconeogenesis	dehydrogenase (acetyl-transferring)	ec:1.2.4.1	map00010
Unitranscript 12395	pyruvate dehydrogenase, putative [Ricinus communis]	Pyruvate metabolism	dehydrogenase (acetyl-transferring)	ec:1.2.4.1	map00620
Unitranscript 12395	pyruvate dehydrogenase, putative [Ricinus communis]	Citrate cycle (TCA cycle)	dehydrogenase (acetyl-transferring)	ec:1.2.4.1	map00020
Unitranscript 12395	pyruvate dehydrogenase, putative [Ricinus communis]	Glycolysis / Gluconeogenesis	dehydrogenase (acetyl-transferring)	ec:1.2.4.1	map00010
Unitranscript 12396	pyruvate dehydrogenase, putative [Ricinus communis]	Pyruvate metabolism	dehydrogenase (acetyl-transferring)	ec:1.2.4.1	map00620
Unitranscript 12396	pyruvate dehydrogenase, putative [Ricinus communis]	Citrate cycle (TCA cycle)	dehydrogenase (acetyl-transferring)	ec:1.2.4.1	map00020
Unitranscript 12396	pyruvate dehydrogenase, putative [Ricinus communis]	Glycolysis / Gluconeogenesis	dehydrogenase (acetyl-transferring)	ec:1.2.4.1	map00010
Unitranscript 12398	pyruvate dehydrogenase, putative [Ricinus communis]	Pyruvate metabolism	dehydrogenase (acetyl-transferring)	ec:1.2.4.1	map00620
Unitranscript 12398	pyruvate dehydrogenase, putative [Ricinus communis]	Citrate cycle (TCA cycle)	dehydrogenase (acetyl-transferring)	ec:1.2.4.1	map00020
Unitranscript 12398	pyruvate dehydrogenase, putative [Ricinus communis]	Glycolysis / Gluconeogenesis	dehydrogenase (acetyl-transferring)	ec:1.2.4.1	map00010
Unitranscript 12399	pyruvate dehydrogenase, putative [Ricinus communis]	Pyruvate metabolism	dehydrogenase (acetyl-transferring)	ec:1.2.4.1	map00620
Unitranscript 12399	pyruvate dehydrogenase, putative [Ricinus communis]	Citrate cycle (TCA cycle)	dehydrogenase (acetyl-transferring)	ec:1.2.4.1	map00020
Unitranscript 12399	pyruvate dehydrogenase, putative [Ricinus communis]	Glycolysis / Gluconeogenesis	dehydrogenase (acetyl-transferring)	ec:1.2.4.1	map00010
Unitranscript 12400	pyruvate dehydrogenase, putative [Ricinus communis]	Pyruvate metabolism	dehydrogenase (acetyl-transferring)	ec:1.2.4.1	map00620
Unitranscript 12400	pyruvate dehydrogenase, putative [Ricinus communis]	Citrate cycle (TCA cycle)	dehydrogenase (acetyl-transferring)	ec:1.2.4.1	map00020
Unitranscript 12400	pyruvate dehydrogenase, putative [Ricinus communis]	Glycolysis / Gluconeogenesis	dehydrogenase (acetyl-transferring)	ec:1.2.4.1	map00010
Unitranscript 12402	pyruvate dehydrogenase, putative [Ricinus communis]	Pyruvate metabolism	dehydrogenase (acetyl-transferring)	ec:1.2.4.1	map00620
Unitranscript 12402	pyruvate dehydrogenase, putative [Ricinus communis]	Citrate cycle (TCA cycle)	dehydrogenase (acetyl-transferring)	ec:1.2.4.1	map00020
Unitranscript 12402	pyruvate dehydrogenase, putative [Ricinus communis]	Glycolysis / Gluconeogenesis	dehydrogenase (acetyl-transferring)	ec:1.2.4.1	map00010
Unitranscript 12403	pyruvate dehydrogenase, putative [Ricinus communis]	Pyruvate metabolism	dehydrogenase (acetyl-transferring)	ec:1.2.4.1	map00620
Unitranscript 12403	pyruvate dehydrogenase, putative [Ricinus communis]	Citrate cycle (TCA cycle)	dehydrogenase (acetyl-transferring)	ec:1.2.4.1	map00020
Unitranscript 12403	pyruvate dehydrogenase, putative [Ricinus communis]	Glycolysis / Gluconeogenesis	dehydrogenase (acetyl-transferring)	ec:1.2.4.1	map00010
Unitranscript 12405	pyruvate dehydrogenase, putative [Ricinus communis]	Pyruvate metabolism	dehydrogenase (acetyl-transferring)	ec:1.2.4.1	map00620
Unitranscript 12405	pyruvate dehydrogenase, putative [Ricinus communis]	Citrate cycle (TCA cycle)	dehydrogenase (acetyl-transferring)	ec:1.2.4.1	map00020
Unitranscript 12405	pyruvate dehydrogenase, putative [Ricinus communis]	Glycolysis / Gluconeogenesis	dehydrogenase (acetyl-transferring)	ec:1.2.4.1	map00010
Unitranscript 12505	disulfide oxidoreductase, putative [Ricinus communis]	Selenocompound metabolism	reductase	ec:1.8.1.9	map00450
Unitranscript 12505	disulfide oxidoreductase, putative [Ricinus communis]	Pyrimidine metabolism	reductase	ec:1.8.1.9	map00240
Unitranscript 12507	disulfide oxidoreductase, putative [Ricinus communis]	Selenocompound metabolism	reductase	ec:1.8.1.9	map00450
Unitranscript 12507	disulfide oxidoreductase, putative [Ricinus communis]	Pyrimidine metabolism	reductase	ec:1.8.1.9	map00240
Unitranscript 12513	disulfide oxidoreductase, putative [Ricinus communis]	Selenocompound metabolism	reductase	ec:1.8.1.9	map00450
Unitranscript 12513	disulfide oxidoreductase, putative [Ricinus communis]	Pyrimidine metabolism	reductase	ec:1.8.1.9	map00240
Unitranscript 12514	disulfide oxidoreductase, putative [Ricinus communis]	Selenocompound metabolism	reductase	ec:1.8.1.9	map00450
Unitranscript 12514	disulfide oxidoreductase, putative [Ricinus communis]	Pyrimidine metabolism	reductase	ec:1.8.1.9	map00240
Unitranscript 12515	disulfide oxidoreductase, putative [Ricinus communis]	Selenocompound metabolism	reductase	ec:1.8.1.9	map00450
Unitranscript 12515	disulfide oxidoreductase, putative [Ricinus communis]	Pyrimidine metabolism	reductase	ec:1.8.1.9	map00240
Unitranscript 12516	disulfide oxidoreductase, putative [Ricinus communis]	Selenocompound metabolism	reductase	ec:1.8.1.9	map00450
Unitranscript 12516	disulfide oxidoreductase, putative [Ricinus communis]	Pyrimidine metabolism	reductase	ec:1.8.1.9	map00240
Unitranscript 12548	dihydrolipoamide acetyltransferase component of pyruvate dehydrogenase, putative [Ricinus communis]	Pyruvate metabolism	acetyltransferase	ec:2.3.1.12	map00620
Unitranscript 12548	dihydrolipoamide acetyltransferase component of pyruvate dehydrogenase, putative [Ricinus communis]	Valine, leucine and isoleucine degradation	(2-methylpropanoyl)transferase	ec:2.3.1.168	map00280
Unitranscript 12548	dihydrolipoamide acetyltransferase component of pyruvate dehydrogenase, putative [Ricinus communis]	Citrate cycle (TCA cycle)	acetyltransferase	ec:2.3.1.12	map00020
Unitranscript 12548	dihydrolipoamide acetyltransferase component of pyruvate dehydrogenase, putative [Ricinus communis]	Glycolysis / Gluconeogenesis	acetyltransferase	ec:2.3.1.12	map00010
Unitranscript 12550	dihydrolipoamide acetyltransferase component of pyruvate dehydrogenase, putative [Ricinus communis]	Pyruvate metabolism	acetyltransferase	ec:2.3.1.12	map00620
Unitranscript 12550	dihydrolipoamide acetyltransferase component of pyruvate dehydrogenase, putative [Ricinus communis]	Valine, leucine and isoleucine degradation	(2-methylpropanoyl)transferase	ec:2.3.1.168	map00280
Unitranscript 12550	dihydrolipoamide acetyltransferase component of pyruvate dehydrogenase, putative [Ricinus communis]	Citrate cycle (TCA cycle)	acetyltransferase	ec:2.3.1.12	map00020
Unitranscript 12550	dihydrolipoamide acetyltransferase component of pyruvate dehydrogenase, putative [Ricinus communis]	Glycolysis / Gluconeogenesis	acetyltransferase	ec:2.3.1.12	map00010
Unitranscript 12551	dihydrolipoamide acetyltransferase component of pyruvate dehydrogenase, putative [Ricinus communis]	Pyruvate metabolism	acetyltransferase	ec:2.3.1.12	map00620
Unitranscript 12551	dihydrolipoamide acetyltransferase component of pyruvate dehydrogenase, putative [Ricinus communis]	Valine, leucine and isoleucine degradation	(2-methylpropanoyl)transferase	ec:2.3.1.168	map00280
Unitranscript 12551	dihydrolipoamide acetyltransferase component of pyruvate dehydrogenase, putative [Ricinus communis]	Citrate cycle (TCA cycle)	acetyltransferase	ec:2.3.1.12	map00020
Unitranscript 12551	dihydrolipoamide acetyltransferase component of pyruvate dehydrogenase, putative [Ricinus communis]	Glycolysis / Gluconeogenesis	acetyltransferase	ec:2.3.1.12	map00010
Unitranscript 12553	dihydrolipoamide acetyltransferase component of pyruvate dehydrogenase, putative [Ricinus communis]	Pyruvate metabolism	acetyltransferase	ec:2.3.1.12	map00620
Unitranscript 12553	dihydrolipoamide acetyltransferase component of pyruvate dehydrogenase, putative [Ricinus communis]	Valine, leucine and isoleucine degradation	(2-methylpropanoyl)transferase	ec:2.3.1.168	map00280
Unitranscript 12553	dihydrolipoamide acetyltransferase component of pyruvate dehydrogenase, putative [Ricinus communis]	Citrate cycle (TCA cycle)	acetyltransferase	ec:2.3.1.12	map00020
Unitranscript 12553	dihydrolipoamide acetyltransferase component of pyruvate dehydrogenase, putative [Ricinus communis]	Glycolysis / Gluconeogenesis	acetyltransferase	ec:2.3.1.12	map00010
Unitranscript 12558	dihydrolipoamide acetyltransferase component of pyruvate dehydrogenase, putative [Ricinus communis]	Pyruvate metabolism	acetyltransferase	ec:2.3.1.12	map00620
Unitranscript 12558	dihydrolipoamide acetyltransferase component of pyruvate dehydrogenase, putative [Ricinus communis]	Valine, leucine and isoleucine degradation	(2-methylpropanoyl)transferase	ec:2.3.1.168	map00280
Unitranscript 12558	dihydrolipoamide acetyltransferase component of pyruvate dehydrogenase, putative [Ricinus communis]	Citrate cycle (TCA cycle)	acetyltransferase	ec:2.3.1.12	map00020
Unitranscript 12558	dihydrolipoamide acetyltransferase component of pyruvate dehydrogenase, putative [Ricinus communis]	Glycolysis / Gluconeogenesis	acetyltransferase	ec:2.3.1.12	map00010
Unitranscript 12559	dihydrolipoamide acetyltransferase component of pyruvate dehydrogenase, putative [Ricinus communis]	Pyruvate metabolism	acetyltransferase	ec:2.3.1.12	map00620
Unitranscript 12559	dihydrolipoamide acetyltransferase component of pyruvate dehydrogenase, putative [Ricinus communis]	Valine, leucine and isoleucine degradation	(2-methylpropanoyl)transferase	ec:2.3.1.168	map00280
Unitranscript 12559	dihydrolipoamide acetyltransferase component of pyruvate dehydrogenase, putative [Ricinus communis]	Citrate cycle (TCA cycle)	acetyltransferase	ec:2.3.1.12	map00020
Unitranscript 12559	dihydrolipoamide acetyltransferase component of pyruvate dehydrogenase, putative [Ricinus communis]	Glycolysis / Gluconeogenesis	acetyltransferase	ec:2.3.1.12	map00010
Unitranscript 12560	dihydrolipoamide acetyltransferase component of pyruvate dehydrogenase, putative [Ricinus communis]	Pyruvate metabolism	acetyltransferase	ec:2.3.1.12	map00620
Unitranscript 12560	dihydrolipoamide acetyltransferase component of pyruvate dehydrogenase, putative [Ricinus communis]	Valine, leucine and isoleucine degradation	(2-methylpropanoyl)transferase	ec:2.3.1.168	map00280
Unitranscript 12560	dihydrolipoamide acetyltransferase component of pyruvate dehydrogenase, putative [Ricinus communis]	Citrate cycle (TCA cycle)	acetyltransferase	ec:2.3.1.12	map00020
Unitranscript 12560	dihydrolipoamide acetyltransferase component of pyruvate dehydrogenase, putative [Ricinus communis]	Glycolysis / Gluconeogenesis	acetyltransferase	ec:2.3.1.12	map00010
Unitranscript 12562	dihydrolipoamide acetyltransferase component of pyruvate dehydrogenase, putative [Ricinus communis]	Pyruvate metabolism	acetyltransferase	ec:2.3.1.12	map00620
Unitranscript 12562	dihydrolipoamide acetyltransferase component of pyruvate dehydrogenase, putative [Ricinus communis]	Valine, leucine and isoleucine degradation	(2-methylpropanoyl)transferase	ec:2.3.1.168	map00280
Unitranscript 12562	dihydrolipoamide acetyltransferase component of pyruvate dehydrogenase, putative [Ricinus communis]	Citrate cycle (TCA cycle)	acetyltransferase	ec:2.3.1.12	map00020
Unitranscript 12562	dihydrolipoamide acetyltransferase component of pyruvate dehydrogenase, putative [Ricinus communis]	Glycolysis / Gluconeogenesis	acetyltransferase	ec:2.3.1.12	map00010
Unitranscript 12565	dihydrolipoamide acetyltransferase component of pyruvate dehydrogenase, putative [Ricinus communis]	Pyruvate metabolism	acetyltransferase	ec:2.3.1.12	map00620
Unitranscript 12565	dihydrolipoamide acetyltransferase component of pyruvate dehydrogenase, putative [Ricinus communis]	Valine, leucine and isoleucine degradation	(2-methylpropanoyl)transferase	ec:2.3.1.168	map00280
Unitranscript 12565	dihydrolipoamide acetyltransferase component of pyruvate dehydrogenase, putative [Ricinus communis]	Citrate cycle (TCA cycle)	acetyltransferase	ec:2.3.1.12	map00020
Unitranscript 12565	dihydrolipoamide acetyltransferase component of pyruvate dehydrogenase, putative [Ricinus communis]	Glycolysis / Gluconeogenesis	acetyltransferase	ec:2.3.1.12	map00010
Unitranscript 12570	arginine decarboxylase, putative [Ricinus communis]	Arginine and proline metabolism	decarboxylase	ec:4.1.1.19	map00330
Unitranscript 12571	arginine decarboxylase, putative [Ricinus communis]	Arginine and proline metabolism	decarboxylase	ec:4.1.1.19	map00330
Unitranscript 12572	predicted protein [Populus trichocarpa]	Arginine and proline metabolism	decarboxylase	ec:4.1.1.19	map00330
Unitranscript 12573	arginine decarboxylase, putative [Ricinus communis]	Arginine and proline metabolism	decarboxylase	ec:4.1.1.19	map00330
Unitranscript 12574	arginine decarboxylase, putative [Ricinus communis]	Arginine and proline metabolism	decarboxylase	ec:4.1.1.19	map00330
Unitranscript 12588	predicted protein [Populus trichocarpa]	Arginine and proline metabolism	decarboxylase	ec:4.1.1.19	map00330
Unitranscript 12589	predicted protein [Populus trichocarpa]	Arginine and proline metabolism	decarboxylase	ec:4.1.1.19	map00330
Unitranscript 12590	arginine decarboxylase [Solanum lycopersicum]	Arginine and proline metabolism	decarboxylase	ec:4.1.1.19	map00330
Unitranscript 12591	arginine decarboxylase [Solanum lycopersicum]	Arginine and proline metabolism	decarboxylase	ec:4.1.1.19	map00330
Unitranscript 12592	arginine decarboxylase [Solanum lycopersicum]	Arginine and proline metabolism	decarboxylase	ec:4.1.1.19	map00330
Unitranscript 12594	predicted protein [Populus trichocarpa]	Arginine and proline metabolism	decarboxylase	ec:4.1.1.19	map00330
Unitranscript 12636	arginine decarboxylase [Solanum lycopersicum]	Arginine and proline metabolism	decarboxylase	ec:4.1.1.19	map00330
Unitranscript 12637	arginine decarboxylase [Solanum lycopersicum]	Arginine and proline metabolism	decarboxylase	ec:4.1.1.19	map00330
Unitranscript 12638	arginine decarboxylase [Solanum lycopersicum]	Arginine and proline metabolism	decarboxylase	ec:4.1.1.19	map00330
Unitranscript 12641	arginine decarboxylase [Solanum lycopersicum]	Arginine and proline metabolism	decarboxylase	ec:4.1.1.19	map00330
Unitranscript 12647	predicted protein [Populus trichocarpa]	Arginine and proline metabolism	decarboxylase	ec:4.1.1.19	map00330
Unitranscript 12650	predicted protein [Populus trichocarpa]	Arginine and proline metabolism	decarboxylase	ec:4.1.1.19	map00330
Unitranscript 12651	predicted protein [Populus trichocarpa]	Arginine and proline metabolism	decarboxylase	ec:4.1.1.19	map00330
Unitranscript 12652	predicted protein [Populus trichocarpa]	Arginine and proline metabolism	decarboxylase	ec:4.1.1.19	map00330
Unitranscript 12653	predicted protein [Populus trichocarpa]	Arginine and proline metabolism	decarboxylase	ec:4.1.1.19	map00330
Unitranscript 12654	predicted protein [Populus trichocarpa]	Arginine and proline metabolism	decarboxylase	ec:4.1.1.19	map00330
Unitranscript 12655	predicted protein [Populus trichocarpa]	Arginine and proline metabolism	decarboxylase	ec:4.1.1.19	map00330
Unitranscript 12656	predicted protein [Populus trichocarpa]	Arginine and proline metabolism	decarboxylase	ec:4.1.1.19	map00330
Unitranscript 12657	predicted protein [Populus trichocarpa]	Arginine and proline metabolism	decarboxylase	ec:4.1.1.19	map00330
Unitranscript 12658	predicted protein [Populus trichocarpa]	Arginine and proline metabolism	decarboxylase	ec:4.1.1.19	map00330
Unitranscript 12659	predicted protein [Populus trichocarpa]	Arginine and proline metabolism	decarboxylase	ec:4.1.1.19	map00330
Unitranscript 12660	predicted protein [Populus trichocarpa]	Arginine and proline metabolism	decarboxylase	ec:4.1.1.19	map00330
Unitranscript 12726	ribosomal protein S6 kinase, putative [Ricinus communis]	Phosphatidylinositol signaling system	kinase C	ec:2.7.11.13	map04070
Unitranscript 12727	ribosomal protein S6 kinase, putative [Ricinus communis]	Phosphatidylinositol signaling system	kinase C	ec:2.7.11.13	map04070
Unitranscript 12729	ribosomal protein S6 kinase, putative [Ricinus communis]	Phosphatidylinositol signaling system	kinase C	ec:2.7.11.13	map04070
Unitranscript 12730	ribosomal protein S6 kinase, putative [Ricinus communis]	Phosphatidylinositol signaling system	kinase C	ec:2.7.11.13	map04070
Unitranscript 12731	ribosomal protein S6 kinase, putative [Ricinus communis]	Phosphatidylinositol signaling system	kinase C	ec:2.7.11.13	map04070
Unitranscript 12732	ribosomal protein S6 kinase, putative [Ricinus communis]	Phosphatidylinositol signaling system	kinase C	ec:2.7.11.13	map04070
Unitranscript 12734	ribosomal protein S6 kinase, putative [Ricinus communis]	Phosphatidylinositol signaling system	kinase C	ec:2.7.11.13	map04070
Unitranscript 12737	ribosomal protein S6 kinase, putative [Ricinus communis]	Phosphatidylinositol signaling system	kinase C	ec:2.7.11.13	map04070
Unitranscript 12738	ribosomal protein S6 kinase, putative [Ricinus communis]	Phosphatidylinositol signaling system	kinase C	ec:2.7.11.13	map04070
Unitranscript 12739	ribosomal protein S6 kinase, putative [Ricinus communis]	Phosphatidylinositol signaling system	kinase C	ec:2.7.11.13	map04070
Unitranscript 12740	ribosomal protein S6 kinase, putative [Ricinus communis]	Phosphatidylinositol signaling system	kinase C	ec:2.7.11.13	map04070
Unitranscript 12741	ribosomal protein S6 kinase, putative [Ricinus communis]	Phosphatidylinositol signaling system	kinase C	ec:2.7.11.13	map04070
Unitranscript 12764	ribosomal protein S6 kinase, putative [Ricinus communis]	Phosphatidylinositol signaling system	kinase C	ec:2.7.11.13	map04070
Unitranscript 12767	ribosomal protein S6 kinase, putative [Ricinus communis]	Phosphatidylinositol signaling system	kinase C	ec:2.7.11.13	map04070
Unitranscript 12768	ribosomal protein S6 kinase, putative [Ricinus communis]	Phosphatidylinositol signaling system	kinase C	ec:2.7.11.13	map04070
Unitranscript 12825	hydrolase, hydrolyzing O-glycosyl compounds, putative [Ricinus communis]	Starch and sucrose metabolism	gentiobiase	ec:3.2.1.21	map00500
Unitranscript 12825	hydrolase, hydrolyzing O-glycosyl compounds, putative [Ricinus communis]	Cyanoamino acid metabolism	gentiobiase	ec:3.2.1.21	map00460
Unitranscript 12825	hydrolase, hydrolyzing O-glycosyl compounds, putative [Ricinus communis]	Phenylpropanoid biosynthesis	gentiobiase	ec:3.2.1.21	map00940
Unitranscript 12826	hydrolase, hydrolyzing O-glycosyl compounds, putative [Ricinus communis]	Starch and sucrose metabolism	gentiobiase	ec:3.2.1.21	map00500
Unitranscript 12826	hydrolase, hydrolyzing O-glycosyl compounds, putative [Ricinus communis]	Cyanoamino acid metabolism	gentiobiase	ec:3.2.1.21	map00460
Unitranscript 12826	hydrolase, hydrolyzing O-glycosyl compounds, putative [Ricinus communis]	Phenylpropanoid biosynthesis	gentiobiase	ec:3.2.1.21	map00940
Unitranscript 12832	Chalcone synthase, putative [Ricinus communis]	Flavonoid biosynthesis	synthase	ec:2.3.1.74	map00941
Unitranscript 12833	Chalcone synthase, putative [Ricinus communis]	Flavonoid biosynthesis	synthase	ec:2.3.1.74	map00941
Unitranscript 12834	Chalcone synthase, putative [Ricinus communis]	Flavonoid biosynthesis	synthase	ec:2.3.1.74	map00941
Unitranscript 12836	Chalcone synthase, putative [Ricinus communis]	Flavonoid biosynthesis	synthase	ec:2.3.1.74	map00941
Unitranscript 12851	protein phosphatase, putative [Ricinus communis]	T cell receptor signaling pathway	phosphatase	ec:3.1.3.16	map04660
Unitranscript 12852	protein phosphatase, putative [Ricinus communis]	T cell receptor signaling pathway	phosphatase	ec:3.1.3.16	map04660
Unitranscript 12853	protein phosphatase, putative [Ricinus communis]	T cell receptor signaling pathway	phosphatase	ec:3.1.3.16	map04660
Unitranscript 12866	protein phosphatase, putative [Ricinus communis]	T cell receptor signaling pathway	phosphatase	ec:3.1.3.16	map04660
Unitranscript 12878	protein phosphatase, putative [Ricinus communis]	T cell receptor signaling pathway	phosphatase	ec:3.1.3.16	map04660
Unitranscript 12879	protein phosphatase, putative [Ricinus communis]	T cell receptor signaling pathway	phosphatase	ec:3.1.3.16	map04660
Unitranscript 12880	protein phosphatase, putative [Ricinus communis]	T cell receptor signaling pathway	phosphatase	ec:3.1.3.16	map04660
Unitranscript 12881	protein phosphatase, putative [Ricinus communis]	T cell receptor signaling pathway	phosphatase	ec:3.1.3.16	map04660
Unitranscript 12882	protein phosphatase, putative [Ricinus communis]	T cell receptor signaling pathway	phosphatase	ec:3.1.3.16	map04660
Unitranscript 12887	protein phosphatase, putative [Ricinus communis]	T cell receptor signaling pathway	phosphatase	ec:3.1.3.16	map04660
Unitranscript 12888	cysteinyl-tRNA synthetase, putative [Ricinus communis]	Aminoacyl-tRNA biosynthesis	ligase	ec:6.1.1.16	map00970
Unitranscript 12889	protein phosphatase, putative [Ricinus communis]	T cell receptor signaling pathway	phosphatase	ec:3.1.3.16	map04660
Unitranscript 12890	cysteinyl-tRNA synthetase, putative [Ricinus communis]	Aminoacyl-tRNA biosynthesis	ligase	ec:6.1.1.16	map00970
Unitranscript 12891	protein phosphatase, putative [Ricinus communis]	T cell receptor signaling pathway	phosphatase	ec:3.1.3.16	map04660
Unitranscript 12957	PREDICTED: polyphosphoinositide phosphatase [Vitis vinifera]	Inositol phosphate metabolism	5-phosphatase	ec:3.1.3.36	map00562
Unitranscript 12957	PREDICTED: polyphosphoinositide phosphatase [Vitis vinifera]	Phosphatidylinositol signaling system	5-phosphatase	ec:3.1.3.36	map04070
Unitranscript 12958	PREDICTED: polyphosphoinositide phosphatase [Vitis vinifera]	Inositol phosphate metabolism	5-phosphatase	ec:3.1.3.36	map00562
Unitranscript 12958	PREDICTED: polyphosphoinositide phosphatase [Vitis vinifera]	Phosphatidylinositol signaling system	5-phosphatase	ec:3.1.3.36	map04070
Unitranscript 12959	PREDICTED: polyphosphoinositide phosphatase [Vitis vinifera]	Inositol phosphate metabolism	5-phosphatase	ec:3.1.3.36	map00562
Unitranscript 12959	PREDICTED: polyphosphoinositide phosphatase [Vitis vinifera]	Phosphatidylinositol signaling system	5-phosphatase	ec:3.1.3.36	map04070
Unitranscript 12963	PREDICTED: polyphosphoinositide phosphatase [Vitis vinifera]	Inositol phosphate metabolism	5-phosphatase	ec:3.1.3.36	map00562
Unitranscript 12963	PREDICTED: polyphosphoinositide phosphatase [Vitis vinifera]	Phosphatidylinositol signaling system	5-phosphatase	ec:3.1.3.36	map04070
Unitranscript 12970	PREDICTED: polyphosphoinositide phosphatase [Vitis vinifera]	Inositol phosphate metabolism	5-phosphatase	ec:3.1.3.36	map00562
Unitranscript 12970	PREDICTED: polyphosphoinositide phosphatase [Vitis vinifera]	Phosphatidylinositol signaling system	5-phosphatase	ec:3.1.3.36	map04070
Unitranscript 13055	alpha-galactosidase/alpha-n-acetylgalactosaminidase, putative [Ricinus communis]	Glycosphingolipid biosynthesis - globo series	melibiase	ec:3.2.1.22	map00603
Unitranscript 13055	alpha-galactosidase/alpha-n-acetylgalactosaminidase, putative [Ricinus communis]	Sphingolipid metabolism	melibiase	ec:3.2.1.22	map00600
Unitranscript 13055	alpha-galactosidase/alpha-n-acetylgalactosaminidase, putative [Ricinus communis]	Glycerolipid metabolism	melibiase	ec:3.2.1.22	map00561
Unitranscript 13055	alpha-galactosidase/alpha-n-acetylgalactosaminidase, putative [Ricinus communis]	Galactose metabolism	melibiase	ec:3.2.1.22	map00052
Unitranscript 13221	flavonoid 3-hydroxylase, putative [Ricinus communis]	Flavone and flavonol biosynthesis	3',5'-hydroxylase	ec:1.14.13.88	map00944
Unitranscript 13221	flavonoid 3-hydroxylase, putative [Ricinus communis]	Flavonoid biosynthesis	3',5'-hydroxylase	ec:1.14.13.88	map00941
Unitranscript 13228	flavonoid 3-hydroxylase, putative [Ricinus communis]	Flavone and flavonol biosynthesis	3',5'-hydroxylase	ec:1.14.13.88	map00944
Unitranscript 13228	flavonoid 3-hydroxylase, putative [Ricinus communis]	Flavonoid biosynthesis	3',5'-hydroxylase	ec:1.14.13.88	map00941
Unitranscript 13483	NAD(P)H-quinone oxidoreductase subunit K [Medicago truncatula]	Oxidative phosphorylation	reductase (H+-translocating)	ec:1.6.5.3	map00190
Unitranscript 13531	predicted protein [Populus trichocarpa]	Carbon fixation pathways in prokaryotes	citrate synthase	ec:2.3.3.8	map00720
Unitranscript 13531	predicted protein [Populus trichocarpa]	Carbon fixation pathways in prokaryotes	ligase (ADP-forming)	ec:6.2.1.5	map00720
Unitranscript 13531	predicted protein [Populus trichocarpa]	Citrate cycle (TCA cycle)	citrate synthase	ec:2.3.3.8	map00020
Unitranscript 13531	predicted protein [Populus trichocarpa]	Citrate cycle (TCA cycle)	ligase (ADP-forming)	ec:6.2.1.5	map00020
Unitranscript 13531	predicted protein [Populus trichocarpa]	C5-Branched dibasic acid metabolism	ligase (ADP-forming)	ec:6.2.1.5	map00660
Unitranscript 13531	predicted protein [Populus trichocarpa]	Propanoate metabolism	ligase (ADP-forming)	ec:6.2.1.5	map00640
Unitranscript 13532	predicted protein [Populus trichocarpa]	Carbon fixation pathways in prokaryotes	citrate synthase	ec:2.3.3.8	map00720
Unitranscript 13532	predicted protein [Populus trichocarpa]	Carbon fixation pathways in prokaryotes	ligase (ADP-forming)	ec:6.2.1.5	map00720
Unitranscript 13532	predicted protein [Populus trichocarpa]	Citrate cycle (TCA cycle)	citrate synthase	ec:2.3.3.8	map00020
Unitranscript 13532	predicted protein [Populus trichocarpa]	Citrate cycle (TCA cycle)	ligase (ADP-forming)	ec:6.2.1.5	map00020
Unitranscript 13532	predicted protein [Populus trichocarpa]	C5-Branched dibasic acid metabolism	ligase (ADP-forming)	ec:6.2.1.5	map00660
Unitranscript 13532	predicted protein [Populus trichocarpa]	Propanoate metabolism	ligase (ADP-forming)	ec:6.2.1.5	map00640
Unitranscript 13534	predicted protein [Populus trichocarpa]	Carbon fixation pathways in prokaryotes	citrate synthase	ec:2.3.3.8	map00720
Unitranscript 13534	predicted protein [Populus trichocarpa]	Carbon fixation pathways in prokaryotes	ligase (ADP-forming)	ec:6.2.1.5	map00720
Unitranscript 13534	predicted protein [Populus trichocarpa]	Citrate cycle (TCA cycle)	citrate synthase	ec:2.3.3.8	map00020
Unitranscript 13534	predicted protein [Populus trichocarpa]	Citrate cycle (TCA cycle)	ligase (ADP-forming)	ec:6.2.1.5	map00020
Unitranscript 13534	predicted protein [Populus trichocarpa]	C5-Branched dibasic acid metabolism	ligase (ADP-forming)	ec:6.2.1.5	map00660
Unitranscript 13534	predicted protein [Populus trichocarpa]	Propanoate metabolism	ligase (ADP-forming)	ec:6.2.1.5	map00640
Unitranscript 13535	predicted protein [Populus trichocarpa]	Carbon fixation pathways in prokaryotes	citrate synthase	ec:2.3.3.8	map00720
Unitranscript 13535	predicted protein [Populus trichocarpa]	Carbon fixation pathways in prokaryotes	ligase (ADP-forming)	ec:6.2.1.5	map00720
Unitranscript 13535	predicted protein [Populus trichocarpa]	Citrate cycle (TCA cycle)	citrate synthase	ec:2.3.3.8	map00020
Unitranscript 13535	predicted protein [Populus trichocarpa]	Citrate cycle (TCA cycle)	ligase (ADP-forming)	ec:6.2.1.5	map00020
Unitranscript 13535	predicted protein [Populus trichocarpa]	C5-Branched dibasic acid metabolism	ligase (ADP-forming)	ec:6.2.1.5	map00660
Unitranscript 13535	predicted protein [Populus trichocarpa]	Propanoate metabolism	ligase (ADP-forming)	ec:6.2.1.5	map00640
Unitranscript 13724	endo-1,3-1,4-beta-d-glucanase, putative [Ricinus communis]	Toluene degradation	maleylacetate enol-lactonase	ec:3.1.1.45	map00623
Unitranscript 13724	endo-1,3-1,4-beta-d-glucanase, putative [Ricinus communis]	Fluorobenzoate degradation	maleylacetate enol-lactonase	ec:3.1.1.45	map00364
Unitranscript 13724	endo-1,3-1,4-beta-d-glucanase, putative [Ricinus communis]	Chlorocyclohexane and chlorobenzene degradation	maleylacetate enol-lactonase	ec:3.1.1.45	map00361
Unitranscript 13725	endo-1,3-1,4-beta-d-glucanase, putative [Ricinus communis]	Toluene degradation	maleylacetate enol-lactonase	ec:3.1.1.45	map00623
Unitranscript 13725	endo-1,3-1,4-beta-d-glucanase, putative [Ricinus communis]	Fluorobenzoate degradation	maleylacetate enol-lactonase	ec:3.1.1.45	map00364
Unitranscript 13725	endo-1,3-1,4-beta-d-glucanase, putative [Ricinus communis]	Chlorocyclohexane and chlorobenzene degradation	maleylacetate enol-lactonase	ec:3.1.1.45	map00361
Unitranscript 13726	endo-1,3-1,4-beta-d-glucanase, putative [Ricinus communis]	Toluene degradation	maleylacetate enol-lactonase	ec:3.1.1.45	map00623
Unitranscript 13726	endo-1,3-1,4-beta-d-glucanase, putative [Ricinus communis]	Fluorobenzoate degradation	maleylacetate enol-lactonase	ec:3.1.1.45	map00364
Unitranscript 13726	endo-1,3-1,4-beta-d-glucanase, putative [Ricinus communis]	Chlorocyclohexane and chlorobenzene degradation	maleylacetate enol-lactonase	ec:3.1.1.45	map00361
Unitranscript 13727	endo-1,3-1,4-beta-d-glucanase, putative [Ricinus communis]	Toluene degradation	maleylacetate enol-lactonase	ec:3.1.1.45	map00623
Unitranscript 13727	endo-1,3-1,4-beta-d-glucanase, putative [Ricinus communis]	Fluorobenzoate degradation	maleylacetate enol-lactonase	ec:3.1.1.45	map00364
Unitranscript 13727	endo-1,3-1,4-beta-d-glucanase, putative [Ricinus communis]	Chlorocyclohexane and chlorobenzene degradation	maleylacetate enol-lactonase	ec:3.1.1.45	map00361
Unitranscript 13728	endo-1,3-1,4-beta-d-glucanase, putative [Ricinus communis]	Toluene degradation	maleylacetate enol-lactonase	ec:3.1.1.45	map00623
Unitranscript 13728	endo-1,3-1,4-beta-d-glucanase, putative [Ricinus communis]	Fluorobenzoate degradation	maleylacetate enol-lactonase	ec:3.1.1.45	map00364
Unitranscript 13728	endo-1,3-1,4-beta-d-glucanase, putative [Ricinus communis]	Chlorocyclohexane and chlorobenzene degradation	maleylacetate enol-lactonase	ec:3.1.1.45	map00361
Unitranscript 13729	endo-1,3-1,4-beta-d-glucanase, putative [Ricinus communis]	Toluene degradation	maleylacetate enol-lactonase	ec:3.1.1.45	map00623
Unitranscript 13729	endo-1,3-1,4-beta-d-glucanase, putative [Ricinus communis]	Fluorobenzoate degradation	maleylacetate enol-lactonase	ec:3.1.1.45	map00364
Unitranscript 13729	endo-1,3-1,4-beta-d-glucanase, putative [Ricinus communis]	Chlorocyclohexane and chlorobenzene degradation	maleylacetate enol-lactonase	ec:3.1.1.45	map00361
Unitranscript 13730	endo-1,3-1,4-beta-d-glucanase, putative [Ricinus communis]	Toluene degradation	maleylacetate enol-lactonase	ec:3.1.1.45	map00623
Unitranscript 13730	endo-1,3-1,4-beta-d-glucanase, putative [Ricinus communis]	Fluorobenzoate degradation	maleylacetate enol-lactonase	ec:3.1.1.45	map00364
Unitranscript 13730	endo-1,3-1,4-beta-d-glucanase, putative [Ricinus communis]	Chlorocyclohexane and chlorobenzene degradation	maleylacetate enol-lactonase	ec:3.1.1.45	map00361
Unitranscript 13731	endo-1,3-1,4-beta-d-glucanase, putative [Ricinus communis]	Toluene degradation	maleylacetate enol-lactonase	ec:3.1.1.45	map00623
Unitranscript 13731	endo-1,3-1,4-beta-d-glucanase, putative [Ricinus communis]	Fluorobenzoate degradation	maleylacetate enol-lactonase	ec:3.1.1.45	map00364
Unitranscript 13731	endo-1,3-1,4-beta-d-glucanase, putative [Ricinus communis]	Chlorocyclohexane and chlorobenzene degradation	maleylacetate enol-lactonase	ec:3.1.1.45	map00361
Unitranscript 13733	endo-1,3-1,4-beta-d-glucanase, putative [Ricinus communis]	Toluene degradation	maleylacetate enol-lactonase	ec:3.1.1.45	map00623
Unitranscript 13733	endo-1,3-1,4-beta-d-glucanase, putative [Ricinus communis]	Fluorobenzoate degradation	maleylacetate enol-lactonase	ec:3.1.1.45	map00364
Unitranscript 13733	endo-1,3-1,4-beta-d-glucanase, putative [Ricinus communis]	Chlorocyclohexane and chlorobenzene degradation	maleylacetate enol-lactonase	ec:3.1.1.45	map00361
Unitranscript 13734	endo-1,3-1,4-beta-d-glucanase, putative [Ricinus communis]	Toluene degradation	maleylacetate enol-lactonase	ec:3.1.1.45	map00623
Unitranscript 13734	endo-1,3-1,4-beta-d-glucanase, putative [Ricinus communis]	Fluorobenzoate degradation	maleylacetate enol-lactonase	ec:3.1.1.45	map00364
Unitranscript 13734	endo-1,3-1,4-beta-d-glucanase, putative [Ricinus communis]	Chlorocyclohexane and chlorobenzene degradation	maleylacetate enol-lactonase	ec:3.1.1.45	map00361
Unitranscript 13741	endo-1,3-1,4-beta-d-glucanase, putative [Ricinus communis]	Toluene degradation	maleylacetate enol-lactonase	ec:3.1.1.45	map00623
Unitranscript 13741	endo-1,3-1,4-beta-d-glucanase, putative [Ricinus communis]	Fluorobenzoate degradation	maleylacetate enol-lactonase	ec:3.1.1.45	map00364
Unitranscript 13741	endo-1,3-1,4-beta-d-glucanase, putative [Ricinus communis]	Chlorocyclohexane and chlorobenzene degradation	maleylacetate enol-lactonase	ec:3.1.1.45	map00361
Unitranscript 13742	endo-1,3-1,4-beta-d-glucanase, putative [Ricinus communis]	Toluene degradation	maleylacetate enol-lactonase	ec:3.1.1.45	map00623
Unitranscript 13742	endo-1,3-1,4-beta-d-glucanase, putative [Ricinus communis]	Fluorobenzoate degradation	maleylacetate enol-lactonase	ec:3.1.1.45	map00364
Unitranscript 13742	endo-1,3-1,4-beta-d-glucanase, putative [Ricinus communis]	Chlorocyclohexane and chlorobenzene degradation	maleylacetate enol-lactonase	ec:3.1.1.45	map00361
Unitranscript 13745	endo-1,3-1,4-beta-d-glucanase, putative [Ricinus communis]	Toluene degradation	maleylacetate enol-lactonase	ec:3.1.1.45	map00623
Unitranscript 13745	endo-1,3-1,4-beta-d-glucanase, putative [Ricinus communis]	Fluorobenzoate degradation	maleylacetate enol-lactonase	ec:3.1.1.45	map00364
Unitranscript 13745	endo-1,3-1,4-beta-d-glucanase, putative [Ricinus communis]	Chlorocyclohexane and chlorobenzene degradation	maleylacetate enol-lactonase	ec:3.1.1.45	map00361
Unitranscript 13751	endo-1,3-1,4-beta-d-glucanase, putative [Ricinus communis]	Toluene degradation	maleylacetate enol-lactonase	ec:3.1.1.45	map00623
Unitranscript 13751	endo-1,3-1,4-beta-d-glucanase, putative [Ricinus communis]	Fluorobenzoate degradation	maleylacetate enol-lactonase	ec:3.1.1.45	map00364
Unitranscript 13751	endo-1,3-1,4-beta-d-glucanase, putative [Ricinus communis]	Chlorocyclohexane and chlorobenzene degradation	maleylacetate enol-lactonase	ec:3.1.1.45	map00361
Unitranscript 13757	endo-1,3-1,4-beta-d-glucanase, putative [Ricinus communis]	Toluene degradation	maleylacetate enol-lactonase	ec:3.1.1.45	map00623
Unitranscript 13757	endo-1,3-1,4-beta-d-glucanase, putative [Ricinus communis]	Fluorobenzoate degradation	maleylacetate enol-lactonase	ec:3.1.1.45	map00364
Unitranscript 13757	endo-1,3-1,4-beta-d-glucanase, putative [Ricinus communis]	Chlorocyclohexane and chlorobenzene degradation	maleylacetate enol-lactonase	ec:3.1.1.45	map00361
Unitranscript 13767	trytophan synthase alpha subunit, putative [Ricinus communis]	Phenylalanine, tyrosine and tryptophan biosynthesis	synthase	ec:4.2.1.20	map00400
Unitranscript 13767	trytophan synthase alpha subunit, putative [Ricinus communis]	Glycine, serine and threonine metabolism	synthase	ec:4.2.1.20	map00260
Unitranscript 13776	trytophan synthase alpha subunit, putative [Ricinus communis]	Phenylalanine, tyrosine and tryptophan biosynthesis	synthase	ec:4.2.1.20	map00400
Unitranscript 13776	trytophan synthase alpha subunit, putative [Ricinus communis]	Glycine, serine and threonine metabolism	synthase	ec:4.2.1.20	map00260
Unitranscript 13777	trytophan synthase alpha subunit, putative [Ricinus communis]	Phenylalanine, tyrosine and tryptophan biosynthesis	synthase	ec:4.2.1.20	map00400
Unitranscript 13777	trytophan synthase alpha subunit, putative [Ricinus communis]	Glycine, serine and threonine metabolism	synthase	ec:4.2.1.20	map00260
Unitranscript 13778	trytophan synthase alpha subunit, putative [Ricinus communis]	Phenylalanine, tyrosine and tryptophan biosynthesis	synthase	ec:4.2.1.20	map00400
Unitranscript 13778	trytophan synthase alpha subunit, putative [Ricinus communis]	Glycine, serine and threonine metabolism	synthase	ec:4.2.1.20	map00260
Unitranscript 13779	trytophan synthase alpha subunit, putative [Ricinus communis]	Phenylalanine, tyrosine and tryptophan biosynthesis	synthase	ec:4.2.1.20	map00400
Unitranscript 13779	trytophan synthase alpha subunit, putative [Ricinus communis]	Glycine, serine and threonine metabolism	synthase	ec:4.2.1.20	map00260
Unitranscript 13780	trytophan synthase alpha subunit, putative [Ricinus communis]	Phenylalanine, tyrosine and tryptophan biosynthesis	synthase	ec:4.2.1.20	map00400
Unitranscript 13780	trytophan synthase alpha subunit, putative [Ricinus communis]	Glycine, serine and threonine metabolism	synthase	ec:4.2.1.20	map00260
Unitranscript 13785	trytophan synthase alpha subunit, putative [Ricinus communis]	Phenylalanine, tyrosine and tryptophan biosynthesis	synthase	ec:4.2.1.20	map00400
Unitranscript 13785	trytophan synthase alpha subunit, putative [Ricinus communis]	Glycine, serine and threonine metabolism	synthase	ec:4.2.1.20	map00260
Unitranscript 13786	trytophan synthase alpha subunit, putative [Ricinus communis]	Phenylalanine, tyrosine and tryptophan biosynthesis	synthase	ec:4.2.1.20	map00400
Unitranscript 13786	trytophan synthase alpha subunit, putative [Ricinus communis]	Glycine, serine and threonine metabolism	synthase	ec:4.2.1.20	map00260
Unitranscript 13787	trytophan synthase alpha subunit, putative [Ricinus communis]	Phenylalanine, tyrosine and tryptophan biosynthesis	synthase	ec:4.2.1.20	map00400
Unitranscript 13787	trytophan synthase alpha subunit, putative [Ricinus communis]	Glycine, serine and threonine metabolism	synthase	ec:4.2.1.20	map00260
Unitranscript 13788	trytophan synthase alpha subunit, putative [Ricinus communis]	Phenylalanine, tyrosine and tryptophan biosynthesis	synthase	ec:4.2.1.20	map00400
Unitranscript 13788	trytophan synthase alpha subunit, putative [Ricinus communis]	Glycine, serine and threonine metabolism	synthase	ec:4.2.1.20	map00260
Unitranscript 13789	trytophan synthase alpha subunit, putative [Ricinus communis]	Phenylalanine, tyrosine and tryptophan biosynthesis	synthase	ec:4.2.1.20	map00400
Unitranscript 13789	trytophan synthase alpha subunit, putative [Ricinus communis]	Glycine, serine and threonine metabolism	synthase	ec:4.2.1.20	map00260
Unitranscript 13790	trytophan synthase alpha subunit, putative [Ricinus communis]	Phenylalanine, tyrosine and tryptophan biosynthesis	synthase	ec:4.2.1.20	map00400
Unitranscript 13790	trytophan synthase alpha subunit, putative [Ricinus communis]	Glycine, serine and threonine metabolism	synthase	ec:4.2.1.20	map00260
Unitranscript 13791	trytophan synthase alpha subunit, putative [Ricinus communis]	Phenylalanine, tyrosine and tryptophan biosynthesis	synthase	ec:4.2.1.20	map00400
Unitranscript 13791	trytophan synthase alpha subunit, putative [Ricinus communis]	Glycine, serine and threonine metabolism	synthase	ec:4.2.1.20	map00260
Unitranscript 13821	ribose-5-phosphate isomerase, putative [Ricinus communis]	Pentose phosphate pathway	isomerase	ec:5.3.1.6	map00030
Unitranscript 13821	ribose-5-phosphate isomerase, putative [Ricinus communis]	Carbon fixation in photosynthetic organisms	isomerase	ec:5.3.1.6	map00710
Unitranscript 13821	ribose-5-phosphate isomerase, putative [Ricinus communis]	Fructose and mannose metabolism	isomerase	ec:5.3.1.6	map00051
Unitranscript 13822	ribose-5-phosphate isomerase, putative [Ricinus communis]	Pentose phosphate pathway	isomerase	ec:5.3.1.6	map00030
Unitranscript 13822	ribose-5-phosphate isomerase, putative [Ricinus communis]	Carbon fixation in photosynthetic organisms	isomerase	ec:5.3.1.6	map00710
Unitranscript 13822	ribose-5-phosphate isomerase, putative [Ricinus communis]	Fructose and mannose metabolism	isomerase	ec:5.3.1.6	map00051
Unitranscript 13823	ribose-5-phosphate isomerase, putative [Ricinus communis]	Pentose phosphate pathway	isomerase	ec:5.3.1.6	map00030
Unitranscript 13823	ribose-5-phosphate isomerase, putative [Ricinus communis]	Carbon fixation in photosynthetic organisms	isomerase	ec:5.3.1.6	map00710
Unitranscript 13823	ribose-5-phosphate isomerase, putative [Ricinus communis]	Fructose and mannose metabolism	isomerase	ec:5.3.1.6	map00051
Unitranscript 13824	ribose-5-phosphate isomerase, putative [Ricinus communis]	Pentose phosphate pathway	isomerase	ec:5.3.1.6	map00030
Unitranscript 13824	ribose-5-phosphate isomerase, putative [Ricinus communis]	Carbon fixation in photosynthetic organisms	isomerase	ec:5.3.1.6	map00710
Unitranscript 13824	ribose-5-phosphate isomerase, putative [Ricinus communis]	Fructose and mannose metabolism	isomerase	ec:5.3.1.6	map00051
Unitranscript 13825	ribose-5-phosphate isomerase, putative [Ricinus communis]	Pentose phosphate pathway	isomerase	ec:5.3.1.6	map00030
Unitranscript 13825	ribose-5-phosphate isomerase, putative [Ricinus communis]	Carbon fixation in photosynthetic organisms	isomerase	ec:5.3.1.6	map00710
Unitranscript 13825	ribose-5-phosphate isomerase, putative [Ricinus communis]	Fructose and mannose metabolism	isomerase	ec:5.3.1.6	map00051
Unitranscript 13826	ribose-5-phosphate isomerase, putative [Ricinus communis]	Pentose phosphate pathway	isomerase	ec:5.3.1.6	map00030
Unitranscript 13826	ribose-5-phosphate isomerase, putative [Ricinus communis]	Carbon fixation in photosynthetic organisms	isomerase	ec:5.3.1.6	map00710
Unitranscript 13826	ribose-5-phosphate isomerase, putative [Ricinus communis]	Fructose and mannose metabolism	isomerase	ec:5.3.1.6	map00051
Unitranscript 13933	Leucoanthocyanidin dioxygenase, putative [Ricinus communis]	Flavonoid biosynthesis	oxygenase	ec:1.14.11.19	map00941
Unitranscript 13934	Leucoanthocyanidin dioxygenase, putative [Ricinus communis]	Flavonoid biosynthesis	oxygenase	ec:1.14.11.19	map00941
Unitranscript 13942	Leucoanthocyanidin dioxygenase, putative [Ricinus communis]	Flavonoid biosynthesis	oxygenase	ec:1.14.11.19	map00941
Unitranscript 13943	Leucoanthocyanidin dioxygenase, putative [Ricinus communis]	Flavonoid biosynthesis	oxygenase	ec:1.14.11.19	map00941
Unitranscript 13988	OJ991214_12.15 [Oryza sativa Japonica Group]	Glutathione metabolism	thioredoxin peroxidase	ec:1.11.1.15	map00480
Unitranscript 13989	Os04g0416400 [Oryza sativa Japonica Group]	Glutathione metabolism	thioredoxin peroxidase	ec:1.11.1.15	map00480
Unitranscript 13991	peroxiredoxins, prx-1, prx-2, prx-3, putative [Ricinus communis]	Glutathione metabolism	thioredoxin peroxidase	ec:1.11.1.15	map00480
Unitranscript 13991	peroxiredoxins, prx-1, prx-2, prx-3, putative [Ricinus communis]	Phenylalanine metabolism	lactoperoxidase	ec:1.11.1.7	map00360
Unitranscript 13991	peroxiredoxins, prx-1, prx-2, prx-3, putative [Ricinus communis]	Phenylpropanoid biosynthesis	lactoperoxidase	ec:1.11.1.7	map00940
Unitranscript 13992	peroxiredoxins, prx-1, prx-2, prx-3, putative [Ricinus communis]	Glutathione metabolism	thioredoxin peroxidase	ec:1.11.1.15	map00480
Unitranscript 13992	peroxiredoxins, prx-1, prx-2, prx-3, putative [Ricinus communis]	Phenylalanine metabolism	lactoperoxidase	ec:1.11.1.7	map00360
Unitranscript 13992	peroxiredoxins, prx-1, prx-2, prx-3, putative [Ricinus communis]	Phenylpropanoid biosynthesis	lactoperoxidase	ec:1.11.1.7	map00940
Unitranscript 13995	peroxiredoxins, prx-1, prx-2, prx-3, putative [Ricinus communis]	Glutathione metabolism	thioredoxin peroxidase	ec:1.11.1.15	map00480
Unitranscript 13995	peroxiredoxins, prx-1, prx-2, prx-3, putative [Ricinus communis]	Phenylalanine metabolism	lactoperoxidase	ec:1.11.1.7	map00360
Unitranscript 13995	peroxiredoxins, prx-1, prx-2, prx-3, putative [Ricinus communis]	Phenylpropanoid biosynthesis	lactoperoxidase	ec:1.11.1.7	map00940
Unitranscript 13996	peroxiredoxins, prx-1, prx-2, prx-3, putative [Ricinus communis]	Glutathione metabolism	thioredoxin peroxidase	ec:1.11.1.15	map00480
Unitranscript 13996	peroxiredoxins, prx-1, prx-2, prx-3, putative [Ricinus communis]	Phenylalanine metabolism	lactoperoxidase	ec:1.11.1.7	map00360
Unitranscript 13996	peroxiredoxins, prx-1, prx-2, prx-3, putative [Ricinus communis]	Phenylpropanoid biosynthesis	lactoperoxidase	ec:1.11.1.7	map00940
Unitranscript 13997	peroxiredoxins, prx-1, prx-2, prx-3, putative [Ricinus communis]	Glutathione metabolism	thioredoxin peroxidase	ec:1.11.1.15	map00480
Unitranscript 13997	peroxiredoxins, prx-1, prx-2, prx-3, putative [Ricinus communis]	Phenylalanine metabolism	lactoperoxidase	ec:1.11.1.7	map00360
Unitranscript 13997	peroxiredoxins, prx-1, prx-2, prx-3, putative [Ricinus communis]	Phenylpropanoid biosynthesis	lactoperoxidase	ec:1.11.1.7	map00940
Unitranscript 13998	peroxiredoxins, prx-1, prx-2, prx-3, putative [Ricinus communis]	Glutathione metabolism	thioredoxin peroxidase	ec:1.11.1.15	map00480
Unitranscript 13998	peroxiredoxins, prx-1, prx-2, prx-3, putative [Ricinus communis]	Phenylalanine metabolism	lactoperoxidase	ec:1.11.1.7	map00360
Unitranscript 13998	peroxiredoxins, prx-1, prx-2, prx-3, putative [Ricinus communis]	Phenylpropanoid biosynthesis	lactoperoxidase	ec:1.11.1.7	map00940
Unitranscript 13999	peroxiredoxins, prx-1, prx-2, prx-3, putative [Ricinus communis]	Glutathione metabolism	thioredoxin peroxidase	ec:1.11.1.15	map00480
Unitranscript 13999	peroxiredoxins, prx-1, prx-2, prx-3, putative [Ricinus communis]	Phenylalanine metabolism	lactoperoxidase	ec:1.11.1.7	map00360
Unitranscript 13999	peroxiredoxins, prx-1, prx-2, prx-3, putative [Ricinus communis]	Phenylpropanoid biosynthesis	lactoperoxidase	ec:1.11.1.7	map00940
Unitranscript 14000	peroxiredoxins, prx-1, prx-2, prx-3, putative [Ricinus communis]	Glutathione metabolism	thioredoxin peroxidase	ec:1.11.1.15	map00480
Unitranscript 14000	peroxiredoxins, prx-1, prx-2, prx-3, putative [Ricinus communis]	Phenylalanine metabolism	lactoperoxidase	ec:1.11.1.7	map00360
Unitranscript 14000	peroxiredoxins, prx-1, prx-2, prx-3, putative [Ricinus communis]	Phenylpropanoid biosynthesis	lactoperoxidase	ec:1.11.1.7	map00940
Unitranscript 14001	peroxiredoxins, prx-1, prx-2, prx-3, putative [Ricinus communis]	Glutathione metabolism	thioredoxin peroxidase	ec:1.11.1.15	map00480
Unitranscript 14001	peroxiredoxins, prx-1, prx-2, prx-3, putative [Ricinus communis]	Phenylalanine metabolism	lactoperoxidase	ec:1.11.1.7	map00360
Unitranscript 14001	peroxiredoxins, prx-1, prx-2, prx-3, putative [Ricinus communis]	Phenylpropanoid biosynthesis	lactoperoxidase	ec:1.11.1.7	map00940
Unitranscript 14002	peroxiredoxins, prx-1, prx-2, prx-3, putative [Ricinus communis]	Glutathione metabolism	thioredoxin peroxidase	ec:1.11.1.15	map00480
Unitranscript 14002	peroxiredoxins, prx-1, prx-2, prx-3, putative [Ricinus communis]	Phenylalanine metabolism	lactoperoxidase	ec:1.11.1.7	map00360
Unitranscript 14002	peroxiredoxins, prx-1, prx-2, prx-3, putative [Ricinus communis]	Phenylpropanoid biosynthesis	lactoperoxidase	ec:1.11.1.7	map00940
Unitranscript 14003	peroxiredoxins, prx-1, prx-2, prx-3, putative [Ricinus communis]	Glutathione metabolism	thioredoxin peroxidase	ec:1.11.1.15	map00480
Unitranscript 14003	peroxiredoxins, prx-1, prx-2, prx-3, putative [Ricinus communis]	Phenylalanine metabolism	lactoperoxidase	ec:1.11.1.7	map00360
Unitranscript 14003	peroxiredoxins, prx-1, prx-2, prx-3, putative [Ricinus communis]	Phenylpropanoid biosynthesis	lactoperoxidase	ec:1.11.1.7	map00940
Unitranscript 14005	class I chitinase [Dimocarpus longan]	Amino sugar and nucleotide sugar metabolism	chitodextrinase	ec:3.2.1.14	map00520
Unitranscript 14006	class I chitinase [Dimocarpus longan]	Amino sugar and nucleotide sugar metabolism	chitodextrinase	ec:3.2.1.14	map00520
Unitranscript 14007	class I chitinase [Dimocarpus longan]	Amino sugar and nucleotide sugar metabolism	chitodextrinase	ec:3.2.1.14	map00520
Unitranscript 14008	class I chitinase [Dimocarpus longan]	Amino sugar and nucleotide sugar metabolism	chitodextrinase	ec:3.2.1.14	map00520
Unitranscript 14009	class I chitinase [Dimocarpus longan]	Amino sugar and nucleotide sugar metabolism	chitodextrinase	ec:3.2.1.14	map00520
Unitranscript 14010	class I chitinase [Dimocarpus longan]	Amino sugar and nucleotide sugar metabolism	chitodextrinase	ec:3.2.1.14	map00520
Unitranscript 14045	lipoxygenase, putative [Ricinus communis]	alpha-Linolenic acid metabolism	13S-lipoxygenase	ec:1.13.11.12	map00592
Unitranscript 14045	lipoxygenase, putative [Ricinus communis]	Linoleic acid metabolism	13S-lipoxygenase	ec:1.13.11.12	map00591
Unitranscript 14046	lipoxygenase, putative [Ricinus communis]	alpha-Linolenic acid metabolism	13S-lipoxygenase	ec:1.13.11.12	map00592
Unitranscript 14046	lipoxygenase, putative [Ricinus communis]	Linoleic acid metabolism	13S-lipoxygenase	ec:1.13.11.12	map00591
Unitranscript 14053	lipoxygenase, putative [Ricinus communis]	alpha-Linolenic acid metabolism	13S-lipoxygenase	ec:1.13.11.12	map00592
Unitranscript 14053	lipoxygenase, putative [Ricinus communis]	Linoleic acid metabolism	13S-lipoxygenase	ec:1.13.11.12	map00591
Unitranscript 14054	lipoxygenase, putative [Ricinus communis]	alpha-Linolenic acid metabolism	13S-lipoxygenase	ec:1.13.11.12	map00592
Unitranscript 14054	lipoxygenase, putative [Ricinus communis]	Linoleic acid metabolism	13S-lipoxygenase	ec:1.13.11.12	map00591
Unitranscript 14055	lipoxygenase, putative [Ricinus communis]	alpha-Linolenic acid metabolism	13S-lipoxygenase	ec:1.13.11.12	map00592
Unitranscript 14055	lipoxygenase, putative [Ricinus communis]	Linoleic acid metabolism	13S-lipoxygenase	ec:1.13.11.12	map00591
Unitranscript 14171	lipoxygenase, putative [Ricinus communis]	alpha-Linolenic acid metabolism	13S-lipoxygenase	ec:1.13.11.12	map00592
Unitranscript 14171	lipoxygenase, putative [Ricinus communis]	Linoleic acid metabolism	13S-lipoxygenase	ec:1.13.11.12	map00591
Unitranscript 14174	lipoxygenase, putative [Ricinus communis]	alpha-Linolenic acid metabolism	13S-lipoxygenase	ec:1.13.11.12	map00592
Unitranscript 14174	lipoxygenase, putative [Ricinus communis]	Linoleic acid metabolism	13S-lipoxygenase	ec:1.13.11.12	map00591
Unitranscript 14183	lipoxygenase, putative [Ricinus communis]	alpha-Linolenic acid metabolism	13S-lipoxygenase	ec:1.13.11.12	map00592
Unitranscript 14183	lipoxygenase, putative [Ricinus communis]	Linoleic acid metabolism	13S-lipoxygenase	ec:1.13.11.12	map00591
Unitranscript 14213	lipoxygenase, putative [Ricinus communis]	alpha-Linolenic acid metabolism	13S-lipoxygenase	ec:1.13.11.12	map00592
Unitranscript 14213	lipoxygenase, putative [Ricinus communis]	Linoleic acid metabolism	13S-lipoxygenase	ec:1.13.11.12	map00591
Unitranscript 14301	UDP-glucuronate 5-epimerase, putative [Ricinus communis]	Amino sugar and nucleotide sugar metabolism	5'-epimerase	ec:5.1.3.12	map00520
Unitranscript 14304	UDP-glucuronate 5-epimerase, putative [Ricinus communis]	Amino sugar and nucleotide sugar metabolism	5'-epimerase	ec:5.1.3.12	map00520
Unitranscript 14325	Galactose oxidase precursor, putative [Ricinus communis]	Galactose metabolism	oxidase	ec:1.1.3.9	map00052
Unitranscript 14334	conserved hypothetical protein [Ricinus communis]	Starch and sucrose metabolism	synthase	ec:2.4.1.34	map00500
Unitranscript 14335	conserved hypothetical protein [Ricinus communis]	Starch and sucrose metabolism	synthase	ec:2.4.1.34	map00500
Unitranscript 14337	conserved hypothetical protein [Ricinus communis]	Starch and sucrose metabolism	synthase	ec:2.4.1.34	map00500
Unitranscript 14353	Galactose oxidase precursor, putative [Ricinus communis]	Galactose metabolism	oxidase	ec:1.1.3.9	map00052
Unitranscript 14354	Galactose oxidase precursor, putative [Ricinus communis]	Galactose metabolism	oxidase	ec:1.1.3.9	map00052
Unitranscript 14636	predicted protein [Populus trichocarpa]	Starch and sucrose metabolism	pectin depolymerase	ec:3.2.1.15	map00500
Unitranscript 14636	predicted protein [Populus trichocarpa]	Pentose and glucuronate interconversions	pectin depolymerase	ec:3.2.1.15	map00040
Unitranscript 14664	serine hydroxymethyltransferase, putative [Ricinus communis]	Methane metabolism	hydroxymethyltransferase	ec:2.1.2.1	map00680
Unitranscript 14664	serine hydroxymethyltransferase, putative [Ricinus communis]	One carbon pool by folate	hydroxymethyltransferase	ec:2.1.2.1	map00670
Unitranscript 14664	serine hydroxymethyltransferase, putative [Ricinus communis]	Cyanoamino acid metabolism	hydroxymethyltransferase	ec:2.1.2.1	map00460
Unitranscript 14664	serine hydroxymethyltransferase, putative [Ricinus communis]	Glycine, serine and threonine metabolism	hydroxymethyltransferase	ec:2.1.2.1	map00260
Unitranscript 14664	serine hydroxymethyltransferase, putative [Ricinus communis]	Glyoxylate and dicarboxylate metabolism	hydroxymethyltransferase	ec:2.1.2.1	map00630
Unitranscript 14665	serine hydroxymethyltransferase, putative [Ricinus communis]	Methane metabolism	hydroxymethyltransferase	ec:2.1.2.1	map00680
Unitranscript 14665	serine hydroxymethyltransferase, putative [Ricinus communis]	One carbon pool by folate	hydroxymethyltransferase	ec:2.1.2.1	map00670
Unitranscript 14665	serine hydroxymethyltransferase, putative [Ricinus communis]	Cyanoamino acid metabolism	hydroxymethyltransferase	ec:2.1.2.1	map00460
Unitranscript 14665	serine hydroxymethyltransferase, putative [Ricinus communis]	Glycine, serine and threonine metabolism	hydroxymethyltransferase	ec:2.1.2.1	map00260
Unitranscript 14665	serine hydroxymethyltransferase, putative [Ricinus communis]	Glyoxylate and dicarboxylate metabolism	hydroxymethyltransferase	ec:2.1.2.1	map00630
Unitranscript 14668	nucleoside diphosphate kinase, putative [Ricinus communis]	Purine metabolism	kinase	ec:2.7.4.6	map00230
Unitranscript 14668	nucleoside diphosphate kinase, putative [Ricinus communis]	Pyrimidine metabolism	kinase	ec:2.7.4.6	map00240
Unitranscript 14678	hypothetical protein SORBIDRAFT_08g017600 [Sorghum bicolor]	Purine metabolism	kinase	ec:2.7.4.6	map00230
Unitranscript 14678	hypothetical protein SORBIDRAFT_08g017600 [Sorghum bicolor]	Pyrimidine metabolism	kinase	ec:2.7.4.6	map00240
Unitranscript 14755	nucleoside diphosphate kinase, putative [Ricinus communis]	Purine metabolism	kinase	ec:2.7.4.6	map00230
Unitranscript 14755	nucleoside diphosphate kinase, putative [Ricinus communis]	Pyrimidine metabolism	kinase	ec:2.7.4.6	map00240
Unitranscript 14799	nucleoside diphosphate kinase, putative [Ricinus communis]	Purine metabolism	kinase	ec:2.7.4.6	map00230
Unitranscript 14799	nucleoside diphosphate kinase, putative [Ricinus communis]	Pyrimidine metabolism	kinase	ec:2.7.4.6	map00240
Unitranscript 14803	nucleoside diphosphate kinase, putative [Ricinus communis]	Purine metabolism	kinase	ec:2.7.4.6	map00230
Unitranscript 14803	nucleoside diphosphate kinase, putative [Ricinus communis]	Pyrimidine metabolism	kinase	ec:2.7.4.6	map00240
Unitranscript 14804	nucleoside diphosphate kinase, putative [Ricinus communis]	Purine metabolism	kinase	ec:2.7.4.6	map00230
Unitranscript 14804	nucleoside diphosphate kinase, putative [Ricinus communis]	Pyrimidine metabolism	kinase	ec:2.7.4.6	map00240
Unitranscript 14805	nucleoside diphosphate kinase, putative [Ricinus communis]	Purine metabolism	kinase	ec:2.7.4.6	map00230
Unitranscript 14805	nucleoside diphosphate kinase, putative [Ricinus communis]	Pyrimidine metabolism	kinase	ec:2.7.4.6	map00240
Unitranscript 14807	nucleoside diphosphate kinase, putative [Ricinus communis]	Purine metabolism	kinase	ec:2.7.4.6	map00230
[truncated: 8,932 more rows]
