# Supplementary material for: Sequencing, De novo Assembly, Functional Annotation and Analysis of Phyllanthus amarus Leaf Transcriptome Using the Illumina Platform
Source: Front Plant Sci. 2016 Jan 28;6:1199. doi: 10.3389/fpls.2015.01199 (PMC4729934; doi:10.3389/fpls.2015.01199)
Supplement: Supplementary file 16 [file DataSheet5.XLSX]

## Sheet: TF_Domain_Annotation
Sequence name	Sequence length	Sequence description	TF Protein ID	TF Family	Category	TF Domain AC	Hit ACC	E-Value	Similarity	Bit-Score	Alignment length	Positives
Unitranscript 2	898	13857Oryza_sativa_subsp._japonica_LOC_Os09g23650.1	LOC_Os09g23650.1	Tify	TF	tify	13857	7.48683e-28	68	114.775	109	75
Unitranscript 4	6098	24019Vitis_vinifera_GSVIVP00034571001	GSVIVP00034571001	C3H	TF	zf-CCCH	24019	7.41311e-64	52	234.572	469	247
Unitranscript 7	5672	25156Zea_mays_GRMZM2G027807_P01	GRMZM2G027807_P01	Tify	TF	Peptidase_C48	25156	5.21799e-54	49	209.149	490	244
Unitranscript 8	9808	25156Zea_mays_GRMZM2G027807_P01	GRMZM2G027807_P01	Tify	TF	Peptidase_C48	25156	1.12067e-53	49	209.534	490	244
Unitranscript 13	867	23006Vitis_vinifera_GSVIVP00016178001	GSVIVP00016178001	Orphans	TF	PAH	23006	1.2596e-13	80	67.3958	40	32
Unitranscript 15	9538	23006Vitis_vinifera_GSVIVP00016178001	GSVIVP00016178001	Orphans	TF	PAH	23006	1.95932e-11	80	66.2402	40	32
Unitranscript 19	4053	5793Carica_papaya_evm.TU.superUnitranscript _139.75	evm.TU.superUnitranscript _139.75	PHD	Other	PHD	5793	0	80	1166.76	869	697
Unitranscript 33	5225	5185Chlorella_sp._NC64A_133184	133184	FHA	TF	RelA_SpoT	5185	2.11338e-28	45	125.176	313	141
Unitranscript 44	2266	10423Oryza_sativa_subsp._indica_OsIBCD028891	OsIBCD028891	bHLH	TF	PPR	10423	3.80566e-65	56	235.728	326	185
Unitranscript 45	2227	10423Oryza_sativa_subsp._indica_OsIBCD028891	OsIBCD028891	bHLH	TF	PPR	10423	3.14859e-65	56	235.728	326	185
Unitranscript 52	6689	10676Oryza_sativa_subsp._indica_OsIBCD034029	OsIBCD034029	NAC	TF	NAM	10676	2.97637e-10	69	63.929	71	49
Unitranscript 56	3063	239Arabidopsis_lyrata_339887	339887	PHD	Other	DUF248	239	1.6197e-156	68	497.664	501	342
Unitranscript 66	3320	19102Populus_trichocarpa_830092	830092	bHLH	TF	HLH	19102	2.57354e-120	80	375.941	306	245
Unitranscript 68	618	8368Micromonas_sp._RCC299_58625	58625	C3H	TF	zf-CCCH	8368	5.12442e-18	67	83.1889	110	74
Unitranscript 70	3459	8368Micromonas_sp._RCC299_58625	58625	C3H	TF	zf-CCCH	8368	1.82748e-97	67	338.576	338	228
Unitranscript 92	2564	2037Arabidopsis_lyrata_907730	907730	mTERF	TF	mTERF	2037	2.94976e-41	69	160.614	168	116
Unitranscript 100	5175	5855Carica_papaya_evm.TU.superUnitranscript _150.7	evm.TU.superUnitranscript _150.7	bZIP	TF	bZIP_2	5855	1.34965e-94	57	321.627	464	268
Unitranscript 101	3804	5855Carica_papaya_evm.TU.superUnitranscript _150.7	evm.TU.superUnitranscript _150.7	bZIP	TF	bZIP_2	5855	4.3358e-78	59	241.121	296	176
Unitranscript 103	1381	6475Carica_papaya_evm.TU.superUnitranscript _47.61	evm.TU.superUnitranscript _47.61	C2H2	TF	zf-C2H2	6475	4.00998e-12	84	63.929	38	32
Unitranscript 116	3975	2037Arabidopsis_lyrata_907730	907730	mTERF	TF	mTERF	2037	1.57385e-25	58	113.235	148	86
Unitranscript 120	1574	19144Populus_trichocarpa_834607	834607	GNAT	Other	Acetyltransf_1	19144	1.33082e-150	90	435.647	254	230
Unitranscript 121	3728	14065Oryza_sativa_subsp._japonica_LOC_Os10g34884.1	LOC_Os10g34884.1	FAR1	TF	FAR1	14065	2.02037e-17	66	88.1965	75	50
Unitranscript 122	4296	14065Oryza_sativa_subsp._japonica_LOC_Os10g34884.1	LOC_Os10g34884.1	FAR1	TF	FAR1	14065	3.01614e-17	66	88.1965	75	50
Unitranscript 127	3560	10375Oryza_sativa_subsp._indica_OsIBCD027904	OsIBCD027904	WRKY	TF	Na_H_Exchanger	10375	5.27311e-17	43	86.2705	309	133
Unitranscript 131	1564	22972Vitis_vinifera_GSVIVP00015636001	GSVIVP00015636001	Orphans	TF	LIM	22972	2.81108e-09	71	58.9214	45	32
Unitranscript 132	1337	17249Populus_trichocarpa_548519	548519	AP2-EREBP	TF	AP2	17249	5.44238e-68	76	219.935	204	157
Unitranscript 135	3100	22641Vitis_vinifera_GSVIVP00006101001	GSVIVP00006101001	MADS	TF	SRF-TF	22641	7.22003e-62	59	224.172	311	185
Unitranscript 138	3021	18917Populus_trichocarpa_807937	807937	HB	TF	Homeobox	18917	7.69557e-147	92	441.81	270	251
Unitranscript 139	2057	18917Populus_trichocarpa_807937	807937	HB	TF	Homeobox	18917	3.34872e-150	92	441.039	269	250
Unitranscript 140	2009	18917Populus_trichocarpa_807937	807937	HB	TF	Homeobox	18917	2.79593e-118	90	231.106	143	129
Unitranscript 141	3296	18917Populus_trichocarpa_807937	807937	HB	TF	Homeobox	18917	1.16345e-145	92	441.425	270	251
Unitranscript 151	1613	18321Populus_trichocarpa_739192	739192	Tify	TF	tify	18321	1.09631e-73	66	238.81	263	174
Unitranscript 156	6573	9961Oryza_sativa_subsp._indica_OsIBCD019907	OsIBCD019907	RWP-RK	TF	PPR	9961	5.86865e-63	52	234.187	441	231
Unitranscript 157	7659	9961Oryza_sativa_subsp._indica_OsIBCD019907	OsIBCD019907	RWP-RK	TF	PPR	9961	6.19234e-63	52	234.572	441	231
Unitranscript 158	1087	21870Selaginella_moellendorffii_412612	412612	SNF2	Other	SNF2_N	21870	2.66222e-09	56	58.9214	89	50
Unitranscript 161	8066	13149Oryza_sativa_subsp._japonica_LOC_Os06g12360.1	LOC_Os06g12360.1	RWP-RK	TF	PPR	13149	1.66199e-73	50	268.855	584	294
Unitranscript 163	2680	16398Populus_trichocarpa_218690	218690	HSF	TF	HSF_DNA-bind	16398	6.16895e-36	95	138.658	67	64
Unitranscript 175	3073	6190Carica_papaya_evm.TU.superUnitranscript _26.22	evm.TU.superUnitranscript _26.22	C3H	TF	zf-CCCH	6190	5.56868e-148	74	480.715	433	322
Unitranscript 183	3890	23109Vitis_vinifera_GSVIVP00017926001	GSVIVP00017926001	FHA	TF	FHA	23109	5.31937e-26	60	116.316	167	101
Unitranscript 184	748	9379Oryza_sativa_subsp._indica_OsIBCD009670	OsIBCD009670	bHLH	TF	HLH	9379	3.12674e-38	92	141.354	81	75
Unitranscript 190	4914	24492Zea_mays_GRMZM2G002232_P03	GRMZM2G002232_P03	C2C2-GATA	TF	GATA	24492	1.38877e-44	53	175.637	296	158
Unitranscript 198	2617	21906Selaginella_moellendorffii_416803	416803	C3H	TF	zf-CCCH	21906	1.46542e-33	58	135.576	273	160
Unitranscript 205	573	8881Oryza_sativa_subsp._indica_OsIBCD001007	OsIBCD001007	C3H	TF	Pkinase	8881	2.46676e-11	77	62.003	44	34
Unitranscript 207	7438	8881Oryza_sativa_subsp._indica_OsIBCD001007	OsIBCD001007	C3H	TF	Pkinase	8881	1.19419e-38	54	156.762	311	168
Unitranscript 222	3303	17002Populus_trichocarpa_411188	411188	bZIP	TF	MFMR	17002	5.11917e-85	64	284.263	384	246
Unitranscript 223	2744	17002Populus_trichocarpa_411188	411188	bZIP	TF	MFMR	17002	5.88261e-64	72	223.016	219	158
Unitranscript 231	2552	9910Oryza_sativa_subsp._indica_OsIBCD019262	OsIBCD019262	SET	Other	Pkinase	9910	1.04184e-57	60	214.542	268	163
Unitranscript 260	2986	6067Carica_papaya_evm.TU.superUnitranscript _20.31	evm.TU.superUnitranscript _20.31	FAR1	TF	FAR1	6067	4.76528e-14	45	76.2554	192	88
Unitranscript 261	3346	6067Carica_papaya_evm.TU.superUnitranscript _20.31	evm.TU.superUnitranscript _20.31	FAR1	TF	FAR1	6067	5.35491e-14	45	76.6406	192	88
Unitranscript 262	3326	6067Carica_papaya_evm.TU.superUnitranscript _20.31	evm.TU.superUnitranscript _20.31	FAR1	TF	FAR1	6067	8.20294e-12	43	69.3218	244	105
Unitranscript 263	3130	6067Carica_papaya_evm.TU.superUnitranscript _20.31	evm.TU.superUnitranscript _20.31	FAR1	TF	FAR1	6067	6.37237e-14	45	76.2554	192	88
Unitranscript 264	6012	16487Populus_trichocarpa_234045	234045	SNF2	Other	SNF2_N	16487	0	82	575.859	427	353
Unitranscript 267	1500	341Arabidopsis_lyrata_358770	358770	AUX/IAA	Other	WD40	341	1.16106e-18	46	88.1965	220	103
Unitranscript 270	2171	10429Oryza_sativa_subsp._indica_OsIBCD028981	OsIBCD028981	NAC	TF	DnaJ	10429	2.93541e-92	77	283.493	249	192
Unitranscript 279	5814	9910Oryza_sativa_subsp._indica_OsIBCD019262	OsIBCD019262	SET	Other	Pkinase	9910	9.8441e-34	54	142.124	260	142
Unitranscript 280	2047	9910Oryza_sativa_subsp._indica_OsIBCD019262	OsIBCD019262	SET	Other	Pkinase	9910	6.01296e-19	58	91.6633	158	92
Unitranscript 282	6666	9910Oryza_sativa_subsp._indica_OsIBCD019262	OsIBCD019262	SET	Other	Pkinase	9910	1.17556e-33	54	142.124	260	142
Unitranscript 284	4646	18027Populus_trichocarpa_654710	654710	NAC	TF	NAM	18027	8.01503e-109	86	349.747	253	218
Unitranscript 285	4532	18027Populus_trichocarpa_654710	654710	NAC	TF	NAM	18027	7.02161e-109	86	349.747	253	218
Unitranscript 287	3300	10387Oryza_sativa_subsp._indica_OsIBCD028447	OsIBCD028447	PHD	Other	BAH	10387	7.31342e-39	80	153.68	105	84
Unitranscript 289	1711	19624Sorghum_bicolor_4761213	4761213	MYB-related	TF	SWIRM	19624	4.00778e-34	75	138.272	109	82
Unitranscript 290	4188	10014Oryza_sativa_subsp._indica_OsIBCD021211	OsIBCD021211	FAR1	TF	LRRNT_2	10014	1.96913e-56	44	216.468	915	409
Unitranscript 291	5301	22452Vitis_vinifera_GSVIVP00000473001	GSVIVP00000473001	ABI3VP1	TF	B3	22452	6.2349e-73	60	252.292	274	166
Unitranscript 292	6577	22452Vitis_vinifera_GSVIVP00000473001	GSVIVP00000473001	ABI3VP1	TF	B3	22452	1.08813e-72	60	252.292	274	166
Unitranscript 293	6408	22452Vitis_vinifera_GSVIVP00000473001	GSVIVP00000473001	ABI3VP1	TF	B3	22452	1.02594e-72	60	252.292	274	166
Unitranscript 306	2092	341Arabidopsis_lyrata_358770	358770	AUX/IAA	Other	WD40	341	4.59472e-09	46	58.9214	162	76
Unitranscript 309	1725	18047Populus_trichocarpa_656257	656257	Alfin-like	TF	PHD	18047	9.73784e-133	92	391.349	241	222
Unitranscript 312	6242	25950Zea_mays_GRMZM2G057609_P01	GRMZM2G057609_P01	CSD	TF	CSD	25950	3.46804e-24	79	109.768	78	62
Unitranscript 313	4307	5492Chlorella_sp._NC64A_58505	58505	FHA	TF	zf-CCHC	5492	3.00296e-41	56	165.622	283	159
Unitranscript 319	4101	22963Vitis_vinifera_GSVIVP00015398001	GSVIVP00015398001	TRAF	Other	BTB	22963	0	92	589.726	328	304
Unitranscript 325	1985	21493Selaginella_moellendorffii_102683	102683	DBP	TF	DNC	21493	2.29954e-29	56	120.168	198	111
Unitranscript 326	4421	21493Selaginella_moellendorffii_102683	102683	DBP	TF	DNC	21493	9.61666e-28	55	111.694	193	108
Unitranscript 336	3526	10570Oryza_sativa_subsp._indica_OsIBCD031787	OsIBCD031787	bZIP	TF	TPT	10570	2.01498e-07	47	55.4546	178	84
Unitranscript 338	3772	10570Oryza_sativa_subsp._indica_OsIBCD031787	OsIBCD031787	bZIP	TF	TPT	10570	2.07973e-07	47	55.4546	178	84
Unitranscript 339	2411	6130Carica_papaya_evm.TU.superUnitranscript _224.4	evm.TU.superUnitranscript _224.4	AP2-EREBP	TF	AP2	6130	2.46874e-160	84	319.316	251	213
Unitranscript 342	2161	22985Vitis_vinifera_GSVIVP00015818001	GSVIVP00015818001	MYB-related	TF	efhand	22985	6.96355e-27	73	114.775	101	74
Unitranscript 358	1088	21870Selaginella_moellendorffii_412612	412612	SNF2	Other	SNF2_N	21870	5.32316e-07	63	51.6026	47	30
Unitranscript 362	3199	22641Vitis_vinifera_GSVIVP00006101001	GSVIVP00006101001	MADS	TF	SRF-TF	22641	9.34244e-69	63	244.588	303	191
Unitranscript 363	4101	22641Vitis_vinifera_GSVIVP00006101001	GSVIVP00006101001	MADS	TF	SRF-TF	22641	5.30805e-68	63	244.588	303	191
Unitranscript 365	1378	17805Populus_trichocarpa_588763	588763	AP2-EREBP	TF	AP2	17805	6.14514e-83	61	261.151	317	195
Unitranscript 368	4991	18182Populus_trichocarpa_705907	705907	MYB	TF	Myb_DNA-binding	18182	6.89342e-67	70	139.428	121	85
Unitranscript 372	2772	9544Oryza_sativa_subsp._indica_OsIBCD012438	OsIBCD012438	C2H2	TF	zf-C2H2	9544	6.32153e-36	63	142.124	158	100
Unitranscript 373	4160	9544Oryza_sativa_subsp._indica_OsIBCD012438	OsIBCD012438	C2H2	TF	zf-C2H2	9544	8.23853e-18	59	87.4261	99	59
Unitranscript 375	7449	5495Chlorella_sp._NC64A_58999	58999	MYB-related	TF	LRR_1	5495	2.69098e-25	48	115.546	293	143
Unitranscript 390	2920	19149Populus_trichocarpa_834945	834945	C2H2	TF	UFD1	19149	2.53214e-15	63	80.1073	95	60
Unitranscript 391	2997	19149Populus_trichocarpa_834945	834945	C2H2	TF	UFD1	19149	3.38781e-23	53	105.145	179	95
Unitranscript 398	1735	23973Vitis_vinifera_GSVIVP00033478001	GSVIVP00033478001	TRAF	Other	BTB	23973	0	90	570.081	328	298
Unitranscript 401	1808	18561Populus_trichocarpa_766018	766018	bHLH	TF	HLH	18561	5.68383e-11	71	64.3142	67	48
Unitranscript 403	3461	18561Populus_trichocarpa_766018	766018	bHLH	TF	HLH	18561	2.70242e-09	75	59.6918	58	44
Unitranscript 404	3355	18561Populus_trichocarpa_766018	766018	bHLH	TF	HLH	18561	1.31844e-10	71	64.3142	67	48
Unitranscript 406	2321	18559Populus_trichocarpa_765876	765876	DBP	TF	PP2C	18559	2.90329e-23	51	102.834	177	92
Unitranscript 407	2520	9115Oryza_sativa_subsp._indica_OsIBCD005187	OsIBCD005187	G2-like	TF	Myb_DNA-binding	9115	3.92379e-143	76	441.425	365	280
Unitranscript 413	2258	10423Oryza_sativa_subsp._indica_OsIBCD028891	OsIBCD028891	bHLH	TF	PPR	10423	2.51314e-09	61	60.8474	68	42
Unitranscript 414	5210	23109Vitis_vinifera_GSVIVP00017926001	GSVIVP00017926001	FHA	TF	FHA	23109	2.37066e-33	55	140.969	243	135
Unitranscript 415	4847	23109Vitis_vinifera_GSVIVP00017926001	GSVIVP00017926001	FHA	TF	FHA	23109	2.11371e-33	55	140.969	243	135
Unitranscript 416	5122	23109Vitis_vinifera_GSVIVP00017926001	GSVIVP00017926001	FHA	TF	FHA	23109	2.30695e-33	55	140.969	243	135
Unitranscript 417	5575	25898Zea_mays_GRMZM2G055626_P05	GRMZM2G055626_P05	BES1	TF	DUF822	25898	1.45654e-53	64	201.06	201	130
Unitranscript 418	1640	10462Oryza_sativa_subsp._indica_OsIBCD029450	OsIBCD029450	BES1	TF	DUF822	10462	4.17531e-21	60	97.4413	98	59
Unitranscript 419	6189	25898Zea_mays_GRMZM2G055626_P05	GRMZM2G055626_P05	BES1	TF	DUF822	25898	2.16451e-86	54	298.516	436	238
Unitranscript 422	2681	9910Oryza_sativa_subsp._indica_OsIBCD019262	OsIBCD019262	SET	Other	Pkinase	9910	4.60529e-41	56	163.696	266	149
Unitranscript 423	9175	17806Populus_trichocarpa_588876	588876	WRKY	TF	NB-ARC	17806	0	53	595.89	1136	611
Unitranscript 424	4436	17806Populus_trichocarpa_588876	588876	WRKY	TF	NB-ARC	17806	3.29174e-69	58	255.758	434	253
Unitranscript 425	2932	23208Vitis_vinifera_GSVIVP00019409001	GSVIVP00019409001	CCAAT	TF	NF-YB	23208	1.21064e-95	69	319.316	333	231
Unitranscript 430	6646	6525Carica_papaya_evm.TU.superUnitranscript _5.73	evm.TU.superUnitranscript _5.73	C2H2	TF	zf-C2H2	6525	1.04579e-33	61	142.51	172	105
Unitranscript 434	2106	6833Carica_papaya_evm.TU.superUnitranscript _768.1	evm.TU.superUnitranscript _768.1	WRKY	TF	Plant_zn_clust	6833	3.9471e-58	69	202.601	244	170
Unitranscript 435	1723	6833Carica_papaya_evm.TU.superUnitranscript _768.1	evm.TU.superUnitranscript _768.1	WRKY	TF	Plant_zn_clust	6833	5.06917e-128	75	382.874	348	262
Unitranscript 440	1784	27213Zea_mays_GRMZM2G103314_P02	GRMZM2G103314_P02	TRAF	Other	Thiolase_C	27213	6.04655e-29	82	122.094	84	69
Unitranscript 457	6724	16410Populus_trichocarpa_219537	219537	C3H	TF	AT_hook	16410	0	60	992.645	1206	735
Unitranscript 458	5408	16410Populus_trichocarpa_219537	219537	C3H	TF	AT_hook	16410	0	63	1130.55	1272	807
Unitranscript 459	5244	9055Oryza_sativa_subsp._indica_OsIBCD004305	OsIBCD004305	HB	TF	Glycos_transf_1	9055	6.18346e-39	45	159.458	527	239
Unitranscript 460	5225	9055Oryza_sativa_subsp._indica_OsIBCD004305	OsIBCD004305	HB	TF	Glycos_transf_1	9055	5.59299e-39	45	159.458	527	239
Unitranscript 461	2538	7698Galdieria_sulphuraria_Gs01820.1	Gs01820.1	C2H2	TF	DnaJ	7698	1.29731e-12	69	70.8626	68	47
Unitranscript 462	3428	11290Oryza_sativa_subsp._indica_OsIBSD048167	OsIBSD048167	FAR1	TF	FAR1	11290	7.9977e-56	49	211.846	446	220
Unitranscript 470	993	8999Oryza_sativa_subsp._indica_OsIBCD003673	OsIBCD003673	bZIP	TF	bZIP_1	8999	1.02902e-39	76	147.517	108	83
Unitranscript 474	2577	16347Populus_trichocarpa_209562	209562	AP2-EREBP	TF	AP2	16347	6.51082e-69	77	232.261	203	158
Unitranscript 475	2724	16347Populus_trichocarpa_209562	209562	AP2-EREBP	TF	AP2	16347	8.99365e-69	77	232.261	203	158
Unitranscript 476	2321	6368Carica_papaya_evm.TU.superUnitranscript _36.110	evm.TU.superUnitranscript _36.110	AP2-EREBP	TF	AP2	6368	1.42164e-49	80	161.77	131	105
Unitranscript 478	2459	18951Populus_trichocarpa_815792	815792	HB	TF	Homeobox	18951	2.1002e-143	70	314.694	245	172
Unitranscript 479	1163	7170Chlamydomonas_reinhardtii_178083	178083	MYB-related	TF	DnaJ	7170	7.06841e-10	59	60.077	67	40
Unitranscript 481	1050	7170Chlamydomonas_reinhardtii_178083	178083	MYB-related	TF	DnaJ	7170	8.03114e-10	58	59.6918	67	39
Unitranscript 482	3870	10014Oryza_sativa_subsp._indica_OsIBCD021211	OsIBCD021211	FAR1	TF	LRRNT_2	10014	6.61119e-65	46	243.432	927	433
Unitranscript 483	2495	10534Oryza_sativa_subsp._indica_OsIBCD031300	OsIBCD031300	SWI/SNF-SWI3	Other	SWIRM	10534	1.62227e-53	58	139.428	193	112
Unitranscript 487	3332	8785Ostreococcus_lucimarinus_9152	9152	CCAAT	TF	Histone	8785	1.01827e-31	74	122.865	103	77
Unitranscript 502	4228	9924Oryza_sativa_subsp._indica_OsIBCD019557	OsIBCD019557	C3H	TF	zf-CCCH	9924	1.31547e-07	56	56.6102	91	51
Unitranscript 503	4335	22641Vitis_vinifera_GSVIVP00006101001	GSVIVP00006101001	MADS	TF	SRF-TF	22641	3.60692e-26	46	115.931	297	137
Unitranscript 504	4187	22641Vitis_vinifera_GSVIVP00006101001	GSVIVP00006101001	MADS	TF	SRF-TF	22641	1.94799e-24	45	110.538	297	134
Unitranscript 529	1610	14619Ostreococcus_tauri_36057	36057	MYB-related	TF	SWIRM	14619	4.4765e-18	57	88.1965	133	76
Unitranscript 530	1972	14619Ostreococcus_tauri_36057	36057	MYB-related	TF	SWIRM	14619	1.03108e-18	50	90.8929	193	98
Unitranscript 541	4281	19088Populus_trichocarpa_828493	828493	ARF	TF	B3	19088	0	87	1524.99	1088	947
Unitranscript 544	997	14624Ostreococcus_tauri_36515	36515	PHD	Other	PHD	14624	2.85104e-07	42	51.9878	224	95
Unitranscript 545	1697	14624Ostreococcus_tauri_36515	36515	PHD	Other	PHD	14624	6.22207e-07	47	52.373	136	64
Unitranscript 547	2145	17230Populus_trichocarpa_547763	547763	mTERF	TF	mTERF	17230	2.40359e-80	68	220.32	251	173
Unitranscript 552	974	9103Oryza_sativa_subsp._indica_OsIBCD005009	OsIBCD005009	SBP	TF	Glyco_hydro_17	9103	5.68154e-10	55	60.4622	95	53
Unitranscript 554	2306	6067Carica_papaya_evm.TU.superUnitranscript _20.31	evm.TU.superUnitranscript _20.31	FAR1	TF	FAR1	6067	3.91106e-23	41	104.76	509	209
Unitranscript 555	2685	5540Carica_papaya_evm.TU.superUnitranscript _10.62	evm.TU.superUnitranscript _10.62	FAR1	TF	FAR1	5540	2.86028e-14	51	77.411	196	101
Unitranscript 579	5745	10754Oryza_sativa_subsp._indica_OsIBCD035653	OsIBCD035653	MYB-related	TF	Myb_DNA-binding	10754	1.6443e-57	60	218.009	341	205
Unitranscript 582	3221	23611Vitis_vinifera_GSVIVP00025892001	GSVIVP00025892001	SNF2	Other	SNF2_N	23611	2.25781e-81	94	251.136	139	132
Unitranscript 584	1737	23831Vitis_vinifera_GSVIVP00030572001	GSVIVP00030572001	Tify	TF	tify	23831	2.96717e-54	69	117.087	147	102
Unitranscript 585	3584	23831Vitis_vinifera_GSVIVP00030572001	GSVIVP00030572001	Tify	TF	tify	23831	1.29301e-73	62	251.521	366	228
Unitranscript 590	2567	6915Carica_papaya_evm.TU.superUnitranscript _84.48	evm.TU.superUnitranscript _84.48	CCAAT	TF	CBFB_NFYA	6915	2.38458e-50	72	178.718	193	139
Unitranscript 595	5402	22905Vitis_vinifera_GSVIVP00014609001	GSVIVP00014609001	MYB-related	TF	Myb_DNA-binding	22905	3.05605e-16	42	83.9593	273	115
Unitranscript 596	5092	22905Vitis_vinifera_GSVIVP00014609001	GSVIVP00014609001	MYB-related	TF	Myb_DNA-binding	22905	2.845e-16	42	83.9593	273	115
Unitranscript 606	4181	23385Vitis_vinifera_GSVIVP00022510001	GSVIVP00022510001	MADS	TF	SRF-TF	23385	3.51029e-94	78	305.064	244	192
Unitranscript 608	3127	24019Vitis_vinifera_GSVIVP00034571001	GSVIVP00034571001	C3H	TF	zf-CCCH	24019	2.98102e-12	62	61.2326	61	38
Unitranscript 609	2197	6266Carica_papaya_evm.TU.superUnitranscript _3.174	evm.TU.superUnitranscript _3.174	NAC	TF	NAM	6266	1.46694e-99	67	322.783	289	196
Unitranscript 619	2409	21879Selaginella_moellendorffii_413266	413266	MYB-related	TF	Myb_DNA-binding	21879	5.4047e-07	63	52.373	66	42
Unitranscript 624	4392	22968Vitis_vinifera_GSVIVP00015453001	GSVIVP00015453001	SET	Other	zf-CW	22968	0	66	1095.11	1186	792
Unitranscript 641	1404	14459Ostreococcus_tauri_12730	12730	FHA	TF	FHA	14459	1.39116e-07	54	53.9138	117	64
Unitranscript 643	1496	16403Populus_trichocarpa_218986	218986	HB	TF	POX	16403	1.0473e-30	98	125.946	61	60
Unitranscript 649	3561	8219Micromonas_sp._RCC299_101327	101327	C3H	TF	RRM_1	8219	7.25455e-21	68	97.4413	98	67
Unitranscript 653	6944	9544Oryza_sativa_subsp._indica_OsIBCD012438	OsIBCD012438	C2H2	TF	zf-C2H2	9544	2.26938e-43	76	166.777	146	111
Unitranscript 654	6544	9544Oryza_sativa_subsp._indica_OsIBCD012438	OsIBCD012438	C2H2	TF	zf-C2H2	9544	2.07353e-43	76	166.777	146	111
Unitranscript 657	3203	9103Oryza_sativa_subsp._indica_OsIBCD005009	OsIBCD005009	SBP	TF	Glyco_hydro_17	9103	7.13177e-30	49	128.642	327	161
Unitranscript 662	2255	8881Oryza_sativa_subsp._indica_OsIBCD001007	OsIBCD001007	C3H	TF	Pkinase	8881	1.83881e-53	58	197.593	296	173
Unitranscript 669	2583	19017Populus_trichocarpa_822219	822219	WRKY	TF	WRKY	19017	4.16265e-75	68	249.595	331	226
Unitranscript 683	2131	24492Zea_mays_GRMZM2G002232_P03	GRMZM2G002232_P03	C2C2-GATA	TF	GATA	24492	2.71223e-17	57	86.2705	114	65
Unitranscript 685	1596	18559Populus_trichocarpa_765876	765876	DBP	TF	PP2C	18559	8.18563e-12	65	67.0106	79	52
Unitranscript 687	8060	9979Oryza_sativa_subsp._indica_OsIBCD020180	OsIBCD020180	PHD	Other	PHD	9979	2.91285e-31	59	135.191	176	104
Unitranscript 688	1937	3186Arabidopsis_thaliana_AT2G25620.1	AT2G25620.1	DBP	TF	PP2C	3186	1.589e-26	57	112.464	164	94
Unitranscript 694	2123	27213Zea_mays_GRMZM2G103314_P02	GRMZM2G103314_P02	TRAF	Other	Thiolase_C	27213	1.15688e-21	82	87.8113	62	51
Unitranscript 695	2539	27213Zea_mays_GRMZM2G103314_P02	GRMZM2G103314_P02	TRAF	Other	Thiolase_C	27213	9.35311e-13	76	72.0182	56	43
Unitranscript 698	911	5114Cyanidioschyzon_merolae_CMO059C	CMO059C	C2H2	TF	DnaJ	5114	6.56866e-14	65	72.0182	85	56
Unitranscript 702	3186	17287Populus_trichocarpa_551849	551849	bZIP	TF	bZIP_1	17287	7.34901e-103	65	334.339	415	271
Unitranscript 704	2958	17287Populus_trichocarpa_551849	551849	bZIP	TF	bZIP_1	17287	6.4197e-105	65	338.191	417	273
Unitranscript 723	3464	341Arabidopsis_lyrata_358770	358770	AUX/IAA	Other	WD40	341	3.40157e-14	54	76.2554	124	67
Unitranscript 727	2742	9910Oryza_sativa_subsp._indica_OsIBCD019262	OsIBCD019262	SET	Other	Pkinase	9910	1.71666e-43	56	171.4	290	164
Unitranscript 732	4923	17631Populus_trichocarpa_573159	573159	HB	TF	Homeobox	17631	0	81	1192.18	940	764
Unitranscript 734	1608	10014Oryza_sativa_subsp._indica_OsIBCD021211	OsIBCD021211	FAR1	TF	LRRNT_2	10014	1.34552e-18	55	90.1225	138	77
Unitranscript 738	6504	10346Oryza_sativa_subsp._indica_OsIBCD027236	OsIBCD027236	AP2-EREBP	TF	DUF246	10346	4.43434e-47	53	184.111	367	195
Unitranscript 744	4585	16445Populus_trichocarpa_228193	228193	NAC	TF	NAM	16445	7.59927e-91	66	308.145	335	224
Unitranscript 746	4905	8881Oryza_sativa_subsp._indica_OsIBCD001007	OsIBCD001007	C3H	TF	Pkinase	8881	1.34086e-33	58	140.198	229	133
Unitranscript 747	1131	8881Oryza_sativa_subsp._indica_OsIBCD001007	OsIBCD001007	C3H	TF	Pkinase	8881	7.2327e-29	59	119.013	198	117
Unitranscript 750	2714	22641Vitis_vinifera_GSVIVP00006101001	GSVIVP00006101001	MADS	TF	SRF-TF	22641	7.1768e-52	58	148.288	202	118
Unitranscript 751	2198	19052Populus_trichocarpa_825765	825765	HB	TF	KNOX1	19052	3.31008e-178	89	520.39	319	285
Unitranscript 752	3090	9910Oryza_sativa_subsp._indica_OsIBCD019262	OsIBCD019262	SET	Other	Pkinase	9910	2.49876e-40	57	161.77	271	155
Unitranscript 753	4909	9801Oryza_sativa_subsp._indica_OsIBCD017735	OsIBCD017735	FAR1	TF	FAR1	9801	1.39398e-07	63	56.6102	61	39
Unitranscript 754	5683	9801Oryza_sativa_subsp._indica_OsIBCD017735	OsIBCD017735	FAR1	TF	FAR1	9801	1.64789e-07	63	56.6102	61	39
Unitranscript 756	1262	22751Vitis_vinifera_GSVIVP00009730001	GSVIVP00009730001	ABI3VP1	TF	B3	22751	4.93377e-07	61	52.373	72	44
Unitranscript 757	2284	16531Populus_trichocarpa_242375	242375	HSF	TF	HSF_DNA-bind	16531	1.2603e-122	68	379.407	417	287
Unitranscript 761	6560	6277Carica_papaya_evm.TU.superUnitranscript _3.362	evm.TU.superUnitranscript _3.362	HB	TF	K_trans	6277	4.08141e-84	52	297.745	592	312
Unitranscript 765	2733	23568Vitis_vinifera_GSVIVP00025362001	GSVIVP00025362001	mTERF	TF	RRM_1	23568	4.47727e-16	61	83.1889	85	52
Unitranscript 766	4540	10674Oryza_sativa_subsp._indica_OsIBCD033988	OsIBCD033988	NAC	TF	Abhydrolase_3	10674	1.36916e-14	45	78.5666	242	109
Unitranscript 777	3615	18578Populus_trichocarpa_767717	767717	bHLH	TF	FF	18578	1.85705e-134	68	429.869	500	342
Unitranscript 778	4208	18578Populus_trichocarpa_767717	767717	bHLH	TF	FF	18578	9.44676e-140	68	447.973	521	359
Unitranscript 780	2824	10510Oryza_sativa_subsp._indica_OsIBCD030674	OsIBCD030674	TRAF	Other	zf-CCHC	10510	4.23337e-07	50	54.299	112	57
Unitranscript 791	1070	17337Populus_trichocarpa_554751	554751	MYB-related	TF	Myb_DNA-binding	17337	5.02758e-45	83	164.851	105	88
Unitranscript 792	2493	21493Selaginella_moellendorffii_102683	102683	DBP	TF	DNC	21493	3.08894e-20	55	93.2041	152	84
Unitranscript 793	2860	21493Selaginella_moellendorffii_102683	102683	DBP	TF	DNC	21493	7.19669e-32	56	129.028	203	114
Unitranscript 794	1709	21493Selaginella_moellendorffii_102683	102683	DBP	TF	DNC	21493	5.13759e-33	58	126.331	191	111
Unitranscript 801	898	24491Zea_mays_GRMZM2G002232_P02	GRMZM2G002232_P02	C2C2-GATA	TF	GATA	24491	2.93237e-07	62	51.9878	56	35
Unitranscript 803	3387	14145Oryza_sativa_subsp._japonica_LOC_Os11g05340.1	LOC_Os11g05340.1	FAR1	TF	IQ	14145	4.71099e-26	63	116.316	156	99
Unitranscript 804	2541	14145Oryza_sativa_subsp._japonica_LOC_Os11g05340.1	LOC_Os11g05340.1	FAR1	TF	IQ	14145	1.25554e-26	64	117.472	156	100
Unitranscript 815	1094	18070Populus_trichocarpa_658381	658381	bHLH	TF	HLH	18070	8.98122e-86	88	262.692	161	143
Unitranscript 829	2580	29104Zea_mays_GRMZM2G169709_P01	GRMZM2G169709_P01	E2F-DP	TF	E2F_TDP	29104	7.70047e-09	84	58.5362	50	42
Unitranscript 830	4868	239Arabidopsis_lyrata_339887	339887	PHD	Other	DUF248	239	3.07315e-149	64	491.886	525	338
Unitranscript 832	6000	10035Oryza_sativa_subsp._indica_OsIBCD021528	OsIBCD021528	AP2-EREBP	TF	AP2	10035	1.09151e-15	69	81.6481	68	47
Unitranscript 838	4161	22641Vitis_vinifera_GSVIVP00006101001	GSVIVP00006101001	MADS	TF	SRF-TF	22641	1.85952e-57	58	213.386	312	182
Unitranscript 839	2128	4674Arabidopsis_thaliana_AT5G35210.1	AT5G35210.1	DDT	Other	AT_hook	4674	7.08323e-10	49	62.7734	155	77
Unitranscript 840	1959	4674Arabidopsis_thaliana_AT5G35210.1	AT5G35210.1	DDT	Other	AT_hook	4674	9.45305e-08	46	55.4546	103	48
Unitranscript 844	332	9621Oryza_sativa_subsp._indica_OsIBCD014458	OsIBCD014458	NAC	TF	NAM	9621	2.36881e-09	69	54.6842	43	30
Unitranscript 845	2536	8881Oryza_sativa_subsp._indica_OsIBCD001007	OsIBCD001007	C3H	TF	Pkinase	8881	4.48811e-34	51	140.198	341	177
Unitranscript 846	4929	8881Oryza_sativa_subsp._indica_OsIBCD001007	OsIBCD001007	C3H	TF	Pkinase	8881	6.54682e-44	57	172.555	314	179
Unitranscript 847	5697	18976Populus_trichocarpa_818368	818368	HMG	Other	HMG_box	18976	9.8678e-38	91	142.51	86	79
Unitranscript 848	6199	22554Vitis_vinifera_GSVIVP00002892001	GSVIVP00002892001	HMG	Other	HMG_box	22554	1.28165e-22	75	58.5362	49	37
Unitranscript 852	2129	374Arabidopsis_lyrata_470757	470757	C3H	TF	zf-CCCH	374	2.17975e-12	65	69.707	81	53
Unitranscript 853	1848	374Arabidopsis_lyrata_470757	470757	C3H	TF	zf-CCCH	374	1.08293e-12	65	70.4774	81	53
Unitranscript 854	2652	11339Oryza_sativa_subsp._japonica_LOC_Os01g06852.1	LOC_Os01g06852.1	FAR1	TF	FAR1	11339	1.73668e-21	54	100.138	131	72
Unitranscript 855	1993	11339Oryza_sativa_subsp._japonica_LOC_Os01g06852.1	LOC_Os01g06852.1	FAR1	TF	FAR1	11339	9.61605e-22	54	100.138	131	72
Unitranscript 865	6465	25059Zea_mays_GRMZM2G024054_P01	GRMZM2G024054_P01	MYB-related	TF	Myb_DNA-binding	25059	1.01616e-11	55	70.4774	160	89
Unitranscript 871	4647	9910Oryza_sativa_subsp._indica_OsIBCD019262	OsIBCD019262	SET	Other	Pkinase	9910	2.44247e-44	57	176.022	264	152
Unitranscript 872	2786	22641Vitis_vinifera_GSVIVP00006101001	GSVIVP00006101001	MADS	TF	SRF-TF	22641	1.08616e-43	57	169.474	258	149
Unitranscript 877	1238	13511Oryza_sativa_subsp._japonica_LOC_Os07g46900.1	LOC_Os07g46900.1	FAR1	TF	FAR1	13511	2.8761e-19	71	90.1225	91	65
Unitranscript 878	1105	13511Oryza_sativa_subsp._japonica_LOC_Os07g46900.1	LOC_Os07g46900.1	FAR1	TF	FAR1	13511	9.69017e-20	70	90.8929	95	67
Unitranscript 882	1508	23568Vitis_vinifera_GSVIVP00025362001	GSVIVP00025362001	mTERF	TF	RRM_1	23568	2.48038e-10	61	63.1586	76	47
Unitranscript 885	2438	341Arabidopsis_lyrata_358770	358770	AUX/IAA	Other	WD40	341	5.59024e-08	46	55.8398	197	91
Unitranscript 895	3182	18203Populus_trichocarpa_710669	710669	PLATZ	TF	PLATZ	18203	4.91439e-129	87	395.586	246	215
Unitranscript 902	4137	16681Populus_trichocarpa_256272	256272	HB	TF	POX	16681	0	83	877.085	682	571
Unitranscript 909	1346	9448Oryza_sativa_subsp._indica_OsIBCD011208	OsIBCD011208	ABI3VP1	TF	B3	9448	3.47339e-14	53	75.0998	167	90
Unitranscript 914	1097	23397Vitis_vinifera_GSVIVP00022981001	GSVIVP00022981001	SWI/SNF-BAF60b	Other	SWIB	23397	1.14905e-32	84	120.939	84	71
Unitranscript 916	3175	22641Vitis_vinifera_GSVIVP00006101001	GSVIVP00006101001	MADS	TF	SRF-TF	22641	3.054e-45	57	174.866	246	141
Unitranscript 917	3394	22641Vitis_vinifera_GSVIVP00006101001	GSVIVP00006101001	MADS	TF	SRF-TF	22641	3.0051e-56	55	208.764	321	178
Unitranscript 930	4263	18987Populus_trichocarpa_819435	819435	Tify	TF	tify	18987	1.66871e-22	78	100.138	74	58
Unitranscript 931	4068	18987Populus_trichocarpa_819435	819435	Tify	TF	tify	18987	6.61099e-44	70	162.54	175	124
Unitranscript 932	2730	18137Populus_trichocarpa_668867	668867	Tify	TF	tify	18137	1.75492e-13	73	71.2478	60	44
Unitranscript 933	3708	18987Populus_trichocarpa_819435	819435	Tify	TF	tify	18987	1.48792e-44	70	164.081	181	127
Unitranscript 934	2798	8881Oryza_sativa_subsp._indica_OsIBCD001007	OsIBCD001007	C3H	TF	Pkinase	8881	9.63347e-29	55	123.635	219	121
Unitranscript 935	2548	2037Arabidopsis_lyrata_907730	907730	mTERF	TF	mTERF	2037	9.39311e-62	77	220.705	174	135
Unitranscript 944	5777	18759Populus_trichocarpa_784463	784463	Pseudo ARR-B	Other	Response_reg	18759	0	84	809.29	547	464
Unitranscript 950	505	29251Zea_mays_GRMZM2G174686_P01	GRMZM2G174686_P01	MADS	TF	ChaC	29251	1.93694e-28	79	110.153	81	64
Unitranscript 952	3458	29251Zea_mays_GRMZM2G174686_P01	GRMZM2G174686_P01	MADS	TF	ChaC	29251	1.26693e-26	78	115.161	84	66
Unitranscript 953	2096	10300Oryza_sativa_subsp._indica_OsIBCD026632	OsIBCD026632	NAC	TF	zf-C3HC4	10300	1.71176e-21	95	94.3597	49	47
Unitranscript 954	1174	10300Oryza_sativa_subsp._indica_OsIBCD026632	OsIBCD026632	NAC	TF	zf-C3HC4	10300	2.43797e-23	82	96.6709	62	51
Unitranscript 955	2037	10300Oryza_sativa_subsp._indica_OsIBCD026632	OsIBCD026632	NAC	TF	zf-C3HC4	10300	7.44264e-22	67	95.5153	87	59
Unitranscript 967	4396	10423Oryza_sativa_subsp._indica_OsIBCD028891	OsIBCD028891	bHLH	TF	PPR	10423	1.44146e-69	51	256.144	481	247
Unitranscript 968	6997	10423Oryza_sativa_subsp._indica_OsIBCD028891	OsIBCD028891	bHLH	TF	PPR	10423	1.13418e-85	58	308.916	440	256
Unitranscript 969	7518	10423Oryza_sativa_subsp._indica_OsIBCD028891	OsIBCD028891	bHLH	TF	PPR	10423	1.36024e-85	58	308.916	440	256
Unitranscript 972	1254	18186Populus_trichocarpa_707534	707534	AP2-EREBP	TF	AP2	18186	1.02412e-32	58	124.405	235	137
Unitranscript 978	1793	17560Populus_trichocarpa_569054	569054	GRAS	TF	GRAS	17560	4.52036e-11	91	65.4698	36	33
Unitranscript 979	336	23676Vitis_vinifera_GSVIVP00027444001	GSVIVP00027444001	GRAS	TF	GRAS	23676	2.81269e-22	87	91.6633	55	48
Unitranscript 980	335	21219Sorghum_bicolor_5051800	5051800	GRAS	TF	GRAS	21219	2.22063e-23	84	94.7449	57	48
Unitranscript 981	3615	18292Populus_trichocarpa_730290	730290	GRAS	TF	GRAS	18292	0	82	827.009	592	490
Unitranscript 989	2227	341Arabidopsis_lyrata_358770	358770	AUX/IAA	Other	WD40	341	6.24938e-12	49	68.1662	151	75
Unitranscript 990	6508	23252Vitis_vinifera_GSVIVP00019987001	GSVIVP00019987001	PHD	Other	PHD	23252	0	64	894.804	1018	656
Unitranscript 993	3017	341Arabidopsis_lyrata_358770	358770	AUX/IAA	Other	WD40	341	6.51641e-08	49	56.225	116	57
Unitranscript 997	3519	14624Ostreococcus_tauri_36515	36515	PHD	Other	PHD	14624	4.40309e-12	50	70.4774	195	99
Unitranscript 1008	1896	23031Vitis_vinifera_GSVIVP00016470001	GSVIVP00016470001	MYB-related	TF	Myb_DNA-binding	23031	5.69031e-35	75	130.183	108	81
Unitranscript 1009	500	16195Populus_trichocarpa_195596	195596	HB	TF	POX	16195	4.98225e-09	86	54.299	45	39
Unitranscript 1010	728	24068Vitis_vinifera_GSVIVP00035919001	GSVIVP00035919001	HB	TF	POX	24068	1.07472e-27	84	112.079	85	72
Unitranscript 1022	978	18980Populus_trichocarpa_818659	818659	GNAT	Other	Acetyltransf_1	18980	6.33772e-122	97	352.058	175	171
Unitranscript 1024	1026	17403Populus_trichocarpa_558107	558107	C2H2	TF	zf-C2H2	17403	3.79856e-44	63	152.91	186	118
Unitranscript 1025	971	17403Populus_trichocarpa_558107	558107	C2H2	TF	zf-C2H2	17403	3.53558e-46	66	157.918	189	126
Unitranscript 1026	2675	18559Populus_trichocarpa_765876	765876	DBP	TF	PP2C	18559	1.01603e-18	48	88.9669	194	94
Unitranscript 1027	4145	13099Oryza_sativa_subsp._japonica_LOC_Os06g08140.1	LOC_Os06g08140.1	DBP	TF	DNC	13099	2.10811e-28	47	120.168	324	154
Unitranscript 1030	2012	2702Arabidopsis_thaliana_AT1G49950.3	AT1G49950.3	MYB-related	TF	Myb_DNA-binding	2702	9.96964e-08	54	54.299	66	36
Unitranscript 1031	4828	23579Vitis_vinifera_GSVIVP00025478001	GSVIVP00025478001	C3H	TF	zf-CCCH	23579	6.26755e-47	54	182.57	321	176
Unitranscript 1033	1240	16645Populus_trichocarpa_252988	252988	Trihelix	TF	trihelix	16645	5.54405e-11	47	62.7734	117	56
Unitranscript 1034	2579	1940Arabidopsis_lyrata_902429	902429	Trihelix	TF	trihelix	1940	2.94289e-10	47	62.7734	117	56
Unitranscript 1036	2440	25940Zea_mays_GRMZM2G057260_P01	GRMZM2G057260_P01	bHLH	TF	HLH	25940	2.436e-71	89	244.588	144	129
Unitranscript 1037	2249	5034Cyanidioschyzon_merolae_CMB029C	CMB029C	C2C2-GATA	TF	Bromodomain	5034	2.80265e-11	50	67.0106	86	43
Unitranscript 1043	4986	17826Populus_trichocarpa_590053	590053	Jumonji	Other	JmjN	17826	0	81	1221.84	876	715
Unitranscript 1049	842	13857Oryza_sativa_subsp._japonica_LOC_Os09g23650.1	LOC_Os09g23650.1	Tify	TF	tify	13857	6.10317e-21	69	93.5893	86	60
Unitranscript 1056	1089	16474Populus_trichocarpa_232066	232066	SWI/SNF-SWI3	Other	SWIRM	16474	3.55406e-46	74	168.318	158	118
Unitranscript 1063	2061	13511Oryza_sativa_subsp._japonica_LOC_Os07g46900.1	LOC_Os07g46900.1	FAR1	TF	FAR1	13511	5.2775e-22	72	101.293	94	68
Unitranscript 1075	6398	17815Populus_trichocarpa_589324	589324	ARF	TF	B3	17815	0	91	646.736	378	346
Unitranscript 1078	5087	19126Populus_trichocarpa_832118	832118	HB	TF	Homeobox	19126	0	96	1531.92	829	802
Unitranscript 1079	3344	17626Populus_trichocarpa_573000	573000	PHD	Other	BAH	17626	8.66287e-117	99	284.648	139	138
Unitranscript 1083	6919	5185Chlorella_sp._NC64A_133184	133184	FHA	TF	RelA_SpoT	5185	1.78791e-24	41	112.849	438	181
Unitranscript 1089	2932	4070Arabidopsis_thaliana_AT4G12020.2	AT4G12020.2	WRKY	TF	PAH	4070	1.22315e-20	44	98.5969	301	134
Unitranscript 1092	6072	5102Cyanidioschyzon_merolae_CMM151C	CMM151C	GNAT	Other	Acetyltransf_1	5102	5.66842e-13	55	73.559	137	76
Unitranscript 1096	2224	5874Carica_papaya_evm.TU.superUnitranscript _16.1	evm.TU.superUnitranscript _16.1	IWS1	Other	IWS1_C	5874	3.69777e-131	79	402.519	360	286
Unitranscript 1097	2114	17063Populus_trichocarpa_415152	415152	IWS1	Other	IWS1_C	17063	1.37498e-134	94	404.831	226	213
Unitranscript 1104	616	2813Arabidopsis_thaliana_AT1G64100.2	AT1G64100.2	NAC	TF	PPR	2813	2.26124e-10	55	59.3066	96	53
Unitranscript 1107	1859	2813Arabidopsis_thaliana_AT1G64100.2	AT1G64100.2	NAC	TF	PPR	2813	5.20435e-37	53	130.568	233	125
Unitranscript 1108	2564	2813Arabidopsis_thaliana_AT1G64100.2	AT1G64100.2	NAC	TF	PPR	2813	5.77466e-12	54	69.707	122	66
Unitranscript 1109	2582	9632Oryza_sativa_subsp._indica_OsIBCD014700	OsIBCD014700	NAC	TF	NAM	9632	7.03314e-27	54	103.99	180	98
Unitranscript 1116	1268	29251Zea_mays_GRMZM2G174686_P01	GRMZM2G174686_P01	MADS	TF	ChaC	29251	9.63387e-26	63	108.612	104	66
Unitranscript 1117	1576	29251Zea_mays_GRMZM2G174686_P01	GRMZM2G174686_P01	MADS	TF	ChaC	29251	3.61157e-43	82	161.77	104	86
Unitranscript 1123	2472	1573Arabidopsis_lyrata_870598	870598	GNAT	Other	Acetyltransf_1	1573	0	80	609.372	411	332
Unitranscript 1154	2187	16568Populus_trichocarpa_245453	245453	DBP	TF	PP2C	16568	3.26135e-163	90	477.633	312	281
Unitranscript 1160	928	24490Zea_mays_GRMZM2G002232_P01	GRMZM2G002232_P01	C2C2-GATA	TF	GATA	24490	1.43191e-07	56	52.7582	74	42
Unitranscript 1162	2189	9910Oryza_sativa_subsp._indica_OsIBCD019262	OsIBCD019262	SET	Other	Pkinase	9910	1.2359e-35	58	145.206	230	135
Unitranscript 1163	1619	9910Oryza_sativa_subsp._indica_OsIBCD019262	OsIBCD019262	SET	Other	Pkinase	9910	8.53969e-45	57	171.014	276	159
Unitranscript 1164	1977	9910Oryza_sativa_subsp._indica_OsIBCD019262	OsIBCD019262	SET	Other	Pkinase	9910	6.74009e-39	60	115.161	158	95
Unitranscript 1165	1925	9910Oryza_sativa_subsp._indica_OsIBCD019262	OsIBCD019262	SET	Other	Pkinase	9910	1.80257e-44	57	171.4	276	159
Unitranscript 1175	3234	18982Populus_trichocarpa_818862	818862	TRAF	Other	BTB	18982	0	87	740.725	460	404
Unitranscript 1177	3086	9632Oryza_sativa_subsp._indica_OsIBCD014700	OsIBCD014700	NAC	TF	NAM	9632	2.87048e-56	56	211.46	327	186
Unitranscript 1178	3487	9632Oryza_sativa_subsp._indica_OsIBCD014700	OsIBCD014700	NAC	TF	NAM	9632	1.23933e-56	56	213.386	327	186
Unitranscript 1181	7017	554Arabidopsis_lyrata_475432	475432	Orphans	TF	SANTA	554	8.5327e-27	48	120.168	277	133
Unitranscript 1182	3067	10346Oryza_sativa_subsp._indica_OsIBCD027236	OsIBCD027236	AP2-EREBP	TF	DUF246	10346	8.72653e-41	53	157.918	313	169
Unitranscript 1201	1161	22662Vitis_vinifera_GSVIVP00006790001	GSVIVP00006790001	bHLH	TF	HLH	22662	6.37254e-115	78	338.961	271	213
Unitranscript 1203	5056	22662Vitis_vinifera_GSVIVP00006790001	GSVIVP00006790001	bHLH	TF	HLH	22662	6.75611e-93	85	303.523	216	185
Unitranscript 1204	1208	22662Vitis_vinifera_GSVIVP00006790001	GSVIVP00006790001	bHLH	TF	HLH	22662	4.33926e-95	76	288.886	243	185
Unitranscript 1205	2355	8881Oryza_sativa_subsp._indica_OsIBCD001007	OsIBCD001007	C3H	TF	Pkinase	8881	1.01091e-45	56	174.866	303	171
Unitranscript 1207	3904	7711Galdieria_sulphuraria_Gs05170.1	Gs05170.1	TRAF	Other	PCMT	7711	6.72725e-18	48	88.5817	232	113
Unitranscript 1214	1598	14624Ostreococcus_tauri_36515	36515	PHD	Other	PHD	14624	1.37205e-13	50	73.559	191	96
Unitranscript 1215	1136	14624Ostreococcus_tauri_36515	36515	PHD	Other	PHD	14624	7.08216e-14	49	73.1738	191	95
Unitranscript 1227	1474	21144Sorghum_bicolor_5048453	5048453	G2-like	TF	adh_short	21144	4.53028e-11	47	65.0846	197	93
Unitranscript 1229	2250	7958Micromonas_pusilla_CCMP1545_26271	26271	TIG	TF	Kelch_1	7958	2.99901e-10	42	64.3142	160	68
Unitranscript 1241	2387	10387Oryza_sativa_subsp._indica_OsIBCD028447	OsIBCD028447	PHD	Other	BAH	10387	6.61498e-46	68	172.555	163	111
Unitranscript 1245	3462	17580Populus_trichocarpa_570489	570489	FAR1	TF	FAR1	17580	8.03312e-12	48	69.707	143	69
Unitranscript 1255	1934	6364Carica_papaya_evm.TU.superUnitranscript _35.9	evm.TU.superUnitranscript _35.9	MYB-related	TF	Myb_DNA-binding	6364	7.31024e-47	80	169.474	152	122
Unitranscript 1256	2080	6364Carica_papaya_evm.TU.superUnitranscript _35.9	evm.TU.superUnitranscript _35.9	MYB-related	TF	Myb_DNA-binding	6364	9.12781e-78	71	254.988	305	218
Unitranscript 1257	2213	6364Carica_papaya_evm.TU.superUnitranscript _35.9	evm.TU.superUnitranscript _35.9	MYB-related	TF	Myb_DNA-binding	6364	3.39085e-58	74	202.601	224	167
Unitranscript 1259	1320	18258Populus_trichocarpa_720961	720961	AUX/IAA	Other	AUX_IAA	18258	1.92818e-117	88	347.436	243	214
Unitranscript 1260	3654	17618Populus_trichocarpa_572441	572441	HB	TF	Homeobox	17618	1.1515e-92	78	299.671	241	190
Unitranscript 1261	4081	17618Populus_trichocarpa_572441	572441	HB	TF	Homeobox	17618	2.08043e-92	78	299.671	241	190
Unitranscript 1262	4108	17618Populus_trichocarpa_572441	572441	HB	TF	Homeobox	17618	1.44155e-92	78	300.442	241	190
Unitranscript 1273	689	22949Vitis_vinifera_GSVIVP00015195001	GSVIVP00015195001	Jumonji	Other	F-box	22949	1.2475e-40	98	149.828	75	74
Unitranscript 1282	3442	7371Chlamydomonas_reinhardtii_417182	417182	C3H	TF	zf-CCCH	7371	6.71145e-11	57	65.855	78	45
Unitranscript 1283	3174	22641Vitis_vinifera_GSVIVP00006101001	GSVIVP00006101001	MADS	TF	SRF-TF	22641	1.62724e-39	51	134.42	215	111
Unitranscript 1295	2544	12090Oryza_sativa_subsp._japonica_LOC_Os02g55560.1	LOC_Os02g55560.1	DBP	TF	DNC	12090	5.49555e-13	43	71.2478	245	107
Unitranscript 1303	4723	4070Arabidopsis_thaliana_AT4G12020.2	AT4G12020.2	WRKY	TF	PAH	4070	3.17702e-39	61	160.614	194	120
Unitranscript 1309	827	25562Zea_mays_GRMZM2G042842_P01	GRMZM2G042842_P01	FAR1	TF	FAD_binding_1	25562	3.84713e-21	78	94.3597	85	67
Unitranscript 1311	2524	5988Carica_papaya_evm.TU.superUnitranscript _19.123	evm.TU.superUnitranscript _19.123	AP2-EREBP	TF	AP2	5988	5.9539e-52	56	187.193	396	224
Unitranscript 1321	660	10300Oryza_sativa_subsp._indica_OsIBCD026632	OsIBCD026632	NAC	TF	zf-C3HC4	10300	4.23359e-14	79	68.1662	48	38
Unitranscript 1329	4686	24376Zea_mays_AC212823.4_FGP040	AC212823.4_FGP040	MADS	TF	SRF-TF	24376	2.74168e-08	79	57.7658	44	35
Unitranscript 1335	5059	17521Populus_trichocarpa_566121	566121	Orphans	TF	GAF	17521	0	89	1196.03	772	691
Unitranscript 1336	3200	4070Arabidopsis_thaliana_AT4G12020.2	AT4G12020.2	WRKY	TF	PAH	4070	7.52708e-49	57	154.066	210	121
Unitranscript 1342	3125	2037Arabidopsis_lyrata_907730	907730	mTERF	TF	mTERF	2037	5.40432e-09	55	60.077	113	63
Unitranscript 1348	2083	22631Vitis_vinifera_GSVIVP00005670001	GSVIVP00005670001	bHLH	TF	HLH	22631	5.82833e-95	79	301.597	219	174
Unitranscript 1358	12324	22641Vitis_vinifera_GSVIVP00006101001	GSVIVP00006101001	MADS	TF	SRF-TF	22641	1.95625e-41	54	166.007	298	163
Unitranscript 1360	4862	8Arabidopsis_lyrata_311885	311885	bZIP	TF	bZIP_2	8	3.72002e-16	51	83.9593	254	130
Unitranscript 1361	3124	9910Oryza_sativa_subsp._indica_OsIBCD019262	OsIBCD019262	SET	Other	Pkinase	9910	1.18655e-85	70	300.827	261	185
Unitranscript 1367	3678	6411Carica_papaya_evm.TU.superUnitranscript _4.210	evm.TU.superUnitranscript _4.210	C3H	TF	zf-CCCH	6411	0	83	633.639	418	351
Unitranscript 1371	2431	21493Selaginella_moellendorffii_102683	102683	DBP	TF	DNC	21493	6.08455e-42	57	157.532	254	145
Unitranscript 1377	2981	22069Selaginella_moellendorffii_443461	443461	AP2-EREBP	TF	AP2	22069	3.37928e-58	46	214.927	536	251
Unitranscript 1380	5484	6677Carica_papaya_evm.TU.superUnitranscript _60.36	evm.TU.superUnitranscript _60.36	HB	TF	Homeobox	6677	3.14981e-116	68	376.326	395	269
Unitranscript 1390	315	17617Populus_trichocarpa_572303	572303	MYB-related	TF	Myb_DNA-binding	17617	2.98337e-16	76	73.1738	51	39
Unitranscript 1391	3294	17617Populus_trichocarpa_572303	572303	MYB-related	TF	Myb_DNA-binding	17617	5.88278e-87	72	287.73	267	193
Unitranscript 1392	2652	17617Populus_trichocarpa_572303	572303	MYB-related	TF	Myb_DNA-binding	17617	2.74659e-126	75	388.652	323	245
Unitranscript 1393	2322	17617Populus_trichocarpa_572303	572303	MYB-related	TF	Myb_DNA-binding	17617	1.70381e-71	74	240.736	219	164
Unitranscript 1394	2071	8881Oryza_sativa_subsp._indica_OsIBCD001007	OsIBCD001007	C3H	TF	Pkinase	8881	1.9474e-173	92	350.132	200	184
Unitranscript 1404	2292	20102Sorghum_bicolor_4897755	4897755	DBP	TF	PP2C	20102	1.94775e-24	44	106.301	284	126
Unitranscript 1411	3835	17404Populus_trichocarpa_558167	558167	CCAAT	TF	CBFD_NFYB_HMF	17404	7.53403e-17	57	83.1889	105	60
Unitranscript 1417	765	18834Populus_trichocarpa_798914	798914	Orphans	TF	LIM	18834	6.68126e-69	83	222.631	161	134
Unitranscript 1418	511	22911Vitis_vinifera_GSVIVP00014692001	GSVIVP00014692001	Orphans	TF	UIM	22911	3.03567e-07	72	48.9062	36	26
Unitranscript 1419	5649	18834Populus_trichocarpa_798914	798914	Orphans	TF	LIM	18834	0	83	736.487	496	414
Unitranscript 1421	3713	28834Zea_mays_GRMZM2G160198_P01	GRMZM2G160198_P01	Orphans	TF	LIM	28834	2.64347e-115	87	213.772	132	116
Unitranscript 1424	3544	22641Vitis_vinifera_GSVIVP00006101001	GSVIVP00006101001	MADS	TF	SRF-TF	22641	4.8008e-43	55	168.318	295	163
Unitranscript 1431	7410	23918Vitis_vinifera_GSVIVP00032358001	GSVIVP00032358001	bZIP	TF	bZIP_1	23918	5.35954e-71	68	242.662	255	175
Unitranscript 1434	591	10462Oryza_sativa_subsp._indica_OsIBCD029450	OsIBCD029450	BES1	TF	DUF822	10462	1.31956e-18	63	84.3445	91	58
Unitranscript 1435	2795	25898Zea_mays_GRMZM2G055626_P05	GRMZM2G055626_P05	BES1	TF	DUF822	25898	6.26423e-63	53	152.525	278	149
Unitranscript 1436	4534	19003Populus_trichocarpa_820895	820895	TUB	TF	F-box	19003	0	90	639.802	363	329
Unitranscript 1438	2134	18274Populus_trichocarpa_725738	725738	TUB	TF	F-box	18274	1.85641e-27	85	115.546	71	61
Unitranscript 1442	2620	10405Oryza_sativa_subsp._indica_OsIBCD028679	OsIBCD028679	MYB	TF	Aa_trans	10405	1.07301e-62	67	225.328	221	150
Unitranscript 1443	3302	10405Oryza_sativa_subsp._indica_OsIBCD028679	OsIBCD028679	MYB	TF	Aa_trans	10405	1.09811e-67	67	241.506	232	157
Unitranscript 1446	2630	8Arabidopsis_lyrata_311885	311885	bZIP	TF	bZIP_2	8	1.0547e-16	52	84.3445	240	125
Unitranscript 1448	5351	7865Galdieria_sulphuraria_Gs51590.1	Gs51590.1	C3H	TF	zf-CCCH	7865	2.26004e-07	68	55.0694	79	54
Unitranscript 1449	3928	17357Populus_trichocarpa_555627	555627	BES1	TF	DUF822	17357	6.96962e-157	93	478.404	333	312
Unitranscript 1460	5363	10510Oryza_sativa_subsp._indica_OsIBCD030674	OsIBCD030674	TRAF	Other	zf-CCHC	10510	1.17937e-90	60	221.09	328	197
Unitranscript 1467	1758	8881Oryza_sativa_subsp._indica_OsIBCD001007	OsIBCD001007	C3H	TF	Pkinase	8881	5.59299e-44	58	154.451	217	128
Unitranscript 1472	3836	18370Populus_trichocarpa_752023	752023	C3H	TF	Ank	18370	0	86	579.711	364	316
Unitranscript 1473	3660	18370Populus_trichocarpa_752023	752023	C3H	TF	Ank	18370	0	84	936.406	712	602
Unitranscript 1478	2370	22596Vitis_vinifera_GSVIVP00003738001	GSVIVP00003738001	MYB-related	TF	Myb_DNA-binding	22596	1.91669e-98	57	321.242	546	316
Unitranscript 1481	2905	5489Chlorella_sp._NC64A_58151	58151	SBP	TF	SBP	5489	3.25545e-16	52	83.9593	195	103
Unitranscript 1485	1313	17388Populus_trichocarpa_557385	557385	AP2-EREBP	TF	AP2	17388	9.48053e-38	57	140.198	219	126
Unitranscript 1486	1257	17388Populus_trichocarpa_557385	557385	AP2-EREBP	TF	AP2	17388	4.36243e-48	63	167.933	246	155
Unitranscript 1495	1447	9544Oryza_sativa_subsp._indica_OsIBCD012438	OsIBCD012438	C2H2	TF	zf-C2H2	9544	4.04929e-36	72	139.043	145	105
Unitranscript 1497	2765	8773Ostreococcus_lucimarinus_86070	86070	C3H	TF	zf-CCCH	8773	2.27456e-15	46	80.4925	235	109
Unitranscript 1506	7140	9979Oryza_sativa_subsp._indica_OsIBCD020180	OsIBCD020180	PHD	Other	PHD	9979	6.15741e-21	52	101.293	202	106
Unitranscript 1508	1048	16485Populus_trichocarpa_233468	233468	Jumonji	Other	JmjC	16485	9.04309e-164	84	477.248	314	265
Unitranscript 1509	1508	16485Populus_trichocarpa_233468	233468	Jumonji	Other	JmjC	16485	9.52529e-54	53	154.066	218	116
Unitranscript 1522	2692	22641Vitis_vinifera_GSVIVP00006101001	GSVIVP00006101001	MADS	TF	SRF-TF	22641	2.04823e-54	55	201.06	299	167
Unitranscript 1528	708	6091Carica_papaya_evm.TU.superUnitranscript _21.142	evm.TU.superUnitranscript _21.142	MYB	TF	Myb_DNA-binding	6091	1.19351e-26	87	106.301	64	56
Unitranscript 1529	3026	17941Populus_trichocarpa_644073	644073	MYB	TF	Myb_DNA-binding	17941	5.43027e-84	83	273.092	181	152
Unitranscript 1549	7055	17547Populus_trichocarpa_567580	567580	MYB	TF	Myb_DNA-binding	17547	0	68	1516.13	1712	1168
Unitranscript 1557	3149	5834Carica_papaya_evm.TU.superUnitranscript _146.6	evm.TU.superUnitranscript _146.6	bZIP	TF	bZIP_1	5834	1.03939e-55	85	202.986	128	109
Unitranscript 1558	4558	5834Carica_papaya_evm.TU.superUnitranscript _146.6	evm.TU.superUnitranscript _146.6	bZIP	TF	bZIP_1	5834	6.89295e-114	78	371.318	296	233
Unitranscript 1560	6360	6119Carica_papaya_evm.TU.superUnitranscript _215.4	evm.TU.superUnitranscript _215.4	PHD	Other	PHD	6119	0	62	775.007	1018	638
Unitranscript 1563	3716	17761Populus_trichocarpa_582938	582938	MYB-related	TF	Myb_DNA-binding	17761	2.13666e-87	77	286.574	278	216
Unitranscript 1564	2026	1905Arabidopsis_lyrata_900671	900671	AP2-EREBP	TF	AP2	1905	6.18505e-13	67	70.4774	68	46
Unitranscript 1565	1484	1905Arabidopsis_lyrata_900671	900671	AP2-EREBP	TF	AP2	1905	6.73878e-13	67	69.707	67	45
Unitranscript 1567	3086	17967Populus_trichocarpa_647368	647368	CCAAT	TF	CBFD_NFYB_HMF	17967	1.84989e-94	81	305.449	297	241
Unitranscript 1575	4152	2135Arabidopsis_lyrata_913118	913118	ABI3VP1	TF	WD40	2135	4.67297e-23	48	105.916	245	120
Unitranscript 1577	2477	22745Vitis_vinifera_GSVIVP00009657001	GSVIVP00009657001	AUX/IAA	Other	Arm	22745	5.10562e-67	89	226.098	136	122
Unitranscript 1578	383	16602Populus_trichocarpa_249034	249034	C3H	TF	zf-CCCH	16602	2.12344e-31	86	116.316	67	58
Unitranscript 1579	3235	16602Populus_trichocarpa_249034	249034	C3H	TF	zf-CCCH	16602	0	92	602.823	342	315
Unitranscript 1580	5053	18574Populus_trichocarpa_767450	767450	MYB-related	TF	SWIRM	18574	0	72	927.161	956	691
Unitranscript 1582	3772	22641Vitis_vinifera_GSVIVP00006101001	GSVIVP00006101001	MADS	TF	SRF-TF	22641	5.12939e-51	58	125.561	172	100
Unitranscript 1584	1413	8818Oryza_sativa_subsp._indica_OsIBCD000020	OsIBCD000020	SNF2	Other	TRAP_beta	8818	3.49491e-46	80	174.481	123	99
Unitranscript 1586	4030	9910Oryza_sativa_subsp._indica_OsIBCD019262	OsIBCD019262	SET	Other	Pkinase	9910	1.77336e-27	49	121.324	274	135
Unitranscript 1587	3090	23109Vitis_vinifera_GSVIVP00017926001	GSVIVP00017926001	FHA	TF	FHA	23109	8.64485e-43	59	170.244	244	146
Unitranscript 1588	2763	23109Vitis_vinifera_GSVIVP00017926001	GSVIVP00017926001	FHA	TF	FHA	23109	1.15343e-42	60	169.088	244	147
Unitranscript 1589	2735	23109Vitis_vinifera_GSVIVP00017926001	GSVIVP00017926001	FHA	TF	FHA	23109	7.06271e-43	60	169.859	244	147
Unitranscript 1604	1115	11263Oryza_sativa_subsp._indica_OsIBSD047165	OsIBSD047165	GNAT	Other	Thioredoxin	11263	4.52613e-17	66	83.1889	89	59
Unitranscript 1611	2771	29251Zea_mays_GRMZM2G174686_P01	GRMZM2G174686_P01	MADS	TF	ChaC	29251	2.28308e-24	67	107.842	107	72
Unitranscript 1615	3575	21144Sorghum_bicolor_5048453	5048453	G2-like	TF	adh_short	21144	9.93849e-07	51	52.7582	87	45
Unitranscript 1621	1909	22641Vitis_vinifera_GSVIVP00006101001	GSVIVP00006101001	MADS	TF	SRF-TF	22641	8.67244e-53	56	193.741	292	166
Unitranscript 1625	3630	23109Vitis_vinifera_GSVIVP00017926001	GSVIVP00017926001	FHA	TF	FHA	23109	6.27988e-94	88	277.33	186	165
Unitranscript 1629	1704	19063Populus_trichocarpa_826816	826816	AP2-EREBP	TF	AP2	19063	5.48e-69	88	223.016	137	121
Unitranscript 1630	1753	19063Populus_trichocarpa_826816	826816	AP2-EREBP	TF	AP2	19063	8.78091e-69	88	222.631	137	121
Unitranscript 1641	1786	5329Chlorella_sp._NC64A_142311	142311	C3H	TF	zf-CCCH	5329	1.59811e-09	59	58.9214	71	42
Unitranscript 1642	2867	21870Selaginella_moellendorffii_412612	412612	SNF2	Other	SNF2_N	21870	8.85274e-14	62	75.8702	89	56
Unitranscript 1644	3397	7892Galdieria_sulphuraria_Gs59610.1	Gs59610.1	SNF2	Other	Chromo	7892	2.28572e-13	44	75.0998	238	105
Unitranscript 1648	4354	19137Populus_trichocarpa_833761	833761	C3H	TF	Ank	19137	0	78	754.207	642	506
Unitranscript 1649	1867	9959Oryza_sativa_subsp._indica_OsIBCD019888	OsIBCD019888	mTERF	TF	LRRNT_2	9959	1.54184e-17	42	86.6557	161	69
Unitranscript 1650	2252	9959Oryza_sativa_subsp._indica_OsIBCD019888	OsIBCD019888	mTERF	TF	LRRNT_2	9959	2.00011e-17	42	86.6557	161	69
Unitranscript 1653	2506	10467Oryza_sativa_subsp._indica_OsIBCD029578	OsIBCD029578	C3H	TF	Succ_DH_flav_C	10467	1.90104e-116	56	378.252	579	325
Unitranscript 1655	4207	23428Vitis_vinifera_GSVIVP00023467001	GSVIVP00023467001	MYB-related	TF	Myb_DNA-binding	23428	5.0508e-81	55	277.33	500	279
Unitranscript 1667	1854	22064Selaginella_moellendorffii_442657	442657	RB	Other	RB_A	22064	8.88879e-19	75	90.8929	81	61
Unitranscript 1692	237	23229Vitis_vinifera_GSVIVP00019703001	GSVIVP00019703001	CAMTA	TF	CG-1	23229	5.96477e-16	94	62.7734	34	32
Unitranscript 1693	5532	16424Populus_trichocarpa_226066	226066	CAMTA	TF	CG-1	16424	0	67	913.294	891	604
Unitranscript 1698	1817	143Arabidopsis_lyrata_327681	327681	C2C2-Dof	TF	zf-Dof	143	7.08156e-20	46	93.5893	282	130
Unitranscript 1702	1319	8840Oryza_sativa_subsp._indica_OsIBCD000491	OsIBCD000491	bZIP	TF	FAD_binding_6	8840	1.39461e-36	51	139.428	231	120
Unitranscript 1711	6588	22446Vitis_vinifera_GSVIVP00000413001	GSVIVP00000413001	PHD	Other	PHD	22446	1.17598e-179	67	563.533	573	387
Unitranscript 1714	2678	7810Galdieria_sulphuraria_Gs35830.1	Gs35830.1	GNAT	Other	Acetyltransf_1	7810	8.7964e-09	53	58.5362	94	50
Unitranscript 1715	6778	7810Galdieria_sulphuraria_Gs35830.1	Gs35830.1	GNAT	Other	Acetyltransf_1	7810	2.67092e-08	53	58.5362	94	50
Unitranscript 1717	1010	9524Oryza_sativa_subsp._indica_OsIBCD012106	OsIBCD012106	MYB-related	TF	Ribosomal_S14	9524	1.75838e-30	98	123.25	55	54
Unitranscript 1720	2585	9051Oryza_sativa_subsp._indica_OsIBCD004243	OsIBCD004243	C2H2	TF	Helicase_C	9051	2.17436e-08	48	58.151	153	74
Unitranscript 1722	1881	4069Arabidopsis_thaliana_AT4G12020.1	AT4G12020.1	WRKY	TF	PAH	4069	3.53952e-29	84	124.405	79	67
Unitranscript 1730	4391	23431Vitis_vinifera_GSVIVP00023519001	GSVIVP00023519001	C3H	TF	Filamin	23431	2.71359e-132	92	434.106	344	318
Unitranscript 1731	2110	5496Chlorella_sp._NC64A_59210	59210	BSD	TF	BSD	5496	9.1861e-25	58	110.538	166	97
Unitranscript 1732	2212	5496Chlorella_sp._NC64A_59210	59210	BSD	TF	BSD	5496	6.52219e-29	58	124.02	183	107
Unitranscript 1737	3660	10014Oryza_sativa_subsp._indica_OsIBCD021211	OsIBCD021211	FAR1	TF	LRRNT_2	10014	6.32868e-74	50	271.552	784	394
Unitranscript 1740	911	17913Populus_trichocarpa_640058	640058	WRKY	TF	WRKY	17913	9.10722e-61	82	194.126	145	119
Unitranscript 1741	4114	21870Selaginella_moellendorffii_412612	412612	SNF2	Other	SNF2_N	21870	3.79001e-09	59	61.2326	67	40
Unitranscript 1742	3399	22972Vitis_vinifera_GSVIVP00015636001	GSVIVP00015636001	Orphans	TF	LIM	22972	2.37135e-08	73	57.7658	45	33
Unitranscript 1746	3831	22509Vitis_vinifera_GSVIVP00002066001	GSVIVP00002066001	GRAS	TF	GRAS	22509	0	75	664.455	555	419
Unitranscript 1750	2628	10570Oryza_sativa_subsp._indica_OsIBCD031787	OsIBCD031787	bZIP	TF	TPT	10570	1.88177e-07	49	55.0694	151	74
Unitranscript 1755	3327	10014Oryza_sativa_subsp._indica_OsIBCD021211	OsIBCD021211	FAR1	TF	LRRNT_2	10014	1.54423e-27	42	121.709	674	288
Unitranscript 1759	2048	9979Oryza_sativa_subsp._indica_OsIBCD020180	OsIBCD020180	PHD	Other	PHD	9979	7.86969e-76	78	266.544	213	167
Unitranscript 1760	1287	18966Populus_trichocarpa_817040	817040	Tify	TF	tify	18966	5.41882e-42	54	151.754	234	128
Unitranscript 1764	2374	18414Populus_trichocarpa_754724	754724	C2H2	TF	AT_hook	18414	1.75836e-48	52	186.037	319	167
Unitranscript 1765	4099	18499Populus_trichocarpa_760780	760780	C2H2	TF	AT_hook	18499	4.14346e-48	45	188.348	534	245
Unitranscript 1766	4118	18414Populus_trichocarpa_754724	754724	C2H2	TF	AT_hook	18414	3.19839e-86	59	308.145	420	248
Unitranscript 1768	4267	9627Oryza_sativa_subsp._indica_OsIBCD014577	OsIBCD014577	TCP	TF	FH2	9627	3.79044e-93	59	326.25	435	257
Unitranscript 1769	1157	22745Vitis_vinifera_GSVIVP00009657001	GSVIVP00009657001	AUX/IAA	Other	Arm	22745	5.23e-15	72	74.3294	55	40
Unitranscript 1770	2318	22745Vitis_vinifera_GSVIVP00009657001	GSVIVP00009657001	AUX/IAA	Other	Arm	22745	6.17356e-70	92	233.417	132	122
Unitranscript 1771	2014	18185Populus_trichocarpa_707094	707094	NAC	TF	NAM	18185	3.40613e-64	64	215.312	242	155
Unitranscript 1774	4357	18588Populus_trichocarpa_768387	768387	ARF	TF	B3	18588	3.46501e-70	64	252.677	264	171
Unitranscript 1782	1791	18077Populus_trichocarpa_659387	659387	C3H	TF	zf-CCCH	18077	0	79	568.926	393	312
Unitranscript 1789	5088	18810Populus_trichocarpa_796703	796703	bHLH	TF	HLH	18810	1.01135e-51	77	147.132	158	122
Unitranscript 1795	2494	16791Populus_trichocarpa_269316	269316	G2-like	TF	Myb_DNA-binding	16791	8.87746e-154	78	459.914	404	318
Unitranscript 1797	1679	17580Populus_trichocarpa_570489	570489	FAR1	TF	FAR1	17580	2.47093e-24	48	108.227	237	115
Unitranscript 1798	1834	17580Populus_trichocarpa_570489	570489	FAR1	TF	FAR1	17580	1.52965e-20	42	96.6709	275	118
Unitranscript 1812	3449	10014Oryza_sativa_subsp._indica_OsIBCD021211	OsIBCD021211	FAR1	TF	LRRNT_2	10014	1.32002e-79	45	288.886	1035	474
Unitranscript 1818	1653	23568Vitis_vinifera_GSVIVP00025362001	GSVIVP00025362001	mTERF	TF	RRM_1	23568	1.72577e-08	61	57.3806	75	46
Unitranscript 1820	2923	12586Oryza_sativa_subsp._japonica_LOC_Os04g32620.1	LOC_Os04g32620.1	AP2-EREBP	TF	AP2	12586	5.67247e-31	96	125.176	76	73
Unitranscript 1825	1260	9910Oryza_sativa_subsp._indica_OsIBCD019262	OsIBCD019262	SET	Other	Pkinase	9910	2.06334e-59	62	210.305	266	165
Unitranscript 1830	3008	22905Vitis_vinifera_GSVIVP00014609001	GSVIVP00014609001	MYB-related	TF	Myb_DNA-binding	22905	5.74451e-09	44	59.6918	161	71
Unitranscript 1831	4821	10510Oryza_sativa_subsp._indica_OsIBCD030674	OsIBCD030674	TRAF	Other	zf-CCHC	10510	1.40768e-90	59	286.96	371	222
Unitranscript 1832	1592	25156Zea_mays_GRMZM2G027807_P01	GRMZM2G027807_P01	Tify	TF	Peptidase_C48	25156	2.13273e-07	55	53.9138	86	48
Unitranscript 1833	2805	2813Arabidopsis_thaliana_AT1G64100.2	AT1G64100.2	NAC	TF	PPR	2813	1.14346e-53	44	201.06	558	248
Unitranscript 1834	3113	15120Physcomitrella_patens_160509	160509	C2C2-Dof	TF	zf-Dof	15120	2.46066e-09	52	61.6178	104	55
Unitranscript 1840	4302	10429Oryza_sativa_subsp._indica_OsIBCD028981	OsIBCD028981	NAC	TF	DnaJ	10429	1.63258e-19	90	95.5153	54	49
Unitranscript 1851	7517	19056Populus_trichocarpa_826090	826090	G2-like	TF	Myb_DNA-binding	19056	1.36418e-149	74	475.322	399	298
Unitranscript 1852	5170	5495Chlorella_sp._NC64A_58999	58999	MYB-related	TF	LRR_1	5495	6.60635e-23	53	107.071	205	110
Unitranscript 1857	1003	19005Populus_trichocarpa_821007	821007	FHA	TF	FHA	19005	7.49501e-74	77	231.106	228	177
Unitranscript 1858	1626	8029Micromonas_pusilla_CCMP1545_48228	48228	G2-like	TF	G2-like	8029	5.01923e-30	61	124.405	162	99
Unitranscript 1862	2378	16Arabidopsis_lyrata_312791	312791	bHLH	TF	Pkinase	16	2.06419e-51	56	194.897	358	203
Unitranscript 1866	2507	15493Physcomitrella_patens_204377	204377	C3H	TF	RRM_1	15493	2.27819e-10	63	61.6178	73	46
Unitranscript 1878	4018	23579Vitis_vinifera_GSVIVP00025478001	GSVIVP00025478001	C3H	TF	zf-CCCH	23579	2.86434e-51	52	195.667	397	207
Unitranscript 1879	2787	18089Populus_trichocarpa_660506	660506	bHLH	TF	HLH	18089	4.44746e-91	79	292.352	241	192
Unitranscript 1880	4346	18089Populus_trichocarpa_660506	660506	bHLH	TF	HLH	18089	1.82604e-84	72	278.485	265	192
Unitranscript 1881	1294	13857Oryza_sativa_subsp._japonica_LOC_Os09g23650.1	LOC_Os09g23650.1	Tify	TF	tify	13857	1.86123e-09	64	59.6918	79	51
Unitranscript 1883	3938	16976Populus_trichocarpa_409897	409897	TRAF	Other	BTB	16976	0	91	946.036	555	508
Unitranscript 1888	1879	22972Vitis_vinifera_GSVIVP00015636001	GSVIVP00015636001	Orphans	TF	LIM	22972	1.74042e-10	76	63.1586	43	33
Unitranscript 1889	2533	22972Vitis_vinifera_GSVIVP00015636001	GSVIVP00015636001	Orphans	TF	LIM	22972	2.68304e-10	76	63.1586	43	33
Unitranscript 1891	5009	6933Carica_papaya_evm.TU.superUnitranscript _85.93	evm.TU.superUnitranscript _85.93	bZIP	TF	bZIP_1	6933	1.57312e-14	47	78.5666	200	95
Unitranscript 1895	1287	2813Arabidopsis_thaliana_AT1G64100.2	AT1G64100.2	NAC	TF	PPR	2813	1.56203e-76	56	256.914	364	204
Unitranscript 1896	371	2813Arabidopsis_thaliana_AT1G64100.2	AT1G64100.2	NAC	TF	PPR	2813	3.96191e-11	61	60.077	71	44
Unitranscript 1901	4716	8881Oryza_sativa_subsp._indica_OsIBCD001007	OsIBCD001007	C3H	TF	Pkinase	8881	5.97218e-29	50	125.561	315	159
Unitranscript 1902	4243	8881Oryza_sativa_subsp._indica_OsIBCD001007	OsIBCD001007	C3H	TF	Pkinase	8881	5.05321e-29	50	125.561	315	159
Unitranscript 1905	966	18139Populus_trichocarpa_669292	669292	MBF1	Other	MBF1	18139	2.97842e-76	86	234.187	147	127
Unitranscript 1908	2499	16Arabidopsis_lyrata_312791	312791	bHLH	TF	Pkinase	16	6.27052e-49	51	187.578	354	184
Unitranscript 1911	1236	17979Populus_trichocarpa_649333	649333	C2C2-GATA	TF	GATA	17979	2.36078e-73	63	236.113	297	189
Unitranscript 1912	4190	9910Oryza_sativa_subsp._indica_OsIBCD019262	OsIBCD019262	SET	Other	Pkinase	9910	5.51113e-146	64	475.322	519	333
Unitranscript 1916	8379	22820Vitis_vinifera_GSVIVP00012491001	GSVIVP00012491001	TRAF	Other	NB-ARC	22820	7.75683e-83	60	289.271	452	273
Unitranscript 1919	940	18415Populus_trichocarpa_754747	754747	bHLH	TF	HLH	18415	4.46758e-19	71	85.5001	74	53
Unitranscript 1921	2848	17334Populus_trichocarpa_554686	554686	AP2-EREBP	TF	AP2	17334	2.36886e-52	76	184.882	151	116
Unitranscript 1922	1087	8882Oryza_sativa_subsp._indica_OsIBCD001039	OsIBCD001039	C3H	TF	LSM	8882	1.50843e-50	98	183.726	88	87
Unitranscript 1927	1319	23286Vitis_vinifera_GSVIVP00020600001	GSVIVP00020600001	Orphans	TF	CCT	23286	1.03976e-52	63	181.8	273	174
Unitranscript 1946	2045	6484Carica_papaya_evm.TU.superUnitranscript _48.73	evm.TU.superUnitranscript _48.73	C2H2	TF	zf-C2H2	6484	4.96498e-88	97	248.44	135	131
Unitranscript 1949	474	9632Oryza_sativa_subsp._indica_OsIBCD014700	OsIBCD014700	NAC	TF	NAM	9632	2.09484e-09	63	55.8398	57	36
Unitranscript 1955	3274	8840Oryza_sativa_subsp._indica_OsIBCD000491	OsIBCD000491	bZIP	TF	FAD_binding_6	8840	3.74134e-33	54	134.42	216	117
Unitranscript 1962	2124	19044Populus_trichocarpa_825048	825048	bZIP	TF	bZIP_2	19044	5.22386e-12	56	68.5514	125	70
Unitranscript 1964	8035	10754Oryza_sativa_subsp._indica_OsIBCD035653	OsIBCD035653	MYB-related	TF	Myb_DNA-binding	10754	1.37408e-97	61	343.199	463	285
Unitranscript 1965	6467	10754Oryza_sativa_subsp._indica_OsIBCD035653	OsIBCD035653	MYB-related	TF	Myb_DNA-binding	10754	6.82572e-98	61	343.199	463	285
Unitranscript 1970	4577	10473Oryza_sativa_subsp._indica_OsIBCD030168	OsIBCD030168	NAC	TF	NAM	10473	0	86	1174.46	756	654
Unitranscript 1972	3600	1308Arabidopsis_lyrata_493837	493837	HB	TF	POX	1308	4.63186e-122	62	393.66	470	292
Unitranscript 1973	3789	14081Oryza_sativa_subsp._japonica_LOC_Os10g39030.1	LOC_Os10g39030.1	HB	TF	POX	14081	2.15574e-95	75	320.472	253	192
Unitranscript 1975	2176	9910Oryza_sativa_subsp._indica_OsIBCD019262	OsIBCD019262	SET	Other	Pkinase	9910	3.33917e-41	54	162.155	298	161
Unitranscript 1989	4776	29426Zea_mays_GRMZM2G180050_P01	GRMZM2G180050_P01	AUX/IAA	Other	AUX_IAA	29426	4.85776e-14	67	75.8702	65	44
Unitranscript 1993	2844	17552Populus_trichocarpa_568415	568415	TCP	TF	TCP	17552	3.26802e-139	70	428.713	501	353
Unitranscript 1995	3347	5495Chlorella_sp._NC64A_58999	58999	MYB-related	TF	LRR_1	5495	6.40243e-28	50	122.479	256	129
Unitranscript 1996	1912	4295Arabidopsis_thaliana_AT4G36020.1	AT4G36020.1	CSD	TF	CSD	4295	1.0797e-18	43	87.4261	199	87
Unitranscript 2006	386	17917Populus_trichocarpa_641182	641182	MYB-related	TF	Myb_DNA-binding	17917	1.46506e-19	97	82.0333	39	38
Unitranscript 2012	2299	23109Vitis_vinifera_GSVIVP00017926001	GSVIVP00017926001	FHA	TF	FHA	23109	2.08252e-32	55	135.576	225	125
Unitranscript 2015	1568	22065Selaginella_moellendorffii_442874	442874	HRT	TF	HRT	22065	1.29401e-12	47	70.4774	262	125
Unitranscript 2025	1694	18974Populus_trichocarpa_818112	818112	bZIP	TF	bZIP_1	18974	2.29464e-57	84	192.2	136	115
Unitranscript 2035	1744	24029Vitis_vinifera_GSVIVP00034847001	GSVIVP00034847001	PHD	Other	PHD	24029	4.58931e-136	81	267.7	216	177
Unitranscript 2038	1675	8425Micromonas_sp._RCC299_61106	61106	C2H2	TF	DnaJ	8425	2.4058e-07	68	53.5286	51	35
Unitranscript 2039	1770	8425Micromonas_sp._RCC299_61106	61106	C2H2	TF	DnaJ	8425	1.07751e-07	68	54.6842	51	35
Unitranscript 2040	2386	7958Micromonas_pusilla_CCMP1545_26271	26271	TIG	TF	Kelch_1	7958	7.66362e-15	46	79.337	178	82
Unitranscript 2041	1315	5537Carica_papaya_evm.TU.superUnitranscript _10.158	evm.TU.superUnitranscript _10.158	AUX/IAA	Other	AUX_IAA	5537	1.17441e-54	74	155.992	139	104
Unitranscript 2042	1471	5537Carica_papaya_evm.TU.superUnitranscript _10.158	evm.TU.superUnitranscript _10.158	AUX/IAA	Other	AUX_IAA	5537	4.29295e-54	93	174.481	101	94
Unitranscript 2043	1560	5537Carica_papaya_evm.TU.superUnitranscript _10.158	evm.TU.superUnitranscript _10.158	AUX/IAA	Other	AUX_IAA	5537	4.59781e-54	93	174.481	101	94
Unitranscript 2044	1365	5537Carica_papaya_evm.TU.superUnitranscript _10.158	evm.TU.superUnitranscript _10.158	AUX/IAA	Other	AUX_IAA	5537	1.7895e-61	61	199.134	235	144
Unitranscript 2045	770	18192Populus_trichocarpa_709610	709610	AUX/IAA	Other	AUX_IAA	18192	1.14685e-19	54	85.1149	88	48
Unitranscript 2054	2851	15193Physcomitrella_patens_164628	164628	BSD	TF	BSD	15193	2.61177e-113	71	369.777	369	262
Unitranscript 2056	1503	6386Carica_papaya_evm.TU.superUnitranscript _37.130	evm.TU.superUnitranscript _37.130	bZIP	TF	bZIP_1	6386	1.08951e-134	88	394.43	263	233
Unitranscript 2057	1743	6386Carica_papaya_evm.TU.superUnitranscript _37.130	evm.TU.superUnitranscript _37.130	bZIP	TF	bZIP_1	6386	8.94548e-134	88	395.201	263	233
Unitranscript 2063	3873	28583Zea_mays_GRMZM2G150786_P01	GRMZM2G150786_P01	PHD	Other	PHD	28583	1.25422e-09	73	62.003	45	33
Unitranscript 2065	2145	9961Oryza_sativa_subsp._indica_OsIBCD019907	OsIBCD019907	RWP-RK	TF	PPR	9961	1.10365e-24	54	109.768	215	117
Unitranscript 2069	2720	19042Populus_trichocarpa_824535	824535	Orphans	TF	CCT	19042	6.44713e-77	86	246.514	161	139
Unitranscript 2070	2773	19042Populus_trichocarpa_824535	824535	Orphans	TF	CCT	19042	1.60599e-77	86	258.07	169	147
Unitranscript 2075	2187	22797Vitis_vinifera_GSVIVP00011492001	GSVIVP00011492001	MADS	TF	SRF-TF	22797	1.27997e-67	98	229.18	112	110
Unitranscript 2076	1430	10674Oryza_sativa_subsp._indica_OsIBCD033988	OsIBCD033988	NAC	TF	Abhydrolase_3	10674	1.38052e-22	43	100.908	355	154
Unitranscript 2086	4033	22641Vitis_vinifera_GSVIVP00006101001	GSVIVP00006101001	MADS	TF	SRF-TF	22641	4.25634e-62	61	227.254	300	183
Unitranscript 2099	6287	16Arabidopsis_lyrata_312791	312791	bHLH	TF	Pkinase	16	4.04933e-75	66	275.404	305	203
Unitranscript 2113	1151	13511Oryza_sativa_subsp._japonica_LOC_Os07g46900.1	LOC_Os07g46900.1	FAR1	TF	FAR1	13511	2.77742e-17	66	83.9593	92	61
Unitranscript 2114	1677	26935Zea_mays_GRMZM2G093789_P02	GRMZM2G093789_P02	MYB	TF	Myb_DNA-binding	26935	2.4039e-14	81	74.7146	54	44
Unitranscript 2117	3822	10361Oryza_sativa_subsp._indica_OsIBCD027435	OsIBCD027435	AP2-EREBP	TF	AP2	10361	1.10707e-72	84	246.899	156	132
Unitranscript 2118	1746	17994Populus_trichocarpa_650992	650992	HB	TF	Homeobox	17994	4.60949e-132	92	390.193	218	201
Unitranscript 2125	1555	18556Populus_trichocarpa_765696	765696	G2-like	TF	Myb_DNA-binding	18556	0	85	567.385	378	323
Unitranscript 2126	3171	7648Coccomyxa_sp._C-169_81916	81916	SNF2	Other	SNF2_N	7648	9.20748e-44	45	173.326	388	178
Unitranscript 2145	2222	1044Arabidopsis_lyrata_486731	486731	DBP	TF	DNC	1044	1.92419e-26	65	102.834	123	81
Unitranscript 2146	1580	1044Arabidopsis_lyrata_486731	486731	DBP	TF	DNC	1044	6.31435e-11	51	64.3142	135	69
Unitranscript 2158	3389	23499Vitis_vinifera_GSVIVP00024444001	GSVIVP00024444001	Pseudo ARR-B	Other	Response_reg	23499	0	67	653.67	695	468
Unitranscript 2166	5160	3186Arabidopsis_thaliana_AT2G25620.1	AT2G25620.1	DBP	TF	PP2C	3186	1.50183e-27	45	118.242	307	139
Unitranscript 2167	5521	1044Arabidopsis_lyrata_486731	486731	DBP	TF	DNC	1044	5.30882e-13	48	73.1738	166	81
Unitranscript 2168	5616	1044Arabidopsis_lyrata_486731	486731	DBP	TF	DNC	1044	6.64448e-13	48	72.7886	166	81
Unitranscript 2172	1000	10394Oryza_sativa_subsp._indica_OsIBCD028528	OsIBCD028528	SET	Other	Rotamase	10394	2.78886e-53	97	187.193	91	89
Unitranscript 2190	1907	9959Oryza_sativa_subsp._indica_OsIBCD019888	OsIBCD019888	mTERF	TF	LRRNT_2	9959	1.6002e-24	63	108.612	108	69
Unitranscript 2193	1694	15120Physcomitrella_patens_160509	160509	C2C2-Dof	TF	zf-Dof	15120	7.71583e-10	55	61.6178	101	56
Unitranscript 2194	523	20047Sorghum_bicolor_4887748	4887748	FHA	TF	FAD_binding_3	20047	5.44789e-10	52	57.7658	121	64
Unitranscript 2196	3999	14573Ostreococcus_tauri_31961	31961	GNAT	Other	Acetyltransf_1	14573	2.2391e-07	57	54.299	63	36
Unitranscript 2198	751	11287Oryza_sativa_subsp._indica_OsIBSD048064	OsIBSD048064	Orphans	TF	PGAM	11287	2.9219e-07	51	51.2174	111	57
Unitranscript 2205	2038	16Arabidopsis_lyrata_312791	312791	bHLH	TF	Pkinase	16	2.92529e-34	53	140.198	290	156
Unitranscript 2206	3591	24491Zea_mays_GRMZM2G002232_P02	GRMZM2G002232_P02	C2C2-GATA	TF	GATA	24491	6.14023e-28	98	122.479	60	59
Unitranscript 2220	741	14001Oryza_sativa_subsp._japonica_LOC_Os10g20990.1	LOC_Os10g20990.1	MYB-related	TF	Ribosomal_S12	14001	4.1428e-30	91	118.242	67	61
Unitranscript 2221	919	14001Oryza_sativa_subsp._japonica_LOC_Os10g20990.1	LOC_Os10g20990.1	MYB-related	TF	Ribosomal_S12	14001	1.03945e-23	67	101.679	90	61
Unitranscript 2229	1088	18262Populus_trichocarpa_722365	722365	SWI/SNF-BAF60b	Other	SWIB	18262	1.02367e-54	79	179.874	140	111
Unitranscript 2233	3456	23237Vitis_vinifera_GSVIVP00019764001	GSVIVP00019764001	CCAAT	TF	NF-YB	23237	9.12352e-20	74	90.5077	85	63
Unitranscript 2234	1446	12459Oryza_sativa_subsp._japonica_LOC_Os03g55164.1	LOC_Os03g55164.1	WRKY	TF	WRKY	12459	4.10656e-78	68	265.388	244	167
Unitranscript 2239	2436	9910Oryza_sativa_subsp._indica_OsIBCD019262	OsIBCD019262	SET	Other	Pkinase	9910	7.39836e-42	57	165.236	251	145
Unitranscript 2241	2843	9910Oryza_sativa_subsp._indica_OsIBCD019262	OsIBCD019262	SET	Other	Pkinase	9910	1.8625e-41	57	165.236	251	145
Unitranscript 2242	2281	10570Oryza_sativa_subsp._indica_OsIBCD031787	OsIBCD031787	bZIP	TF	TPT	10570	5.11127e-98	65	331.257	340	221
Unitranscript 2253	2981	22905Vitis_vinifera_GSVIVP00014609001	GSVIVP00014609001	MYB-related	TF	Myb_DNA-binding	22905	1.0796e-24	43	108.997	346	149
Unitranscript 2257	1037	21817Selaginella_moellendorffii_405878	405878	SWI/SNF-SWI3	Other	SWIRM	21817	5.59854e-11	54	63.929	148	80
Unitranscript 2258	2259	25220Zea_mays_GRMZM2G030529_P01	GRMZM2G030529_P01	SWI/SNF-SWI3	Other	SWIRM	25220	8.11102e-63	49	231.106	488	242
Unitranscript 2259	2064	25220Zea_mays_GRMZM2G030529_P01	GRMZM2G030529_P01	SWI/SNF-SWI3	Other	SWIRM	25220	1.03179e-54	55	204.912	293	163
Unitranscript 2267	1691	18415Populus_trichocarpa_754747	754747	bHLH	TF	HLH	18415	2.54104e-11	69	43.8986	39	27
Unitranscript 2272	2390	23927Vitis_vinifera_GSVIVP00032569001	GSVIVP00032569001	GNAT	Other	Acetyltransf_1	23927	1.29489e-93	97	293.508	155	151
Unitranscript 2277	5586	23109Vitis_vinifera_GSVIVP00017926001	GSVIVP00017926001	FHA	TF	FHA	23109	3.78447e-26	55	117.857	226	125
Unitranscript 2283	3553	9051Oryza_sativa_subsp._indica_OsIBCD004243	OsIBCD004243	C2H2	TF	Helicase_C	9051	1.0939e-78	51	285.804	503	258
Unitranscript 2286	3173	18326Populus_trichocarpa_740887	740887	Orphans	TF	GAF	18326	0	93	1291.95	738	690
Unitranscript 2295	4813	17767Populus_trichocarpa_583634	583634	DBP	TF	PP2C	17767	7.6969e-162	86	499.59	328	283
Unitranscript 2307	6199	5495Chlorella_sp._NC64A_58999	58999	MYB-related	TF	LRR_1	5495	3.40807e-24	47	111.694	273	131
Unitranscript 2310	2727	10730Oryza_sativa_subsp._indica_OsIBCD035530	OsIBCD035530	ABI3VP1	TF	zf-CCHC	10730	6.39394e-18	52	59.6918	113	59
Unitranscript 2311	4840	11290Oryza_sativa_subsp._indica_OsIBSD048167	OsIBSD048167	FAR1	TF	FAR1	11290	5.12844e-62	48	232.646	536	261
Unitranscript 2316	3492	9448Oryza_sativa_subsp._indica_OsIBCD011208	OsIBCD011208	ABI3VP1	TF	B3	9448	1.7239e-25	50	114.005	253	127
Unitranscript 2318	2485	8881Oryza_sativa_subsp._indica_OsIBCD001007	OsIBCD001007	C3H	TF	Pkinase	8881	1.4919e-36	54	147.517	322	177
Unitranscript 2326	4505	19149Populus_trichocarpa_834945	834945	C2H2	TF	UFD1	19149	2.83105e-28	51	121.709	233	121
Unitranscript 2331	1207	23788Vitis_vinifera_GSVIVP00029486001	GSVIVP00029486001	Pseudo ARR-B	Other	Response_reg	23788	4.61573e-118	79	363.229	270	215
Unitranscript 2342	2402	237Arabidopsis_lyrata_339541	339541	ABI3VP1	TF	B3	237	1.25495e-16	69	82.0333	72	50
Unitranscript 2352	5821	22557Vitis_vinifera_GSVIVP00002934001	GSVIVP00002934001	MYB-related	TF	SWIRM	22557	7.07446e-168	77	525.013	426	332
Unitranscript 2362	9851	12561Oryza_sativa_subsp._japonica_LOC_Os04g22990.1	LOC_Os04g22990.1	FAR1	TF	FAR1	12561	8.83713e-43	52	174.096	303	158
Unitranscript 2366	4225	8458Micromonas_sp._RCC299_62804	62804	MYB-related	TF	Myb_DNA-binding	8458	9.55869e-08	46	56.6102	207	96
Unitranscript 2368	3308	22641Vitis_vinifera_GSVIVP00006101001	GSVIVP00006101001	MADS	TF	SRF-TF	22641	1.31039e-42	56	166.777	301	169
Unitranscript 2381	4917	10014Oryza_sativa_subsp._indica_OsIBCD021211	OsIBCD021211	FAR1	TF	LRRNT_2	10014	5.05762e-43	54	173.326	487	267
Unitranscript 2382	3342	10014Oryza_sativa_subsp._indica_OsIBCD021211	OsIBCD021211	FAR1	TF	LRRNT_2	10014	1.35749e-42	48	170.629	475	229
Unitranscript 2388	2475	6676Carica_papaya_evm.TU.superUnitranscript _6.96	evm.TU.superUnitranscript _6.96	MYB	TF	Myb_DNA-binding	6676	3.36519e-93	65	299.671	296	193
Unitranscript 2389	1403	17322Populus_trichocarpa_554027	554027	C3H	TF	zf-CCCH	17322	1.851e-113	89	342.813	205	183
Unitranscript 2390	2115	6509Carica_papaya_evm.TU.superUnitranscript _5.19	evm.TU.superUnitranscript _5.19	GNAT	Other	Acetyltransf_1	6509	8.85391e-21	55	96.6709	164	91
Unitranscript 2392	1808	23577Vitis_vinifera_GSVIVP00025459001	GSVIVP00025459001	MYB	TF	Myb_DNA-binding	23577	6.81238e-64	57	216.083	298	172
Unitranscript 2396	2343	16494Populus_trichocarpa_234849	234849	C3H	TF	zf-CCCH	16494	3.07263e-10	48	63.5438	141	68
Unitranscript 2415	6277	17657Populus_trichocarpa_575173	575173	MADS	TF	SRF-TF	17657	5.40401e-14	69	74.3294	89	62
Unitranscript 2417	2443	22268Selaginella_moellendorffii_75886	75886	C3H	TF	zf-CCCH	22268	9.60493e-07	55	50.447	89	49
Unitranscript 2422	1555	21144Sorghum_bicolor_5048453	5048453	G2-like	TF	adh_short	21144	6.09034e-08	50	55.0694	126	63
Unitranscript 2423	1347	21144Sorghum_bicolor_5048453	5048453	G2-like	TF	adh_short	21144	4.55619e-08	50	55.0694	126	63
Unitranscript 2432	1419	17926Populus_trichocarpa_642803	642803	HMG	Other	HMG_box	17926	5.03423e-45	86	157.147	117	101
Unitranscript 2433	1083	8840Oryza_sativa_subsp._indica_OsIBCD000491	OsIBCD000491	bZIP	TF	FAD_binding_6	8840	1.76078e-28	73	114.775	94	69
Unitranscript 2435	969	29251Zea_mays_GRMZM2G174686_P01	GRMZM2G174686_P01	MADS	TF	ChaC	29251	7.64728e-07	60	50.447	53	32
Unitranscript 2436	3420	8881Oryza_sativa_subsp._indica_OsIBCD001007	OsIBCD001007	C3H	TF	Pkinase	8881	1.60429e-42	57	167.162	292	167
Unitranscript 2446	7078	6314Carica_papaya_evm.TU.superUnitranscript _32.124	evm.TU.superUnitranscript _32.124	PHD	Other	PHD	6314	3.13613e-42	70	169.474	159	112
Unitranscript 2447	1269	23568Vitis_vinifera_GSVIVP00025362001	GSVIVP00025362001	mTERF	TF	RRM_1	23568	7.26763e-11	49	64.3142	153	76
Unitranscript 2452	3589	7396Chlamydomonas_reinhardtii_6783	6783	SNF2	Other	SNF2_N	7396	7.37724e-14	41	77.0258	367	152
Unitranscript 2454	1662	17950Populus_trichocarpa_645998	645998	MYB-related	TF	Myb_DNA-binding	17950	1.36963e-62	65	213.001	226	149
Unitranscript 2455	2608	6086Carica_papaya_evm.TU.superUnitranscript _2092.1	evm.TU.superUnitranscript _2092.1	MYB-related	TF	Myb_DNA-binding	6086	5.76157e-76	82	254.218	185	153
Unitranscript 2456	3929	16541Populus_trichocarpa_243557	243557	HB	TF	Homeobox	16541	0	75	903.664	779	586
Unitranscript 2463	1945	18033Populus_trichocarpa_655180	655180	G2-like	TF	Myb_DNA-binding	18033	4.01229e-83	69	269.24	269	188
Unitranscript 2465	2771	0Arabidopsis_lyrata_311286	311286	MYB-related	TF	2-Hacid_dh_C	0	1.89269e-40	57	162.155	298	172
Unitranscript 2469	3548	17279Populus_trichocarpa_551319	551319	TUB	TF	F-box	17279	0	96	745.732	425	409
Unitranscript 2470	4023	17279Populus_trichocarpa_551319	551319	TUB	TF	F-box	17279	8.64707e-151	96	466.463	277	268
Unitranscript 2475	2266	18271Populus_trichocarpa_725017	725017	C2H2	TF	zf-C2H2	18271	6.15839e-126	54	397.127	651	354
Unitranscript 2485	4528	16Arabidopsis_lyrata_312791	312791	bHLH	TF	Pkinase	16	4.38629e-29	50	126.716	292	148
Unitranscript 2488	3562	24491Zea_mays_GRMZM2G002232_P02	GRMZM2G002232_P02	C2C2-GATA	TF	GATA	24491	0	83	581.637	416	346
Unitranscript 2518	2487	341Arabidopsis_lyrata_358770	358770	AUX/IAA	Other	WD40	341	3.50956e-07	42	53.5286	221	95
Unitranscript 2525	1307	13511Oryza_sativa_subsp._japonica_LOC_Os07g46900.1	LOC_Os07g46900.1	FAR1	TF	FAR1	13511	2.73315e-21	68	96.6709	90	62
Unitranscript 2526	1103	13511Oryza_sativa_subsp._japonica_LOC_Os07g46900.1	LOC_Os07g46900.1	FAR1	TF	FAR1	13511	6.65377e-24	73	103.99	94	69
Unitranscript 2532	3015	8881Oryza_sativa_subsp._indica_OsIBCD001007	OsIBCD001007	C3H	TF	Pkinase	8881	0	94	743.421	404	383
Unitranscript 2533	3178	8881Oryza_sativa_subsp._indica_OsIBCD001007	OsIBCD001007	C3H	TF	Pkinase	8881	0	89	736.487	432	386
Unitranscript 2534	4349	8881Oryza_sativa_subsp._indica_OsIBCD001007	OsIBCD001007	C3H	TF	Pkinase	8881	0	95	753.051	406	386
Unitranscript 2536	2844	25031Zea_mays_GRMZM2G022717_P01	GRMZM2G022717_P01	GRAS	TF	GRAS	25031	4.84338e-51	74	188.734	172	128
Unitranscript 2546	2287	9801Oryza_sativa_subsp._indica_OsIBCD017735	OsIBCD017735	FAR1	TF	FAR1	9801	8.05621e-15	55	78.5666	122	68
Unitranscript 2551	2421	8219Micromonas_sp._RCC299_101327	101327	C3H	TF	RRM_1	8219	1.17583e-07	60	55.0694	74	45
Unitranscript 2552	2465	9910Oryza_sativa_subsp._indica_OsIBCD019262	OsIBCD019262	SET	Other	Pkinase	9910	7.69388e-25	44	111.309	318	140
Unitranscript 2553	4055	9910Oryza_sativa_subsp._indica_OsIBCD019262	OsIBCD019262	SET	Other	Pkinase	9910	3.23754e-24	44	110.538	318	142
Unitranscript 2554	3019	9910Oryza_sativa_subsp._indica_OsIBCD019262	OsIBCD019262	SET	Other	Pkinase	9910	2.08277e-24	44	110.538	318	140
Unitranscript 2555	3176	9910Oryza_sativa_subsp._indica_OsIBCD019262	OsIBCD019262	SET	Other	Pkinase	9910	1.30083e-24	44	111.309	318	140
Unitranscript 2556	2887	9910Oryza_sativa_subsp._indica_OsIBCD019262	OsIBCD019262	SET	Other	Pkinase	9910	1.70885e-24	44	110.538	318	140
Unitranscript 2561	772	23109Vitis_vinifera_GSVIVP00017926001	GSVIVP00017926001	FHA	TF	FHA	23109	1.46611e-15	54	76.6406	145	79
Unitranscript 2562	2378	341Arabidopsis_lyrata_358770	358770	AUX/IAA	Other	WD40	341	2.5783e-08	50	56.9954	134	68
Unitranscript 2584	2267	24473Zea_mays_GRMZM2G001699_P01	GRMZM2G001699_P01	E2F-DP	TF	E2F_TDP	24473	4.5392e-19	90	89.7373	51	46
Unitranscript 2585	2220	24473Zea_mays_GRMZM2G001699_P01	GRMZM2G001699_P01	E2F-DP	TF	E2F_TDP	24473	7.02381e-19	90	88.9669	51	46
Unitranscript 2587	3002	24473Zea_mays_GRMZM2G001699_P01	GRMZM2G001699_P01	E2F-DP	TF	E2F_TDP	24473	2.07346e-18	90	88.1965	51	46
Unitranscript 2588	3143	24473Zea_mays_GRMZM2G001699_P01	GRMZM2G001699_P01	E2F-DP	TF	E2F_TDP	24473	3.86305e-18	92	87.4261	50	46
Unitranscript 2596	3543	8909Oryza_sativa_subsp._indica_OsIBCD001968	OsIBCD001968	LOB	TF	DUF260	8909	0	77	652.129	518	400
Unitranscript 2597	4146	8909Oryza_sativa_subsp._indica_OsIBCD001968	OsIBCD001968	LOB	TF	DUF260	8909	9.59727e-138	73	442.58	383	282
Unitranscript 2598	1704	8458Micromonas_sp._RCC299_62804	62804	MYB-related	TF	Myb_DNA-binding	8458	6.67609e-60	71	214.927	215	153
Unitranscript 2613	488	28537Zea_mays_GRMZM2G148957_P01	GRMZM2G148957_P01	Tify	TF	tify	28537	1.70044e-07	67	49.2914	40	27
Unitranscript 2614	3268	24473Zea_mays_GRMZM2G001699_P01	GRMZM2G001699_P01	E2F-DP	TF	E2F_TDP	24473	8.64956e-22	94	98.9821	52	49
Unitranscript 2615	4332	24473Zea_mays_GRMZM2G001699_P01	GRMZM2G001699_P01	E2F-DP	TF	E2F_TDP	24473	6.36762e-21	92	96.6709	51	47
Unitranscript 2618	3007	239Arabidopsis_lyrata_339887	339887	PHD	Other	DUF248	239	9.69972e-23	50	71.633	123	62
Unitranscript 2619	1802	14186Oryza_sativa_subsp._japonica_LOC_Os11g12360.1	LOC_Os11g12360.1	MADS	TF	SRF-TF	14186	1.11544e-10	41	65.0846	272	113
Unitranscript 2630	2571	16494Populus_trichocarpa_234849	234849	C3H	TF	zf-CCCH	16494	4.58774e-12	50	69.707	140	71
Unitranscript 2657	4358	17740Populus_trichocarpa_581257	581257	PHD	Other	PHD	17740	0	76	1488.01	1315	1011
Unitranscript 2658	1694	26285Zea_mays_GRMZM2G069248_P01	GRMZM2G069248_P01	Orphans	TF	ABC1	26285	3.98605e-09	89	59.3066	37	33
Unitranscript 2673	1864	16372Populus_trichocarpa_217043	217043	NAC	TF	NAM	16372	8.12651e-86	85	269.24	169	145
Unitranscript 2674	1306	5768Carica_papaya_evm.TU.superUnitranscript _1332.1	evm.TU.superUnitranscript _1332.1	C2C2-CO-like	TF	zf-B_box	5768	2.80935e-153	81	442.58	347	282
Unitranscript 2679	5207	19014Populus_trichocarpa_822047	822047	HSF	TF	HSF_DNA-bind	19014	3.33873e-96	79	291.582	218	173
Unitranscript 2683	1729	22641Vitis_vinifera_GSVIVP00006101001	GSVIVP00006101001	MADS	TF	SRF-TF	22641	2.75414e-51	57	188.348	257	148
Unitranscript 2686	2056	13099Oryza_sativa_subsp._japonica_LOC_Os06g08140.1	LOC_Os06g08140.1	DBP	TF	DNC	13099	4.27181e-31	47	125.946	278	132
Unitranscript 2697	798	2813Arabidopsis_thaliana_AT1G64100.2	AT1G64100.2	NAC	TF	PPR	2813	1.29649e-24	53	104.375	191	102
Unitranscript 2698	1443	2813Arabidopsis_thaliana_AT1G64100.2	AT1G64100.2	NAC	TF	PPR	2813	3.94119e-18	54	87.4261	156	85
Unitranscript 2699	1570	2813Arabidopsis_thaliana_AT1G64100.2	AT1G64100.2	NAC	TF	PPR	2813	1.71358e-18	55	88.9669	156	86
Unitranscript 2703	3043	16095Populus_trichocarpa_171877	171877	bHLH	TF	HLH	16095	1.38226e-81	70	270.011	298	211
Unitranscript 2709	463	156Arabidopsis_lyrata_328581	328581	C2H2	TF	zf-C2H2	156	4.85114e-20	86	85.8853	53	46
Unitranscript 2710	637	23916Vitis_vinifera_GSVIVP00032337001	GSVIVP00032337001	C2H2	TF	zf-C2H2	23916	1.48712e-22	94	94.3597	53	50
Unitranscript 2714	1380	17580Populus_trichocarpa_570489	570489	FAR1	TF	FAR1	17580	6.14718e-10	44	61.6178	223	99
Unitranscript 2718	2803	7181Chlamydomonas_reinhardtii_186922	186922	TRAF	Other	BTB	7181	4.68186e-50	51	191.045	379	197
Unitranscript 2722	1413	18962Populus_trichocarpa_816575	816575	NAC	TF	NAM	18962	3.19329e-21	46	97.0561	339	159
Unitranscript 2727	3797	2135Arabidopsis_lyrata_913118	913118	ABI3VP1	TF	WD40	2135	2.21514e-26	48	116.316	240	116
Unitranscript 2733	651	18827Populus_trichocarpa_798319	798319	SBP	TF	SBP	18827	2.7471e-27	87	110.923	63	55
Unitranscript 2734	2291	18827Populus_trichocarpa_798319	798319	SBP	TF	SBP	18827	0	79	782.711	605	480
Unitranscript 2735	4589	18827Populus_trichocarpa_798319	798319	SBP	TF	SBP	18827	0	82	1222.61	964	793
Unitranscript 2762	3200	16325Populus_trichocarpa_207883	207883	Jumonji	Other	JmjC	16325	0	68	795.038	731	504
Unitranscript 2763	3375	18926Populus_trichocarpa_809851	809851	Sigma70-like	TF	Sigma70_r2	18926	0	75	666.766	561	425
Unitranscript 2764	5110	16213Populus_trichocarpa_197907	197907	HB	TF	Homeobox	16213	0	86	1011.91	816	707
Unitranscript 2765	5193	17678Populus_trichocarpa_576236	576236	SNF2	Other	SNF2_N	17678	0	88	1210.28	806	710
Unitranscript 2779	3403	10470Oryza_sativa_subsp._indica_OsIBCD030024	OsIBCD030024	FAR1	TF	FAR1	10470	5.78002e-09	60	60.077	68	41
Unitranscript 2784	4097	18062Populus_trichocarpa_657068	657068	C3H	TF	zf-CCCH	18062	0	66	644.04	665	445
Unitranscript 2786	3890	17965Populus_trichocarpa_647251	647251	C3H	TF	zf-CCCH	17965	0	85	602.823	478	410
Unitranscript 2787	1390	9418Oryza_sativa_subsp._indica_OsIBCD010288	OsIBCD010288	MYB-related	TF	Myb_DNA-binding	9418	4.04361e-40	59	150.599	220	131
Unitranscript 2788	1415	9418Oryza_sativa_subsp._indica_OsIBCD010288	OsIBCD010288	MYB-related	TF	Myb_DNA-binding	9418	3.53234e-40	59	150.984	220	131
Unitranscript 2789	2276	8425Micromonas_sp._RCC299_61106	61106	C2H2	TF	DnaJ	8425	7.96269e-10	66	62.3882	63	42
Unitranscript 2790	2316	8425Micromonas_sp._RCC299_61106	61106	C2H2	TF	DnaJ	8425	8.1798e-10	66	62.3882	63	42
Unitranscript 2791	3458	22641Vitis_vinifera_GSVIVP00006101001	GSVIVP00006101001	MADS	TF	SRF-TF	22641	9.42661e-69	62	245.358	295	185
Unitranscript 2793	4622	239Arabidopsis_lyrata_339887	339887	PHD	Other	DUF248	239	7.40624e-123	60	416.772	514	310
Unitranscript 2794	1742	22890Vitis_vinifera_GSVIVP00014433001	GSVIVP00014433001	C2H2	TF	zf-C2H2	22890	0	87	550.051	371	325
Unitranscript 2798	3287	2813Arabidopsis_thaliana_AT1G64100.2	AT1G64100.2	NAC	TF	PPR	2813	3.88019e-59	47	219.164	588	279
Unitranscript 2800	4197	9498Oryza_sativa_subsp._indica_OsIBCD011867	OsIBCD011867	GRF	TF	QLQ	9498	8.96608e-77	79	276.559	231	183
Unitranscript 2803	1627	27794Zea_mays_GRMZM2G125078_P01	GRMZM2G125078_P01	HB	TF	Homeobox	27794	6.00788e-60	81	212.616	158	129
Unitranscript 2809	841	3891Arabidopsis_thaliana_AT3G55080.1	AT3G55080.1	SET	Other	SET	3891	5.71309e-71	70	229.18	221	155
Unitranscript 2815	6007	7603Coccomyxa_sp._C-169_76451	76451	Jumonji	Other	Voltage_CLC	7603	5.11853e-36	42	149.828	783	335
Unitranscript 2816	6291	7603Coccomyxa_sp._C-169_76451	76451	Jumonji	Other	Voltage_CLC	7603	4.46823e-36	42	150.214	783	335
Unitranscript 2839	2620	6849Carica_papaya_evm.TU.superUnitranscript _8.154	evm.TU.superUnitranscript _8.154	LUG	Other	LUFS	6849	7.87707e-18	44	88.1965	278	125
Unitranscript 2841	1509	19028Populus_trichocarpa_823396	823396	TRAF	Other	BTB	19028	0	89	538.88	331	295
Unitranscript 2844	884	17944Populus_trichocarpa_644373	644373	MADS	TF	SRF-TF	17944	4.528e-15	72	72.4034	62	45
Unitranscript 2845	2141	16550Populus_trichocarpa_244198	244198	MADS	TF	SRF-TF	16550	3.77052e-74	86	241.506	169	147
Unitranscript 2850	3950	22641Vitis_vinifera_GSVIVP00006101001	GSVIVP00006101001	MADS	TF	SRF-TF	22641	1.83505e-47	54	182.57	291	159
Unitranscript 2852	1657	17326Populus_trichocarpa_554278	554278	Trihelix	TF	trihelix	17326	2.17862e-109	81	332.413	292	237
Unitranscript 2860	1600	21870Selaginella_moellendorffii_412612	412612	SNF2	Other	SNF2_N	21870	1.56262e-08	58	57.3806	78	46
Unitranscript 2862	3190	7603Coccomyxa_sp._C-169_76451	76451	Jumonji	Other	Voltage_CLC	7603	1.5516e-49	43	191.815	795	345
Unitranscript 2865	2303	2813Arabidopsis_thaliana_AT1G64100.2	AT1G64100.2	NAC	TF	PPR	2813	9.6711e-39	48	154.451	359	174
Unitranscript 2870	5786	7958Micromonas_pusilla_CCMP1545_26271	26271	TIG	TF	Kelch_1	7958	7.99445e-12	40	71.2478	240	98
Unitranscript 2871	6302	7721Galdieria_sulphuraria_Gs06890.1	Gs06890.1	TRAF	Other	Kelch_1	7721	5.56536e-11	45	67.781	187	85
Unitranscript 2872	2762	7958Micromonas_pusilla_CCMP1545_26271	26271	TIG	TF	Kelch_1	7958	5.50225e-12	41	70.4774	240	99
Unitranscript 2873	5399	7958Micromonas_pusilla_CCMP1545_26271	26271	TIG	TF	Kelch_1	7958	1.35883e-11	41	70.0922	240	99
Unitranscript 2874	2081	18358Populus_trichocarpa_751129	751129	bHLH	TF	HLH	18358	1.16561e-171	71	504.212	476	340
Unitranscript 2878	2192	21250Sorghum_bicolor_5053005	5053005	DBP	TF	PP2C	21250	2.28501e-31	48	127.872	277	133
Unitranscript 2894	1679	8843Oryza_sativa_subsp._indica_OsIBCD000498	OsIBCD000498	C3H	TF	zf-CCCH	8843	1.32282e-24	53	107.842	206	111
Unitranscript 2895	1515	8843Oryza_sativa_subsp._indica_OsIBCD000498	OsIBCD000498	C3H	TF	zf-CCCH	8843	4.32432e-25	54	108.612	200	108
Unitranscript 2897	774	22985Vitis_vinifera_GSVIVP00015818001	GSVIVP00015818001	MYB-related	TF	efhand	22985	1.81687e-37	66	138.658	130	87
Unitranscript 2900	3126	6536Carica_papaya_evm.TU.superUnitranscript _50.36	evm.TU.superUnitranscript _50.36	bHLH	TF	HLH	6536	1.63376e-48	53	184.111	333	179
Unitranscript 2902	4776	6536Carica_papaya_evm.TU.superUnitranscript _50.36	evm.TU.superUnitranscript _50.36	bHLH	TF	HLH	6536	2.56569e-45	55	175.637	327	180
Unitranscript 2903	5220	6536Carica_papaya_evm.TU.superUnitranscript _50.36	evm.TU.superUnitranscript _50.36	bHLH	TF	HLH	6536	3.04667e-45	55	175.637	327	180
Unitranscript 2904	4945	6536Carica_papaya_evm.TU.superUnitranscript _50.36	evm.TU.superUnitranscript _50.36	bHLH	TF	HLH	6536	2.74768e-45	55	175.637	327	180
Unitranscript 2905	4780	6536Carica_papaya_evm.TU.superUnitranscript _50.36	evm.TU.superUnitranscript _50.36	bHLH	TF	HLH	6536	2.56894e-45	55	175.637	327	180
Unitranscript 2906	6901	23724Vitis_vinifera_GSVIVP00028344001	GSVIVP00028344001	mTERF	TF	mTERF	23724	2.31096e-131	88	417.157	260	230
Unitranscript 2920	2643	9910Oryza_sativa_subsp._indica_OsIBCD019262	OsIBCD019262	SET	Other	Pkinase	9910	5.77286e-14	46	76.2554	212	99
Unitranscript 2927	914	24019Vitis_vinifera_GSVIVP00034571001	GSVIVP00034571001	C3H	TF	zf-CCCH	24019	3.60325e-30	58	121.324	180	105
Unitranscript 2931	3781	23109Vitis_vinifera_GSVIVP00017926001	GSVIVP00017926001	FHA	TF	FHA	23109	2.2576e-127	69	425.631	454	314
Unitranscript 2944	1004	9924Oryza_sativa_subsp._indica_OsIBCD019557	OsIBCD019557	C3H	TF	zf-CCCH	9924	3.54689e-14	57	73.559	143	82
Unitranscript 2946	4367	10014Oryza_sativa_subsp._indica_OsIBCD021211	OsIBCD021211	FAR1	TF	LRRNT_2	10014	2.43377e-30	53	131.339	297	158
Unitranscript 2947	4150	10014Oryza_sativa_subsp._indica_OsIBCD021211	OsIBCD021211	FAR1	TF	LRRNT_2	10014	7.00828e-31	53	132.88	297	158
Unitranscript 2948	4625	10014Oryza_sativa_subsp._indica_OsIBCD021211	OsIBCD021211	FAR1	TF	LRRNT_2	10014	3.78234e-30	53	130.954	297	158
Unitranscript 2954	1397	21870Selaginella_moellendorffii_412612	412612	SNF2	Other	SNF2_N	21870	3.77595e-08	53	55.8398	76	41
Unitranscript 2955	1227	7181Chlamydomonas_reinhardtii_186922	186922	TRAF	Other	BTB	7181	2.83681e-22	48	99.3673	236	114
Unitranscript 2956	1964	7181Chlamydomonas_reinhardtii_186922	186922	TRAF	Other	BTB	7181	1.10649e-26	55	115.931	206	114
Unitranscript 2968	8136	10014Oryza_sativa_subsp._indica_OsIBCD021211	OsIBCD021211	FAR1	TF	LRRNT_2	10014	3.61528e-47	47	187.963	710	336
Unitranscript 2977	1641	10405Oryza_sativa_subsp._indica_OsIBCD028679	OsIBCD028679	MYB	TF	Aa_trans	10405	1.07069e-96	72	311.227	247	180
Unitranscript 2997	980	21870Selaginella_moellendorffii_412612	412612	SNF2	Other	SNF2_N	21870	2.29739e-13	59	70.8626	77	46
Unitranscript 2999	2475	8843Oryza_sativa_subsp._indica_OsIBCD000498	OsIBCD000498	C3H	TF	zf-CCCH	8843	5.69996e-21	51	97.8265	203	104
Unitranscript 3006	2505	5034Cyanidioschyzon_merolae_CMB029C	CMB029C	C2C2-GATA	TF	Bromodomain	5034	3.45448e-17	63	86.6557	94	60
Unitranscript 3007	5760	23109Vitis_vinifera_GSVIVP00017926001	GSVIVP00017926001	FHA	TF	FHA	23109	2.54623e-14	58	78.9518	128	75
Unitranscript 3011	4850	5445Chlorella_sp._NC64A_50978	50978	C3H	TF	zf-CCCH	5445	1.03413e-12	48	70.0922	160	78
Unitranscript 3012	2733	24007Vitis_vinifera_GSVIVP00034294001	GSVIVP00034294001	AUX/IAA	Other	AUX_IAA	24007	3.84283e-113	67	355.525	392	265
Unitranscript 3019	804	6856Carica_papaya_evm.TU.superUnitranscript _8.228	evm.TU.superUnitranscript _8.228	C3H	TF	zf-CCCH	6856	6.66543e-61	65	201.445	242	159
Unitranscript 3024	1116	28509Zea_mays_GRMZM2G148249_P01	GRMZM2G148249_P01	SNF2	Other	HIRAN	28509	1.51351e-09	62	59.6918	51	32
Unitranscript 3025	4766	10510Oryza_sativa_subsp._indica_OsIBCD030674	OsIBCD030674	TRAF	Other	zf-CCHC	10510	2.47058e-127	47	441.039	1101	528
Unitranscript 3029	5329	23538Vitis_vinifera_GSVIVP00024838001	GSVIVP00024838001	WRKY	TF	WRKY	23538	5.89483e-29	73	116.316	96	71
Unitranscript 3032	3127	17588Populus_trichocarpa_570740	570740	PHD	Other	zf-C3HC4	17588	3.5317e-172	73	528.865	511	378
Unitranscript 3033	1825	9910Oryza_sativa_subsp._indica_OsIBCD019262	OsIBCD019262	SET	Other	Pkinase	9910	1.57156e-56	63	207.223	256	163
Unitranscript 3036	2935	8216Micromonas_sp._RCC299_100424	100424	C3H	TF	Pkinase_Tyr	8216	1.47114e-113	61	378.252	444	271
Unitranscript 3047	2713	22045Selaginella_moellendorffii_440893	440893	bHLH	TF	HLH	22045	4.22881e-09	61	53.5286	55	34
Unitranscript 3068	4344	12561Oryza_sativa_subsp._japonica_LOC_Os04g22990.1	LOC_Os04g22990.1	FAR1	TF	FAR1	12561	1.38123e-24	52	63.929	93	49
Unitranscript 3069	3577	7181Chlamydomonas_reinhardtii_186922	186922	TRAF	Other	BTB	7181	5.34654e-32	54	135.191	236	129
Unitranscript 3074	777	11263Oryza_sativa_subsp._indica_OsIBSD047165	OsIBSD047165	GNAT	Other	Thioredoxin	11263	3.98911e-22	66	97.0561	112	74
Unitranscript 3075	2040	8881Oryza_sativa_subsp._indica_OsIBCD001007	OsIBCD001007	C3H	TF	Pkinase	8881	0	91	622.854	360	331
Unitranscript 3078	1814	23993Vitis_vinifera_GSVIVP00034080001	GSVIVP00034080001	GRAS	TF	GRAS	23993	0	79	685.641	542	429
Unitranscript 3082	4291	23329Vitis_vinifera_GSVIVP00021332001	GSVIVP00021332001	GRAS	TF	GRAS	23329	0	74	848.581	719	539
Unitranscript 3093	2011	7970Micromonas_pusilla_CCMP1545_323	323	SNF2	Other	HIRAN	7970	5.3151e-07	47	53.1434	53	25
Unitranscript 3101	2771	341Arabidopsis_lyrata_358770	358770	AUX/IAA	Other	WD40	341	1.66744e-15	54	80.1073	140	76
Unitranscript 3103	3024	14145Oryza_sativa_subsp._japonica_LOC_Os11g05340.1	LOC_Os11g05340.1	FAR1	TF	IQ	14145	1.93116e-76	63	273.863	290	184
Unitranscript 3104	2939	14145Oryza_sativa_subsp._japonica_LOC_Os11g05340.1	LOC_Os11g05340.1	FAR1	TF	IQ	14145	2.8361e-72	63	260.766	290	183
Unitranscript 3112	1058	8999Oryza_sativa_subsp._indica_OsIBCD003673	OsIBCD003673	bZIP	TF	bZIP_1	8999	2.22995e-31	71	124.02	104	74
Unitranscript 3126	1697	9901Oryza_sativa_subsp._indica_OsIBCD019136	OsIBCD019136	MYB-related	TF	Myb_DNA-binding	9901	2.06452e-11	40	67.0106	350	141
Unitranscript 3133	398	18709Populus_trichocarpa_778936	778936	AP2-EREBP	TF	AP2	18709	3.06094e-18	89	76.2554	57	51
Unitranscript 3134	1019	17813Populus_trichocarpa_589320	589320	AP2-EREBP	TF	AP2	17813	9.64147e-37	70	132.109	141	99
Unitranscript 3135	1519	17534Populus_trichocarpa_566667	566667	AP2-EREBP	TF	AP2	17534	7.12416e-172	83	493.426	340	283
Unitranscript 3136	1716	17534Populus_trichocarpa_566667	566667	AP2-EREBP	TF	AP2	17534	8.21685e-170	83	490.73	337	282
Unitranscript 3137	5796	17905Populus_trichocarpa_596766	596766	FAR1	TF	FAR1	17905	0	93	1222.61	681	635
Unitranscript 3145	5352	18396Populus_trichocarpa_754055	754055	C3H	TF	zf-CCCH	18396	3.91642e-144	73	455.292	408	298
Unitranscript 3148	3929	17126Populus_trichocarpa_419346	419346	CAMTA	TF	CG-1	17126	0	88	775.778	515	454
Unitranscript 3149	2905	17126Populus_trichocarpa_419346	419346	CAMTA	TF	CG-1	17126	0	83	894.419	648	544
Unitranscript 3150	2912	7892Galdieria_sulphuraria_Gs59610.1	Gs59610.1	SNF2	Other	Chromo	7892	1.85562e-08	45	58.5362	170	77
Unitranscript 3155	1671	8425Micromonas_sp._RCC299_61106	61106	C2H2	TF	DnaJ	8425	3.57024e-12	66	68.9366	77	51
Unitranscript 3156	1807	8425Micromonas_sp._RCC299_61106	61106	C2H2	TF	DnaJ	8425	5.60623e-12	64	68.5514	77	50
Unitranscript 3158	2691	10014Oryza_sativa_subsp._indica_OsIBCD021211	OsIBCD021211	FAR1	TF	LRRNT_2	10014	9.05819e-23	50	105.531	301	152
Unitranscript 3161	2457	2813Arabidopsis_thaliana_AT1G64100.2	AT1G64100.2	NAC	TF	PPR	2813	3.93592e-61	52	222.631	415	216
Unitranscript 3162	6975	3498Arabidopsis_thaliana_AT3G01460.1	AT3G01460.1	PHD	Other	PHD	3498	1.16615e-126	51	446.432	940	488
Unitranscript 3163	1637	9910Oryza_sativa_subsp._indica_OsIBCD019262	OsIBCD019262	SET	Other	Pkinase	9910	2.36601e-08	66	56.9954	56	37
Unitranscript 3164	2590	5638Carica_papaya_evm.TU.superUnitranscript _116.14	evm.TU.superUnitranscript _116.14	HMG	Other	HMG_box	5638	8.50947e-15	46	78.5666	243	114
Unitranscript 3186	3834	16793Populus_trichocarpa_269986	269986	ARID	Other	ARID	16793	2.16484e-102	70	330.102	297	210
Unitranscript 3187	4356	16793Populus_trichocarpa_269986	269986	ARID	Other	ARID	16793	2.12161e-102	70	330.872	298	209
Unitranscript 3188	1852	22101Selaginella_moellendorffii_448939	448939	EIL	TF	EIN3	22101	2.29137e-21	47	98.2117	172	82
Unitranscript 3190	2278	11302Oryza_sativa_subsp._indica_OsIBSD048444	OsIBSD048444	GNAT	Other	Acetyltransf_1	11302	1.74424e-10	41	64.3142	323	135
Unitranscript 3191	3769	18652Populus_trichocarpa_774292	774292	HB	TF	Homeobox	18652	0	91	1388.25	845	776
Unitranscript 3195	913	4293Arabidopsis_thaliana_AT4G35580.2	AT4G35580.2	NAC	TF	NAM	4293	1.99814e-58	87	174.096	103	90
Unitranscript 3199	1573	6101Carica_papaya_evm.TU.superUnitranscript _21.201	evm.TU.superUnitranscript _21.201	bZIP	TF	bZIP_1	6101	8.77649e-28	86	114.005	79	68
Unitranscript 3200	1981	23871Vitis_vinifera_GSVIVP00031514001	GSVIVP00031514001	bZIP	TF	bZIP_1	23871	2.42654e-14	93	73.9442	44	41
Unitranscript 3203	1406	18710Populus_trichocarpa_778982	778982	LUG	Other	LisH	18710	9.74824e-53	100	192.2	88	88
Unitranscript 3204	2854	6995Carica_papaya_evm.TU.superUnitranscript _91.26	evm.TU.superUnitranscript _91.26	LUG	Other	LUFS	6995	6.76939e-28	93	121.324	64	60
Unitranscript 3205	3049	8881Oryza_sativa_subsp._indica_OsIBCD001007	OsIBCD001007	C3H	TF	Pkinase	8881	1.32639e-23	43	107.457	398	175
Unitranscript 3207	4884	10014Oryza_sativa_subsp._indica_OsIBCD021211	OsIBCD021211	FAR1	TF	LRRNT_2	10014	5.66888e-22	43	103.99	536	231
Unitranscript 3208	3459	4878Arabidopsis_thaliana_AT5G58610.1	AT5G58610.1	PHD	Other	Agenet	4878	1.35216e-11	53	68.9366	132	70
Unitranscript 3217	2164	8324Micromonas_sp._RCC299_56440	56440	SNF2	Other	SNF2_N	8324	8.46485e-12	56	68.9366	64	36
Unitranscript 3218	3286	10014Oryza_sativa_subsp._indica_OsIBCD021211	OsIBCD021211	FAR1	TF	LRRNT_2	10014	5.58417e-21	49	100.138	368	182
Unitranscript 3223	2408	18813Populus_trichocarpa_797285	797285	C2C2-Dof	TF	zf-Dof	18813	2.40463e-73	58	242.276	331	195
Unitranscript 3239	6534	18912Populus_trichocarpa_807195	807195	MYB-related	TF	Myb_DNA-binding	18912	9.13774e-110	87	355.14	237	207
Unitranscript 3240	5543	7717Galdieria_sulphuraria_Gs06330.1	Gs06330.1	C3H	TF	TPR_1	7717	1.63693e-09	56	62.7734	98	55
Unitranscript 3241	873	18814Populus_trichocarpa_797303	797303	Coactivator p15	Other	DEK_C	18814	3.35785e-54	79	176.792	158	126
Unitranscript 3242	5785	10014Oryza_sativa_subsp._indica_OsIBCD021211	OsIBCD021211	FAR1	TF	LRRNT_2	10014	4.57907e-07	41	55.4546	513	211
Unitranscript 3254	903	5739Carica_papaya_evm.TU.superUnitranscript _13.237	evm.TU.superUnitranscript _13.237	AP2-EREBP	TF	AP2	5739	1.13724e-74	68	233.032	248	171
Unitranscript 3255	2552	9910Oryza_sativa_subsp._indica_OsIBCD019262	OsIBCD019262	SET	Other	Pkinase	9910	3.49534e-20	49	96.2857	272	134
Unitranscript 3260	1083	22483Vitis_vinifera_GSVIVP00001223001	GSVIVP00001223001	bHLH	TF	HLH	22483	4.56325e-54	80	118.242	142	115
Unitranscript 3261	3661	6851Carica_papaya_evm.TU.superUnitranscript _8.191	evm.TU.superUnitranscript _8.191	bHLH	TF	HLH	6851	6.13703e-131	67	417.927	551	373
Unitranscript 3262	3671	5832Carica_papaya_evm.TU.superUnitranscript _146.33	evm.TU.superUnitranscript _146.33	SBP	TF	SBP	5832	0	71	1066.22	1032	737
Unitranscript 3266	1804	13857Oryza_sativa_subsp._japonica_LOC_Os09g23650.1	LOC_Os09g23650.1	Tify	TF	tify	13857	1.1279e-60	73	218.394	176	130
Unitranscript 3270	925	9982Oryza_sativa_subsp._indica_OsIBCD020284	OsIBCD020284	MYB-related	TF	Myb_DNA-binding	9982	1.8422e-23	72	101.679	81	59
Unitranscript 3271	963	9982Oryza_sativa_subsp._indica_OsIBCD020284	OsIBCD020284	MYB-related	TF	Myb_DNA-binding	9982	2.14511e-20	72	92.0485	74	54
Unitranscript 3272	1058	9982Oryza_sativa_subsp._indica_OsIBCD020284	OsIBCD020284	MYB-related	TF	Myb_DNA-binding	9982	3.61502e-23	72	101.293	81	59
Unitranscript 3280	3903	22894Vitis_vinifera_GSVIVP00014490001	GSVIVP00014490001	SWI/SNF-SWI3	Other	SWIRM	22894	0	78	1162.13	888	701
Unitranscript 3282	670	22770Vitis_vinifera_GSVIVP00010539001	GSVIVP00010539001	FHA	TF	FHA	22770	2.41338e-77	99	239.58	117	116
Unitranscript 3283	2002	9910Oryza_sativa_subsp._indica_OsIBCD019262	OsIBCD019262	SET	Other	Pkinase	9910	9.14239e-34	50	138.658	285	144
Unitranscript 3284	2902	3692Arabidopsis_thaliana_AT3G19210.1	AT3G19210.1	SNF2	Other	SNF2_N	3692	0	87	640.958	397	349
Unitranscript 3288	3244	9910Oryza_sativa_subsp._indica_OsIBCD019262	OsIBCD019262	SET	Other	Pkinase	9910	3.64501e-78	70	278.87	255	181
Unitranscript 3290	2836	17806Populus_trichocarpa_588876	588876	WRKY	TF	NB-ARC	17806	3.15123e-99	49	340.117	843	418
Unitranscript 3292	5587	17806Populus_trichocarpa_588876	588876	WRKY	TF	NB-ARC	17806	2.18398e-112	46	389.423	1208	567
Unitranscript 3293	4945	17806Populus_trichocarpa_588876	588876	WRKY	TF	NB-ARC	17806	1.33465e-119	45	409.453	1296	590
Unitranscript 3295	922	20160Sorghum_bicolor_4969704	4969704	WRKY	TF	Tryp_alpha_amyl	20160	3.41086e-21	46	94.7449	270	126
Unitranscript 3296	949	10674Oryza_sativa_subsp._indica_OsIBCD033988	OsIBCD033988	NAC	TF	Abhydrolase_3	10674	8.9769e-12	45	65.855	202	92
Unitranscript 3306	2719	13149Oryza_sativa_subsp._japonica_LOC_Os06g12360.1	LOC_Os06g12360.1	RWP-RK	TF	PPR	13149	4.0634e-50	43	191.43	546	238
Unitranscript 3308	2003	5749Carica_papaya_evm.TU.superUnitranscript _130.38	evm.TU.superUnitranscript _130.38	TAZ	TF	F-box	5749	7.39278e-14	45	74.3294	257	118
Unitranscript 3317	1077	23568Vitis_vinifera_GSVIVP00025362001	GSVIVP00025362001	mTERF	TF	RRM_1	23568	7.49887e-08	57	54.299	75	43
Unitranscript 3318	1043	23568Vitis_vinifera_GSVIVP00025362001	GSVIVP00025362001	mTERF	TF	RRM_1	23568	7.59276e-08	57	53.9138	75	43
Unitranscript 3319	1064	23568Vitis_vinifera_GSVIVP00025362001	GSVIVP00025362001	mTERF	TF	RRM_1	23568	7.27091e-08	57	54.299	75	43
Unitranscript 3328	2526	9910Oryza_sativa_subsp._indica_OsIBCD019262	OsIBCD019262	SET	Other	Pkinase	9910	9.41888e-35	53	143.28	270	144
Unitranscript 3330	2373	23109Vitis_vinifera_GSVIVP00017926001	GSVIVP00017926001	FHA	TF	FHA	23109	1.01053e-13	52	75.485	153	80
Unitranscript 3334	4217	4070Arabidopsis_thaliana_AT4G12020.2	AT4G12020.2	WRKY	TF	PAH	4070	2.60889e-56	60	216.083	223	136
Unitranscript 3336	3303	17746Populus_trichocarpa_581594	581594	bHLH	TF	HLH	17746	0	72	701.049	703	508
Unitranscript 3345	2135	8881Oryza_sativa_subsp._indica_OsIBCD001007	OsIBCD001007	C3H	TF	Pkinase	8881	6.83647e-25	61	110.538	139	85
Unitranscript 3375	4126	17128Populus_trichocarpa_419382	419382	TRAF	Other	Arm	17128	0	93	1087.79	612	571
Unitranscript 3376	4149	17525Populus_trichocarpa_566277	566277	TRAF	Other	Arm	17525	0	91	792.727	460	423
Unitranscript 3377	1436	8843Oryza_sativa_subsp._indica_OsIBCD000498	OsIBCD000498	C3H	TF	zf-CCCH	8843	3.70035e-56	59	198.364	266	158
Unitranscript 3378	1208	8843Oryza_sativa_subsp._indica_OsIBCD000498	OsIBCD000498	C3H	TF	zf-CCCH	8843	4.23474e-43	60	159.844	203	123
Unitranscript 3391	3776	22641Vitis_vinifera_GSVIVP00006101001	GSVIVP00006101001	MADS	TF	SRF-TF	22641	5.95516e-45	52	174.481	301	158
Unitranscript 3393	1476	22101Selaginella_moellendorffii_448939	448939	EIL	TF	EIN3	22101	2.40567e-19	45	91.2781	179	81
Unitranscript 3400	3398	27794Zea_mays_GRMZM2G125078_P01	GRMZM2G125078_P01	HB	TF	Homeobox	27794	7.69759e-09	57	59.6918	71	41
Unitranscript 3401	2956	27794Zea_mays_GRMZM2G125078_P01	GRMZM2G125078_P01	HB	TF	Homeobox	27794	6.43835e-09	57	59.6918	71	41
Unitranscript 3414	3296	28583Zea_mays_GRMZM2G150786_P01	GRMZM2G150786_P01	PHD	Other	PHD	28583	5.48884e-09	67	59.6918	62	42
Unitranscript 3415	2683	17446Populus_trichocarpa_560884	560884	MYB	TF	Myb_DNA-binding	17446	2.28786e-166	87	490.73	309	269
Unitranscript 3419	3541	23499Vitis_vinifera_GSVIVP00024444001	GSVIVP00024444001	Pseudo ARR-B	Other	Response_reg	23499	2.24256e-174	62	535.413	743	462
Unitranscript 3424	2699	19138Populus_trichocarpa_833860	833860	ARF	TF	B3	19138	0	88	1102.81	672	598
Unitranscript 3425	1515	19138Populus_trichocarpa_833860	833860	ARF	TF	B3	19138	2.91967e-155	78	462.225	355	279
Unitranscript 3426	1505	18820Populus_trichocarpa_797707	797707	MYB	TF	Myb_DNA-binding	18820	1.35673e-94	80	284.263	219	176
Unitranscript 3427	1153	18820Populus_trichocarpa_797707	797707	MYB	TF	Myb_DNA-binding	18820	7.40291e-59	75	194.512	173	131
Unitranscript 3435	2903	5329Chlorella_sp._NC64A_142311	142311	C3H	TF	zf-CCCH	5329	4.2493e-10	57	61.2326	70	40
Unitranscript 3441	2371	4070Arabidopsis_thaliana_AT4G12020.2	AT4G12020.2	WRKY	TF	PAH	4070	1.04388e-34	55	143.28	271	150
Unitranscript 3448	1574	26800Zea_mays_GRMZM2G088440_P01	GRMZM2G088440_P01	TCP	TF	TCP	26800	8.78754e-56	78	187.963	141	110
Unitranscript 3449	1070	19013Populus_trichocarpa_822022	822022	MYB-related	TF	Myb_DNA-binding	19013	8.06295e-71	68	233.802	247	170
Unitranscript 3450	2182	19013Populus_trichocarpa_822022	822022	MYB-related	TF	Myb_DNA-binding	19013	8.73556e-95	62	308.531	350	220
Unitranscript 3455	3862	18387Populus_trichocarpa_753021	753021	HB	TF	PHD	18387	3.99408e-174	60	545.043	905	548
Unitranscript 3472	2192	27794Zea_mays_GRMZM2G125078_P01	GRMZM2G125078_P01	HB	TF	Homeobox	27794	8.38482e-09	56	58.9214	85	48
Unitranscript 3483	2830	9627Oryza_sativa_subsp._indica_OsIBCD014577	OsIBCD014577	TCP	TF	FH2	9627	2.912e-27	48	119.398	265	128
Unitranscript 3490	5444	17467Populus_trichocarpa_561918	561918	FAR1	TF	FAR1	17467	0	86	1061.98	671	579
Unitranscript 3494	4959	8058Micromonas_pusilla_CCMP1545_51358	51358	SET	Other	SET	8058	3.26548e-07	68	55.4546	44	30
Unitranscript 3495	4010	8058Micromonas_pusilla_CCMP1545_51358	51358	SET	Other	SET	8058	2.67681e-07	68	55.4546	44	30
Unitranscript 3497	2098	7648Coccomyxa_sp._C-169_81916	81916	SNF2	Other	SNF2_N	7648	3.42102e-34	46	115.931	331	155
Unitranscript 3498	1742	18178Populus_trichocarpa_681001	681001	C2H2	TF	zf-C2H2	18178	0	88	567	358	316
Unitranscript 3500	855	23466Vitis_vinifera_GSVIVP00023919001	GSVIVP00023919001	ABI3VP1	TF	B3	23466	5.04187e-61	58	199.134	202	118
Unitranscript 3501	735	17249Populus_trichocarpa_548519	548519	AP2-EREBP	TF	AP2	17249	2.51877e-62	72	198.364	194	140
Unitranscript 3503	1826	9632Oryza_sativa_subsp._indica_OsIBCD014700	OsIBCD014700	NAC	TF	NAM	9632	2.76929e-14	40	76.2554	333	134
Unitranscript 3508	2569	5495Chlorella_sp._NC64A_58999	58999	MYB-related	TF	LRR_1	5495	4.04563e-08	44	57.3806	132	59
Unitranscript 3509	6763	22659Vitis_vinifera_GSVIVP00006721001	GSVIVP00006721001	ARF	TF	B3	22659	0	80	920.613	682	546
Unitranscript 3510	5841	17049Populus_trichocarpa_414037	414037	ARF	TF	B3	17049	0	93	641.343	367	342
Unitranscript 3511	5747	22659Vitis_vinifera_GSVIVP00006721001	GSVIVP00006721001	ARF	TF	B3	22659	0	80	850.121	633	507
Unitranscript 3515	6101	12099Oryza_sativa_subsp._japonica_LOC_Os02g56880.1	LOC_Os02g56880.1	LUG	Other	LUFS	12099	9.80613e-13	42	73.559	301	127
Unitranscript 3516	3568	12099Oryza_sativa_subsp._japonica_LOC_Os02g56880.1	LOC_Os02g56880.1	LUG	Other	LUFS	12099	5.03102e-13	42	73.559	301	127
Unitranscript 3523	2505	4070Arabidopsis_thaliana_AT4G12020.2	AT4G12020.2	WRKY	TF	PAH	4070	1.65399e-58	62	218.779	266	167
Unitranscript 3546	2116	8380Micromonas_sp._RCC299_59410	59410	Orphans	TF	Nol1_Nop2_Fmu	8380	2.24175e-08	48	57.7658	174	85
Unitranscript 3547	3814	13537Oryza_sativa_subsp._japonica_LOC_Os07g49210.1	LOC_Os07g49210.1	SNF2	Other	Methyltransf_11	13537	1.85761e-133	71	452.595	412	295
Unitranscript 3551	5267	8429Micromonas_sp._RCC299_61222	61222	C3H	TF	zf-CCCH	8429	2.62288e-38	49	157.147	335	167
Unitranscript 3552	4129	8429Micromonas_sp._RCC299_61222	61222	C3H	TF	zf-CCCH	8429	1.69131e-38	49	157.147	335	167
Unitranscript 3563	825	9621Oryza_sativa_subsp._indica_OsIBCD014458	OsIBCD014458	NAC	TF	NAM	9621	5.87287e-20	90	90.1225	52	47
Unitranscript 3564	771	9621Oryza_sativa_subsp._indica_OsIBCD014458	OsIBCD014458	NAC	TF	NAM	9621	5.40232e-20	90	90.1225	52	47
Unitranscript 3565	803	9621Oryza_sativa_subsp._indica_OsIBCD014458	OsIBCD014458	NAC	TF	NAM	9621	6.23472e-20	90	90.1225	52	47
Unitranscript 3566	1053	10597Oryza_sativa_subsp._indica_OsIBCD032154	OsIBCD032154	NAC	TF	NAM	10597	2.86849e-26	86	108.612	67	58
Unitranscript 3572	2890	9526Oryza_sativa_subsp._indica_OsIBCD012137	OsIBCD012137	FAR1	TF	AT_hook	9526	1.94059e-10	57	65.0846	133	76
Unitranscript 3576	1535	10405Oryza_sativa_subsp._indica_OsIBCD028679	OsIBCD028679	MYB	TF	Aa_trans	10405	1.13265e-33	70	134.806	119	84
Unitranscript 3577	1333	16461Populus_trichocarpa_230742	230742	Orphans	TF	PAH	16461	4.59502e-85	79	285.419	198	157
Unitranscript 3578	1405	16461Populus_trichocarpa_230742	230742	Orphans	TF	PAH	16461	9.42289e-85	79	285.419	198	157
Unitranscript 3579	5297	23298Vitis_vinifera_GSVIVP00020851001	GSVIVP00020851001	Orphans	TF	PAH	23298	0	77	1586.62	1293	1007
Unitranscript 3580	3511	18910Populus_trichocarpa_806893	806893	Orphans	TF	GAF	18910	0	90	1206.82	764	689
Unitranscript 3583	1974	22641Vitis_vinifera_GSVIVP00006101001	GSVIVP00006101001	MADS	TF	SRF-TF	22641	2.17626e-73	62	252.292	292	183
Unitranscript 3590	2732	21870Selaginella_moellendorffii_412612	412612	SNF2	Other	SNF2_N	21870	7.36583e-09	62	59.6918	53	33
Unitranscript 3591	2381	21870Selaginella_moellendorffii_412612	412612	SNF2	Other	SNF2_N	21870	2.81387e-07	57	54.299	59	34
Unitranscript 3595	3590	9055Oryza_sativa_subsp._indica_OsIBCD004305	OsIBCD004305	HB	TF	Glycos_transf_1	9055	0	71	905.205	859	611
Unitranscript 3609	976	9979Oryza_sativa_subsp._indica_OsIBCD020180	OsIBCD020180	PHD	Other	PHD	9979	2.07732e-12	54	68.1662	118	64
Unitranscript 3611	2387	10470Oryza_sativa_subsp._indica_OsIBCD030024	OsIBCD030024	FAR1	TF	FAR1	10470	2.46305e-13	57	73.1738	83	48
Unitranscript 3619	3925	22641Vitis_vinifera_GSVIVP00006101001	GSVIVP00006101001	MADS	TF	SRF-TF	22641	2.95363e-57	55	212.616	334	184
Unitranscript 3620	4818	1267Arabidopsis_lyrata_492821	492821	Jumonji	Other	JmjN	1267	0	65	872.848	925	606
Unitranscript 3636	2611	22641Vitis_vinifera_GSVIVP00006101001	GSVIVP00006101001	MADS	TF	SRF-TF	22641	2.21651e-57	61	209.534	276	169
Unitranscript 3637	3111	17526Populus_trichocarpa_566361	566361	SNF2	Other	SNF2_N	17526	0	84	1120.15	750	630
Unitranscript 3639	2211	5682Carica_papaya_evm.TU.superUnitranscript _122.16	evm.TU.superUnitranscript _122.16	TRAF	Other	BTB	5682	0	79	744.191	552	438
Unitranscript 3649	2808	17475Populus_trichocarpa_562235	562235	FAR1	TF	FAR1	17475	6.33512e-111	80	345.51	246	198
Unitranscript 3651	935	17841Populus_trichocarpa_591748	591748	Trihelix	TF	trihelix	17841	5.08285e-60	86	198.364	116	100
Unitranscript 3658	1485	990Arabidopsis_lyrata_485498	485498	DBP	TF	DNC	990	1.51757e-41	55	154.066	261	146
Unitranscript 3665	2358	10375Oryza_sativa_subsp._indica_OsIBCD027904	OsIBCD027904	WRKY	TF	Na_H_Exchanger	10375	1.87339e-13	44	73.9442	318	141
Unitranscript 3667	2244	17704Populus_trichocarpa_577692	577692	WRKY	TF	WRKY	17704	0	80	635.95	514	412
Unitranscript 3669	428	7698Galdieria_sulphuraria_Gs01820.1	Gs01820.1	C2H2	TF	DnaJ	7698	4.27583e-16	63	75.0998	83	53
Unitranscript 3675	1824	6821Carica_papaya_evm.TU.superUnitranscript _75.109	evm.TU.superUnitranscript _75.109	SWI/SNF-BAF60b	Other	DEK_C	6821	4.02025e-99	82	311.227	202	167
Unitranscript 3676	2607	16664Populus_trichocarpa_254792	254792	SWI/SNF-BAF60b	Other	DEK_C	16664	3.36226e-81	73	268.47	209	153
Unitranscript 3677	1911	19106Populus_trichocarpa_830259	830259	AUX/IAA	Other	AUX_IAA	19106	0	85	558.525	368	316
Unitranscript 3678	2029	19106Populus_trichocarpa_830259	830259	AUX/IAA	Other	AUX_IAA	19106	0	86	561.222	368	317
Unitranscript 3687	2498	341Arabidopsis_lyrata_358770	358770	AUX/IAA	Other	WD40	341	2.85314e-14	53	75.8702	158	84
Unitranscript 3690	1231	17376Populus_trichocarpa_556513	556513	PHD	Other	BAH	17376	1.71122e-141	95	406.757	210	200
Unitranscript 3693	3651	5034Cyanidioschyzon_merolae_CMB029C	CMB029C	C2C2-GATA	TF	Bromodomain	5034	1.28371e-13	52	75.8702	108	57
Unitranscript 3694	4101	5034Cyanidioschyzon_merolae_CMB029C	CMB029C	C2C2-GATA	TF	Bromodomain	5034	1.72742e-13	52	75.485	108	57
Unitranscript 3699	3004	23977Vitis_vinifera_GSVIVP00033785001	GSVIVP00033785001	G2-like	TF	G2-like	23977	2.12654e-26	49	114.39	277	137
Unitranscript 3700	3255	23977Vitis_vinifera_GSVIVP00033785001	GSVIVP00033785001	G2-like	TF	G2-like	23977	2.22407e-26	49	114.39	277	137
Unitranscript 3701	1354	28791Zea_mays_GRMZM2G158734_P01	GRMZM2G158734_P01	DBP	TF	PP2C	28791	2.14366e-32	54	116.316	210	115
Unitranscript 3702	1319	28791Zea_mays_GRMZM2G158734_P01	GRMZM2G158734_P01	DBP	TF	PP2C	28791	1.76631e-32	51	116.701	243	126
Unitranscript 3706	2920	23086Vitis_vinifera_GSVIVP00017517001	GSVIVP00017517001	HB	TF	POX	23086	0	68	637.491	761	522
Unitranscript 3716	1649	20305Sorghum_bicolor_4986598	4986598	WRKY	TF	WRKY	20305	2.17571e-07	73	53.1434	53	39
Unitranscript 3717	2337	22641Vitis_vinifera_GSVIVP00006101001	GSVIVP00006101001	MADS	TF	SRF-TF	22641	1.56089e-56	59	206.453	293	173
Unitranscript 3730	3479	24009Vitis_vinifera_GSVIVP00034328001	GSVIVP00034328001	HB	TF	Homeobox	24009	0	92	1582.77	869	802
Unitranscript 3731	4077	24009Vitis_vinifera_GSVIVP00034328001	GSVIVP00034328001	HB	TF	Homeobox	24009	0	96	1636.31	841	808
Unitranscript 3732	1630	5329Chlorella_sp._NC64A_142311	142311	C3H	TF	zf-CCCH	5329	3.11581e-11	60	63.5438	74	45
Unitranscript 3741	3831	22069Selaginella_moellendorffii_443461	443461	AP2-EREBP	TF	AP2	22069	7.63573e-102	45	355.91	1157	528
Unitranscript 3750	1937	10423Oryza_sativa_subsp._indica_OsIBCD028891	OsIBCD028891	bHLH	TF	PPR	10423	1.6853e-56	44	208.379	502	224
Unitranscript 3757	5455	9448Oryza_sativa_subsp._indica_OsIBCD011208	OsIBCD011208	ABI3VP1	TF	B3	9448	9.44526e-14	43	77.0258	243	105
Unitranscript 3758	3871	13618Oryza_sativa_subsp._japonica_LOC_Os08g09840.1	LOC_Os08g09840.1	WRKY	TF	WRKY	13618	2.46529e-10	46	65.0846	180	84
Unitranscript 3767	2141	18915Populus_trichocarpa_807470	807470	MYB-related	TF	Myb_DNA-binding	18915	0	87	710.294	451	393
Unitranscript 3769	2459	10429Oryza_sativa_subsp._indica_OsIBCD028981	OsIBCD028981	NAC	TF	DnaJ	10429	5.55468e-172	88	536.954	332	293
Unitranscript 3771	900	8882Oryza_sativa_subsp._indica_OsIBCD001039	OsIBCD001039	C3H	TF	LSM	8882	1.4215e-10	62	62.003	74	46
Unitranscript 3773	882	10018Oryza_sativa_subsp._indica_OsIBCD021295	OsIBCD021295	HB	TF	Homeobox	10018	1.42833e-07	47	52.373	124	59
Unitranscript 3775	3666	16Arabidopsis_lyrata_312791	312791	bHLH	TF	Pkinase	16	1.21087e-15	52	82.4185	190	100
Unitranscript 3781	4025	19Arabidopsis_lyrata_313019	313019	mTERF	TF	GTP_EFTU	19	2.76986e-20	46	97.8265	265	124
Unitranscript 3799	1277	17412Populus_trichocarpa_558718	558718	CCAAT	TF	Histone	17412	4.61297e-121	91	356.295	229	209
Unitranscript 3800	1390	17412Populus_trichocarpa_558718	558718	CCAAT	TF	Histone	17412	1.6332e-120	91	356.295	229	209
Unitranscript 3801	1199	17412Populus_trichocarpa_558718	558718	CCAAT	TF	Histone	17412	1.90019e-121	91	356.295	229	209
Unitranscript 3803	4338	9979Oryza_sativa_subsp._indica_OsIBCD020180	OsIBCD020180	PHD	Other	PHD	9979	2.96163e-31	51	134.035	282	145
Unitranscript 3814	3864	17413Populus_trichocarpa_558888	558888	AP2-EREBP	TF	AP2	17413	8.09081e-51	67	180.644	198	133
Unitranscript 3816	3652	9910Oryza_sativa_subsp._indica_OsIBCD019262	OsIBCD019262	SET	Other	Pkinase	9910	1.10123e-31	50	134.42	293	147
Unitranscript 3823	1939	237Arabidopsis_lyrata_339541	339541	ABI3VP1	TF	B3	237	1.55503e-18	69	87.4261	72	50
Unitranscript 3831	1004	22018Selaginella_moellendorffii_438474	438474	C2C2-Dof	TF	zf-Dof	22018	1.3857e-10	80	62.3882	50	40
Unitranscript 3833	2854	6277Carica_papaya_evm.TU.superUnitranscript _3.362	evm.TU.superUnitranscript _3.362	HB	TF	K_trans	6277	1.93275e-167	66	513.072	575	382
Unitranscript 3834	1182	18085Populus_trichocarpa_659811	659811	CCAAT	TF	CBFD_NFYB_HMF	18085	8.18949e-86	78	262.307	180	141
Unitranscript 3838	2013	9910Oryza_sativa_subsp._indica_OsIBCD019262	OsIBCD019262	SET	Other	Pkinase	9910	2.01069e-21	53	99.7525	153	82
Unitranscript 3841	2916	11290Oryza_sativa_subsp._indica_OsIBSD048167	OsIBSD048167	FAR1	TF	FAR1	11290	6.50554e-14	43	76.2554	229	99
Unitranscript 3844	3059	9325Oryza_sativa_subsp._indica_OsIBCD008838	OsIBCD008838	PHD	Other	PHD	9325	1.28968e-08	71	59.3066	52	37
Unitranscript 3849	2866	16494Populus_trichocarpa_234849	234849	C3H	TF	zf-CCCH	16494	1.55479e-11	49	68.1662	148	73
Unitranscript 3850	1839	16494Populus_trichocarpa_234849	234849	C3H	TF	zf-CCCH	16494	4.36713e-11	49	65.855	148	73
Unitranscript 3851	2854	16494Populus_trichocarpa_234849	234849	C3H	TF	zf-CCCH	16494	1.54568e-11	49	68.1662	148	73
Unitranscript 3852	2611	16494Populus_trichocarpa_234849	234849	C3H	TF	zf-CCCH	16494	1.36118e-11	49	68.1662	148	73
Unitranscript 3855	1704	8785Ostreococcus_lucimarinus_9152	9152	CCAAT	TF	Histone	8785	3.51752e-29	73	113.235	99	73
Unitranscript 3856	1129	7007Carica_papaya_evm.TU.superUnitranscript _92.83	evm.TU.superUnitranscript _92.83	bHLH	TF	HLH	7007	1.15096e-107	86	319.701	214	186
Unitranscript 3861	3582	341Arabidopsis_lyrata_358770	358770	AUX/IAA	Other	WD40	341	2.24351e-12	47	70.4774	151	71
Unitranscript 3863	670	23391Vitis_vinifera_GSVIVP00022742001	GSVIVP00022742001	Orphans	TF	WRC	23391	1.0477e-44	83	160.999	145	121
Unitranscript 3864	3351	17590Populus_trichocarpa_570810	570810	Jumonji	Other	WRC	17590	0	76	1159.82	998	768
Unitranscript 3884	1004	22770Vitis_vinifera_GSVIVP00010539001	GSVIVP00010539001	FHA	TF	FHA	22770	4.53214e-67	86	217.238	135	117
Unitranscript 3888	3995	5040Cyanidioschyzon_merolae_CMC110C	CMC110C	PHD	Other	PHD	5040	3.6392e-11	66	67.781	80	53
Unitranscript 3890	5561	17129Populus_trichocarpa_419389	419389	SNF2	Other	ResIII	17129	0	86	1606.27	1070	924
Unitranscript 3891	5773	17129Populus_trichocarpa_419389	419389	SNF2	Other	ResIII	17129	0	86	1607.81	1070	922
Unitranscript 3901	2659	22641Vitis_vinifera_GSVIVP00006101001	GSVIVP00006101001	MADS	TF	SRF-TF	22641	7.9272e-45	55	172.555	304	170
Unitranscript 3903	3209	15355Physcomitrella_patens_177953	177953	C3H	TF	zf-CCCH	15355	2.22853e-10	66	64.3142	51	34
Unitranscript 3909	2751	12807Oryza_sativa_subsp._japonica_LOC_Os05g03800.1	LOC_Os05g03800.1	FAR1	TF	FAR1	12807	1.39266e-17	73	87.8113	126	93
Unitranscript 3911	2230	8881Oryza_sativa_subsp._indica_OsIBCD001007	OsIBCD001007	C3H	TF	Pkinase	8881	4.2136e-07	49	53.5286	154	76
Unitranscript 3924	3188	16968Populus_trichocarpa_409555	409555	SET	Other	SET	16968	0	79	869.766	672	533
Unitranscript 3928	3351	5873Carica_papaya_evm.TU.superUnitranscript _158.8	evm.TU.superUnitranscript _158.8	bZIP	TF	MFMR	5873	3.56973e-125	76	390.963	398	305
Unitranscript 3929	5026	5873Carica_papaya_evm.TU.superUnitranscript _158.8	evm.TU.superUnitranscript _158.8	bZIP	TF	MFMR	5873	1.7561e-130	87	413.305	351	306
Unitranscript 3930	3701	5873Carica_papaya_evm.TU.superUnitranscript _158.8	evm.TU.superUnitranscript _158.8	bZIP	TF	MFMR	5873	1.04561e-132	87	413.305	351	306
Unitranscript 3938	2136	7958Micromonas_pusilla_CCMP1545_26271	26271	TIG	TF	Kelch_1	7958	1.57385e-13	46	74.7146	176	81
Unitranscript 3940	788	16197Populus_trichocarpa_195667	195667	C3H	TF	GYF	16197	3.55826e-19	93	87.4261	78	73
Unitranscript 3941	1993	4955Arabidopsis_thaliana_AT5G64220.2	AT5G64220.2	CAMTA	TF	CG-1	4955	2.36117e-86	82	294.664	198	164
Unitranscript 3942	4131	2251Arabidopsis_lyrata_919730	919730	CAMTA	TF	CG-1	2251	0	67	842.032	931	631
Unitranscript 3944	1256	9910Oryza_sativa_subsp._indica_OsIBCD019262	OsIBCD019262	SET	Other	Pkinase	9910	7.09086e-19	41	89.3521	246	102
Unitranscript 3945	2089	16545Populus_trichocarpa_243812	243812	BSD	TF	BSD	16545	9.35379e-82	80	268.47	249	201
Unitranscript 3952	2347	17508Populus_trichocarpa_564570	564570	C2C2-CO-like	TF	zf-B_box	17508	1.7477e-110	69	349.747	326	226
Unitranscript 3955	4395	8881Oryza_sativa_subsp._indica_OsIBCD001007	OsIBCD001007	C3H	TF	Pkinase	8881	5.34442e-24	45	109.383	309	141
Unitranscript 3956	4611	8881Oryza_sativa_subsp._indica_OsIBCD001007	OsIBCD001007	C3H	TF	Pkinase	8881	5.72096e-24	45	109.383	309	141
Unitranscript 3960	1829	25898Zea_mays_GRMZM2G055626_P05	GRMZM2G055626_P05	BES1	TF	DUF822	25898	5.38657e-151	67	452.21	428	287
Unitranscript 3963	4084	9910Oryza_sativa_subsp._indica_OsIBCD019262	OsIBCD019262	SET	Other	Pkinase	9910	6.49851e-76	68	274.248	254	174
Unitranscript 3964	3416	9910Oryza_sativa_subsp._indica_OsIBCD019262	OsIBCD019262	SET	Other	Pkinase	9910	5.70237e-30	62	128.642	127	79
Unitranscript 3965	3901	9910Oryza_sativa_subsp._indica_OsIBCD019262	OsIBCD019262	SET	Other	Pkinase	9910	1.74091e-80	65	287.73	279	184
Unitranscript 3966	3171	9924Oryza_sativa_subsp._indica_OsIBCD019557	OsIBCD019557	C3H	TF	zf-CCCH	9924	9.8171e-28	48	121.709	293	141
Unitranscript 3974	4076	817Arabidopsis_lyrata_481413	481413	DBP	TF	DNC	817	2.51595e-28	43	120.168	375	164
Unitranscript 3977	2090	8425Micromonas_sp._RCC299_61106	61106	C2H2	TF	DnaJ	8425	2.89401e-09	68	60.077	63	43
Unitranscript 3983	3716	4295Arabidopsis_thaliana_AT4G36020.1	AT4G36020.1	CSD	TF	CSD	4295	1.64389e-10	41	63.929	186	77
Unitranscript 3989	1239	18944Populus_trichocarpa_814181	814181	LIM	TF	LIM	18944	6.07295e-118	99	345.51	173	172
Unitranscript 3998	1406	17800Populus_trichocarpa_588264	588264	CCAAT	TF	CBFB_NFYA	17800	2.4536e-72	82	231.106	208	171
Unitranscript 4001	1576	16917Populus_trichocarpa_292788	292788	GRAS	TF	GRAS	16917	0	89	611.298	390	349
Unitranscript 4002	659	16917Populus_trichocarpa_292788	292788	GRAS	TF	GRAS	16917	1.39488e-109	94	323.553	189	178
Unitranscript 4003	2434	16Arabidopsis_lyrata_312791	312791	bHLH	TF	Pkinase	16	1.90947e-21	57	100.523	149	86
Unitranscript 4007	1532	6930Carica_papaya_evm.TU.superUnitranscript _85.57	evm.TU.superUnitranscript _85.57	HB	TF	Homeobox	6930	3.53076e-56	50	193.356	383	195
Unitranscript 4012	1454	18877Populus_trichocarpa_803466	803466	MYB	TF	Myb_DNA-binding	18877	4.56856e-135	76	396.356	304	234
Unitranscript 4019	4599	23109Vitis_vinifera_GSVIVP00017926001	GSVIVP00017926001	FHA	TF	FHA	23109	8.96558e-33	57	139.043	249	143
Unitranscript 4022	3277	16350Populus_trichocarpa_209701	209701	PHD	Other	PHD	16350	0	70	709.138	794	562
Unitranscript 4026	2375	20006Sorghum_bicolor_4877013	4877013	PHD	Other	BRCT	20006	6.83e-11	50	66.2402	118	59
Unitranscript 4027	1664	23008Vitis_vinifera_GSVIVP00016258001	GSVIVP00016258001	bHLH	TF	HLH	23008	7.97382e-71	61	234.572	299	184
Unitranscript 4028	4542	5705Carica_papaya_evm.TU.superUnitranscript _127.13	evm.TU.superUnitranscript _127.13	PHD	Other	PHD	5705	0	83	1867.05	1318	1097
Unitranscript 4029	1971	163Arabidopsis_lyrata_329122	329122	C3H	TF	zf-CCCH	163	4.2546e-36	74	144.436	123	92
Unitranscript 4031	3469	17483Populus_trichocarpa_562497	562497	SNF2	Other	SNF2_N	17483	0	75	1291.56	1115	842
Unitranscript 4044	1421	18247Populus_trichocarpa_719435	719435	BES1	TF	DUF822	18247	5.69967e-108	86	327.02	265	229
Unitranscript 4045	2239	18247Populus_trichocarpa_719435	719435	BES1	TF	DUF822	18247	9.2312e-123	88	374.015	311	274
Unitranscript 4046	2035	18266Populus_trichocarpa_723083	723083	C3H	TF	RRM_1	18266	5.05667e-09	54	57.3806	96	52
Unitranscript 4050	4719	14706Physcomitrella_patens_10726	10726	Orphans	TF	PAS_4	14706	1.58162e-16	48	85.5001	269	130
Unitranscript 4051	2258	13857Oryza_sativa_subsp._japonica_LOC_Os09g23650.1	LOC_Os09g23650.1	Tify	TF	tify	13857	4.97785e-23	68	105.145	105	72
Unitranscript 4053	3729	7717Galdieria_sulphuraria_Gs06330.1	Gs06330.1	C3H	TF	TPR_1	7717	1.04273e-08	50	59.6918	118	59
Unitranscript 4074	905	9901Oryza_sativa_subsp._indica_OsIBCD019136	OsIBCD019136	MYB-related	TF	Myb_DNA-binding	9901	2.20319e-40	67	152.91	152	103
Unitranscript 4083	6029	23526Vitis_vinifera_GSVIVP00024601001	GSVIVP00024601001	CCAAT	TF	CBFB_NFYA	23526	2.17059e-25	60	111.309	155	93
Unitranscript 4098	3510	18380Populus_trichocarpa_752498	752498	C3H	TF	zf-CCCH	18380	0	71	935.25	997	711
Unitranscript 4099	1753	16385Populus_trichocarpa_217692	217692	bZIP	TF	bZIP_1	16385	0	84	544.658	378	318
Unitranscript 4102	3669	11290Oryza_sativa_subsp._indica_OsIBSD048167	OsIBSD048167	FAR1	TF	FAR1	11290	2.47619e-73	48	265.774	721	351
Unitranscript 4106	2849	17269Populus_trichocarpa_550801	550801	SWI/SNF-SWI3	Other	SWIRM	17269	0	91	1125.15	699	639
Unitranscript 4111	3084	16540Populus_trichocarpa_243333	243333	SET	Other	Pre-SET	16540	0	71	735.332	667	478
Unitranscript 4118	3044	22641Vitis_vinifera_GSVIVP00006101001	GSVIVP00006101001	MADS	TF	SRF-TF	22641	2.09216e-57	57	211.075	326	186
Unitranscript 4124	3046	11287Oryza_sativa_subsp._indica_OsIBSD048064	OsIBSD048064	Orphans	TF	PGAM	11287	3.75681e-23	56	106.301	165	93
Unitranscript 4125	2873	11287Oryza_sativa_subsp._indica_OsIBSD048064	OsIBSD048064	Orphans	TF	PGAM	11287	2.79559e-27	50	119.783	259	130
Unitranscript 4128	4304	23109Vitis_vinifera_GSVIVP00017926001	GSVIVP00017926001	FHA	TF	FHA	23109	0	88	1826.22	1158	1020
Unitranscript 4129	3858	9801Oryza_sativa_subsp._indica_OsIBCD017735	OsIBCD017735	FAR1	TF	FAR1	9801	3.55821e-08	67	57.7658	64	43
Unitranscript 4135	2707	23566Vitis_vinifera_GSVIVP00025352001	GSVIVP00025352001	G2-like	TF	G2-like	23566	1.25352e-11	85	65.0846	47	40
Unitranscript 4137	1995	23109Vitis_vinifera_GSVIVP00017926001	GSVIVP00017926001	FHA	TF	FHA	23109	4.30221e-48	60	183.341	245	148
Unitranscript 4141	1679	6118Carica_papaya_evm.TU.superUnitranscript _215.3	evm.TU.superUnitranscript _215.3	HB	TF	Homeobox	6118	1.8097e-119	81	357.836	276	226
Unitranscript 4153	1109	14624Ostreococcus_tauri_36515	36515	PHD	Other	PHD	14624	4.29995e-08	43	55.0694	217	94
Unitranscript 4154	1662	28165Zea_mays_GRMZM2G137363_P01	GRMZM2G137363_P01	AUX/IAA	Other	AUX_IAA	28165	2.93683e-44	88	166.777	101	89
Unitranscript 4155	3387	23568Vitis_vinifera_GSVIVP00025362001	GSVIVP00025362001	mTERF	TF	RRM_1	23568	3.25232e-47	61	183.341	246	151
Unitranscript 4157	1070	18305Populus_trichocarpa_733631	733631	CCAAT	TF	Histone	18305	3.0047e-90	92	274.633	154	143
Unitranscript 4160	3028	16455Populus_trichocarpa_229700	229700	C3H	TF	zf-CCCH	16455	0	83	588.186	416	348
Unitranscript 4161	2252	5489Chlorella_sp._NC64A_58151	58151	SBP	TF	SBP	5489	4.66046e-22	47	102.449	229	108
Unitranscript 4162	3565	23377Vitis_vinifera_GSVIVP00022339001	GSVIVP00022339001	HMG	Other	HMG_box	23377	3.76079e-14	42	77.0258	306	129
Unitranscript 4168	2104	21896Selaginella_moellendorffii_415214	415214	PHD	Other	BRCT	21896	2.78978e-07	50	53.5286	110	55
Unitranscript 4176	979	10664Oryza_sativa_subsp._indica_OsIBCD033866	OsIBCD033866	WRKY	TF	WRKY	10664	1.46554e-29	77	118.242	106	82
Unitranscript 4178	852	10674Oryza_sativa_subsp._indica_OsIBCD033988	OsIBCD033988	NAC	TF	Abhydrolase_3	10674	1.28997e-12	47	67.3958	137	65
Unitranscript 4179	5119	22641Vitis_vinifera_GSVIVP00006101001	GSVIVP00006101001	MADS	TF	SRF-TF	22641	1.29928e-16	61	85.5001	119	73
Unitranscript 4180	2440	7166Chlamydomonas_reinhardtii_17550	17550	C2H2	TF	DnaJ	7166	8.17114e-08	61	56.225	75	46
Unitranscript 4181	756	5717Carica_papaya_evm.TU.superUnitranscript _128.55	evm.TU.superUnitranscript _128.55	Trihelix	TF	trihelix	5717	5.75542e-46	57	162.155	200	115
Unitranscript 4182	2868	9910Oryza_sativa_subsp._indica_OsIBCD019262	OsIBCD019262	SET	Other	Pkinase	9910	3.29498e-82	71	289.271	281	200
Unitranscript 4183	1545	20093Sorghum_bicolor_4896026	4896026	Sigma70-like	TF	Sigma70_r2	20093	1.02717e-136	78	421.394	348	273
Unitranscript 4190	1213	18945Populus_trichocarpa_814436	814436	MED7	Other	MED7	18945	5.30376e-95	98	285.804	155	153
Unitranscript 4191	1819	5489Chlorella_sp._NC64A_58151	58151	SBP	TF	SBP	5489	1.08322e-22	49	103.605	235	117
Unitranscript 4192	2018	18936Populus_trichocarpa_811813	811813	TUB	TF	Tub	18936	1.44724e-156	90	459.144	266	242
Unitranscript 4199	1594	17270Populus_trichocarpa_550895	550895	E2F-DP	TF	E2F_TDP	17270	2.11702e-104	65	325.479	348	228
Unitranscript 4201	3111	17770Populus_trichocarpa_583893	583893	NAC	TF	NB-ARC	17770	4.23464e-37	43	151.754	512	221
Unitranscript 4202	3244	17770Populus_trichocarpa_583893	583893	NAC	TF	NB-ARC	17770	6.03551e-32	51	135.191	284	145
Unitranscript 4204	3776	22482Vitis_vinifera_GSVIVP00001210001	GSVIVP00001210001	BES1	TF	DUF822	22482	0	87	952.584	575	503
Unitranscript 4206	1053	6985Carica_papaya_evm.TU.superUnitranscript _9.97	evm.TU.superUnitranscript _9.97	C2C2-GATA	TF	GATA	6985	6.3526e-51	62	169.474	167	104
Unitranscript 4208	2031	9103Oryza_sativa_subsp._indica_OsIBCD005009	OsIBCD005009	SBP	TF	Glyco_hydro_17	9103	1.17287e-39	52	157.147	329	174
Unitranscript 4211	936	7657Coccomyxa_sp._C-169_82291	82291	Orphans	TF	PAS	7657	9.89516e-23	57	99.7525	133	77
Unitranscript 4212	3980	7657Coccomyxa_sp._C-169_82291	82291	Orphans	TF	PAS	7657	1.38469e-20	57	98.9821	133	77
Unitranscript 4213	3903	7657Coccomyxa_sp._C-169_82291	82291	Orphans	TF	PAS	7657	2.63141e-22	67	104.375	100	67
Unitranscript 4221	4615	16Arabidopsis_lyrata_312791	312791	bHLH	TF	Pkinase	16	3.41166e-39	59	159.844	239	143
Unitranscript 4224	2339	9979Oryza_sativa_subsp._indica_OsIBCD020180	OsIBCD020180	PHD	Other	PHD	9979	8.55714e-45	61	174.481	237	145
Unitranscript 4248	1499	8397Micromonas_sp._RCC299_59822	59822	Orphans	TF	Response_reg	8397	9.4341e-07	42	51.6026	240	102
Unitranscript 4253	1398	5586Carica_papaya_evm.TU.superUnitranscript _107.29	evm.TU.superUnitranscript _107.29	HSF	TF	HSF_DNA-bind	5586	3.70861e-110	70	332.413	311	220
Unitranscript 4255	997	14746Physcomitrella_patens_114282	114282	C2H2	TF	G-patch	14746	1.05896e-07	66	52.373	62	41
Unitranscript 4280	4032	6965Carica_papaya_evm.TU.superUnitranscript _9.170	evm.TU.superUnitranscript _9.170	C2C2-CO-like	TF	zf-B_box	6965	7.16476e-118	70	376.711	379	268
Unitranscript 4285	2592	10405Oryza_sativa_subsp._indica_OsIBCD028679	OsIBCD028679	MYB	TF	Aa_trans	10405	1.90943e-80	69	275.789	253	176
Unitranscript 4290	3520	22641Vitis_vinifera_GSVIVP00006101001	GSVIVP00006101001	MADS	TF	SRF-TF	22641	1.616e-37	68	150.984	161	111
Unitranscript 4296	2980	18828Populus_trichocarpa_798353	798353	RWP-RK	TF	RWP-RK	18828	0	73	1077	903	667
Unitranscript 4297	580	18956Populus_trichocarpa_816219	816219	Trihelix	TF	trihelix	18956	1.90205e-10	86	59.3066	44	38
Unitranscript 4298	2599	6099Carica_papaya_evm.TU.superUnitranscript _21.192	evm.TU.superUnitranscript _21.192	Trihelix	TF	trihelix	6099	4.25839e-100	70	323.168	307	215
Unitranscript 4301	4117	23109Vitis_vinifera_GSVIVP00017926001	GSVIVP00017926001	FHA	TF	FHA	23109	2.77598e-32	53	137.117	246	132
Unitranscript 4302	2546	9961Oryza_sativa_subsp._indica_OsIBCD019907	OsIBCD019907	RWP-RK	TF	PPR	9961	1.64015e-13	62	74.7146	85	53
Unitranscript 4303	4712	23109Vitis_vinifera_GSVIVP00017926001	GSVIVP00017926001	FHA	TF	FHA	23109	3.20483e-32	53	137.117	246	132
Unitranscript 4316	1385	13857Oryza_sativa_subsp._japonica_LOC_Os09g23650.1	LOC_Os09g23650.1	Tify	TF	tify	13857	4.78606e-07	52	52.373	103	54
Unitranscript 4317	1702	18015Populus_trichocarpa_653502	653502	G2-like	TF	Myb_DNA-binding	18015	6.0202e-131	69	392.889	422	293
Unitranscript 4333	4506	23526Vitis_vinifera_GSVIVP00024601001	GSVIVP00024601001	CCAAT	TF	CBFB_NFYA	23526	8.68337e-47	79	174.481	117	93
Unitranscript 4334	4335	6915Carica_papaya_evm.TU.superUnitranscript _84.48	evm.TU.superUnitranscript _84.48	CCAAT	TF	CBFB_NFYA	6915	1.58025e-35	89	138.658	78	70
Unitranscript 4335	3938	23579Vitis_vinifera_GSVIVP00025478001	GSVIVP00025478001	C3H	TF	zf-CCCH	23579	4.42781e-50	54	192.2	321	174
Unitranscript 4343	471	22641Vitis_vinifera_GSVIVP00006101001	GSVIVP00006101001	MADS	TF	SRF-TF	22641	1.10341e-22	67	95.1301	80	54
Unitranscript 4344	5582	4070Arabidopsis_thaliana_AT4G12020.2	AT4G12020.2	WRKY	TF	PAH	4070	1.94315e-65	65	246.899	276	180
Unitranscript 4352	1957	18141Populus_trichocarpa_669610	669610	bHLH	TF	HLH	18141	9.95357e-92	86	288.115	212	183
Unitranscript 4365	3198	9632Oryza_sativa_subsp._indica_OsIBCD014700	OsIBCD014700	NAC	TF	NAM	9632	3.11781e-10	39	64.3142	268	105
Unitranscript 4366	2462	21815Selaginella_moellendorffii_405772	405772	C2H2	TF	zf-C2H2	21815	6.90127e-32	52	133.265	214	113
Unitranscript 4367	2711	4998Arabidopsis_thaliana_AT5G66630.1	AT5G66630.1	Orphans	TF	RPW8	4998	2.18824e-42	53	165.622	287	154
Unitranscript 4374	2073	23568Vitis_vinifera_GSVIVP00025362001	GSVIVP00025362001	mTERF	TF	RRM_1	23568	2.59623e-07	46	53.9138	174	81
Unitranscript 4385	1632	21806Selaginella_moellendorffii_405087	405087	C2C2-Dof	TF	PCRF	21806	1.39333e-28	49	120.939	293	146
Unitranscript 4396	1843	17848Populus_trichocarpa_591981	591981	NAC	TF	NAM	17848	1.86057e-52	61	184.111	207	128
Unitranscript 4399	1370	10014Oryza_sativa_subsp._indica_OsIBCD021211	OsIBCD021211	FAR1	TF	LRRNT_2	10014	2.34179e-19	52	91.6633	236	124
Unitranscript 4401	1008	21144Sorghum_bicolor_5048453	5048453	G2-like	TF	adh_short	21144	1.06595e-09	45	59.6918	207	94
Unitranscript 4402	1251	21144Sorghum_bicolor_5048453	5048453	G2-like	TF	adh_short	21144	1.02414e-08	46	56.9954	201	94
Unitranscript 4405	3023	16269Populus_trichocarpa_203733	203733	MYB-related	TF	Myb_DNA-binding	16269	4.25555e-113	54	327.02	632	346
Unitranscript 4406	2825	16269Populus_trichocarpa_203733	203733	MYB-related	TF	Myb_DNA-binding	16269	1.15649e-147	58	457.218	699	408
Unitranscript 4407	2949	16269Populus_trichocarpa_203733	203733	MYB-related	TF	Myb_DNA-binding	16269	9.2015e-148	58	458.759	699	408
Unitranscript 4414	1656	18200Populus_trichocarpa_710452	710452	AUX/IAA	Other	AUX_IAA	18200	1.77642e-72	77	236.498	232	179
Unitranscript 4422	4381	5369Chlorella_sp._NC64A_145199	145199	GNAT	Other	Hat1_N	5369	6.73729e-25	47	110.153	243	116
Unitranscript 4428	2675	16957Populus_trichocarpa_409038	409038	SET	Other	YDG_SRA	16957	0	82	846.655	567	467
Unitranscript 4436	4052	9526Oryza_sativa_subsp._indica_OsIBCD012137	OsIBCD012137	FAR1	TF	AT_hook	9526	5.28031e-10	51	64.3142	122	63
Unitranscript 4438	2243	9418Oryza_sativa_subsp._indica_OsIBCD010288	OsIBCD010288	MYB-related	TF	Myb_DNA-binding	9418	6.99207e-11	49	65.0846	176	87
Unitranscript 4440	1620	18468Populus_trichocarpa_758364	758364	MYB-related	TF	Myb_DNA-binding	18468	1.93604e-32	80	127.872	95	76
Unitranscript 4444	944	10473Oryza_sativa_subsp._indica_OsIBCD030168	OsIBCD030168	NAC	TF	NAM	10473	5.03755e-19	81	88.5817	61	50
Unitranscript 4459	1253	14145Oryza_sativa_subsp._japonica_LOC_Os11g05340.1	LOC_Os11g05340.1	FAR1	TF	IQ	14145	9.18833e-85	73	282.722	241	178
Unitranscript 4460	1596	10570Oryza_sativa_subsp._indica_OsIBCD031787	OsIBCD031787	bZIP	TF	TPT	10570	8.87446e-97	70	320.857	314	221
Unitranscript 4461	1203	17806Populus_trichocarpa_588876	588876	WRKY	TF	NB-ARC	17806	1.36044e-43	55	164.851	320	176
Unitranscript 4464	2537	4070Arabidopsis_thaliana_AT4G12020.2	AT4G12020.2	WRKY	TF	PAH	4070	1.70337e-27	54	120.553	263	143
Unitranscript 4466	2231	8429Micromonas_sp._RCC299_61222	61222	C3H	TF	zf-CCCH	8429	6.70092e-25	49	111.309	295	145
Unitranscript 4471	1270	6275Carica_papaya_evm.TU.superUnitranscript _3.338	evm.TU.superUnitranscript _3.338	GNAT	Other	Acetyltransf_1	6275	6.22682e-13	91	70.0922	45	41
Unitranscript 4473	964	13402Oryza_sativa_subsp._japonica_LOC_Os07g17230.1	LOC_Os07g17230.1	ABI3VP1	TF	B3	13402	5.92839e-20	50	60.077	130	66
Unitranscript 4474	1793	17806Populus_trichocarpa_588876	588876	WRKY	TF	NB-ARC	17806	1.50678e-13	39	73.9442	451	180
Unitranscript 4475	944	20160Sorghum_bicolor_4969704	4969704	WRKY	TF	Tryp_alpha_amyl	20160	2.67226e-21	47	95.5153	306	145
Unitranscript 4478	5705	22851Vitis_vinifera_GSVIVP00013965001	GSVIVP00013965001	PHD	Other	PHD	22851	1.80856e-97	62	341.658	369	230
Unitranscript 4483	720	26193Zea_mays_GRMZM2G065692_P01	GRMZM2G065692_P01	Orphans	TF	NB-ARC	26193	3.07135e-21	56	93.5893	224	126
Unitranscript 4484	1658	15Arabidopsis_lyrata_312743	312743	SET	Other	AT_hook	15	1.36229e-07	50	54.6842	104	52
Unitranscript 4492	1697	21806Selaginella_moellendorffii_405087	405087	C2C2-Dof	TF	PCRF	21806	7.16294e-71	63	246.899	325	206
Unitranscript 4501	1845	8881Oryza_sativa_subsp._indica_OsIBCD001007	OsIBCD001007	C3H	TF	Pkinase	8881	2.92658e-16	43	82.4185	242	105
Unitranscript 4503	1396	18920Populus_trichocarpa_808708	808708	Trihelix	TF	trihelix	18920	3.85591e-79	79	251.136	262	207
Unitranscript 4504	2963	18920Populus_trichocarpa_808708	808708	Trihelix	TF	trihelix	18920	2.16708e-74	79	248.44	260	206
Unitranscript 4506	1336	23951Vitis_vinifera_GSVIVP00032972001	GSVIVP00032972001	MYB	TF	Myb_DNA-binding	23951	2.28196e-68	82	222.631	164	135
Unitranscript 4507	730	23951Vitis_vinifera_GSVIVP00032972001	GSVIVP00032972001	MYB	TF	Myb_DNA-binding	23951	3.57311e-55	98	181.8	88	87
Unitranscript 4511	1423	10014Oryza_sativa_subsp._indica_OsIBCD021211	OsIBCD021211	FAR1	TF	LRRNT_2	10014	2.99599e-49	47	184.496	532	254
Unitranscript 4514	4849	10014Oryza_sativa_subsp._indica_OsIBCD021211	OsIBCD021211	FAR1	TF	LRRNT_2	10014	1.71645e-80	46	205.297	602	278
Unitranscript 4515	4711	10014Oryza_sativa_subsp._indica_OsIBCD021211	OsIBCD021211	FAR1	TF	LRRNT_2	10014	1.67083e-80	46	205.297	602	278
Unitranscript 4518	3319	17356Populus_trichocarpa_555506	555506	ABI3VP1	TF	B3	17356	0	79	1227.62	898	711
Unitranscript 4519	4379	16425Populus_trichocarpa_226094	226094	SBP	TF	SBP	16425	0	80	632.869	460	368
Unitranscript 4520	967	18276Populus_trichocarpa_726530	726530	GNAT	Other	Acetyltransf_1	18276	6.32134e-100	88	296.204	176	156
Unitranscript 4521	1888	23568Vitis_vinifera_GSVIVP00025362001	GSVIVP00025362001	mTERF	TF	RRM_1	23568	4.37601e-15	49	78.9518	177	87
Unitranscript 4522	2182	18266Populus_trichocarpa_723083	723083	C3H	TF	RRM_1	18266	1.65372e-09	58	58.9214	73	43
Unitranscript 4523	1527	9621Oryza_sativa_subsp._indica_OsIBCD014458	OsIBCD014458	NAC	TF	NAM	9621	2.95668e-151	71	454.907	392	281
Unitranscript 4530	3243	22016Selaginella_moellendorffii_438275	438275	PHD	Other	SNF2_N	22016	8.19197e-60	46	225.328	585	273
Unitranscript 4531	2570	239Arabidopsis_lyrata_339887	339887	PHD	Other	DUF248	239	2.30435e-75	62	268.085	315	197
Unitranscript 4533	2425	6224Carica_papaya_evm.TU.superUnitranscript _27.253	evm.TU.superUnitranscript _27.253	MYB-related	TF	ZZ	6224	0	81	597.816	401	327
Unitranscript 4536	2373	22641Vitis_vinifera_GSVIVP00006101001	GSVIVP00006101001	MADS	TF	SRF-TF	22641	1.17283e-43	54	167.933	313	170
Unitranscript 4544	1012	23339Vitis_vinifera_GSVIVP00021571001	GSVIVP00021571001	NAC	TF	NAM	23339	1.48624e-90	71	275.018	259	185
Unitranscript 4545	2635	5496Chlorella_sp._NC64A_59210	59210	BSD	TF	BSD	5496	1.0234e-11	52	68.9366	125	65
Unitranscript 4548	4028	16785Populus_trichocarpa_268560	268560	MYB-related	TF	Myb_DNA-binding	16785	0	62	930.628	1156	721
Unitranscript 4551	1268	23377Vitis_vinifera_GSVIVP00022339001	GSVIVP00022339001	HMG	Other	HMG_box	23377	2.6002e-42	60	158.303	184	111
Unitranscript 4560	1875	5489Chlorella_sp._NC64A_58151	58151	SBP	TF	SBP	5489	1.41843e-13	47	74.3294	163	77
Unitranscript 4561	4101	5489Chlorella_sp._NC64A_58151	58151	SBP	TF	SBP	5489	4.81731e-18	48	90.8929	202	98
Unitranscript 4562	2151	19115Populus_trichocarpa_830927	830927	NAC	TF	NAM	19115	6.03767e-129	78	386.726	296	233
Unitranscript 4565	2152	8561Micromonas_sp._RCC299_99587	99587	FHA	TF	Kinesin	8561	8.15016e-21	42	98.2117	432	183
Unitranscript 4568	1420	7970Micromonas_pusilla_CCMP1545_323	323	SNF2	Other	HIRAN	7970	6.29008e-08	66	55.0694	42	28
Unitranscript 4571	3917	14085Oryza_sativa_subsp._japonica_LOC_Os10g39540.1	LOC_Os10g39540.1	DBP	TF	DNC	14085	2.26463e-25	44	110.153	339	152
Unitranscript 4572	2340	2813Arabidopsis_thaliana_AT1G64100.2	AT1G64100.2	NAC	TF	PPR	2813	2.80215e-53	49	198.364	475	235
Unitranscript 4580	1628	5329Chlorella_sp._NC64A_142311	142311	C3H	TF	zf-CCCH	5329	5.73568e-10	55	60.077	78	43
Unitranscript 4582	2898	8868Oryza_sativa_subsp._indica_OsIBCD000751	OsIBCD000751	SET	Other	PWWP	8868	0	77	865.529	667	519
Unitranscript 4586	1410	8475Micromonas_sp._RCC299_63531	63531	C2H2	TF	zf-C2H2	8475	7.72327e-41	56	158.688	241	135
Unitranscript 4592	5994	22641Vitis_vinifera_GSVIVP00006101001	GSVIVP00006101001	MADS	TF	SRF-TF	22641	3.48305e-41	57	133.265	188	109
Unitranscript 4593	748	9979Oryza_sativa_subsp._indica_OsIBCD020180	OsIBCD020180	PHD	Other	PHD	9979	1.7812e-31	60	124.79	159	96
Unitranscript 4596	1989	11302Oryza_sativa_subsp._indica_OsIBSD048444	OsIBSD048444	GNAT	Other	Acetyltransf_1	11302	2.37629e-23	45	105.145	379	173
Unitranscript 4598	1619	17580Populus_trichocarpa_570489	570489	FAR1	TF	FAR1	17580	2.97802e-21	49	98.2117	202	100
Unitranscript 4599	3705	6291Carica_papaya_evm.TU.superUnitranscript _3.76	evm.TU.superUnitranscript _3.76	PHD	Other	PWWP	6291	0	80	1583.16	1116	903
Unitranscript 4600	3347	18688Populus_trichocarpa_777217	777217	FAR1	TF	FAR1	18688	3.69562e-170	64	522.702	563	362
Unitranscript 4603	2012	25156Zea_mays_GRMZM2G027807_P01	GRMZM2G027807_P01	Tify	TF	Peptidase_C48	25156	8.82038e-10	47	62.3882	155	74
Unitranscript 4618	3559	23568Vitis_vinifera_GSVIVP00025362001	GSVIVP00025362001	mTERF	TF	RRM_1	23568	6.97985e-18	64	89.3521	84	54
Unitranscript 4624	921	16Arabidopsis_lyrata_312791	312791	bHLH	TF	Pkinase	16	4.03928e-15	43	75.8702	216	95
Unitranscript 4631	1978	24020Vitis_vinifera_GSVIVP00034599001	GSVIVP00034599001	MYB-related	TF	Myb_DNA-binding	24020	7.41282e-74	73	241.506	215	157
Unitranscript 4632	2323	24020Vitis_vinifera_GSVIVP00034599001	GSVIVP00034599001	MYB-related	TF	Myb_DNA-binding	24020	6.10229e-41	83	152.14	104	87
Unitranscript 4633	2000	24020Vitis_vinifera_GSVIVP00034599001	GSVIVP00034599001	MYB-related	TF	Myb_DNA-binding	24020	4.52225e-74	73	242.276	215	157
Unitranscript 4634	1398	9639Oryza_sativa_subsp._indica_OsIBCD014836	OsIBCD014836	MYB-related	TF	Myb_DNA-binding	9639	1.81774e-17	67	82.0333	73	49
Unitranscript 4645	3506	2813Arabidopsis_thaliana_AT1G64100.2	AT1G64100.2	NAC	TF	PPR	2813	5.33751e-16	58	83.1889	142	83
Unitranscript 4646	1612	17620Populus_trichocarpa_572484	572484	NAC	TF	NAM	17620	2.35434e-34	63	132.88	167	106
Unitranscript 4647	2664	9979Oryza_sativa_subsp._indica_OsIBCD020180	OsIBCD020180	PHD	Other	PHD	9979	1.91886e-31	53	133.265	219	118
Unitranscript 4648	1153	16235Populus_trichocarpa_200201	200201	DDT	Other	DDT	16235	2.619e-07	52	52.7582	94	49
Unitranscript 4652	2042	5917Carica_papaya_evm.TU.superUnitranscript _171.42	evm.TU.superUnitranscript _171.42	mTERF	TF	mTERF	5917	0	81	618.231	481	392
Unitranscript 4653	702	22994Vitis_vinifera_GSVIVP00016010001	GSVIVP00016010001	LOB	TF	DUF260	22994	7.3003e-48	77	162.925	130	101
Unitranscript 4663	1429	23990Vitis_vinifera_GSVIVP00034030001	GSVIVP00034030001	Trihelix	TF	trihelix	23990	6.36174e-87	62	274.248	348	216
Unitranscript 4664	794	8881Oryza_sativa_subsp._indica_OsIBCD001007	OsIBCD001007	C3H	TF	Pkinase	8881	5.16829e-10	55	59.6918	143	80
Unitranscript 4665	975	8881Oryza_sativa_subsp._indica_OsIBCD001007	OsIBCD001007	C3H	TF	Pkinase	8881	2.72575e-22	60	98.2117	128	77
Unitranscript 4666	692	9544Oryza_sativa_subsp._indica_OsIBCD012438	OsIBCD012438	C2H2	TF	zf-C2H2	9544	7.50109e-42	67	148.673	149	101
Unitranscript 4667	794	9544Oryza_sativa_subsp._indica_OsIBCD012438	OsIBCD012438	C2H2	TF	zf-C2H2	9544	2.01424e-41	67	148.673	149	101
Unitranscript 4670	3181	18772Populus_trichocarpa_786899	786899	ARF	TF	B3	18772	0	72	752.281	731	530
Unitranscript 4671	2872	22642Vitis_vinifera_GSVIVP00006109001	GSVIVP00006109001	CCAAT	TF	NF-YC	22642	7.85605e-67	97	221.476	140	136
Unitranscript 4673	1428	8560Micromonas_sp._RCC299_99494	99494	C3H	TF	zf-CCCH	8560	2.19103e-21	44	97.4413	255	113
Unitranscript 4674	2984	23300Vitis_vinifera_GSVIVP00020863001	GSVIVP00020863001	LOB	TF	DUF260	23300	1.73517e-52	43	199.134	606	265
Unitranscript 4675	2802	10754Oryza_sativa_subsp._indica_OsIBCD035653	OsIBCD035653	MYB-related	TF	Myb_DNA-binding	10754	0	77	830.476	640	499
Unitranscript 4677	1260	21144Sorghum_bicolor_5048453	5048453	G2-like	TF	adh_short	21144	1.29312e-07	43	53.5286	193	83
Unitranscript 4678	951	18583Populus_trichocarpa_767936	767936	CCAAT	TF	CBFB_NFYA	18583	2.78435e-11	48	63.929	132	64
Unitranscript 4679	1116	18583Populus_trichocarpa_767936	767936	CCAAT	TF	CBFB_NFYA	18583	9.57216e-23	44	97.8265	247	111
Unitranscript 4680	4206	23741Vitis_vinifera_GSVIVP00028796001	GSVIVP00028796001	CCAAT	TF	CBFB_NFYA	23741	2.63151e-18	69	87.4261	81	56
Unitranscript 4681	3120	23741Vitis_vinifera_GSVIVP00028796001	GSVIVP00028796001	CCAAT	TF	CBFB_NFYA	23741	8.1613e-43	68	158.303	150	103
Unitranscript 4682	3750	15303Physcomitrella_patens_171844	171844	PHD	Other	PHD	15303	7.05662e-47	58	184.111	292	171
Unitranscript 4683	4123	15303Physcomitrella_patens_171844	171844	PHD	Other	PHD	15303	8.80855e-47	58	184.111	292	170
Unitranscript 4684	2961	6718Carica_papaya_evm.TU.superUnitranscript _64.65	evm.TU.superUnitranscript _64.65	C2H2	TF	zf-C2H2	6718	2.4148e-118	91	375.17	231	211
Unitranscript 4685	3273	6718Carica_papaya_evm.TU.superUnitranscript _64.65	evm.TU.superUnitranscript _64.65	C2H2	TF	zf-C2H2	6718	2.59251e-93	96	309.686	150	144
Unitranscript 4687	5995	8216Micromonas_sp._RCC299_100424	100424	C3H	TF	Pkinase_Tyr	8216	7.47836e-113	61	388.267	452	277
Unitranscript 4689	1180	8391Micromonas_sp._RCC299_59726	59726	FHA	TF	FHA	8391	4.01143e-17	51	83.1889	175	90
Unitranscript 4690	1101	8391Micromonas_sp._RCC299_59726	59726	FHA	TF	FHA	8391	1.8646e-17	51	83.9593	175	90
Unitranscript 4702	3624	17580Populus_trichocarpa_570489	570489	FAR1	TF	FAR1	17580	1.597e-08	52	59.3066	74	39
Unitranscript 4703	4758	6190Carica_papaya_evm.TU.superUnitranscript _26.22	evm.TU.superUnitranscript _26.22	C3H	TF	zf-CCCH	6190	8.68582e-148	68	493.426	589	405
Unitranscript 4710	2060	23185Vitis_vinifera_GSVIVP00019092001	GSVIVP00019092001	AP2-EREBP	TF	AP2	23185	8.37207e-21	59	96.2857	144	85
Unitranscript 4711	2093	10014Oryza_sativa_subsp._indica_OsIBCD021211	OsIBCD021211	FAR1	TF	LRRNT_2	10014	3.62466e-13	51	73.559	261	135
Unitranscript 4718	2231	17859Populus_trichocarpa_592701	592701	FAR1	TF	FAR1	17859	0	82	565.459	384	316
Unitranscript 4730	3607	9051Oryza_sativa_subsp._indica_OsIBCD004243	OsIBCD004243	C2H2	TF	Helicase_C	9051	2.60938e-07	44	55.4546	253	112
Unitranscript 4736	1352	24023Vitis_vinifera_GSVIVP00034660001	GSVIVP00034660001	bHLH	TF	HLH	24023	2.11102e-55	86	183.726	137	118
Unitranscript 4741	2078	18198Populus_trichocarpa_710327	710327	bHLH	TF	HLH	18198	1.58698e-107	83	329.331	217	182
Unitranscript 4748	2611	10014Oryza_sativa_subsp._indica_OsIBCD021211	OsIBCD021211	FAR1	TF	LRRNT_2	10014	2.68249e-72	46	262.692	903	420
Unitranscript 4752	7581	7361Chlamydomonas_reinhardtii_413078	413078	Orphans	TF	Response_reg	7361	5.01547e-83	65	301.982	299	197
Unitranscript 4754	1508	22464Vitis_vinifera_GSVIVP00000647001	GSVIVP00000647001	bZIP	TF	bZIP_1	22464	4.05707e-125	95	372.859	206	197
Unitranscript 4762	2417	10423Oryza_sativa_subsp._indica_OsIBCD028891	OsIBCD028891	bHLH	TF	PPR	10423	8.79524e-26	46	114.39	259	121
Unitranscript 4763	2253	10423Oryza_sativa_subsp._indica_OsIBCD028891	OsIBCD028891	bHLH	TF	PPR	10423	1.5219e-26	46	116.701	259	121
Unitranscript 4765	3344	23603Vitis_vinifera_GSVIVP00025717001	GSVIVP00025717001	NAC	TF	NAM	23603	1.62083e-67	60	229.95	283	171
Unitranscript 4767	2215	23568Vitis_vinifera_GSVIVP00025362001	GSVIVP00025362001	mTERF	TF	RRM_1	23568	8.74006e-20	51	94.3597	176	90
Unitranscript 4771	1457	14746Physcomitrella_patens_114282	114282	C2H2	TF	G-patch	14746	7.59119e-41	90	149.443	90	81
Unitranscript 4776	1970	23568Vitis_vinifera_GSVIVP00025362001	GSVIVP00025362001	mTERF	TF	RRM_1	23568	1.08397e-14	51	77.7962	170	88
Unitranscript 4778	2377	10749Oryza_sativa_subsp._indica_OsIBCD035628	OsIBCD035628	NAC	TF	NAM	10749	6.89685e-39	57	155.221	193	111
Unitranscript 4779	2458	10749Oryza_sativa_subsp._indica_OsIBCD035628	OsIBCD035628	NAC	TF	NAM	10749	1.01825e-40	59	160.999	186	111
Unitranscript 4780	2281	22641Vitis_vinifera_GSVIVP00006101001	GSVIVP00006101001	MADS	TF	SRF-TF	22641	2.74753e-73	61	254.218	297	184
Unitranscript 4785	4908	2813Arabidopsis_thaliana_AT1G64100.2	AT1G64100.2	NAC	TF	PPR	2813	4.70008e-77	48	275.789	542	263
Unitranscript 4787	1706	9961Oryza_sativa_subsp._indica_OsIBCD019907	OsIBCD019907	RWP-RK	TF	PPR	9961	2.02978e-75	56	258.07	414	233
Unitranscript 4791	291	17384Populus_trichocarpa_557255	557255	mTERF	TF	mTERF	17384	4.20602e-22	74	90.5077	70	52
Unitranscript 4799	1402	23544Vitis_vinifera_GSVIVP00024945001	GSVIVP00024945001	GRAS	TF	GRAS	23544	0	87	593.964	370	323
Unitranscript 4801	3111	10014Oryza_sativa_subsp._indica_OsIBCD021211	OsIBCD021211	FAR1	TF	LRRNT_2	10014	2.54622e-77	48	280.796	914	443
Unitranscript 4803	712	10754Oryza_sativa_subsp._indica_OsIBCD035653	OsIBCD035653	MYB-related	TF	Myb_DNA-binding	10754	1.52307e-20	53	91.6633	196	104
Unitranscript 4816	2190	13149Oryza_sativa_subsp._japonica_LOC_Os06g12360.1	LOC_Os06g12360.1	RWP-RK	TF	PPR	13149	1.79533e-43	43	169.088	498	215
Unitranscript 4817	3089	16869Populus_trichocarpa_282292	282292	PHD	Other	PHD	16869	0	86	812.757	486	421
Unitranscript 4818	2949	16869Populus_trichocarpa_282292	282292	PHD	Other	PHD	16869	0	78	889.412	632	494
Unitranscript 4819	2985	16869Populus_trichocarpa_282292	282292	PHD	Other	PHD	16869	0	77	1063.52	761	593
Unitranscript 4820	1381	15180Physcomitrella_patens_163911	163911	Trihelix	TF	trihelix	15180	1.60767e-21	55	97.8265	175	97
Unitranscript 4821	3354	10423Oryza_sativa_subsp._indica_OsIBCD028891	OsIBCD028891	bHLH	TF	PPR	10423	4.39727e-84	55	298.13	510	284
Unitranscript 4826	3742	25950Zea_mays_GRMZM2G057609_P01	GRMZM2G057609_P01	CSD	TF	CSD	25950	1.76075e-24	79	109.768	78	62
Unitranscript 4836	1725	18486Populus_trichocarpa_759754	759754	BBR/BPC	TF	DUF1004	18486	4.56652e-145	78	426.017	326	256
Unitranscript 4837	1351	21870Selaginella_moellendorffii_412612	412612	SNF2	Other	SNF2_N	21870	3.0606e-12	52	68.9366	86	45
Unitranscript 4845	885	19149Populus_trichocarpa_834945	834945	C2H2	TF	UFD1	19149	3.47115e-37	100	139.813	68	68
Unitranscript 4847	1284	22641Vitis_vinifera_GSVIVP00006101001	GSVIVP00006101001	MADS	TF	SRF-TF	22641	1.1196e-29	61	122.094	166	102
Unitranscript 4848	623	22641Vitis_vinifera_GSVIVP00006101001	GSVIVP00006101001	MADS	TF	SRF-TF	22641	2.94426e-15	58	74.3294	139	82
Unitranscript 4849	1286	22641Vitis_vinifera_GSVIVP00006101001	GSVIVP00006101001	MADS	TF	SRF-TF	22641	5.34185e-49	57	178.333	308	178
Unitranscript 4850	824	22641Vitis_vinifera_GSVIVP00006101001	GSVIVP00006101001	MADS	TF	SRF-TF	22641	6.44257e-39	57	144.821	233	133
Unitranscript 4855	2606	10754Oryza_sativa_subsp._indica_OsIBCD035653	OsIBCD035653	MYB-related	TF	Myb_DNA-binding	10754	3.6617e-87	55	301.212	474	262
Unitranscript 4859	2556	14145Oryza_sativa_subsp._japonica_LOC_Os11g05340.1	LOC_Os11g05340.1	FAR1	TF	IQ	14145	7.46851e-104	78	350.517	259	204
Unitranscript 4867	3572	21841Selaginella_moellendorffii_408664	408664	C3H	TF	PB1	21841	1.05411e-26	45	119.013	327	150
Unitranscript 4868	3066	9632Oryza_sativa_subsp._indica_OsIBCD014700	OsIBCD014700	NAC	TF	NAM	9632	4.41052e-36	47	147.902	388	185
Unitranscript 4869	2008	16724Populus_trichocarpa_260903	260903	DBP	TF	PP2C	16724	3.84151e-19	46	88.9669	272	127
Unitranscript 4870	2167	7698Galdieria_sulphuraria_Gs01820.1	Gs01820.1	C2H2	TF	DnaJ	7698	9.36261e-16	79	80.8777	68	54
Unitranscript 4874	2792	18967Populus_trichocarpa_817110	817110	HB	TF	Homeobox	18967	0	90	1247.26	762	689
Unitranscript 4877	3450	17434Populus_trichocarpa_560233	560233	FAR1	TF	FAR1	17434	0	90	1459.12	847	770
Unitranscript 4882	2746	8380Micromonas_sp._RCC299_59410	59410	Orphans	TF	Nol1_Nop2_Fmu	8380	3.18365e-15	40	80.4925	268	108
Unitranscript 4883	2255	17358Populus_trichocarpa_555630	555630	OFP	TF	DUF623	17358	1.04026e-63	70	221.476	258	181
Unitranscript 4884	1255	5496Chlorella_sp._NC64A_59210	59210	BSD	TF	BSD	5496	3.31637e-10	64	62.003	74	48
Unitranscript 4886	1195	6807Carica_papaya_evm.TU.superUnitranscript _73.13	evm.TU.superUnitranscript _73.13	MYB	TF	Myb_DNA-binding	6807	6.22747e-113	63	334.724	329	210
Unitranscript 4890	1884	22040Selaginella_moellendorffii_440731	440731	AP2-EREBP	TF	NAD_binding_2	22040	3.10241e-13	45	62.7734	200	90
Unitranscript 4891	1466	22040Selaginella_moellendorffii_440731	440731	AP2-EREBP	TF	NAD_binding_2	22040	1.44975e-11	50	37.3502	81	41
Unitranscript 4892	3055	18453Populus_trichocarpa_757220	757220	bZIP	TF	MFMR	18453	9.15535e-85	87	282.337	172	150
Unitranscript 4897	2337	17608Populus_trichocarpa_571988	571988	BSD	TF	BSD	17608	4.70748e-109	62	345.895	489	307
Unitranscript 4898	3127	17608Populus_trichocarpa_571988	571988	BSD	TF	BSD	17608	1.14023e-123	65	391.349	488	321
Unitranscript 4901	2245	17555Populus_trichocarpa_568665	568665	HSF	TF	HSF_DNA-bind	17555	0	86	615.535	409	353
Unitranscript 4905	3418	23109Vitis_vinifera_GSVIVP00017926001	GSVIVP00017926001	FHA	TF	FHA	23109	7.53966e-32	57	135.191	232	134
Unitranscript 4906	2523	7636Coccomyxa_sp._C-169_81096	81096	TRAF	Other	Arm	7636	5.92602e-10	47	62.7734	251	120
Unitranscript 4907	553	9103Oryza_sativa_subsp._indica_OsIBCD005009	OsIBCD005009	SBP	TF	Glyco_hydro_17	9103	1.13849e-15	59	75.8702	97	58
Unitranscript 4908	1879	25156Zea_mays_GRMZM2G027807_P01	GRMZM2G027807_P01	Tify	TF	Peptidase_C48	25156	1.65406e-34	49	140.584	354	174
Unitranscript 4911	3241	8561Micromonas_sp._RCC299_99587	99587	FHA	TF	Kinesin	8561	2.52946e-21	41	100.908	408	170
Unitranscript 4917	2681	9910Oryza_sativa_subsp._indica_OsIBCD019262	OsIBCD019262	SET	Other	Pkinase	9910	1.78925e-44	55	174.481	279	154
Unitranscript 4918	1126	9910Oryza_sativa_subsp._indica_OsIBCD019262	OsIBCD019262	SET	Other	Pkinase	9910	1.51472e-07	53	53.5286	82	44
Unitranscript 4919	1947	9910Oryza_sativa_subsp._indica_OsIBCD019262	OsIBCD019262	SET	Other	Pkinase	9910	4.66247e-45	57	173.326	264	152
Unitranscript 4924	2682	22641Vitis_vinifera_GSVIVP00006101001	GSVIVP00006101001	MADS	TF	SRF-TF	22641	1.58122e-48	55	183.726	315	174
Unitranscript 4930	3044	22641Vitis_vinifera_GSVIVP00006101001	GSVIVP00006101001	MADS	TF	SRF-TF	22641	3.28625e-69	64	245.743	291	189
Unitranscript 4932	3225	18385Populus_trichocarpa_752788	752788	C2C2-CO-like	TF	zf-B_box	18385	1.18534e-108	62	351.673	431	270
Unitranscript 4933	2058	19134Populus_trichocarpa_833447	833447	Trihelix	TF	trihelix	19134	1.32247e-178	95	348.206	200	191
Unitranscript 4939	2846	17420Populus_trichocarpa_559297	559297	PHD	Other	PHD	17420	8.23115e-134	65	416.387	426	278
Unitranscript 4940	2696	18406Populus_trichocarpa_754527	754527	PHD	Other	PHD	18406	4.71457e-157	61	478.019	603	369
Unitranscript 4941	2047	7862Galdieria_sulphuraria_Gs50930.1	Gs50930.1	C3H	TF	zf-CCCH	7862	4.05299e-08	61	55.4546	77	47
Unitranscript 4950	2970	8Arabidopsis_lyrata_311885	311885	bZIP	TF	bZIP_2	8	9.22541e-21	53	97.8265	282	152
Unitranscript 4951	3011	18232Populus_trichocarpa_716556	716556	bZIP	TF	bZIP_1	18232	0	87	547.354	360	316
Unitranscript 4952	3275	18232Populus_trichocarpa_716556	716556	bZIP	TF	bZIP_1	18232	0	87	547.354	360	316
Unitranscript 4953	3161	18232Populus_trichocarpa_716556	716556	bZIP	TF	bZIP_1	18232	0	87	547.354	360	316
Unitranscript 4962	3930	5878Carica_papaya_evm.TU.superUnitranscript _16.156	evm.TU.superUnitranscript _16.156	MYB-related	TF	Myb_DNA-binding	5878	0	66	1104.35	1176	783
Unitranscript 4967	2884	4070Arabidopsis_thaliana_AT4G12020.2	AT4G12020.2	WRKY	TF	PAH	4070	1.02655e-19	57	95.5153	202	116
Unitranscript 4977	747	17711Populus_trichocarpa_578148	578148	Tify	TF	tify	17711	4.47201e-22	62	94.3597	105	66
Unitranscript 4979	2613	19Arabidopsis_lyrata_313019	313019	mTERF	TF	GTP_EFTU	19	5.9666e-07	49	53.5286	132	65
Unitranscript 4990	1015	17660Populus_trichocarpa_575437	575437	bHLH	TF	HLH	17660	2.17634e-08	72	55.0694	44	32
Unitranscript 4994	2577	18283Populus_trichocarpa_728097	728097	HB	TF	Homeobox	18283	9.33388e-139	85	417.927	280	238
Unitranscript 5001	1755	9418Oryza_sativa_subsp._indica_OsIBCD010288	OsIBCD010288	MYB-related	TF	Myb_DNA-binding	9418	1.1582e-24	58	106.686	141	83
Unitranscript 5005	1741	6179Carica_papaya_evm.TU.superUnitranscript _25.97	evm.TU.superUnitranscript _25.97	CCAAT	TF	CBFB_NFYA	6179	1.95078e-87	68	277.715	298	204
Unitranscript 5007	662	9524Oryza_sativa_subsp._indica_OsIBCD012106	OsIBCD012106	MYB-related	TF	Ribosomal_S14	9524	6.63291e-34	98	129.798	55	54
Unitranscript 5009	886	23967Vitis_vinifera_GSVIVP00033366001	GSVIVP00033366001	CCAAT	TF	NF-YB	23967	5.34447e-69	77	216.853	161	125
Unitranscript 5014	1693	5570Carica_papaya_evm.TU.superUnitranscript _1057.1	evm.TU.superUnitranscript _1057.1	C3H	TF	Ank	5570	2.79572e-11	51	66.6254	143	73
Unitranscript 5015	2574	7655Coccomyxa_sp._C-169_82264	82264	RWP-RK	TF	RWP-RK	7655	7.11713e-21	48	98.2117	188	92
Unitranscript 5021	2047	5608Carica_papaya_evm.TU.superUnitranscript _111.11	evm.TU.superUnitranscript _111.11	C2C2-Dof	TF	zf-Dof	5608	4.37488e-153	76	456.062	439	337
Unitranscript 5023	2317	23404Vitis_vinifera_GSVIVP00023080001	GSVIVP00023080001	WRKY	TF	WRKY	23404	1.49888e-155	72	368.622	318	231
Unitranscript 5024	1876	9910Oryza_sativa_subsp._indica_OsIBCD019262	OsIBCD019262	SET	Other	Pkinase	9910	1.70252e-37	56	149.443	266	149
Unitranscript 5025	822	17564Populus_trichocarpa_569412	569412	MYB-related	TF	Myb_DNA-binding	17564	4.23367e-66	85	216.853	160	136
Unitranscript 5026	1611	17564Populus_trichocarpa_569412	569412	MYB-related	TF	Myb_DNA-binding	17564	6.57457e-97	64	306.605	413	266
Unitranscript 5043	2912	9910Oryza_sativa_subsp._indica_OsIBCD019262	OsIBCD019262	SET	Other	Pkinase	9910	3.28734e-17	45	87.0409	263	119
Unitranscript 5044	2572	2813Arabidopsis_thaliana_AT1G64100.2	AT1G64100.2	NAC	TF	PPR	2813	1.48269e-08	45	58.5362	260	117
Unitranscript 5050	3374	18245Populus_trichocarpa_719252	719252	SET	Other	SET	18245	0	84	1239.17	904	764
Unitranscript 5053	3028	13149Oryza_sativa_subsp._japonica_LOC_Os06g12360.1	LOC_Os06g12360.1	RWP-RK	TF	PPR	13149	3.16561e-85	51	297.36	525	270
Unitranscript 5058	695	21870Selaginella_moellendorffii_412612	412612	SNF2	Other	SNF2_N	21870	5.35212e-13	76	68.1662	47	36
Unitranscript 5060	1322	22641Vitis_vinifera_GSVIVP00006101001	GSVIVP00006101001	MADS	TF	SRF-TF	22641	4.33106e-18	43	87.0409	248	109
Unitranscript 5062	1496	24021Vitis_vinifera_GSVIVP00034603001	GSVIVP00034603001	GRAS	TF	GRAS	24021	3.79424e-99	67	326.635	433	293
Unitranscript 5069	1251	2555Arabidopsis_thaliana_AT1G27050.1	AT1G27050.1	HB	TF	Homeobox	2555	7.64369e-42	73	155.992	158	116
Unitranscript 5070	2207	5489Chlorella_sp._NC64A_58151	58151	SBP	TF	SBP	5489	1.56836e-20	50	97.4413	227	114
Unitranscript 5073	2570	17806Populus_trichocarpa_588876	588876	WRKY	TF	NB-ARC	17806	8.33542e-29	43	124.405	497	218
Unitranscript 5084	730	334Arabidopsis_lyrata_358079	358079	PHD	Other	Agenet	334	1.26086e-08	41	55.0694	149	62
Unitranscript 5088	1803	10473Oryza_sativa_subsp._indica_OsIBCD030168	OsIBCD030168	NAC	TF	NAM	10473	2.02969e-115	68	382.489	405	279
Unitranscript 5095	2692	16Arabidopsis_lyrata_312791	312791	bHLH	TF	Pkinase	16	4.8815e-154	82	444.121	312	258
Unitranscript 5097	3880	9632Oryza_sativa_subsp._indica_OsIBCD014700	OsIBCD014700	NAC	TF	NAM	9632	1.85686e-28	44	124.02	392	176
Unitranscript 5103	2276	341Arabidopsis_lyrata_358770	358770	AUX/IAA	Other	WD40	341	2.53384e-16	59	82.0333	111	66
Unitranscript 5104	2066	341Arabidopsis_lyrata_358770	358770	AUX/IAA	Other	WD40	341	8.06259e-21	47	95.5153	194	93
Unitranscript 5105	2131	341Arabidopsis_lyrata_358770	358770	AUX/IAA	Other	WD40	341	6.89691e-21	47	95.9005	194	93
Unitranscript 5106	2334	341Arabidopsis_lyrata_358770	358770	AUX/IAA	Other	WD40	341	1.10397e-20	47	95.5153	194	93
Unitranscript 5107	2199	341Arabidopsis_lyrata_358770	358770	AUX/IAA	Other	WD40	341	7.67334e-21	47	95.9005	194	93
Unitranscript 5123	599	21870Selaginella_moellendorffii_412612	412612	SNF2	Other	SNF2_N	21870	1.70329e-07	61	50.8322	44	27
Unitranscript 5124	1484	21870Selaginella_moellendorffii_412612	412612	SNF2	Other	SNF2_N	21870	1.0718e-11	58	67.3958	81	47
Unitranscript 5136	2878	23245Vitis_vinifera_GSVIVP00019851001	GSVIVP00019851001	SBP	TF	SBP	23245	0	70	462.225	472	331
Unitranscript 5141	1107	21144Sorghum_bicolor_5048453	5048453	G2-like	TF	adh_short	21144	7.30558e-10	48	60.4622	214	104
Unitranscript 5143	1475	23097Vitis_vinifera_GSVIVP00017698001	GSVIVP00017698001	MYB	TF	Myb_DNA-binding	23097	9.14324e-103	72	314.694	311	225
Unitranscript 5145	1201	2037Arabidopsis_lyrata_907730	907730	mTERF	TF	mTERF	2037	1.32177e-35	70	137.887	144	101
Unitranscript 5152	1775	5292Chlorella_sp._NC64A_139722	139722	AP2-EREBP	TF	AP2	5292	1.53672e-07	64	54.299	54	35
Unitranscript 5153	2815	22550Vitis_vinifera_GSVIVP00002800001	GSVIVP00002800001	SBP	TF	SBP	22550	4.89351e-72	66	241.891	290	194
Unitranscript 5163	2441	16664Populus_trichocarpa_254792	254792	SWI/SNF-BAF60b	Other	DEK_C	16664	1.2188e-80	73	265.774	208	152
Unitranscript 5171	1414	5445Chlorella_sp._NC64A_50978	50978	C3H	TF	zf-CCCH	5445	6.5133e-12	53	65.0846	112	60
Unitranscript 5177	3079	8334Micromonas_sp._RCC299_56867	56867	PHD	Other	NIF	8334	1.12355e-25	52	114.775	205	107
Unitranscript 5178	2571	18687Populus_trichocarpa_777170	777170	MYB-related	TF	Myb_DNA-binding	18687	6.14191e-103	54	341.273	598	327
Unitranscript 5181	2275	17444Populus_trichocarpa_560666	560666	HB	TF	PHD	17444	1.45886e-93	68	310.842	423	290
Unitranscript 5184	1057	17954Populus_trichocarpa_646183	646183	LOB	TF	DUF260	17954	6.93665e-96	74	288.886	241	179
Unitranscript 5192	2940	22641Vitis_vinifera_GSVIVP00006101001	GSVIVP00006101001	MADS	TF	SRF-TF	22641	6.41554e-64	61	229.95	294	180
Unitranscript 5193	1978	17542Populus_trichocarpa_567034	567034	G2-like	TF	Myb_DNA-binding	17542	6.73445e-120	69	364.77	378	264
Unitranscript 5202	1365	21879Selaginella_moellendorffii_413266	413266	MYB-related	TF	Myb_DNA-binding	21879	1.21657e-08	60	56.225	74	45
Unitranscript 5204	2539	9632Oryza_sativa_subsp._indica_OsIBCD014700	OsIBCD014700	NAC	TF	NAM	9632	2.08367e-14	44	77.411	258	116
Unitranscript 5205	1150	9632Oryza_sativa_subsp._indica_OsIBCD014700	OsIBCD014700	NAC	TF	NAM	9632	2.28222e-12	42	68.5514	204	87
Unitranscript 5206	2996	9632Oryza_sativa_subsp._indica_OsIBCD014700	OsIBCD014700	NAC	TF	NAM	9632	2.31581e-29	45	126.331	407	187
Unitranscript 5209	1189	18749Populus_trichocarpa_783911	783911	ULT	TF	ULT	18749	4.86686e-151	95	431.024	229	219
Unitranscript 5210	1383	22641Vitis_vinifera_GSVIVP00006101001	GSVIVP00006101001	MADS	TF	SRF-TF	22641	1.30919e-49	55	181.03	294	164
Unitranscript 5229	1908	10346Oryza_sativa_subsp._indica_OsIBCD027236	OsIBCD027236	AP2-EREBP	TF	DUF246	10346	0	86	590.497	370	320
Unitranscript 5239	1486	18048Populus_trichocarpa_656276	656276	bHLH	TF	HLH	18048	7.30795e-99	75	302.368	263	199
Unitranscript 5241	2792	341Arabidopsis_lyrata_358770	358770	AUX/IAA	Other	WD40	341	5.86681e-18	47	87.4261	183	87
Unitranscript 5246	1374	18013Populus_trichocarpa_653213	653213	WRKY	TF	WRKY	18013	2.96222e-75	64	242.662	317	205
Unitranscript 5250	2280	27794Zea_mays_GRMZM2G125078_P01	GRMZM2G125078_P01	HB	TF	Homeobox	27794	1.44803e-33	62	137.887	165	103
Unitranscript 5281	992	6836Carica_papaya_evm.TU.superUnitranscript _77.48	evm.TU.superUnitranscript _77.48	BES1	TF	DUF822	6836	5.01633e-78	82	247.669	175	144
Unitranscript 5286	946	16208Populus_trichocarpa_197655	197655	C2C2-Dof	TF	zf-Dof	16208	2.80327e-66	78	208.379	155	121
Unitranscript 5287	1346	16208Populus_trichocarpa_197655	197655	C2C2-Dof	TF	zf-Dof	16208	3.98138e-64	78	206.838	155	121
Unitranscript 5291	1750	17940Populus_trichocarpa_643943	643943	C2C2-GATA	TF	CCT_2	17940	8.17645e-144	88	421.394	249	221
Unitranscript 5292	1826	17940Populus_trichocarpa_643943	643943	C2C2-GATA	TF	CCT_2	17940	2.96577e-114	92	325.479	176	163
Unitranscript 5295	3130	17806Populus_trichocarpa_588876	588876	WRKY	TF	NB-ARC	17806	1.60327e-25	46	114.39	472	221
Unitranscript 5304	2063	18985Populus_trichocarpa_819262	819262	TRAF	Other	BTB	18985	0	82	783.482	581	480
Unitranscript 5307	674	10423Oryza_sativa_subsp._indica_OsIBCD028891	OsIBCD028891	bHLH	TF	PPR	10423	1.67949e-08	58	54.299	72	42
Unitranscript 5308	2807	13149Oryza_sativa_subsp._japonica_LOC_Os06g12360.1	LOC_Os06g12360.1	RWP-RK	TF	PPR	13149	1.28163e-78	49	277.33	617	305
Unitranscript 5311	522	22641Vitis_vinifera_GSVIVP00006101001	GSVIVP00006101001	MADS	TF	SRF-TF	22641	2.56955e-16	60	77.0258	124	75
Unitranscript 5314	1349	18250Populus_trichocarpa_719591	719591	bZIP	TF	bZIP_1	18250	2.21053e-49	73	168.703	141	104
Unitranscript 5320	1162	19053Populus_trichocarpa_825773	825773	ARR-B	TF	Response_reg	19053	3.58705e-76	63	251.521	327	207
Unitranscript 5321	2543	19053Populus_trichocarpa_825773	825773	ARR-B	TF	Response_reg	19053	0	64	351.288	415	267
Unitranscript 5322	1365	8840Oryza_sativa_subsp._indica_OsIBCD000491	OsIBCD000491	bZIP	TF	FAD_binding_6	8840	1.03004e-96	71	299.671	264	189
Unitranscript 5326	1419	17391Populus_trichocarpa_557527	557527	MYB-related	TF	Myb_DNA-binding	17391	5.76453e-124	85	367.466	239	205
Unitranscript 5327	1558	17391Populus_trichocarpa_557527	557527	MYB-related	TF	Myb_DNA-binding	17391	4.86118e-126	86	374.4	239	207
Unitranscript 5330	1201	15493Physcomitrella_patens_204377	204377	C3H	TF	RRM_1	15493	8.42291e-07	52	49.6766	104	55
Unitranscript 5342	1775	9801Oryza_sativa_subsp._indica_OsIBCD017735	OsIBCD017735	FAR1	TF	FAR1	9801	1.50258e-25	63	111.694	119	76
Unitranscript 5363	1583	23454Vitis_vinifera_GSVIVP00023801001	GSVIVP00023801001	HSF	TF	HSF_DNA-bind	23454	1.60964e-102	76	316.62	270	206
Unitranscript 5372	2244	2104Arabidopsis_lyrata_910992	910992	SWI/SNF-BAF60b	Other	SWIB	2104	6.71386e-10	52	59.3066	93	49
Unitranscript 5374	1319	13857Oryza_sativa_subsp._japonica_LOC_Os09g23650.1	LOC_Os09g23650.1	Tify	TF	tify	13857	7.81682e-09	55	57.7658	86	48
Unitranscript 5375	876	18388Populus_trichocarpa_753066	753066	GeBP	TF	DUF573	18388	7.95534e-25	60	102.834	169	103
Unitranscript 5376	1945	18388Populus_trichocarpa_753066	753066	GeBP	TF	DUF573	18388	4.87054e-48	52	174.866	327	172
Unitranscript 5383	711	9103Oryza_sativa_subsp._indica_OsIBCD005009	OsIBCD005009	SBP	TF	Glyco_hydro_17	9103	2.59378e-09	54	56.9954	87	47
Unitranscript 5386	1405	17580Populus_trichocarpa_570489	570489	FAR1	TF	FAR1	17580	4.16544e-22	49	100.138	206	102
Unitranscript 5389	5791	10014Oryza_sativa_subsp._indica_OsIBCD021211	OsIBCD021211	FAR1	TF	LRRNT_2	10014	1.94131e-85	44	312.383	1012	454
Unitranscript 5396	766	18266Populus_trichocarpa_723083	723083	C3H	TF	RRM_1	18266	3.62823e-11	60	61.2326	71	43
Unitranscript 5397	698	3951Arabidopsis_thaliana_AT3G61120.1	AT3G61120.1	MADS	TF	SRF-TF	3951	7.84567e-09	51	54.299	108	56
Unitranscript 5401	413	8029Micromonas_pusilla_CCMP1545_48228	48228	G2-like	TF	G2-like	8029	5.1504e-09	56	53.9138	90	51
Unitranscript 5405	2297	22493Vitis_vinifera_GSVIVP00001720001	GSVIVP00001720001	MYB	TF	Myb_DNA-binding	22493	0	74	630.558	562	420
Unitranscript 5406	2715	2813Arabidopsis_thaliana_AT1G64100.2	AT1G64100.2	NAC	TF	PPR	2813	2.3818e-21	43	100.138	340	148
Unitranscript 5409	1953	17640Populus_trichocarpa_574371	574371	VOZ	TF	VOZ	17640	0	74	572.778	444	331
Unitranscript 5412	855	14065Oryza_sativa_subsp._japonica_LOC_Os10g34884.1	LOC_Os10g34884.1	FAR1	TF	FAR1	14065	3.67098e-21	75	94.3597	72	54
Unitranscript 5413	802	14065Oryza_sativa_subsp._japonica_LOC_Os10g34884.1	LOC_Os10g34884.1	FAR1	TF	FAR1	14065	6.28736e-21	76	93.5893	72	55
Unitranscript 5418	2767	22905Vitis_vinifera_GSVIVP00014609001	GSVIVP00014609001	MYB-related	TF	Myb_DNA-binding	22905	1.23253e-08	56	58.5362	90	51
Unitranscript 5428	2039	22559Vitis_vinifera_GSVIVP00002947001	GSVIVP00002947001	FAR1	TF	FAR1	22559	0	79	538.495	427	340
Unitranscript 5431	2003	18339Populus_trichocarpa_744224	744224	SWI/SNF-BAF60b	Other	DEK_C	18339	8.49196e-116	66	356.295	401	266
Unitranscript 5434	3530	25156Zea_mays_GRMZM2G027807_P01	GRMZM2G027807_P01	Tify	TF	Peptidase_C48	25156	6.42133e-19	45	93.2041	311	142
Unitranscript 5438	1500	9932Oryza_sativa_subsp._indica_OsIBCD019623	OsIBCD019623	MYB-related	TF	Myb_DNA-binding	9932	6.47499e-89	72	291.197	250	182
Unitranscript 5447	404	16Arabidopsis_lyrata_312791	312791	bHLH	TF	Pkinase	16	6.89905e-11	54	60.077	122	66
Unitranscript 5448	1370	16878Populus_trichocarpa_286208	286208	AP2-EREBP	TF	AP2	16878	2.34167e-72	68	231.876	227	156
Unitranscript 5451	2392	18895Populus_trichocarpa_805045	805045	FHA	TF	FHA	18895	0	83	824.698	560	469
Unitranscript 5460	989	19112Populus_trichocarpa_830678	830678	AUX/IAA	Other	AUX_IAA	19112	8.63397e-89	83	268.085	189	158
Unitranscript 5462	920	26345Zea_mays_GRMZM2G071648_P01	GRMZM2G071648_P01	MYB-related	TF	Myb_DNA-binding	26345	2.11531e-07	46	51.9878	144	67
Unitranscript 5466	2195	9632Oryza_sativa_subsp._indica_OsIBCD014700	OsIBCD014700	NAC	TF	NAM	9632	2.27539e-36	51	147.132	316	162
Unitranscript 5473	1141	22641Vitis_vinifera_GSVIVP00006101001	GSVIVP00006101001	MADS	TF	SRF-TF	22641	1.17155e-40	59	152.91	217	130
Unitranscript 5481	2107	9910Oryza_sativa_subsp._indica_OsIBCD019262	OsIBCD019262	SET	Other	Pkinase	9910	3.77239e-40	54	158.688	271	149
Unitranscript 5485	595	10014Oryza_sativa_subsp._indica_OsIBCD021211	OsIBCD021211	FAR1	TF	LRRNT_2	10014	7.03938e-18	49	82.8037	182	90
Unitranscript 5486	2442	16Arabidopsis_lyrata_312791	312791	bHLH	TF	Pkinase	16	7.19064e-35	63	143.665	165	105
Unitranscript 5498	1640	9621Oryza_sativa_subsp._indica_OsIBCD014458	OsIBCD014458	NAC	TF	NAM	9621	1.59257e-67	68	234.958	227	155
Unitranscript 5501	1208	17580Populus_trichocarpa_570489	570489	FAR1	TF	FAR1	17580	1.87188e-13	44	72.4034	249	111
Unitranscript 5518	965	15284Physcomitrella_patens_170330	170330	CPP	TF	CXC	15284	3.91023e-26	76	110.153	78	60
Unitranscript 5531	1045	6883Carica_papaya_evm.TU.superUnitranscript _80.88	evm.TU.superUnitranscript _80.88	SBP	TF	SBP	6883	8.881e-52	80	173.326	125	101
Unitranscript 5534	2728	18958Populus_trichocarpa_816395	816395	MYB-related	TF	Myb_DNA-binding	18958	9.55874e-133	69	417.542	445	311
Unitranscript 5535	1459	18958Populus_trichocarpa_816395	816395	MYB-related	TF	Myb_DNA-binding	18958	1.42834e-112	66	351.288	418	277
Unitranscript 5536	2064	18958Populus_trichocarpa_816395	816395	MYB-related	TF	Myb_DNA-binding	18958	2.63096e-55	61	202.216	288	178
Unitranscript 5542	1693	9801Oryza_sativa_subsp._indica_OsIBCD017735	OsIBCD017735	FAR1	TF	FAR1	9801	3.88044e-07	53	45.0542	84	45
Unitranscript 5545	1991	9979Oryza_sativa_subsp._indica_OsIBCD020180	OsIBCD020180	PHD	Other	PHD	9979	3.53897e-121	70	394.43	373	262
Unitranscript 5546	2009	18600Populus_trichocarpa_769656	769656	AP2-EREBP	TF	AP2	18600	2.48849e-70	68	234.572	317	216
Unitranscript 5547	1885	18600Populus_trichocarpa_769656	769656	AP2-EREBP	TF	AP2	18600	2.35907e-69	67	230.72	322	216
Unitranscript 5548	1045	98Arabidopsis_lyrata_322019	322019	MYB-related	TF	Myb_DNA-binding	98	4.88902e-25	49	105.531	235	117
Unitranscript 5549	601	98Arabidopsis_lyrata_322019	322019	MYB-related	TF	Myb_DNA-binding	98	1.11332e-17	69	81.2629	86	60
Unitranscript 5551	2100	8397Micromonas_sp._RCC299_59822	59822	Orphans	TF	Response_reg	8397	1.09023e-07	44	55.4546	139	62
Unitranscript 5553	980	773Arabidopsis_lyrata_480534	480534	C2H2	TF	zf-C2H2	773	3.4791e-09	70	57.7658	47	33
Unitranscript 5565	955	10470Oryza_sativa_subsp._indica_OsIBCD030024	OsIBCD030024	FAR1	TF	FAR1	10470	2.74753e-09	76	58.151	43	33
Unitranscript 5575	1012	22641Vitis_vinifera_GSVIVP00006101001	GSVIVP00006101001	MADS	TF	SRF-TF	22641	5.87768e-22	60	97.0561	130	79
Unitranscript 5577	1968	7166Chlamydomonas_reinhardtii_17550	17550	C2H2	TF	DnaJ	7166	4.96543e-11	66	66.2402	75	50
Unitranscript 5578	1642	4792Arabidopsis_thaliana_AT5G49200.1	AT5G49200.1	C3H	TF	zf-CCCH	4792	6.63021e-14	45	73.9442	231	104
Unitranscript 5582	1097	15587Physcomitrella_patens_233176	233176	C2H2	TF	DnaJ	15587	1.04773e-64	65	221.861	283	186
Unitranscript 5583	1682	1086Arabidopsis_lyrata_487754	487754	CAMTA	TF	CG-1	1086	2.0273e-07	53	53.9138	77	41
Unitranscript 5584	1528	23400Vitis_vinifera_GSVIVP00023051001	GSVIVP00023051001	PHD	Other	PHD	23400	9.95145e-46	76	171.014	132	101
Unitranscript 5590	832	17664Populus_trichocarpa_575762	575762	SWI/SNF-BAF60b	Other	SWIB	17664	3.92246e-44	89	148.288	93	83
Unitranscript 5591	630	17664Populus_trichocarpa_575762	575762	SWI/SNF-BAF60b	Other	SWIB	17664	1.85994e-44	89	146.747	93	83
Unitranscript 5597	1482	27174Zea_mays_GRMZM2G101806_P01	GRMZM2G101806_P01	MYB-related	TF	Myb_DNA-binding	27174	1.5882e-14	44	75.485	202	89
Unitranscript 5598	1550	10754Oryza_sativa_subsp._indica_OsIBCD035653	OsIBCD035653	MYB-related	TF	Myb_DNA-binding	10754	1.02367e-55	54	202.216	405	222
Unitranscript 5617	586	16886Populus_trichocarpa_286557	286557	AP2-EREBP	TF	AP2	16886	7.25453e-23	63	70.4774	73	46
Unitranscript 5622	2047	4070Arabidopsis_thaliana_AT4G12020.2	AT4G12020.2	WRKY	TF	PAH	4070	4.83045e-18	49	88.9669	247	123
Unitranscript 5623	1800	2813Arabidopsis_thaliana_AT1G64100.2	AT1G64100.2	NAC	TF	PPR	2813	1.92629e-16	44	74.7146	247	111
Unitranscript 5624	2550	22641Vitis_vinifera_GSVIVP00006101001	GSVIVP00006101001	MADS	TF	SRF-TF	22641	2.18324e-54	51	200.675	346	178
Unitranscript 5627	1119	23061Vitis_vinifera_GSVIVP00016935001	GSVIVP00016935001	C2C2-YABBY	TF	YABBY	23061	1.02234e-113	93	333.183	183	171
Unitranscript 5633	1307	22575Vitis_vinifera_GSVIVP00003072001	GSVIVP00003072001	C2C2-Dof	TF	zf-Dof	22575	7.25834e-63	63	209.534	316	200
Unitranscript 5641	803	22642Vitis_vinifera_GSVIVP00006109001	GSVIVP00006109001	CCAAT	TF	NF-YC	22642	2.8526e-63	95	198.749	132	126
Unitranscript 5649	2039	10423Oryza_sativa_subsp._indica_OsIBCD028891	OsIBCD028891	bHLH	TF	PPR	10423	3.21473e-53	50	199.134	461	233
Unitranscript 5652	2040	10429Oryza_sativa_subsp._indica_OsIBCD028981	OsIBCD028981	NAC	TF	DnaJ	10429	1.6678e-11	51	67.781	101	52
Unitranscript 5653	2345	10429Oryza_sativa_subsp._indica_OsIBCD028981	OsIBCD028981	NAC	TF	DnaJ	10429	4.72846e-11	51	66.6254	101	52
Unitranscript 5655	2564	22641Vitis_vinifera_GSVIVP00006101001	GSVIVP00006101001	MADS	TF	SRF-TF	22641	2.66653e-53	48	197.208	406	198
Unitranscript 5661	1915	17806Populus_trichocarpa_588876	588876	WRKY	TF	NB-ARC	17806	5.44372e-14	45	75.485	223	102
Unitranscript 5662	2655	10570Oryza_sativa_subsp._indica_OsIBCD031787	OsIBCD031787	bZIP	TF	TPT	10570	2.32365e-99	69	338.576	352	246
Unitranscript 5664	2087	6908Carica_papaya_evm.TU.superUnitranscript _84.101	evm.TU.superUnitranscript _84.101	Jumonji	Other	JmjC	6908	2.48581e-20	47	92.0485	251	118
Unitranscript 5665	2450	7005Carica_papaya_evm.TU.superUnitranscript _92.70	evm.TU.superUnitranscript _92.70	G2-like	TF	G2-like	7005	3.75914e-123	83	377.096	324	272
Unitranscript 5667	2391	10014Oryza_sativa_subsp._indica_OsIBCD021211	OsIBCD021211	FAR1	TF	LRRNT_2	10014	2.40281e-16	46	83.9593	520	240
Unitranscript 5680	2916	23276Vitis_vinifera_GSVIVP00020373001	GSVIVP00020373001	SET	Other	YDG_SRA	23276	0	79	865.914	684	542
Unitranscript 5681	3261	8561Micromonas_sp._RCC299_99587	99587	FHA	TF	Kinesin	8561	1.7264e-11	41	68.9366	328	137
Unitranscript 5684	1610	2037Arabidopsis_lyrata_907730	907730	mTERF	TF	mTERF	2037	2.45266e-27	66	115.931	170	113
Unitranscript 5690	2558	9910Oryza_sativa_subsp._indica_OsIBCD019262	OsIBCD019262	SET	Other	Pkinase	9910	6.62496e-164	67	508.449	511	346
Unitranscript 5695	955	16149Populus_trichocarpa_178438	178438	Trihelix	TF	trihelix	16149	3.00352e-65	65	211.075	275	179
Unitranscript 5698	1989	10423Oryza_sativa_subsp._indica_OsIBCD028891	OsIBCD028891	bHLH	TF	PPR	10423	2.33228e-83	64	286.574	344	221
Unitranscript 5703	1177	5489Chlorella_sp._NC64A_58151	58151	SBP	TF	SBP	5489	8.98071e-29	51	120.168	229	117
Unitranscript 5704	838	5489Chlorella_sp._NC64A_58151	58151	SBP	TF	SBP	5489	6.94115e-28	52	115.161	229	120
Unitranscript 5712	1185	9051Oryza_sativa_subsp._indica_OsIBCD004243	OsIBCD004243	C2H2	TF	Helicase_C	9051	2.32185e-36	56	143.28	241	135
Unitranscript 5714	1410	22641Vitis_vinifera_GSVIVP00006101001	GSVIVP00006101001	MADS	TF	SRF-TF	22641	1.69695e-56	57	200.675	294	170
Unitranscript 5715	1583	22641Vitis_vinifera_GSVIVP00006101001	GSVIVP00006101001	MADS	TF	SRF-TF	22641	6.29806e-57	58	203.371	287	168
Unitranscript 5718	556	16351Populus_trichocarpa_209782	209782	CSD	TF	CSD	16351	2.45574e-34	93	119.013	64	60
Unitranscript 5723	1493	23300Vitis_vinifera_GSVIVP00020863001	GSVIVP00020863001	LOB	TF	DUF260	23300	6.01162e-08	50	55.4546	145	73
Unitranscript 5733	1203	17924Populus_trichocarpa_642436	642436	GNAT	Other	Acetyltransf_1	17924	9.14538e-115	94	337.035	180	170
Unitranscript 5737	779	5888Carica_papaya_evm.TU.superUnitranscript _161.43	evm.TU.superUnitranscript _161.43	C2C2-Dof	TF	zf-Dof	5888	5.00661e-15	78	74.3294	57	45
Unitranscript 5740	1000	7698Galdieria_sulphuraria_Gs01820.1	Gs01820.1	C2H2	TF	DnaJ	7698	7.65736e-13	70	68.9366	68	48
Unitranscript 5743	3108	10730Oryza_sativa_subsp._indica_OsIBCD035530	OsIBCD035530	ABI3VP1	TF	zf-CCHC	10730	2.35067e-129	60	436.032	518	314
Unitranscript 5750	3255	22641Vitis_vinifera_GSVIVP00006101001	GSVIVP00006101001	MADS	TF	SRF-TF	22641	1.1786e-39	51	146.747	307	157
Unitranscript 5759	2392	16Arabidopsis_lyrata_312791	312791	bHLH	TF	Pkinase	16	8.90078e-14	45	75.485	210	96
Unitranscript 5760	1366	18300Populus_trichocarpa_732261	732261	WRKY	TF	WRKY	18300	1.99187e-56	60	198.749	376	229
Unitranscript 5769	2680	21870Selaginella_moellendorffii_412612	412612	SNF2	Other	SNF2_N	21870	1.80886e-09	53	61.6178	104	56
Unitranscript 5770	1356	10423Oryza_sativa_subsp._indica_OsIBCD028891	OsIBCD028891	bHLH	TF	PPR	10423	1.60814e-26	45	113.235	348	158
Unitranscript 5772	2347	18101Populus_trichocarpa_662091	662091	C2H2	TF	zf-C2H2	18101	0	60	544.273	765	462
Unitranscript 5773	2183	9632Oryza_sativa_subsp._indica_OsIBCD014700	OsIBCD014700	NAC	TF	NAM	9632	1.17698e-31	46	132.494	352	164
Unitranscript 5778	2971	26285Zea_mays_GRMZM2G069248_P01	GRMZM2G069248_P01	Orphans	TF	ABC1	26285	1.52964e-09	50	61.6178	126	63
Unitranscript 5779	2223	4792Arabidopsis_thaliana_AT5G49200.1	AT5G49200.1	C3H	TF	zf-CCCH	4792	3.93727e-07	55	53.1434	85	47
Unitranscript 5786	1381	17580Populus_trichocarpa_570489	570489	FAR1	TF	FAR1	17580	4.37908e-41	63	139.813	167	106
Unitranscript 5790	2152	12561Oryza_sativa_subsp._japonica_LOC_Os04g22990.1	LOC_Os04g22990.1	FAR1	TF	FAR1	12561	2.50175e-27	50	119.398	220	110
Unitranscript 5796	2215	10570Oryza_sativa_subsp._indica_OsIBCD031787	OsIBCD031787	bZIP	TF	TPT	10570	1.24388e-07	46	55.4546	324	150
Unitranscript 5797	1702	163Arabidopsis_lyrata_329122	329122	C3H	TF	zf-CCCH	163	1.77158e-64	55	225.713	293	162
Unitranscript 5813	1946	21806Selaginella_moellendorffii_405087	405087	C2C2-Dof	TF	PCRF	21806	3.13806e-35	55	142.51	237	132
Unitranscript 5826	2004	25940Zea_mays_GRMZM2G057260_P01	GRMZM2G057260_P01	bHLH	TF	HLH	25940	5.47273e-10	48	62.003	127	62
Unitranscript 5828	772	16776Populus_trichocarpa_267709	267709	ABI3VP1	TF	B3	16776	1.83296e-24	45	100.523	218	100
Unitranscript 5829	1031	22641Vitis_vinifera_GSVIVP00006101001	GSVIVP00006101001	MADS	TF	SRF-TF	22641	2.95822e-62	59	212.616	292	175
Unitranscript 5831	2353	22905Vitis_vinifera_GSVIVP00014609001	GSVIVP00014609001	MYB-related	TF	Myb_DNA-binding	22905	7.78039e-15	57	77.7962	130	75
Unitranscript 5841	2258	22641Vitis_vinifera_GSVIVP00006101001	GSVIVP00006101001	MADS	TF	SRF-TF	22641	9.18132e-103	59	333.569	446	265
Unitranscript 5847	1140	22762Vitis_vinifera_GSVIVP00010221001	GSVIVP00010221001	bZIP	TF	bZIP_1	22762	1.66339e-83	74	258.84	263	195
Unitranscript 5848	1796	17414Populus_trichocarpa_558938	558938	bHLH	TF	HLH	17414	3.29408e-154	74	453.366	414	308
Unitranscript 5854	827	10346Oryza_sativa_subsp._indica_OsIBCD027236	OsIBCD027236	AP2-EREBP	TF	DUF246	10346	4.42033e-08	49	53.9138	111	55
Unitranscript 5865	1775	22905Vitis_vinifera_GSVIVP00014609001	GSVIVP00014609001	MYB-related	TF	Myb_DNA-binding	22905	5.65001e-12	51	68.1662	121	62
Unitranscript 5870	872	9961Oryza_sativa_subsp._indica_OsIBCD019907	OsIBCD019907	RWP-RK	TF	PPR	9961	3.29107e-36	55	138.658	240	133
Unitranscript 5871	663	18809Populus_trichocarpa_796697	796697	CSD	TF	CSD	18809	2.67025e-30	77	114.39	88	68
Unitranscript 5874	1014	23568Vitis_vinifera_GSVIVP00025362001	GSVIVP00025362001	mTERF	TF	RRM_1	23568	1.73462e-08	58	55.8398	75	44
Unitranscript 5878	1605	9910Oryza_sativa_subsp._indica_OsIBCD019262	OsIBCD019262	SET	Other	Pkinase	9910	2.33519e-07	49	53.9138	110	54
Unitranscript 5885	1908	21791Selaginella_moellendorffii_403080	403080	MYB-related	TF	Myb_DNA-binding	21791	1.10291e-26	52	114.775	234	123
Unitranscript 5892	2125	15170Physcomitrella_patens_163270	163270	C2H2	TF	zf-C2H2	15170	1.1119e-17	71	87.0409	101	72
Unitranscript 5896	2447	22641Vitis_vinifera_GSVIVP00006101001	GSVIVP00006101001	MADS	TF	SRF-TF	22641	9.85676e-35	50	141.354	297	150
Unitranscript 5901	1088	23356Vitis_vinifera_GSVIVP00021898001	GSVIVP00021898001	Orphans	TF	TIR	23356	1.0714e-36	64	142.124	172	111
Unitranscript 5918	2564	17806Populus_trichocarpa_588876	588876	WRKY	TF	NB-ARC	17806	1.32779e-15	47	81.6481	405	193
Unitranscript 5920	943	17458Populus_trichocarpa_561246	561246	Orphans	TF	WRC	17458	4.00987e-44	57	156.762	234	135
Unitranscript 5924	991	6954Carica_papaya_evm.TU.superUnitranscript _89.36	evm.TU.superUnitranscript _89.36	AP2-EREBP	TF	AP2	6954	2.07679e-44	69	157.532	176	122
Unitranscript 5926	1096	23811Vitis_vinifera_GSVIVP00030134001	GSVIVP00030134001	FAR1	TF	FAR1	23811	1.72087e-75	74	253.062	221	165
Unitranscript 5927	2124	17454Populus_trichocarpa_561056	561056	C3H	TF	zf-CCCH	17454	4.40169e-18	44	88.9669	221	98
Unitranscript 5928	2101	21610Selaginella_moellendorffii_164824	164824	TRAF	Other	Arm	21610	6.67755e-09	47	59.3066	206	97
Unitranscript 5930	2568	9979Oryza_sativa_subsp._indica_OsIBCD020180	OsIBCD020180	PHD	Other	PHD	9979	3.38628e-47	57	182.956	310	177
Unitranscript 5934	692	18140Populus_trichocarpa_669373	669373	GNAT	Other	Acetyltransf_1	18140	9.63922e-88	92	259.996	150	139
Unitranscript 5935	2013	4070Arabidopsis_thaliana_AT4G12020.2	AT4G12020.2	WRKY	TF	PAH	4070	5.18789e-26	51	114.775	292	151
Unitranscript 5951	1161	6450Carica_papaya_evm.TU.superUnitranscript _44.5	evm.TU.superUnitranscript _44.5	Orphans	TF	CCT	6450	5.93138e-92	76	285.419	286	220
Unitranscript 5955	276	18843Populus_trichocarpa_800158	800158	AP2-EREBP	TF	AP2	18843	2.34617e-20	63	82.0333	94	60
Unitranscript 5957	1764	10467Oryza_sativa_subsp._indica_OsIBCD029578	OsIBCD029578	C3H	TF	Succ_DH_flav_C	10467	3.81445e-34	44	102.449	235	105
Unitranscript 5959	1051	18687Populus_trichocarpa_777170	777170	MYB-related	TF	Myb_DNA-binding	18687	5.06477e-49	50	177.178	347	176
Unitranscript 5960	893	11900Oryza_sativa_subsp._japonica_LOC_Os02g34830.1	LOC_Os02g34830.1	Coactivator p15	Other	TPR_2	11900	1.74417e-65	68	215.698	209	143
Unitranscript 5965	1137	10712Oryza_sativa_subsp._indica_OsIBCD034967	OsIBCD034967	GRF	TF	hATC	10712	9.28589e-19	62	87.8113	116	72
Unitranscript 5966	982	10712Oryza_sativa_subsp._indica_OsIBCD034967	OsIBCD034967	GRF	TF	hATC	10712	4.84743e-20	60	90.8929	127	77
Unitranscript 5973	740	10014Oryza_sativa_subsp._indica_OsIBCD021211	OsIBCD021211	FAR1	TF	LRRNT_2	10014	1.66284e-57	69	200.675	191	132
Unitranscript 5974	3175	10014Oryza_sativa_subsp._indica_OsIBCD021211	OsIBCD021211	FAR1	TF	LRRNT_2	10014	4.33658e-176	56	571.622	967	542
Unitranscript 5981	609	18769Populus_trichocarpa_785914	785914	CPP	TF	CXC	18769	2.65313e-30	91	117.087	62	57
Unitranscript 5984	1788	17902Populus_trichocarpa_596463	596463	AP2-EREBP	TF	AP2	17902	8.17215e-60	65	204.912	331	216
Unitranscript 5990	708	17631Populus_trichocarpa_573159	573159	HB	TF	Homeobox	17631	5.78546e-28	55	113.62	164	91
Unitranscript 5995	1658	18678Populus_trichocarpa_776365	776365	bHLH	TF	HLH	18678	1.7766e-111	85	343.584	234	199
Unitranscript 6004	1060	18792Populus_trichocarpa_793063	793063	NAC	TF	NAM	18792	1.09611e-110	81	327.02	238	193
Unitranscript 6005	1041	18792Populus_trichocarpa_793063	793063	NAC	TF	NAM	18792	7.72242e-81	82	237.269	187	155
Unitranscript 6006	660	9910Oryza_sativa_subsp._indica_OsIBCD019262	OsIBCD019262	SET	Other	Pkinase	9910	1.50721e-11	56	63.5438	80	45
Unitranscript 6007	1125	23853Vitis_vinifera_GSVIVP00031089001	GSVIVP00031089001	GNAT	Other	Acetyltransf_1	23853	5.84245e-79	87	243.817	157	137
Unitranscript 6024	2524	9632Oryza_sativa_subsp._indica_OsIBCD014700	OsIBCD014700	NAC	TF	NAM	9632	1.38454e-22	45	103.99	270	124
Unitranscript 6034	1740	7717Galdieria_sulphuraria_Gs06330.1	Gs06330.1	C3H	TF	TPR_1	7717	4.07012e-09	47	59.3066	137	65
Unitranscript 6043	1745	19060Populus_trichocarpa_826496	826496	bZIP	TF	bZIP_1	19060	1.0154e-119	71	367.081	391	281
Unitranscript 6045	594	23161Vitis_vinifera_GSVIVP00018616001	GSVIVP00018616001	SBP	TF	SBP	23161	3.87534e-59	90	186.422	114	103
Unitranscript 6046	2528	18740Populus_trichocarpa_782376	782376	SNF2	Other	SNF2_N	18740	0	84	1134.01	721	611
Unitranscript 6052	1564	24153Vitis_vinifera_GSVIVP00037377001	GSVIVP00037377001	C2H2	TF	zf-C2H2	24153	1.62892e-130	80	385.185	280	224
Unitranscript 6054	2840	17806Populus_trichocarpa_588876	588876	WRKY	TF	NB-ARC	17806	1.79131e-20	43	97.8265	457	201
Unitranscript 6070	2239	22641Vitis_vinifera_GSVIVP00006101001	GSVIVP00006101001	MADS	TF	SRF-TF	22641	2.92585e-44	55	169.474	299	165
Unitranscript 6074	3001	9632Oryza_sativa_subsp._indica_OsIBCD014700	OsIBCD014700	NAC	TF	NAM	9632	3.7285e-32	47	135.191	317	151
Unitranscript 6080	1364	23342Vitis_vinifera_GSVIVP00021641001	GSVIVP00021641001	TRAF	Other	BTB	23342	3.73792e-83	73	278.1	249	183
Unitranscript 6081	1260	2762Arabidopsis_thaliana_AT1G58210.1	AT1G58210.1	Orphans	TF	SANTA	2762	1.33761e-65	69	229.18	240	166
Unitranscript 6083	806	18739Populus_trichocarpa_782242	782242	FAR1	TF	FAR1	18739	4.18103e-120	97	345.125	178	174
Unitranscript 6089	1247	25156Zea_mays_GRMZM2G027807_P01	GRMZM2G027807_P01	Tify	TF	Peptidase_C48	25156	2.93177e-24	62	105.916	123	77
Unitranscript 6106	873	21870Selaginella_moellendorffii_412612	412612	SNF2	Other	SNF2_N	21870	3.06632e-07	64	51.6026	53	34
Unitranscript 6108	949	17580Populus_trichocarpa_570489	570489	FAR1	TF	FAR1	17580	2.36123e-08	42	55.4546	289	123
Unitranscript 6110	1430	21870Selaginella_moellendorffii_412612	412612	SNF2	Other	SNF2_N	21870	1.11129e-14	62	77.0258	82	51
Unitranscript 6126	734	17898Populus_trichocarpa_595447	595447	CPP	TF	CXC	17898	7.22238e-15	68	73.1738	58	40
Unitranscript 6137	1815	10423Oryza_sativa_subsp._indica_OsIBCD028891	OsIBCD028891	bHLH	TF	PPR	10423	2.4865e-68	52	241.506	484	256
Unitranscript 6141	1037	2762Arabidopsis_thaliana_AT1G58210.1	AT1G58210.1	Orphans	TF	SANTA	2762	1.79303e-07	73	53.1434	46	34
Unitranscript 6145	765	22641Vitis_vinifera_GSVIVP00006101001	GSVIVP00006101001	MADS	TF	SRF-TF	22641	3.50638e-36	65	136.732	179	117
Unitranscript 6151	838	6327Carica_papaya_evm.TU.superUnitranscript _333.2	evm.TU.superUnitranscript _333.2	MYB	TF	Myb_DNA-binding	6327	2.01646e-20	67	89.3521	86	58
Unitranscript 6155	1773	2813Arabidopsis_thaliana_AT1G64100.2	AT1G64100.2	NAC	TF	PPR	2813	2.70403e-40	48	157.147	357	172
Unitranscript 6165	388	23208Vitis_vinifera_GSVIVP00019409001	GSVIVP00019409001	CCAAT	TF	NF-YB	23208	7.78774e-38	72	136.346	129	93
Unitranscript 6167	804	16706Populus_trichocarpa_259077	259077	MYB	TF	Myb_DNA-binding	16706	1.16237e-97	69	292.352	276	193
Unitranscript 6168	212	18348Populus_trichocarpa_750600	750600	mTERF	TF	mTERF	18348	1.09651e-23	80	92.0485	70	56
Unitranscript 6175	1552	24136Vitis_vinifera_GSVIVP00037151001	GSVIVP00037151001	NAC	TF	NAM	24136	2.81331e-32	65	125.176	126	83
Unitranscript 6194	1311	17806Populus_trichocarpa_588876	588876	WRKY	TF	NB-ARC	17806	1.01104e-23	45	104.375	338	154
Unitranscript 6202	895	9961Oryza_sativa_subsp._indica_OsIBCD019907	OsIBCD019907	RWP-RK	TF	PPR	9961	5.95061e-56	54	194.512	329	178
Unitranscript 6207	990	4792Arabidopsis_thaliana_AT5G49200.1	AT5G49200.1	C3H	TF	zf-CCCH	4792	2.62763e-08	42	55.0694	209	88
Unitranscript 6211	624	5211Chlorella_sp._NC64A_134820	134820	PBF-2-like	TF	RRM_1	5211	1.66002e-07	56	50.8322	75	42
Unitranscript 6220	1032	17466Populus_trichocarpa_561907	561907	AUX/IAA	Other	AUX_IAA	17466	7.93901e-62	62	200.675	239	149
Unitranscript 6223	575	10423Oryza_sativa_subsp._indica_OsIBCD028891	OsIBCD028891	bHLH	TF	PPR	10423	1.89234e-11	60	62.7734	75	45
Unitranscript 6231	754	9801Oryza_sativa_subsp._indica_OsIBCD017735	OsIBCD017735	FAR1	TF	FAR1	9801	3.25796e-13	53	68.9366	120	64
Unitranscript 6242	855	4435Arabidopsis_thaliana_AT5G07400.1	AT5G07400.1	FHA	TF	FHA	4435	1.56721e-48	57	174.866	251	145
Unitranscript 6244	606	10423Oryza_sativa_subsp._indica_OsIBCD028891	OsIBCD028891	bHLH	TF	PPR	10423	2.21857e-14	60	72.0182	71	43
Unitranscript 6252	1077	8561Micromonas_sp._RCC299_99587	99587	FHA	TF	Kinesin	8561	9.18674e-09	43	57.3806	248	107
Unitranscript 6262	787	2813Arabidopsis_thaliana_AT1G64100.2	AT1G64100.2	NAC	TF	PPR	2813	6.68695e-39	52	145.591	268	140
Unitranscript 6288	940	18431Populus_trichocarpa_755421	755421	C2C2-Dof	TF	zf-Dof	18431	4.53385e-96	76	287.345	252	193
Unitranscript 6290	692	17686Populus_trichocarpa_576364	576364	HSF	TF	HSF_DNA-bind	17686	1.26684e-102	91	300.827	185	169
Unitranscript 6294	1105	9901Oryza_sativa_subsp._indica_OsIBCD019136	OsIBCD019136	MYB-related	TF	Myb_DNA-binding	9901	5.38621e-13	51	70.4774	203	104
Unitranscript 6302	744	18566Populus_trichocarpa_766430	766430	bHLH	TF	HLH	18566	5.38133e-65	73	207.994	221	162
Unitranscript 6312	1283	17854Populus_trichocarpa_592235	592235	NAC	TF	NAM	17854	1.45122e-84	72	265.388	265	192
Unitranscript 6321	703	9961Oryza_sativa_subsp._indica_OsIBCD019907	OsIBCD019907	RWP-RK	TF	PPR	9961	8.80062e-15	57	73.559	126	72
Unitranscript 6326	1019	13491Oryza_sativa_subsp._japonica_LOC_Os07g42400.1	LOC_Os07g42400.1	FAR1	TF	GATA	13491	3.90368e-09	46	58.151	116	54
Unitranscript 6330	888	22522Vitis_vinifera_GSVIVP00002227001	GSVIVP00002227001	Jumonji	Other	JmjN	22522	9.27523e-50	73	166.777	173	128
Unitranscript 6339	491	16Arabidopsis_lyrata_312791	312791	bHLH	TF	Pkinase	16	4.5946e-17	70	79.337	81	57
Unitranscript 6344	938	5749Carica_papaya_evm.TU.superUnitranscript _130.38	evm.TU.superUnitranscript _130.38	TAZ	TF	F-box	5749	3.67949e-13	50	69.707	138	69
Unitranscript 6352	1117	13149Oryza_sativa_subsp._japonica_LOC_Os06g12360.1	LOC_Os06g12360.1	RWP-RK	TF	PPR	13149	2.08824e-40	49	137.117	293	145
Unitranscript 6353	455	4959Arabidopsis_thaliana_AT5G64950.1	AT5G64950.1	mTERF	TF	mTERF	4959	5.66008e-08	67	50.8322	53	36
Unitranscript 6361	916	17853Populus_trichocarpa_592219	592219	FHA	TF	FHA	17853	1.90125e-51	56	184.111	336	191
Unitranscript 6363	1049	23442Vitis_vinifera_GSVIVP00023601001	GSVIVP00023601001	ARF	TF	B3	23442	4.47791e-46	55	167.548	274	151
Unitranscript 6386	521	23758Vitis_vinifera_GSVIVP00029103001	GSVIVP00029103001	FAR1	TF	FAR1	23758	3.78146e-59	93	197.978	112	105
Unitranscript 6410	2192	9924Oryza_sativa_subsp._indica_OsIBCD019557	OsIBCD019557	C3H	TF	zf-CCCH	9924	6.72722e-28	58	120.939	190	112
Unitranscript 6412	608	8425Micromonas_sp._RCC299_61106	61106	C2H2	TF	DnaJ	8425	5.22167e-10	55	58.151	84	47
Unitranscript 6421	911	23300Vitis_vinifera_GSVIVP00020863001	GSVIVP00020863001	LOB	TF	DUF260	23300	1.69415e-07	43	52.373	179	77
Unitranscript 6422	515	25156Zea_mays_GRMZM2G027807_P01	GRMZM2G027807_P01	Tify	TF	Peptidase_C48	25156	2.58305e-13	48	68.1662	146	71
Unitranscript 6423	661	10423Oryza_sativa_subsp._indica_OsIBCD028891	OsIBCD028891	bHLH	TF	PPR	10423	2.79583e-17	52	81.2629	139	73
Unitranscript 6425	484	10361Oryza_sativa_subsp._indica_OsIBCD027435	OsIBCD027435	AP2-EREBP	TF	AP2	10361	2.81203e-23	65	93.9745	123	80
Unitranscript 6435	768	24082Vitis_vinifera_GSVIVP00036263001	GSVIVP00036263001	C2H2	TF	zf-C2H2	24082	7.50983e-46	70	158.303	155	109
Unitranscript 6440	609	21870Selaginella_moellendorffii_412612	412612	SNF2	Other	SNF2_N	21870	3.35301e-13	63	68.1662	65	41
Unitranscript 6444	507	6009Carica_papaya_evm.TU.superUnitranscript _19.94	evm.TU.superUnitranscript _19.94	LOB	TF	DUF260	6009	8.87354e-32	83	116.316	73	61
Unitranscript 6467	853	19039Populus_trichocarpa_824295	824295	SNF2	Other	SNF2_N	19039	3.09551e-112	79	336.265	249	199
Unitranscript 6469	520	18271Populus_trichocarpa_725017	725017	C2H2	TF	zf-C2H2	18271	2.44746e-47	82	165.236	109	90
Unitranscript 6471	638	6136Carica_papaya_evm.TU.superUnitranscript _23.39	evm.TU.superUnitranscript _23.39	Orphans	TF	HATPase_c	6136	3.18259e-50	71	176.022	175	125
Unitranscript 6474	272	18538Populus_trichocarpa_763921	763921	SET	Other	SET	18538	1.13965e-14	76	70.0922	56	43
Unitranscript 6485	292	9961Oryza_sativa_subsp._indica_OsIBCD019907	OsIBCD019907	RWP-RK	TF	PPR	9961	1.23845e-09	58	55.0694	62	36
Unitranscript 6497	5490	17551Populus_trichocarpa_568212	568212	MYB-related	TF	Myb_DNA-binding	17551	4.25978e-14	91	62.7734	34	31
Unitranscript 6508	679	1905Arabidopsis_lyrata_900671	900671	AP2-EREBP	TF	AP2	1905	4.88645e-16	65	75.485	78	51
Unitranscript 6514	4084	18326Populus_trichocarpa_740887	740887	Orphans	TF	GAF	18326	0	75	819.305	683	518
Unitranscript 6524	1386	2037Arabidopsis_lyrata_907730	907730	mTERF	TF	mTERF	2037	2.25901e-41	66	156.377	168	112
Unitranscript 6603	937	13857Oryza_sativa_subsp._japonica_LOC_Os09g23650.1	LOC_Os09g23650.1	Tify	TF	tify	13857	1.23599e-27	64	114.775	124	80
Unitranscript 6604	974	13857Oryza_sativa_subsp._japonica_LOC_Os09g23650.1	LOC_Os09g23650.1	Tify	TF	tify	13857	2.45808e-28	68	117.087	109	75
Unitranscript 6605	1113	13857Oryza_sativa_subsp._japonica_LOC_Os09g23650.1	LOC_Os09g23650.1	Tify	TF	tify	13857	3.65493e-28	68	117.087	112	77
Unitranscript 6689	691	24019Vitis_vinifera_GSVIVP00034571001	GSVIVP00034571001	C3H	TF	zf-CCCH	24019	2.83508e-10	46	59.6918	171	79
Unitranscript 6690	622	24019Vitis_vinifera_GSVIVP00034571001	GSVIVP00034571001	C3H	TF	zf-CCCH	24019	1.1134e-10	53	60.4622	117	63
Unitranscript 6691	494	24019Vitis_vinifera_GSVIVP00034571001	GSVIVP00034571001	C3H	TF	zf-CCCH	24019	3.81066e-11	53	61.2326	117	63
Unitranscript 6692	737	24019Vitis_vinifera_GSVIVP00034571001	GSVIVP00034571001	C3H	TF	zf-CCCH	24019	1.31284e-10	53	60.8474	117	63
Unitranscript 6693	1354	24019Vitis_vinifera_GSVIVP00034571001	GSVIVP00034571001	C3H	TF	zf-CCCH	24019	4.27688e-18	54	62.3882	118	64
Unitranscript 6694	4899	24019Vitis_vinifera_GSVIVP00034571001	GSVIVP00034571001	C3H	TF	zf-CCCH	24019	4.20829e-64	52	234.572	469	247
Unitranscript 6695	4159	24019Vitis_vinifera_GSVIVP00034571001	GSVIVP00034571001	C3H	TF	zf-CCCH	24019	2.32509e-64	52	234.572	469	247
Unitranscript 6696	4547	24019Vitis_vinifera_GSVIVP00034571001	GSVIVP00034571001	C3H	TF	zf-CCCH	24019	3.28538e-64	52	234.572	469	247
Unitranscript 6697	4466	24019Vitis_vinifera_GSVIVP00034571001	GSVIVP00034571001	C3H	TF	zf-CCCH	24019	8.20813e-64	53	233.417	439	236
Unitranscript 6698	4910	24019Vitis_vinifera_GSVIVP00034571001	GSVIVP00034571001	C3H	TF	zf-CCCH	24019	4.2402e-64	52	234.572	469	247
Unitranscript 6699	4264	24019Vitis_vinifera_GSVIVP00034571001	GSVIVP00034571001	C3H	TF	zf-CCCH	24019	5.24864e-26	48	115.546	286	139
Unitranscript 6700	5199	24019Vitis_vinifera_GSVIVP00034571001	GSVIVP00034571001	C3H	TF	zf-CCCH	24019	5.00826e-64	52	234.572	469	247
Unitranscript 6701	4655	24019Vitis_vinifera_GSVIVP00034571001	GSVIVP00034571001	C3H	TF	zf-CCCH	24019	9.49474e-64	53	233.417	439	236
Unitranscript 6702	4453	24019Vitis_vinifera_GSVIVP00034571001	GSVIVP00034571001	C3H	TF	zf-CCCH	24019	5.59221e-26	48	115.546	286	139
Unitranscript 6703	4903	24019Vitis_vinifera_GSVIVP00034571001	GSVIVP00034571001	C3H	TF	zf-CCCH	24019	4.22425e-64	52	234.572	469	247
Unitranscript 6714	1076	16915Populus_trichocarpa_292424	292424	MADS	TF	SRF-TF	16915	1.91991e-36	76	132.494	173	132
Unitranscript 6715	3187	25156Zea_mays_GRMZM2G027807_P01	GRMZM2G027807_P01	Tify	TF	Peptidase_C48	25156	7.36148e-55	49	209.149	490	244
Unitranscript 6716	1155	2813Arabidopsis_thaliana_AT1G64100.2	AT1G64100.2	NAC	TF	PPR	2813	5.04493e-35	49	137.887	285	141
Unitranscript 6718	3738	25156Zea_mays_GRMZM2G027807_P01	GRMZM2G027807_P01	Tify	TF	Peptidase_C48	25156	4.94189e-55	50	211.075	490	245
Unitranscript 6719	3634	2813Arabidopsis_thaliana_AT1G64100.2	AT1G64100.2	NAC	TF	PPR	2813	2.23142e-41	43	164.466	497	217
Unitranscript 6720	6020	25156Zea_mays_GRMZM2G027807_P01	GRMZM2G027807_P01	Tify	TF	Peptidase_C48	25156	5.11405e-54	49	209.534	490	244
Unitranscript 6721	8750	24019Vitis_vinifera_GSVIVP00034571001	GSVIVP00034571001	C3H	TF	zf-CCCH	24019	1.44999e-63	52	234.572	469	247
Unitranscript 6722	5230	25156Zea_mays_GRMZM2G027807_P01	GRMZM2G027807_P01	Tify	TF	Peptidase_C48	25156	3.84536e-54	49	209.534	490	244
Unitranscript 6723	5343	25156Zea_mays_GRMZM2G027807_P01	GRMZM2G027807_P01	Tify	TF	Peptidase_C48	25156	4.02384e-54	49	209.534	490	244
Unitranscript 6727	5758	25156Zea_mays_GRMZM2G027807_P01	GRMZM2G027807_P01	Tify	TF	Peptidase_C48	25156	1.56825e-54	50	211.075	490	245
Unitranscript 6728	5386	25156Zea_mays_GRMZM2G027807_P01	GRMZM2G027807_P01	Tify	TF	Peptidase_C48	25156	4.42212e-54	49	209.149	490	244
Unitranscript 6729	5251	25156Zea_mays_GRMZM2G027807_P01	GRMZM2G027807_P01	Tify	TF	Peptidase_C48	25156	3.47286e-54	49	209.534	490	244
Unitranscript 6740	9766	25156Zea_mays_GRMZM2G027807_P01	GRMZM2G027807_P01	Tify	TF	Peptidase_C48	25156	3.73656e-54	50	211.075	490	245
Unitranscript 6741	9680	25156Zea_mays_GRMZM2G027807_P01	GRMZM2G027807_P01	Tify	TF	Peptidase_C48	25156	1.2595e-53	49	209.149	490	244
Unitranscript 6742	9749	25156Zea_mays_GRMZM2G027807_P01	GRMZM2G027807_P01	Tify	TF	Peptidase_C48	25156	1.40825e-53	49	209.149	490	244
Unitranscript 6743	9985	25156Zea_mays_GRMZM2G027807_P01	GRMZM2G027807_P01	Tify	TF	Peptidase_C48	25156	1.14913e-53	49	209.534	490	244
Unitranscript 6744	9521	25156Zea_mays_GRMZM2G027807_P01	GRMZM2G027807_P01	Tify	TF	Peptidase_C48	25156	1.07436e-53	49	209.534	490	244
Unitranscript 6745	9444	25156Zea_mays_GRMZM2G027807_P01	GRMZM2G027807_P01	Tify	TF	Peptidase_C48	25156	1.34592e-53	49	209.149	490	244
Unitranscript 6746	10207	25156Zea_mays_GRMZM2G027807_P01	GRMZM2G027807_P01	Tify	TF	Peptidase_C48	25156	1.18434e-53	49	209.534	490	244
Unitranscript 6747	9403	25156Zea_mays_GRMZM2G027807_P01	GRMZM2G027807_P01	Tify	TF	Peptidase_C48	25156	1.05554e-53	49	209.534	490	244
Unitranscript 6748	10237	25156Zea_mays_GRMZM2G027807_P01	GRMZM2G027807_P01	Tify	TF	Peptidase_C48	25156	1.18917e-53	49	209.534	490	244
Unitranscript 6750	4421	23006Vitis_vinifera_GSVIVP00016178001	GSVIVP00016178001	Orphans	TF	PAH	23006	8.12106e-12	80	66.2402	40	32
Unitranscript 6761	5369	23006Vitis_vinifera_GSVIVP00016178001	GSVIVP00016178001	Orphans	TF	PAH	23006	8.87247e-12	80	66.6254	40	32
Unitranscript 6764	7137	23006Vitis_vinifera_GSVIVP00016178001	GSVIVP00016178001	Orphans	TF	PAH	23006	1.42171e-11	80	66.2402	40	32
Unitranscript 6765	7107	23006Vitis_vinifera_GSVIVP00016178001	GSVIVP00016178001	Orphans	TF	PAH	23006	1.41431e-11	80	66.2402	40	32
Unitranscript 6766	7067	23006Vitis_vinifera_GSVIVP00016178001	GSVIVP00016178001	Orphans	TF	PAH	23006	4.81234e-12	84	67.781	38	32
Unitranscript 6767	7328	23006Vitis_vinifera_GSVIVP00016178001	GSVIVP00016178001	Orphans	TF	PAH	23006	5.01361e-12	84	67.781	38	32
Unitranscript 6770	9260	23006Vitis_vinifera_GSVIVP00016178001	GSVIVP00016178001	Orphans	TF	PAH	23006	1.89742e-11	80	66.2402	40	32
Unitranscript 6771	9040	23006Vitis_vinifera_GSVIVP00016178001	GSVIVP00016178001	Orphans	TF	PAH	23006	6.33459e-12	84	67.781	38	32
Unitranscript 6772	9177	23006Vitis_vinifera_GSVIVP00016178001	GSVIVP00016178001	Orphans	TF	PAH	23006	1.87925e-11	80	66.2402	40	32
Unitranscript 6773	9243	23006Vitis_vinifera_GSVIVP00016178001	GSVIVP00016178001	Orphans	TF	PAH	23006	1.89405e-11	80	66.2402	40	32
Unitranscript 6777	7033	23006Vitis_vinifera_GSVIVP00016178001	GSVIVP00016178001	Orphans	TF	PAH	23006	1.39749e-11	80	66.2402	40	32
Unitranscript 6778	7092	23006Vitis_vinifera_GSVIVP00016178001	GSVIVP00016178001	Orphans	TF	PAH	23006	4.83085e-12	84	67.781	38	32
Unitranscript 6810	878	16633Populus_trichocarpa_251836	251836	bHLH	TF	HLH	16633	1.47912e-91	85	274.633	178	153
Unitranscript 6815	1909	16633Populus_trichocarpa_251836	251836	bHLH	TF	HLH	16633	2.04287e-88	86	277.715	178	154
Unitranscript 6816	2084	16633Populus_trichocarpa_251836	251836	bHLH	TF	HLH	16633	1.16348e-86	85	274.633	178	153
Unitranscript 6830	843	17551Populus_trichocarpa_568212	568212	MYB-related	TF	Myb_DNA-binding	17551	2.16542e-22	88	82.0333	53	47
Unitranscript 6831	921	22666Vitis_vinifera_GSVIVP00006915001	GSVIVP00006915001	MYB-related	TF	Myb_DNA-binding	22666	5.30373e-23	87	69.3218	49	43
Unitranscript 6833	1095	16925Populus_trichocarpa_294068	294068	PHD	Other	SAP	16925	3.75511e-43	89	159.458	98	88
Unitranscript 6834	2791	5793Carica_papaya_evm.TU.superUnitranscript _139.75	evm.TU.superUnitranscript _139.75	PHD	Other	PHD	5793	0	79	650.588	518	412
Unitranscript 6835	2770	5793Carica_papaya_evm.TU.superUnitranscript _139.75	evm.TU.superUnitranscript _139.75	PHD	Other	PHD	5793	0	79	650.588	518	412
Unitranscript 6836	1273	5793Carica_papaya_evm.TU.superUnitranscript _139.75	evm.TU.superUnitranscript _139.75	PHD	Other	PHD	5793	2.3477e-170	74	504.982	431	321
Unitranscript 6837	855	4899Arabidopsis_thaliana_AT5G60410.3	AT5G60410.3	PHD	Other	SAP	4899	1.75099e-33	96	130.954	62	60
Unitranscript 6838	699	16925Populus_trichocarpa_294068	294068	PHD	Other	SAP	16925	2.72993e-44	92	158.303	92	85
Unitranscript 6839	570	1534Arabidopsis_lyrata_865811	865811	PHD	Other	SAP	1534	2.71028e-48	89	169.474	97	87
Unitranscript 6840	562	1534Arabidopsis_lyrata_865811	865811	PHD	Other	SAP	1534	2.02733e-47	88	167.162	97	86
Unitranscript 6841	365	1534Arabidopsis_lyrata_865811	865811	PHD	Other	SAP	1534	3.02179e-51	87	167.548	99	87
Unitranscript 6842	3899	5793Carica_papaya_evm.TU.superUnitranscript _139.75	evm.TU.superUnitranscript _139.75	PHD	Other	PHD	5793	0	83	1049.27	755	627
Unitranscript 6843	4063	5793Carica_papaya_evm.TU.superUnitranscript _139.75	evm.TU.superUnitranscript _139.75	PHD	Other	PHD	5793	0	80	792.727	607	490
Unitranscript 6844	3841	5793Carica_papaya_evm.TU.superUnitranscript _139.75	evm.TU.superUnitranscript _139.75	PHD	Other	PHD	5793	0	80	1167.14	869	697
Unitranscript 6845	3743	5793Carica_papaya_evm.TU.superUnitranscript _139.75	evm.TU.superUnitranscript _139.75	PHD	Other	PHD	5793	0	81	1106.28	801	649
Unitranscript 6846	3592	5793Carica_papaya_evm.TU.superUnitranscript _139.75	evm.TU.superUnitranscript _139.75	PHD	Other	PHD	5793	0	80	1238.4	914	740
Unitranscript 6847	3760	5793Carica_papaya_evm.TU.superUnitranscript _139.75	evm.TU.superUnitranscript _139.75	PHD	Other	PHD	5793	0	81	1105.51	801	649
Unitranscript 6848	3807	5793Carica_papaya_evm.TU.superUnitranscript _139.75	evm.TU.superUnitranscript _139.75	PHD	Other	PHD	5793	0	80	1167.14	869	697
Unitranscript 6849	3514	5793Carica_papaya_evm.TU.superUnitranscript _139.75	evm.TU.superUnitranscript _139.75	PHD	Other	PHD	5793	0	77	1166.76	932	721
Unitranscript 6850	4053	5793Carica_papaya_evm.TU.superUnitranscript _139.75	evm.TU.superUnitranscript _139.75	PHD	Other	PHD	5793	0	79	719.924	562	447
Unitranscript 6851	3624	5793Carica_papaya_evm.TU.superUnitranscript _139.75	evm.TU.superUnitranscript _139.75	PHD	Other	PHD	5793	0	80	792.727	607	490
Unitranscript 6852	3873	5793Carica_papaya_evm.TU.superUnitranscript _139.75	evm.TU.superUnitranscript _139.75	PHD	Other	PHD	5793	0	79	719.924	562	447
Unitranscript 6853	3946	5793Carica_papaya_evm.TU.superUnitranscript _139.75	evm.TU.superUnitranscript _139.75	PHD	Other	PHD	5793	0	79	719.924	562	447
Unitranscript 6854	564	16925Populus_trichocarpa_294068	294068	PHD	Other	SAP	16925	3.90555e-44	92	155.992	90	83
Unitranscript 6855	1732	5793Carica_papaya_evm.TU.superUnitranscript _139.75	evm.TU.superUnitranscript _139.75	PHD	Other	PHD	5793	1.2602e-15	80	80.4925	55	44
Unitranscript 6856	888	5793Carica_papaya_evm.TU.superUnitranscript _139.75	evm.TU.superUnitranscript _139.75	PHD	Other	PHD	5793	1.07616e-17	80	83.5741	55	44
Unitranscript 6857	926	5793Carica_papaya_evm.TU.superUnitranscript _139.75	evm.TU.superUnitranscript _139.75	PHD	Other	PHD	5793	1.26238e-16	80	80.4925	55	44
Unitranscript 6858	2293	16925Populus_trichocarpa_294068	294068	PHD	Other	SAP	16925	5.07381e-15	89	78.9518	46	41
Unitranscript 6859	2899	16925Populus_trichocarpa_294068	294068	PHD	Other	SAP	16925	7.35408e-15	89	78.9518	46	41
Unitranscript 6860	1449	16925Populus_trichocarpa_294068	294068	PHD	Other	SAP	16925	1.97951e-15	89	78.9518	46	41
Unitranscript 6870	5123	17551Populus_trichocarpa_568212	568212	MYB-related	TF	Myb_DNA-binding	17551	3.97794e-14	91	62.7734	34	31
Unitranscript 6876	5368	17551Populus_trichocarpa_568212	568212	MYB-related	TF	Myb_DNA-binding	17551	2.14715e-11	79	63.5438	67	53
Unitranscript 6878	5280	17551Populus_trichocarpa_568212	568212	MYB-related	TF	Myb_DNA-binding	17551	4.33203e-18	91	62.7734	34	31
Unitranscript 6880	5937	17551Populus_trichocarpa_568212	568212	MYB-related	TF	Myb_DNA-binding	17551	2.41469e-11	79	63.5438	67	53
Unitranscript 6881	6165	17551Populus_trichocarpa_568212	568212	MYB-related	TF	Myb_DNA-binding	17551	2.52171e-11	79	63.5438	67	53
Unitranscript 6882	5915	17551Populus_trichocarpa_568212	568212	MYB-related	TF	Myb_DNA-binding	17551	4.60549e-14	91	62.7734	34	31
Unitranscript 6883	6127	17551Populus_trichocarpa_568212	568212	MYB-related	TF	Myb_DNA-binding	17551	4.77572e-14	91	62.7734	34	31
Unitranscript 6884	6009	17551Populus_trichocarpa_568212	568212	MYB-related	TF	Myb_DNA-binding	17551	4.68089e-14	91	62.7734	34	31
Unitranscript 6885	5649	17551Populus_trichocarpa_568212	568212	MYB-related	TF	Myb_DNA-binding	17551	4.38888e-14	91	62.7734	34	31
Unitranscript 6893	5211	17551Populus_trichocarpa_568212	568212	MYB-related	TF	Myb_DNA-binding	17551	4.04892e-14	91	62.7734	34	31
Unitranscript 6895	5460	17551Populus_trichocarpa_568212	568212	MYB-related	TF	Myb_DNA-binding	17551	4.23541e-14	91	62.7734	34	31
Unitranscript 6896	5436	17551Populus_trichocarpa_568212	568212	MYB-related	TF	Myb_DNA-binding	17551	4.21592e-14	91	62.7734	34	31
Unitranscript 6897	5290	17551Populus_trichocarpa_568212	568212	MYB-related	TF	Myb_DNA-binding	17551	2.11054e-11	79	63.5438	67	53
Unitranscript 6898	6360	17551Populus_trichocarpa_568212	568212	MYB-related	TF	Myb_DNA-binding	17551	2.61323e-11	79	63.5438	67	53
Unitranscript 6902	5929	17551Populus_trichocarpa_568212	568212	MYB-related	TF	Myb_DNA-binding	17551	4.61522e-14	91	62.7734	34	31
Unitranscript 7149	2795	25156Zea_mays_GRMZM2G027807_P01	GRMZM2G027807_P01	Tify	TF	Peptidase_C48	25156	4.33218e-46	49	180.259	424	209
Unitranscript 7188	2419	341Arabidopsis_lyrata_358770	358770	AUX/IAA	Other	WD40	341	4.62615e-07	49	53.1434	116	57
Unitranscript 7189	2237	341Arabidopsis_lyrata_358770	358770	AUX/IAA	Other	WD40	341	6.57312e-11	48	65.0846	147	71
Unitranscript 7190	2311	341Arabidopsis_lyrata_358770	358770	AUX/IAA	Other	WD40	341	6.882e-11	48	65.0846	147	71
Unitranscript 7191	1434	341Arabidopsis_lyrata_358770	358770	AUX/IAA	Other	WD40	341	1.70512e-10	48	62.7734	143	69
Unitranscript 7192	1011	341Arabidopsis_lyrata_358770	358770	AUX/IAA	Other	WD40	341	1.1293e-07	49	53.1434	116	57
Unitranscript 7193	1580	341Arabidopsis_lyrata_358770	358770	AUX/IAA	Other	WD40	341	4.72244e-11	48	64.6994	147	71
Unitranscript 7194	1382	341Arabidopsis_lyrata_358770	358770	AUX/IAA	Other	WD40	341	4.62586e-11	48	64.3142	147	71
Unitranscript 7196	2464	341Arabidopsis_lyrata_358770	358770	AUX/IAA	Other	WD40	341	8.68465e-11	48	65.0846	147	71
Unitranscript 7197	2003	341Arabidopsis_lyrata_358770	358770	AUX/IAA	Other	WD40	341	3.5808e-07	49	53.1434	116	57
Unitranscript 7199	1698	341Arabidopsis_lyrata_358770	358770	AUX/IAA	Other	WD40	341	4.2568e-11	48	65.0846	147	71
Unitranscript 7200	2347	341Arabidopsis_lyrata_358770	358770	AUX/IAA	Other	WD40	341	7.0493e-11	48	65.0846	147	71
Unitranscript 7211	4024	341Arabidopsis_lyrata_358770	358770	AUX/IAA	Other	WD40	341	1.42435e-10	48	65.0846	147	71
Unitranscript 7261	2105	9975Oryza_sativa_subsp._indica_OsIBCD020133	OsIBCD020133	C2C2-CO-like	TF	zf-B_box	9975	1.41279e-09	45	61.2326	218	99
Unitranscript 7262	5094	22905Vitis_vinifera_GSVIVP00014609001	GSVIVP00014609001	MYB-related	TF	Myb_DNA-binding	22905	3.61925e-29	42	124.02	401	171
Unitranscript 7263	5413	22905Vitis_vinifera_GSVIVP00014609001	GSVIVP00014609001	MYB-related	TF	Myb_DNA-binding	22905	3.93175e-29	42	124.02	401	171
Unitranscript 7264	5316	22905Vitis_vinifera_GSVIVP00014609001	GSVIVP00014609001	MYB-related	TF	Myb_DNA-binding	22905	3.83537e-29	42	124.02	401	171
Unitranscript 7405	482	5185Chlorella_sp._NC64A_133184	133184	FHA	TF	RelA_SpoT	5185	3.80571e-10	58	58.151	79	46
Unitranscript 7416	3513	5185Chlorella_sp._NC64A_133184	133184	FHA	TF	RelA_SpoT	5185	8.63653e-29	45	125.561	313	141
Unitranscript 7417	3583	5185Chlorella_sp._NC64A_133184	133184	FHA	TF	RelA_SpoT	5185	8.97461e-29	45	125.561	313	141
Unitranscript 7418	3613	5185Chlorella_sp._NC64A_133184	133184	FHA	TF	RelA_SpoT	5185	9.11548e-29	45	125.561	313	141
Unitranscript 7419	3756	5185Chlorella_sp._NC64A_133184	133184	FHA	TF	RelA_SpoT	5185	2.00449e-27	45	121.324	270	122
Unitranscript 7420	3821	5185Chlorella_sp._NC64A_133184	133184	FHA	TF	RelA_SpoT	5185	7.72164e-13	46	73.559	131	61
Unitranscript 7421	3776	5185Chlorella_sp._NC64A_133184	133184	FHA	TF	RelA_SpoT	5185	6.36529e-13	43	73.9442	167	72
Unitranscript 7445	845	111Arabidopsis_lyrata_323737	323737	HMG	Other	HMG_box	111	1.348e-36	67	131.339	174	117
Unitranscript 7446	702	111Arabidopsis_lyrata_323737	323737	HMG	Other	HMG_box	111	3.20928e-22	59	67.0106	108	64
Unitranscript 7447	682	3851Arabidopsis_thaliana_AT3G51880.2	AT3G51880.2	HMG	Other	HMG_box	3851	2.29262e-23	82	94.3597	84	69
Unitranscript 7448	1197	111Arabidopsis_lyrata_323737	323737	HMG	Other	HMG_box	111	1.53191e-40	80	144.821	144	116
Unitranscript 7449	1043	111Arabidopsis_lyrata_323737	323737	HMG	Other	HMG_box	111	5.55769e-26	80	80.4925	78	63
Unitranscript 7450	1281	111Arabidopsis_lyrata_323737	323737	HMG	Other	HMG_box	111	2.39132e-40	80	144.821	144	116
Unitranscript 7451	1149	111Arabidopsis_lyrata_323737	323737	HMG	Other	HMG_box	111	6.29288e-26	80	80.4925	78	63
Unitranscript 7452	939	15442Physcomitrella_patens_19259	19259	HMG	Other	HMG_box	15442	6.71771e-20	56	83.9593	118	67
Unitranscript 7490	346	5778Carica_papaya_evm.TU.superUnitranscript _136.54	evm.TU.superUnitranscript _136.54	Orphans	TF	CCT	5778	1.35394e-08	100	50.8322	42	42
Unitranscript 7495	3179	16586Populus_trichocarpa_247140	247140	C2C2-CO-like	TF	zf-B_box	16586	4.22645e-150	79	456.447	405	320
Unitranscript 7496	3263	16586Populus_trichocarpa_247140	247140	C2C2-CO-like	TF	zf-B_box	16586	8.04765e-150	79	456.447	405	320
Unitranscript 7497	2879	16586Populus_trichocarpa_247140	247140	C2C2-CO-like	TF	zf-B_box	16586	3.71878e-151	79	456.447	405	320
Unitranscript 7498	3115	16586Populus_trichocarpa_247140	247140	C2C2-CO-like	TF	zf-B_box	16586	1.55931e-143	76	438.728	364	279
Unitranscript 7499	2770	16586Populus_trichocarpa_247140	247140	C2C2-CO-like	TF	zf-B_box	16586	1.4368e-151	79	456.447	405	320
Unitranscript 7502	3285	16586Populus_trichocarpa_247140	247140	C2C2-CO-like	TF	zf-B_box	16586	8.66196e-110	78	350.517	251	198
Unitranscript 7503	2174	5778Carica_papaya_evm.TU.superUnitranscript _136.54	evm.TU.superUnitranscript _136.54	Orphans	TF	CCT	5778	1.9501e-69	84	229.565	222	188
Unitranscript 7505	1537	16586Populus_trichocarpa_247140	247140	C2C2-CO-like	TF	zf-B_box	16586	2.79006e-93	80	283.878	193	155
Unitranscript 7550	5135	23566Vitis_vinifera_GSVIVP00025352001	GSVIVP00025352001	G2-like	TF	G2-like	23566	2.48883e-11	85	65.0846	47	40
Unitranscript 7565	2500	23566Vitis_vinifera_GSVIVP00025352001	GSVIVP00025352001	G2-like	TF	G2-like	23566	1.11992e-11	85	65.0846	47	40
Unitranscript 7567	3065	23566Vitis_vinifera_GSVIVP00025352001	GSVIVP00025352001	G2-like	TF	G2-like	23566	1.48394e-11	85	65.0846	47	40
Unitranscript 7568	2457	23566Vitis_vinifera_GSVIVP00025352001	GSVIVP00025352001	G2-like	TF	G2-like	23566	9.2085e-12	85	65.4698	47	40
Unitranscript 7569	2495	23566Vitis_vinifera_GSVIVP00025352001	GSVIVP00025352001	G2-like	TF	G2-like	23566	1.01992e-11	85	65.0846	47	40
Unitranscript 7570	2516	23566Vitis_vinifera_GSVIVP00025352001	GSVIVP00025352001	G2-like	TF	G2-like	23566	1.03233e-11	85	65.0846	47	40
Unitranscript 7571	2849	23566Vitis_vinifera_GSVIVP00025352001	GSVIVP00025352001	G2-like	TF	G2-like	23566	1.22902e-11	85	65.0846	47	40
Unitranscript 7572	2958	23566Vitis_vinifera_GSVIVP00025352001	GSVIVP00025352001	G2-like	TF	G2-like	23566	1.41617e-11	85	65.0846	47	40
Unitranscript 7573	2761	23566Vitis_vinifera_GSVIVP00025352001	GSVIVP00025352001	G2-like	TF	G2-like	23566	1.17763e-11	85	65.0846	47	40
Unitranscript 7574	2901	23566Vitis_vinifera_GSVIVP00025352001	GSVIVP00025352001	G2-like	TF	G2-like	23566	1.2705e-11	85	65.0846	47	40
Unitranscript 7575	1499	23566Vitis_vinifera_GSVIVP00025352001	GSVIVP00025352001	G2-like	TF	G2-like	23566	3.90662e-12	85	65.4698	47	40
Unitranscript 7595	3807	10676Oryza_sativa_subsp._indica_OsIBCD034029	OsIBCD034029	NAC	TF	NAM	10676	7.86373e-11	70	65.0846	70	49
Unitranscript 7682	5684	13619Oryza_sativa_subsp._japonica_LOC_Os08g09900.1	LOC_Os08g09900.1	WRKY	TF	WRKY	13619	3.36907e-54	42	206.453	666	283
Unitranscript 7683	7185	13619Oryza_sativa_subsp._japonica_LOC_Os08g09900.1	LOC_Os08g09900.1	WRKY	TF	WRKY	13619	3.64997e-55	42	209.92	666	285
Unitranscript 7684	7340	13619Oryza_sativa_subsp._japonica_LOC_Os08g09900.1	LOC_Os08g09900.1	WRKY	TF	WRKY	13619	3.77427e-55	42	209.92	666	285
Unitranscript 7686	7121	13619Oryza_sativa_subsp._japonica_LOC_Os08g09900.1	LOC_Os08g09900.1	WRKY	TF	WRKY	13619	4.93152e-54	42	206.453	666	283
Unitranscript 7691	6995	13619Oryza_sativa_subsp._japonica_LOC_Os08g09900.1	LOC_Os08g09900.1	WRKY	TF	WRKY	13619	4.79452e-54	42	206.453	666	283
Unitranscript 7692	7011	13619Oryza_sativa_subsp._japonica_LOC_Os08g09900.1	LOC_Os08g09900.1	WRKY	TF	WRKY	13619	4.81409e-54	42	206.453	666	283
Unitranscript 7693	7093	13619Oryza_sativa_subsp._japonica_LOC_Os08g09900.1	LOC_Os08g09900.1	WRKY	TF	WRKY	13619	4.90216e-54	42	206.453	666	283
Unitranscript 7694	7152	13619Oryza_sativa_subsp._japonica_LOC_Os08g09900.1	LOC_Os08g09900.1	WRKY	TF	WRKY	13619	4.9674e-54	42	206.453	666	283
Unitranscript 7695	7140	13619Oryza_sativa_subsp._japonica_LOC_Os08g09900.1	LOC_Os08g09900.1	WRKY	TF	WRKY	13619	4.95435e-54	42	206.453	666	283
Unitranscript 7696	7058	13619Oryza_sativa_subsp._japonica_LOC_Os08g09900.1	LOC_Os08g09900.1	WRKY	TF	WRKY	13619	4.86302e-54	42	206.453	666	283
Unitranscript 7697	7164	13619Oryza_sativa_subsp._japonica_LOC_Os08g09900.1	LOC_Os08g09900.1	WRKY	TF	WRKY	13619	4.98044e-54	42	206.453	666	283
Unitranscript 7698	7468	13619Oryza_sativa_subsp._japonica_LOC_Os08g09900.1	LOC_Os08g09900.1	WRKY	TF	WRKY	13619	5.3099e-54	42	206.453	666	283
Unitranscript 7699	7122	13619Oryza_sativa_subsp._japonica_LOC_Os08g09900.1	LOC_Os08g09900.1	WRKY	TF	WRKY	13619	4.93478e-54	42	206.453	666	283
Unitranscript 7700	7098	13619Oryza_sativa_subsp._japonica_LOC_Os08g09900.1	LOC_Os08g09900.1	WRKY	TF	WRKY	13619	4.90868e-54	42	206.453	666	283
Unitranscript 7788	1700	10423Oryza_sativa_subsp._indica_OsIBCD028891	OsIBCD028891	bHLH	TF	PPR	10423	1.20607e-66	56	235.728	326	185
Unitranscript 7800	6984	13619Oryza_sativa_subsp._japonica_LOC_Os08g09900.1	LOC_Os08g09900.1	WRKY	TF	WRKY	13619	4.78473e-54	42	206.453	666	283
Unitranscript 7801	6706	13619Oryza_sativa_subsp._japonica_LOC_Os08g09900.1	LOC_Os08g09900.1	WRKY	TF	WRKY	13619	4.48137e-54	42	206.453	666	283
Unitranscript 7911	1549	10676Oryza_sativa_subsp._indica_OsIBCD034029	OsIBCD034029	NAC	TF	NAM	10676	5.22335e-11	69	63.929	69	48
Unitranscript 7912	1703	10676Oryza_sativa_subsp._indica_OsIBCD034029	OsIBCD034029	NAC	TF	NAM	10676	3.86492e-11	70	64.6994	70	49
Unitranscript 7913	1713	10676Oryza_sativa_subsp._indica_OsIBCD034029	OsIBCD034029	NAC	TF	NAM	10676	4.95328e-11	69	64.3142	71	49
Unitranscript 7914	2116	10676Oryza_sativa_subsp._indica_OsIBCD034029	OsIBCD034029	NAC	TF	NAM	10676	7.83432e-11	69	63.929	71	49
Unitranscript 7918	2042	10676Oryza_sativa_subsp._indica_OsIBCD034029	OsIBCD034029	NAC	TF	NAM	10676	7.11989e-11	69	63.929	71	49
Unitranscript 7919	2071	10676Oryza_sativa_subsp._indica_OsIBCD034029	OsIBCD034029	NAC	TF	NAM	10676	7.26607e-11	69	63.929	71	49
Unitranscript 7920	2218	10676Oryza_sativa_subsp._indica_OsIBCD034029	OsIBCD034029	NAC	TF	NAM	10676	7.98237e-11	69	63.929	71	49
Unitranscript 7921	2157	10676Oryza_sativa_subsp._indica_OsIBCD034029	OsIBCD034029	NAC	TF	NAM	10676	8.10672e-11	70	63.929	70	49
Unitranscript 7922	2157	10676Oryza_sativa_subsp._indica_OsIBCD034029	OsIBCD034029	NAC	TF	NAM	10676	8.10672e-11	70	63.929	70	49
Unitranscript 7923	2163	10676Oryza_sativa_subsp._indica_OsIBCD034029	OsIBCD034029	NAC	TF	NAM	10676	7.71924e-11	69	63.929	71	49
Unitranscript 7924	2142	10676Oryza_sativa_subsp._indica_OsIBCD034029	OsIBCD034029	NAC	TF	NAM	10676	7.61691e-11	69	63.929	71	49
Unitranscript 7925	2249	10676Oryza_sativa_subsp._indica_OsIBCD034029	OsIBCD034029	NAC	TF	NAM	10676	8.58527e-11	70	63.929	70	49
Unitranscript 7926	2086	10676Oryza_sativa_subsp._indica_OsIBCD034029	OsIBCD034029	NAC	TF	NAM	10676	7.33916e-11	69	63.929	71	49
Unitranscript 7949	6722	10676Oryza_sativa_subsp._indica_OsIBCD034029	OsIBCD034029	NAC	TF	NAM	10676	2.99245e-10	69	63.929	71	49
Unitranscript 7976	2058	10676Oryza_sativa_subsp._indica_OsIBCD034029	OsIBCD034029	NAC	TF	NAM	10676	5.08596e-11	70	64.6994	70	49
Unitranscript 8004	1621	239Arabidopsis_lyrata_339887	339887	PHD	Other	DUF248	239	1.03905e-75	75	261.151	201	152
Unitranscript 8005	578	239Arabidopsis_lyrata_339887	339887	PHD	Other	DUF248	239	1.03743e-22	53	97.0561	194	104
Unitranscript 8008	3347	239Arabidopsis_lyrata_339887	339887	PHD	Other	DUF248	239	1.98596e-135	75	262.692	201	152
Unitranscript 8009	1306	239Arabidopsis_lyrata_339887	339887	PHD	Other	DUF248	239	1.05333e-24	77	85.5001	57	44
Unitranscript 8017	3333	239Arabidopsis_lyrata_339887	339887	PHD	Other	DUF248	239	2.53622e-135	76	303.908	231	176
Unitranscript 8018	3444	239Arabidopsis_lyrata_339887	339887	PHD	Other	DUF248	239	1.94873e-108	65	369.777	395	260
Unitranscript 8019	3311	239Arabidopsis_lyrata_339887	339887	PHD	Other	DUF248	239	2.22684e-157	68	502.286	501	341
Unitranscript 8020	3430	239Arabidopsis_lyrata_339887	339887	PHD	Other	DUF248	239	8.88407e-136	76	303.523	231	176
Unitranscript 8021	3294	239Arabidopsis_lyrata_339887	339887	PHD	Other	DUF248	239	5.59793e-142	67	460.685	461	311
Unitranscript 8022	3413	239Arabidopsis_lyrata_339887	339887	PHD	Other	DUF248	239	8.4887e-131	76	303.523	231	176
Unitranscript 8023	3380	239Arabidopsis_lyrata_339887	339887	PHD	Other	DUF248	239	1.4278e-130	75	262.692	201	152
Unitranscript 8024	3897	239Arabidopsis_lyrata_339887	339887	PHD	Other	DUF248	239	3.98658e-72	75	263.462	201	152
Unitranscript 8235	3216	19102Populus_trichocarpa_830092	830092	bHLH	TF	HLH	19102	1.37932e-120	80	375.941	306	245
Unitranscript 8236	3415	19102Populus_trichocarpa_830092	830092	bHLH	TF	HLH	19102	4.42986e-120	80	375.941	306	245
Unitranscript 8237	1810	19102Populus_trichocarpa_830092	830092	bHLH	TF	HLH	19102	1.92112e-125	80	375.941	306	245
Unitranscript 8250	451	8368Micromonas_sp._RCC299_58625	58625	C3H	TF	zf-CCCH	8368	3.09708e-10	77	58.151	40	31
Unitranscript 8251	440	8368Micromonas_sp._RCC299_58625	58625	C3H	TF	zf-CCCH	8368	3.88751e-09	77	54.6842	36	28
Unitranscript 8252	472	8368Micromonas_sp._RCC299_58625	58625	C3H	TF	zf-CCCH	8368	5.78292e-09	77	54.299	35	27
Unitranscript 8253	245	8368Micromonas_sp._RCC299_58625	58625	C3H	TF	zf-CCCH	8368	4.19742e-18	65	79.337	80	52
Unitranscript 8254	683	8368Micromonas_sp._RCC299_58625	58625	C3H	TF	zf-CCCH	8368	3.31264e-34	69	131.724	132	92
Unitranscript 8255	352	8368Micromonas_sp._RCC299_58625	58625	C3H	TF	zf-CCCH	8368	2.10751e-12	61	63.929	83	51
Unitranscript 8256	576	8368Micromonas_sp._RCC299_58625	58625	C3H	TF	zf-CCCH	8368	5.81185e-12	61	64.3142	83	51
Unitranscript 8257	555	8368Micromonas_sp._RCC299_58625	58625	C3H	TF	zf-CCCH	8368	4.30101e-14	61	70.8626	85	52
Unitranscript 8258	852	8368Micromonas_sp._RCC299_58625	58625	C3H	TF	zf-CCCH	8368	8.34047e-56	72	196.052	175	127
Unitranscript 8259	594	8368Micromonas_sp._RCC299_58625	58625	C3H	TF	zf-CCCH	8368	8.0747e-35	78	132.494	99	78
Unitranscript 8260	675	8368Micromonas_sp._RCC299_58625	58625	C3H	TF	zf-CCCH	8368	3.07244e-41	80	151.754	108	87
Unitranscript 8261	452	8368Micromonas_sp._RCC299_58625	58625	C3H	TF	zf-CCCH	8368	2.10082e-09	79	55.8398	34	27
Unitranscript 8264	434	8368Micromonas_sp._RCC299_58625	58625	C3H	TF	zf-CCCH	8368	4.36521e-31	77	119.398	90	70
Unitranscript 8266	219	8368Micromonas_sp._RCC299_58625	58625	C3H	TF	zf-CCCH	8368	1.31352e-09	70	54.299	44	31
Unitranscript 8313	2838	8368Micromonas_sp._RCC299_58625	58625	C3H	TF	zf-CCCH	8368	3.64555e-175	69	543.888	546	379
Unitranscript 8314	2849	8368Micromonas_sp._RCC299_58625	58625	C3H	TF	zf-CCCH	8368	3.49058e-175	69	544.273	546	379
Unitranscript 8315	3313	8368Micromonas_sp._RCC299_58625	58625	C3H	TF	zf-CCCH	8368	6.96567e-166	69	524.628	531	369
Unitranscript 8316	1519	8368Micromonas_sp._RCC299_58625	58625	C3H	TF	zf-CCCH	8368	1.75374e-62	74	222.631	191	142
Unitranscript 8317	1169	8368Micromonas_sp._RCC299_58625	58625	C3H	TF	zf-CCCH	8368	2.10593e-21	83	96.6709	66	55
Unitranscript 8319	2695	8368Micromonas_sp._RCC299_58625	58625	C3H	TF	zf-CCCH	8368	4.93517e-173	69	536.954	545	378
Unitranscript 8321	2881	8368Micromonas_sp._RCC299_58625	58625	C3H	TF	zf-CCCH	8368	8.16977e-148	71	472.241	428	305
Unitranscript 8322	1034	8368Micromonas_sp._RCC299_58625	58625	C3H	TF	zf-CCCH	8368	1.84956e-11	79	65.4698	43	34
Unitranscript 8323	2995	8368Micromonas_sp._RCC299_58625	58625	C3H	TF	zf-CCCH	8368	1.79859e-98	67	338.576	338	228
Unitranscript 8324	2936	8368Micromonas_sp._RCC299_58625	58625	C3H	TF	zf-CCCH	8368	3.38095e-97	68	334.339	327	225
Unitranscript 8325	3151	8368Micromonas_sp._RCC299_58625	58625	C3H	TF	zf-CCCH	8368	4.24039e-98	67	338.576	338	228
Unitranscript 8327	2817	8368Micromonas_sp._RCC299_58625	58625	C3H	TF	zf-CCCH	8368	6.18911e-151	71	472.241	428	305
Unitranscript 8328	2954	8368Micromonas_sp._RCC299_58625	58625	C3H	TF	zf-CCCH	8368	1.43396e-98	67	338.576	338	228
Unitranscript 8329	3464	8368Micromonas_sp._RCC299_58625	58625	C3H	TF	zf-CCCH	8368	1.87393e-97	67	338.576	338	228
Unitranscript 8330	3073	8368Micromonas_sp._RCC299_58625	58625	C3H	TF	zf-CCCH	8368	2.7888e-98	67	338.576	338	228
Unitranscript 8331	3231	8368Micromonas_sp._RCC299_58625	58625	C3H	TF	zf-CCCH	8368	3.49084e-166	69	524.628	531	369
Unitranscript 8332	2817	8368Micromonas_sp._RCC299_58625	58625	C3H	TF	zf-CCCH	8368	2.67412e-160	62	504.597	598	375
Unitranscript 8333	3319	8368Micromonas_sp._RCC299_58625	58625	C3H	TF	zf-CCCH	8368	2.73457e-151	62	485.723	583	365
Unitranscript 8334	2974	8368Micromonas_sp._RCC299_58625	58625	C3H	TF	zf-CCCH	8368	1.17768e-132	62	432.565	480	301
Unitranscript 8335	2756	8368Micromonas_sp._RCC299_58625	58625	C3H	TF	zf-CCCH	8368	4.10825e-163	64	511.531	577	372
Unitranscript 8336	3257	8368Micromonas_sp._RCC299_58625	58625	C3H	TF	zf-CCCH	8368	1.83415e-153	64	490.73	562	362
Unitranscript 8337	2851	8368Micromonas_sp._RCC299_58625	58625	C3H	TF	zf-CCCH	8368	7.8151e-141	64	438.343	459	298
Unitranscript 8339	2552	8368Micromonas_sp._RCC299_58625	58625	C3H	TF	zf-CCCH	8368	2.19966e-176	69	543.888	546	379
Unitranscript 8340	2729	8368Micromonas_sp._RCC299_58625	58625	C3H	TF	zf-CCCH	8368	1.2677e-173	69	538.88	542	376
Unitranscript 8341	2611	8368Micromonas_sp._RCC299_58625	58625	C3H	TF	zf-CCCH	8368	2.84641e-158	64	497.278	565	363
Unitranscript 8504	1955	6802Carica_papaya_evm.TU.superUnitranscript _71.57	evm.TU.superUnitranscript _71.57	bHLH	TF	HLH	6802	3.26433e-133	84	409.838	327	276
Unitranscript 8505	3024	6802Carica_papaya_evm.TU.superUnitranscript _71.57	evm.TU.superUnitranscript _71.57	bHLH	TF	HLH	6802	0	78	689.493	682	537
Unitranscript 8506	4801	6802Carica_papaya_evm.TU.superUnitranscript _71.57	evm.TU.superUnitranscript _71.57	bHLH	TF	HLH	6802	0	79	703.36	680	539
Unitranscript 8507	2883	6802Carica_papaya_evm.TU.superUnitranscript _71.57	evm.TU.superUnitranscript _71.57	bHLH	TF	HLH	6802	0	79	699.123	679	537
Unitranscript 8536	1548	10674Oryza_sativa_subsp._indica_OsIBCD033988	OsIBCD033988	NAC	TF	Abhydrolase_3	10674	1.19684e-81	62	268.47	349	217
Unitranscript 8537	1469	10674Oryza_sativa_subsp._indica_OsIBCD033988	OsIBCD033988	NAC	TF	Abhydrolase_3	10674	2.5237e-83	62	271.937	345	216
Unitranscript 8538	1502	10674Oryza_sativa_subsp._indica_OsIBCD033988	OsIBCD033988	NAC	TF	Abhydrolase_3	10674	2.18283e-83	62	272.707	349	217
Unitranscript 8539	1492	10674Oryza_sativa_subsp._indica_OsIBCD033988	OsIBCD033988	NAC	TF	Abhydrolase_3	10674	2.99046e-65	64	224.172	267	172
Unitranscript 8540	1511	10674Oryza_sativa_subsp._indica_OsIBCD033988	OsIBCD033988	NAC	TF	Abhydrolase_3	10674	4.62282e-66	64	226.483	268	173
Unitranscript 8541	1540	10674Oryza_sativa_subsp._indica_OsIBCD033988	OsIBCD033988	NAC	TF	Abhydrolase_3	10674	4.89514e-83	62	271.937	345	216
Unitranscript 8542	1350	10674Oryza_sativa_subsp._indica_OsIBCD033988	OsIBCD033988	NAC	TF	Abhydrolase_3	10674	1.11603e-60	63	210.305	260	165
Unitranscript 8572	1963	5114Cyanidioschyzon_merolae_CMO059C	CMO059C	C2H2	TF	DnaJ	5114	6.71121e-14	73	74.7146	71	52
Unitranscript 8573	1897	5114Cyanidioschyzon_merolae_CMO059C	CMO059C	C2H2	TF	DnaJ	5114	4.22258e-14	73	75.485	71	52
Unitranscript 8574	1701	5114Cyanidioschyzon_merolae_CMO059C	CMO059C	C2H2	TF	DnaJ	5114	3.40583e-14	73	75.485	71	52
Unitranscript 8584	1840	10676Oryza_sativa_subsp._indica_OsIBCD034029	OsIBCD034029	NAC	TF	NAM	10676	3.42295e-11	70	64.6994	70	49
Unitranscript 8585	1644	10676Oryza_sativa_subsp._indica_OsIBCD034029	OsIBCD034029	NAC	TF	NAM	10676	3.25744e-11	70	64.6994	70	49
Unitranscript 8586	2287	10676Oryza_sativa_subsp._indica_OsIBCD034029	OsIBCD034029	NAC	TF	NAM	10676	6.15737e-11	70	64.3142	70	49
Unitranscript 8588	1631	10676Oryza_sativa_subsp._indica_OsIBCD034029	OsIBCD034029	NAC	TF	NAM	10676	1.6766e-11	69	65.4698	71	49
Unitranscript 8589	1873	10676Oryza_sativa_subsp._indica_OsIBCD034029	OsIBCD034029	NAC	TF	NAM	10676	6.65564e-11	70	63.929	70	49
Unitranscript 8591	1814	10676Oryza_sativa_subsp._indica_OsIBCD034029	OsIBCD034029	NAC	TF	NAM	10676	4.40577e-11	70	64.3142	70	49
Unitranscript 8592	2071	10676Oryza_sativa_subsp._indica_OsIBCD034029	OsIBCD034029	NAC	TF	NAM	10676	5.318e-11	70	64.3142	70	49
Unitranscript 8593	1898	10676Oryza_sativa_subsp._indica_OsIBCD034029	OsIBCD034029	NAC	TF	NAM	10676	3.57814e-11	70	64.6994	70	49
Unitranscript 8595	1855	10676Oryza_sativa_subsp._indica_OsIBCD034029	OsIBCD034029	NAC	TF	NAM	10676	4.15834e-11	70	64.6994	70	49
Unitranscript 8596	548	7698Galdieria_sulphuraria_Gs01820.1	Gs01820.1	C2H2	TF	DnaJ	7698	1.22274e-18	68	83.5741	80	55
Unitranscript 8597	687	7698Galdieria_sulphuraria_Gs01820.1	Gs01820.1	C2H2	TF	DnaJ	7698	2.89555e-18	68	83.5741	80	55
Unitranscript 8598	609	7698Galdieria_sulphuraria_Gs01820.1	Gs01820.1	C2H2	TF	DnaJ	7698	1.87707e-18	68	83.5741	80	55
Unitranscript 8599	522	8425Micromonas_sp._RCC299_61106	61106	C2H2	TF	DnaJ	8425	7.72671e-16	81	75.485	59	48
Unitranscript 8600	574	8425Micromonas_sp._RCC299_61106	61106	C2H2	TF	DnaJ	8425	1.81793e-18	76	83.9593	72	55
Unitranscript 8601	635	7698Galdieria_sulphuraria_Gs01820.1	Gs01820.1	C2H2	TF	DnaJ	7698	2.57626e-18	68	83.1889	80	55
Unitranscript 8602	630	7698Galdieria_sulphuraria_Gs01820.1	Gs01820.1	C2H2	TF	DnaJ	7698	2.53065e-18	68	83.1889	80	55
Unitranscript 8604	2457	10676Oryza_sativa_subsp._indica_OsIBCD034029	OsIBCD034029	NAC	TF	NAM	10676	6.70247e-11	70	64.3142	70	49
Unitranscript 8605	2037	10676Oryza_sativa_subsp._indica_OsIBCD034029	OsIBCD034029	NAC	TF	NAM	10676	3.57577e-11	70	65.0846	70	49
Unitranscript 8701	1617	25190Zea_mays_GRMZM2G028766_P02	GRMZM2G028766_P02	C2H2	TF	zf-C2H2	25190	2.0969e-176	87	508.449	417	365
Unitranscript 8702	1712	25190Zea_mays_GRMZM2G028766_P02	GRMZM2G028766_P02	C2H2	TF	zf-C2H2	25190	1.98838e-176	87	509.605	417	365
Unitranscript 8717	1210	2037Arabidopsis_lyrata_907730	907730	mTERF	TF	mTERF	2037	3.8873e-45	69	166.007	168	117
Unitranscript 8718	1798	2037Arabidopsis_lyrata_907730	907730	mTERF	TF	mTERF	2037	1.11943e-42	69	162.155	168	116
Unitranscript 8719	747	2037Arabidopsis_lyrata_907730	907730	mTERF	TF	mTERF	2037	1.40094e-45	69	162.155	168	116
Unitranscript 8720	1124	2037Arabidopsis_lyrata_907730	907730	mTERF	TF	mTERF	2037	1.41879e-43	69	160.614	168	116
Unitranscript 8721	1118	2037Arabidopsis_lyrata_907730	907730	mTERF	TF	mTERF	2037	1.35661e-43	69	160.614	168	116
Unitranscript 8722	368	2037Arabidopsis_lyrata_907730	907730	mTERF	TF	mTERF	2037	1.61697e-13	67	67.0106	87	59
Unitranscript 8723	584	2037Arabidopsis_lyrata_907730	907730	mTERF	TF	mTERF	2037	1.94989e-11	68	62.3882	80	55
Unitranscript 8724	597	2037Arabidopsis_lyrata_907730	907730	mTERF	TF	mTERF	2037	9.4543e-13	68	66.6254	85	58
Unitranscript 8725	563	2037Arabidopsis_lyrata_907730	907730	mTERF	TF	mTERF	2037	1.79416e-11	68	62.3882	80	55
Unitranscript 8761	2775	25190Zea_mays_GRMZM2G028766_P02	GRMZM2G028766_P02	C2H2	TF	zf-C2H2	25190	3.73994e-156	87	469.544	394	344
Unitranscript 8823	3554	9901Oryza_sativa_subsp._indica_OsIBCD019136	OsIBCD019136	MYB-related	TF	Myb_DNA-binding	9901	2.40544e-35	61	147.132	216	133
Unitranscript 8824	1900	9901Oryza_sativa_subsp._indica_OsIBCD019136	OsIBCD019136	MYB-related	TF	Myb_DNA-binding	9901	4.85038e-35	63	142.51	200	127
Unitranscript 8835	5083	9901Oryza_sativa_subsp._indica_OsIBCD019136	OsIBCD019136	MYB-related	TF	Myb_DNA-binding	9901	0	60	706.827	1002	609
Unitranscript 8866	1235	24074Vitis_vinifera_GSVIVP00035977001	GSVIVP00035977001	bZIP	TF	bZIP_1	24074	1.29439e-14	55	75.485	178	99
Unitranscript 8867	341	6895Carica_papaya_evm.TU.superUnitranscript _81.164	evm.TU.superUnitranscript _81.164	bZIP	TF	bZIP_1	6895	7.46694e-10	49	45.8246	77	38
Unitranscript 8868	321	6895Carica_papaya_evm.TU.superUnitranscript _81.164	evm.TU.superUnitranscript _81.164	bZIP	TF	bZIP_1	6895	5.47902e-13	51	64.3142	133	68
Unitranscript 8869	506	18259Populus_trichocarpa_721835	721835	bZIP	TF	bZIP_1	18259	7.75169e-10	65	56.6102	61	40
Unitranscript 8870	453	18259Populus_trichocarpa_721835	721835	bZIP	TF	bZIP_1	18259	1.80096e-09	66	55.0694	57	38
Unitranscript 8872	1775	5855Carica_papaya_evm.TU.superUnitranscript _150.7	evm.TU.superUnitranscript _150.7	bZIP	TF	bZIP_2	5855	1.75184e-109	59	344.354	489	291
Unitranscript 8873	2178	5855Carica_papaya_evm.TU.superUnitranscript _150.7	evm.TU.superUnitranscript _150.7	bZIP	TF	bZIP_2	5855	2.89014e-76	80	259.996	200	160
Unitranscript 8874	2558	5855Carica_papaya_evm.TU.superUnitranscript _150.7	evm.TU.superUnitranscript _150.7	bZIP	TF	bZIP_2	5855	4.49493e-98	58	321.627	463	271
Unitranscript 8875	1962	5855Carica_papaya_evm.TU.superUnitranscript _150.7	evm.TU.superUnitranscript _150.7	bZIP	TF	bZIP_2	5855	1.51922e-108	58	343.969	489	288
Unitranscript 8881	3719	5855Carica_papaya_evm.TU.superUnitranscript _150.7	evm.TU.superUnitranscript _150.7	bZIP	TF	bZIP_2	5855	7.27747e-104	59	344.354	489	291
Unitranscript 8883	5149	5855Carica_papaya_evm.TU.superUnitranscript _150.7	evm.TU.superUnitranscript _150.7	bZIP	TF	bZIP_2	5855	6.78534e-94	57	319.316	464	268
Unitranscript 8884	4369	5855Carica_papaya_evm.TU.superUnitranscript _150.7	evm.TU.superUnitranscript _150.7	bZIP	TF	bZIP_2	5855	3.66524e-103	58	343.969	489	288
Unitranscript 8885	4467	5855Carica_papaya_evm.TU.superUnitranscript _150.7	evm.TU.superUnitranscript _150.7	bZIP	TF	bZIP_2	5855	8.48203e-89	51	199.904	393	201
Unitranscript 8886	4558	5855Carica_papaya_evm.TU.superUnitranscript _150.7	evm.TU.superUnitranscript _150.7	bZIP	TF	bZIP_2	5855	4.56842e-103	58	343.969	489	288
Unitranscript 8887	4182	5855Carica_papaya_evm.TU.superUnitranscript _150.7	evm.TU.superUnitranscript _150.7	bZIP	TF	bZIP_2	5855	5.43138e-85	50	183.341	382	193
Unitranscript 8931	3143	24074Vitis_vinifera_GSVIVP00035977001	GSVIVP00035977001	bZIP	TF	bZIP_1	24074	3.73769e-10	57	63.5438	142	82
Unitranscript 8953	1196	17975Populus_trichocarpa_649076	649076	C2H2	TF	zf-C2H2	17975	1.0582e-39	84	145.206	94	79
Unitranscript 8954	1222	17975Populus_trichocarpa_649076	649076	C2H2	TF	zf-C2H2	17975	1.21973e-39	84	145.206	94	79
Unitranscript 8955	1172	17975Populus_trichocarpa_649076	649076	C2H2	TF	zf-C2H2	17975	1.89515e-39	84	144.436	94	79
Unitranscript 8956	2035	17975Populus_trichocarpa_649076	649076	C2H2	TF	zf-C2H2	17975	7.67448e-39	84	145.976	94	79
Unitranscript 8957	1500	17975Populus_trichocarpa_649076	649076	C2H2	TF	zf-C2H2	17975	4.75308e-40	84	147.517	94	79
Unitranscript 8958	1345	17975Populus_trichocarpa_649076	649076	C2H2	TF	zf-C2H2	17975	9.89766e-40	84	145.976	94	79
Unitranscript 8959	1612	17975Populus_trichocarpa_649076	649076	C2H2	TF	zf-C2H2	17975	2.44959e-39	84	145.976	94	79
Unitranscript 8960	1685	17975Populus_trichocarpa_649076	649076	C2H2	TF	zf-C2H2	17975	2.82715e-38	84	143.28	94	79
Unitranscript 8961	1477	17975Populus_trichocarpa_649076	649076	C2H2	TF	zf-C2H2	17975	1.9316e-39	84	145.976	94	79
Unitranscript 8962	1658	17975Populus_trichocarpa_649076	649076	C2H2	TF	zf-C2H2	17975	2.69132e-38	84	143.28	94	79
Unitranscript 8963	1668	17975Populus_trichocarpa_649076	649076	C2H2	TF	zf-C2H2	17975	2.73581e-38	84	143.28	94	79
Unitranscript 8964	1195	17975Populus_trichocarpa_649076	649076	C2H2	TF	zf-C2H2	17975	8.48445e-40	84	145.206	94	79
Unitranscript 8965	5517	9901Oryza_sativa_subsp._indica_OsIBCD019136	OsIBCD019136	MYB-related	TF	Myb_DNA-binding	9901	0	58	764.607	1153	677
Unitranscript 8966	5425	9901Oryza_sativa_subsp._indica_OsIBCD019136	OsIBCD019136	MYB-related	TF	Myb_DNA-binding	9901	5.32958e-174	64	583.178	654	423
Unitranscript 8967	5439	9901Oryza_sativa_subsp._indica_OsIBCD019136	OsIBCD019136	MYB-related	TF	Myb_DNA-binding	9901	0	58	764.607	1153	677
Unitranscript 8968	5504	9901Oryza_sativa_subsp._indica_OsIBCD019136	OsIBCD019136	MYB-related	TF	Myb_DNA-binding	9901	0	60	706.827	1002	607
Unitranscript 8969	5552	9901Oryza_sativa_subsp._indica_OsIBCD019136	OsIBCD019136	MYB-related	TF	Myb_DNA-binding	9901	0	60	706.827	1002	607
Unitranscript 8972	5261	9901Oryza_sativa_subsp._indica_OsIBCD019136	OsIBCD019136	MYB-related	TF	Myb_DNA-binding	9901	0	60	706.057	1002	607
Unitranscript 8975	5165	9901Oryza_sativa_subsp._indica_OsIBCD019136	OsIBCD019136	MYB-related	TF	Myb_DNA-binding	9901	0	60	706.442	1002	607
Unitranscript 8980	5193	9901Oryza_sativa_subsp._indica_OsIBCD019136	OsIBCD019136	MYB-related	TF	Myb_DNA-binding	9901	0	60	706.827	1002	607
Unitranscript 8994	478	16813Populus_trichocarpa_273558	273558	AP2-EREBP	TF	AP2	16813	7.79478e-13	86	65.0846	36	31
Unitranscript 8995	408	16813Populus_trichocarpa_273558	273558	AP2-EREBP	TF	AP2	16813	1.25774e-12	85	63.929	35	30
Unitranscript 8996	500	18214Populus_trichocarpa_712047	712047	AP2-EREBP	TF	AP2	18214	3.35445e-13	78	66.6254	47	37
Unitranscript 8997	495	18214Populus_trichocarpa_712047	712047	AP2-EREBP	TF	AP2	18214	1.78146e-12	79	64.3142	43	34
Unitranscript 8998	586	18214Populus_trichocarpa_712047	712047	AP2-EREBP	TF	AP2	18214	8.54597e-26	76	102.834	89	68
Unitranscript 8999	587	18214Populus_trichocarpa_712047	712047	AP2-EREBP	TF	AP2	18214	2.4991e-25	77	101.679	86	67
Unitranscript 9000	471	23989Vitis_vinifera_GSVIVP00034010001	GSVIVP00034010001	AP2-EREBP	TF	AP2	23989	3.49165e-11	80	60.4622	45	36
Unitranscript 9001	393	23989Vitis_vinifera_GSVIVP00034010001	GSVIVP00034010001	AP2-EREBP	TF	AP2	23989	3.24704e-17	74	76.6406	58	43
Unitranscript 9002	425	23989Vitis_vinifera_GSVIVP00034010001	GSVIVP00034010001	AP2-EREBP	TF	AP2	23989	4.55638e-12	80	62.3882	45	36
Unitranscript 9003	403	18214Populus_trichocarpa_712047	712047	AP2-EREBP	TF	AP2	18214	4.88514e-11	79	59.3066	44	35
Unitranscript 9004	479	18214Populus_trichocarpa_712047	712047	AP2-EREBP	TF	AP2	18214	1.50858e-10	80	58.5362	42	34
Unitranscript 9005	359	18214Populus_trichocarpa_712047	712047	AP2-EREBP	TF	AP2	18214	8.34497e-11	80	58.5362	42	34
Unitranscript 9006	433	18214Populus_trichocarpa_712047	712047	AP2-EREBP	TF	AP2	18214	2.41163e-11	81	60.4622	43	35
Unitranscript 9007	369	18214Populus_trichocarpa_712047	712047	AP2-EREBP	TF	AP2	18214	2.43937e-18	73	79.7221	67	49
Unitranscript 9008	473	6487Carica_papaya_evm.TU.superUnitranscript _481.1	evm.TU.superUnitranscript _481.1	AP2-EREBP	TF	AP2	6487	2.82781e-13	100	66.2402	47	47
Unitranscript 9009	422	6487Carica_papaya_evm.TU.superUnitranscript _481.1	evm.TU.superUnitranscript _481.1	AP2-EREBP	TF	AP2	6487	1.04253e-13	100	67.0106	47	47
Unitranscript 9010	2010	18214Populus_trichocarpa_712047	712047	AP2-EREBP	TF	AP2	18214	1.70694e-132	79	399.053	354	282
Unitranscript 9011	2198	18214Populus_trichocarpa_712047	712047	AP2-EREBP	TF	AP2	18214	1.35816e-155	80	460.685	390	315
Unitranscript 9012	553	18214Populus_trichocarpa_712047	712047	AP2-EREBP	TF	AP2	18214	1.89067e-18	81	82.0333	83	68
Unitranscript 9013	360	18214Populus_trichocarpa_712047	712047	AP2-EREBP	TF	AP2	18214	3.15086e-19	81	82.0333	83	68
Unitranscript 9014	589	18214Populus_trichocarpa_712047	712047	AP2-EREBP	TF	AP2	18214	7.84576e-18	81	80.4925	83	68
Unitranscript 9015	534	18214Populus_trichocarpa_712047	712047	AP2-EREBP	TF	AP2	18214	2.8962e-18	80	81.2629	84	68
Unitranscript 9016	528	18214Populus_trichocarpa_712047	712047	AP2-EREBP	TF	AP2	18214	2.33589e-18	81	81.6481	83	68
Unitranscript 9017	384	18214Populus_trichocarpa_712047	712047	AP2-EREBP	TF	AP2	18214	9.31368e-20	82	83.9593	84	69
Unitranscript 9018	2138	18214Populus_trichocarpa_712047	712047	AP2-EREBP	TF	AP2	18214	3.61877e-124	81	262.692	237	192
Unitranscript 9019	2243	18214Populus_trichocarpa_712047	712047	AP2-EREBP	TF	AP2	18214	8.98275e-156	80	461.84	390	315
Unitranscript 9020	2011	18214Populus_trichocarpa_712047	712047	AP2-EREBP	TF	AP2	18214	8.24832e-157	80	461.84	390	315
Unitranscript 9022	994	18214Populus_trichocarpa_712047	712047	AP2-EREBP	TF	AP2	18214	3.1428e-57	83	192.971	177	147
Unitranscript 9023	659	18214Populus_trichocarpa_712047	712047	AP2-EREBP	TF	AP2	18214	1.38425e-19	77	85.8853	92	71
Unitranscript 9024	1048	18214Populus_trichocarpa_712047	712047	AP2-EREBP	TF	AP2	18214	1.00659e-18	77	86.2705	92	71
Unitranscript 9025	1994	18214Populus_trichocarpa_712047	712047	AP2-EREBP	TF	AP2	18214	2.55254e-153	80	452.595	389	313
Unitranscript 9026	2098	18214Populus_trichocarpa_712047	712047	AP2-EREBP	TF	AP2	18214	4.9751e-156	80	460.685	390	315
Unitranscript 9027	2881	18214Populus_trichocarpa_712047	712047	AP2-EREBP	TF	AP2	18214	3.18535e-153	80	461.84	390	315
Unitranscript 9028	2781	18214Populus_trichocarpa_712047	712047	AP2-EREBP	TF	AP2	18214	1.35549e-153	80	461.84	390	315
Unitranscript 9029	1363	18214Populus_trichocarpa_712047	712047	AP2-EREBP	TF	AP2	18214	1.91319e-42	80	156.377	120	97
Unitranscript 9030	1078	18214Populus_trichocarpa_712047	712047	AP2-EREBP	TF	AP2	18214	1.17749e-29	82	118.242	81	67
Unitranscript 9031	2180	18214Populus_trichocarpa_712047	712047	AP2-EREBP	TF	AP2	18214	2.35415e-126	83	385.185	290	242
Unitranscript 9032	1341	18214Populus_trichocarpa_712047	712047	AP2-EREBP	TF	AP2	18214	4.5562e-66	80	219.55	167	135
Unitranscript 9033	1246	18214Populus_trichocarpa_712047	712047	AP2-EREBP	TF	AP2	18214	2.45838e-41	81	152.525	116	94
Unitranscript 9055	258	5758Carica_papaya_evm.TU.superUnitranscript _131.81	evm.TU.superUnitranscript _131.81	AP2-EREBP	TF	AP2	5758	2.53047e-28	92	103.99	83	77
Unitranscript 9056	2399	17723Populus_trichocarpa_579433	579433	AP2-EREBP	TF	AP2	17723	1.68569e-35	64	136.346	226	145
Unitranscript 9057	2356	17723Populus_trichocarpa_579433	579433	AP2-EREBP	TF	AP2	17723	7.62546e-25	68	105.531	200	137
Unitranscript 9059	1053	17723Populus_trichocarpa_579433	579433	AP2-EREBP	TF	AP2	17723	2.4047e-39	64	141.739	233	150
Unitranscript 9074	2717	17723Populus_trichocarpa_579433	579433	AP2-EREBP	TF	AP2	17723	1.05086e-24	68	105.531	200	137
Unitranscript 9161	3557	2037Arabidopsis_lyrata_907730	907730	mTERF	TF	mTERF	2037	1.3357e-25	58	113.235	148	86
Unitranscript 9162	3578	2037Arabidopsis_lyrata_907730	907730	mTERF	TF	mTERF	2037	1.34769e-25	58	113.235	148	86
Unitranscript 9163	3598	2037Arabidopsis_lyrata_907730	907730	mTERF	TF	mTERF	2037	1.35797e-25	58	113.235	148	86
Unitranscript 9164	3388	2037Arabidopsis_lyrata_907730	907730	mTERF	TF	mTERF	2037	1.23804e-25	58	113.235	148	86
Unitranscript 9165	1617	2037Arabidopsis_lyrata_907730	907730	mTERF	TF	mTERF	2037	2.17127e-26	58	113.235	148	86
Unitranscript 9166	443	16484Populus_trichocarpa_233382	233382	WRKY	TF	WRKY	16484	1.02549e-08	85	53.1434	35	30
Unitranscript 9167	215	16484Populus_trichocarpa_233382	233382	WRKY	TF	WRKY	16484	6.74693e-09	86	51.6026	36	31
Unitranscript 9168	270	16819Populus_trichocarpa_274535	274535	WRKY	TF	WRKY	16819	8.51358e-16	82	72.4034	52	43
Unitranscript 9169	355	16819Populus_trichocarpa_274535	274535	WRKY	TF	WRKY	16819	4.95881e-19	77	70.0922	59	46
Unitranscript 9170	372	16819Populus_trichocarpa_274535	274535	WRKY	TF	WRKY	16819	1.18456e-13	84	67.3958	50	42
Unitranscript 9171	361	16819Populus_trichocarpa_274535	274535	WRKY	TF	WRKY	16819	5.30108e-14	82	68.1662	52	43
Unitranscript 9173	836	16819Populus_trichocarpa_274535	274535	WRKY	TF	WRKY	16819	2.8131e-44	59	159.458	229	137
Unitranscript 9174	920	16819Populus_trichocarpa_274535	274535	WRKY	TF	WRKY	16819	1.14876e-32	52	127.102	257	134
Unitranscript 9175	1210	16819Populus_trichocarpa_274535	274535	WRKY	TF	WRKY	16819	6.94289e-43	74	148.288	122	91
Unitranscript 9176	288	16819Populus_trichocarpa_274535	274535	WRKY	TF	WRKY	16819	5.41907e-36	67	129.028	96	65
Unitranscript 9178	211	18300Populus_trichocarpa_732261	732261	WRKY	TF	WRKY	18300	1.41545e-33	97	88.9669	38	37
Unitranscript 9182	1392	16819Populus_trichocarpa_274535	274535	WRKY	TF	WRKY	16819	6.3483e-180	83	520.005	388	325
Unitranscript 9183	3420	16819Populus_trichocarpa_274535	274535	WRKY	TF	WRKY	16819	3.622e-165	81	444.506	341	279
Unitranscript 9184	3508	16819Populus_trichocarpa_274535	274535	WRKY	TF	WRKY	16819	0	68	586.26	606	415
Unitranscript 9185	3408	16819Populus_trichocarpa_274535	274535	WRKY	TF	WRKY	16819	1.90225e-93	73	313.153	279	205
Unitranscript 9186	3538	16819Populus_trichocarpa_274535	274535	WRKY	TF	WRKY	16819	6.5159e-143	77	447.203	376	293
Unitranscript 9187	3606	16819Populus_trichocarpa_274535	274535	WRKY	TF	WRKY	16819	4.5967e-160	78	491.115	395	312
Unitranscript 9188	3623	16819Populus_trichocarpa_274535	274535	WRKY	TF	WRKY	16819	0	68	583.178	605	414
Unitranscript 9189	3518	16819Populus_trichocarpa_274535	274535	WRKY	TF	WRKY	16819	0	72	599.356	570	414
Unitranscript 9191	3113	16819Populus_trichocarpa_274535	274535	WRKY	TF	WRKY	16819	6.80998e-179	79	537.339	424	339
Unitranscript 9192	2622	16819Populus_trichocarpa_274535	274535	WRKY	TF	WRKY	16819	2.33475e-142	71	437.573	434	310
Unitranscript 9193	3461	16819Populus_trichocarpa_274535	274535	WRKY	TF	WRKY	16819	2.49407e-163	69	400.979	386	268
Unitranscript 9194	3437	16819Populus_trichocarpa_274535	274535	WRKY	TF	WRKY	16819	0	72	599.356	570	414
Unitranscript 9195	2870	16819Populus_trichocarpa_274535	274535	WRKY	TF	WRKY	16819	1.04863e-178	79	534.643	425	338
Unitranscript 9196	2971	16819Populus_trichocarpa_274535	274535	WRKY	TF	WRKY	16819	2.62653e-145	80	340.502	241	194
Unitranscript 9203	1562	27794Zea_mays_GRMZM2G125078_P01	GRMZM2G125078_P01	HB	TF	Homeobox	27794	6.41527e-07	60	51.9878	56	34
Unitranscript 9205	3180	10423Oryza_sativa_subsp._indica_OsIBCD028891	OsIBCD028891	bHLH	TF	PPR	10423	4.38312e-74	52	266.929	460	240
Unitranscript 9206	3185	10423Oryza_sativa_subsp._indica_OsIBCD028891	OsIBCD028891	bHLH	TF	PPR	10423	4.41461e-74	52	266.929	460	240
Unitranscript 9207	3577	10423Oryza_sativa_subsp._indica_OsIBCD028891	OsIBCD028891	bHLH	TF	PPR	10423	1.09845e-73	52	266.929	460	240
Unitranscript 9208	3484	10423Oryza_sativa_subsp._indica_OsIBCD028891	OsIBCD028891	bHLH	TF	PPR	10423	8.7761e-74	52	266.929	460	240
Unitranscript 9209	3231	10423Oryza_sativa_subsp._indica_OsIBCD028891	OsIBCD028891	bHLH	TF	PPR	10423	4.93984e-74	52	266.929	460	240
Unitranscript 9210	3702	10423Oryza_sativa_subsp._indica_OsIBCD028891	OsIBCD028891	bHLH	TF	PPR	10423	1.50285e-73	52	266.929	460	240
Unitranscript 9211	3609	10423Oryza_sativa_subsp._indica_OsIBCD028891	OsIBCD028891	bHLH	TF	PPR	10423	1.19181e-73	52	266.929	460	240
Unitranscript 9305	1546	19144Populus_trichocarpa_834607	834607	GNAT	Other	Acetyltransf_1	19144	2.29224e-150	90	434.876	254	230
Unitranscript 9306	1563	19144Populus_trichocarpa_834607	834607	GNAT	Other	Acetyltransf_1	19144	1.16285e-150	90	435.647	254	230
Unitranscript 9307	1331	19144Populus_trichocarpa_834607	834607	GNAT	Other	Acetyltransf_1	19144	2.6266e-151	90	434.491	254	230
Unitranscript 9329	3925	14065Oryza_sativa_subsp._japonica_LOC_Os10g34884.1	LOC_Os10g34884.1	FAR1	TF	FAR1	14065	2.17201e-17	66	88.1965	75	50
Unitranscript 9330	3891	14065Oryza_sativa_subsp._japonica_LOC_Os10g34884.1	LOC_Os10g34884.1	FAR1	TF	FAR1	14065	2.14635e-17	66	88.1965	75	50
Unitranscript 9331	3824	14065Oryza_sativa_subsp._japonica_LOC_Os10g34884.1	LOC_Os10g34884.1	FAR1	TF	FAR1	14065	2.09503e-17	66	88.1965	75	50
Unitranscript 9332	4105	14065Oryza_sativa_subsp._japonica_LOC_Os10g34884.1	LOC_Os10g34884.1	FAR1	TF	FAR1	14065	2.31199e-17	66	88.1965	75	50
Unitranscript 9333	3632	14065Oryza_sativa_subsp._japonica_LOC_Os10g34884.1	LOC_Os10g34884.1	FAR1	TF	FAR1	14065	1.94572e-17	66	88.1965	75	50
Unitranscript 9334	3576	14065Oryza_sativa_subsp._japonica_LOC_Os10g34884.1	LOC_Os10g34884.1	FAR1	TF	FAR1	14065	1.90139e-17	66	88.1965	75	50
Unitranscript 9335	3154	14065Oryza_sativa_subsp._japonica_LOC_Os10g34884.1	LOC_Os10g34884.1	FAR1	TF	FAR1	14065	1.57244e-17	66	88.1965	75	50
Unitranscript 9336	3652	14065Oryza_sativa_subsp._japonica_LOC_Os10g34884.1	LOC_Os10g34884.1	FAR1	TF	FAR1	14065	1.95971e-17	66	88.1965	75	50
Unitranscript 9337	3745	14065Oryza_sativa_subsp._japonica_LOC_Os10g34884.1	LOC_Os10g34884.1	FAR1	TF	FAR1	14065	2.03204e-17	66	88.1965	75	50
Unitranscript 9338	3170	14065Oryza_sativa_subsp._japonica_LOC_Os10g34884.1	LOC_Os10g34884.1	FAR1	TF	FAR1	14065	1.58644e-17	66	88.1965	75	50
Unitranscript 9339	3652	14065Oryza_sativa_subsp._japonica_LOC_Os10g34884.1	LOC_Os10g34884.1	FAR1	TF	FAR1	14065	1.95971e-17	66	88.1965	75	50
Unitranscript 9340	3617	14065Oryza_sativa_subsp._japonica_LOC_Os10g34884.1	LOC_Os10g34884.1	FAR1	TF	FAR1	14065	1.93405e-17	66	88.1965	75	50
Unitranscript 9341	3266	14065Oryza_sativa_subsp._japonica_LOC_Os10g34884.1	LOC_Os10g34884.1	FAR1	TF	FAR1	14065	1.66109e-17	66	88.1965	75	50
Unitranscript 9342	3550	14065Oryza_sativa_subsp._japonica_LOC_Os10g34884.1	LOC_Os10g34884.1	FAR1	TF	FAR1	14065	1.88039e-17	66	88.1965	75	50
Unitranscript 9343	3568	14065Oryza_sativa_subsp._japonica_LOC_Os10g34884.1	LOC_Os10g34884.1	FAR1	TF	FAR1	14065	1.89439e-17	66	88.1965	75	50
Unitranscript 9344	3311	14065Oryza_sativa_subsp._japonica_LOC_Os10g34884.1	LOC_Os10g34884.1	FAR1	TF	FAR1	14065	8.96292e-17	66	85.8853	75	50
Unitranscript 9345	3161	14065Oryza_sativa_subsp._japonica_LOC_Os10g34884.1	LOC_Os10g34884.1	FAR1	TF	FAR1	14065	1.93689e-17	66	88.1965	75	50
Unitranscript 9346	3586	14065Oryza_sativa_subsp._japonica_LOC_Os10g34884.1	LOC_Os10g34884.1	FAR1	TF	FAR1	14065	2.34232e-17	66	88.1965	75	50
Unitranscript 9347	3258	14065Oryza_sativa_subsp._japonica_LOC_Os10g34884.1	LOC_Os10g34884.1	FAR1	TF	FAR1	14065	3.73928e-17	66	87.0409	75	50
Unitranscript 9348	3214	14065Oryza_sativa_subsp._japonica_LOC_Os10g34884.1	LOC_Os10g34884.1	FAR1	TF	FAR1	14065	6.57958e-17	66	86.2705	75	50
Unitranscript 9349	3206	14065Oryza_sativa_subsp._japonica_LOC_Os10g34884.1	LOC_Os10g34884.1	FAR1	TF	FAR1	14065	1.97971e-17	66	88.1965	75	50
Unitranscript 9350	3321	14065Oryza_sativa_subsp._japonica_LOC_Os10g34884.1	LOC_Os10g34884.1	FAR1	TF	FAR1	14065	2.08821e-17	66	88.1965	75	50
Unitranscript 9351	3225	14065Oryza_sativa_subsp._japonica_LOC_Os10g34884.1	LOC_Os10g34884.1	FAR1	TF	FAR1	14065	1.99684e-17	66	88.1965	75	50
Unitranscript 9352	3555	14065Oryza_sativa_subsp._japonica_LOC_Os10g34884.1	LOC_Os10g34884.1	FAR1	TF	FAR1	14065	9.95855e-17	66	85.8853	75	50
Unitranscript 9353	3608	14065Oryza_sativa_subsp._japonica_LOC_Os10g34884.1	LOC_Os10g34884.1	FAR1	TF	FAR1	14065	1.0165e-16	66	85.8853	75	50
Unitranscript 9354	3793	14065Oryza_sativa_subsp._japonica_LOC_Os10g34884.1	LOC_Os10g34884.1	FAR1	TF	FAR1	14065	2.53647e-17	66	88.1965	75	50
Unitranscript 9355	3936	14065Oryza_sativa_subsp._japonica_LOC_Os10g34884.1	LOC_Os10g34884.1	FAR1	TF	FAR1	14065	2.67352e-17	66	88.1965	75	50
Unitranscript 9356	4275	14065Oryza_sativa_subsp._japonica_LOC_Os10g34884.1	LOC_Os10g34884.1	FAR1	TF	FAR1	14065	2.99615e-17	66	88.1965	75	50
Unitranscript 9357	4209	14065Oryza_sativa_subsp._japonica_LOC_Os10g34884.1	LOC_Os10g34884.1	FAR1	TF	FAR1	14065	2.93334e-17	66	88.1965	75	50
Unitranscript 9358	3868	14065Oryza_sativa_subsp._japonica_LOC_Os10g34884.1	LOC_Os10g34884.1	FAR1	TF	FAR1	14065	3.88458e-17	66	87.4261	75	50
Unitranscript 9359	4142	14065Oryza_sativa_subsp._japonica_LOC_Os10g34884.1	LOC_Os10g34884.1	FAR1	TF	FAR1	14065	2.87053e-17	66	88.1965	75	50
Unitranscript 9360	3815	14065Oryza_sativa_subsp._japonica_LOC_Os10g34884.1	LOC_Os10g34884.1	FAR1	TF	FAR1	14065	8.45969e-17	66	86.2705	75	50
Unitranscript 9361	3663	14065Oryza_sativa_subsp._japonica_LOC_Os10g34884.1	LOC_Os10g34884.1	FAR1	TF	FAR1	14065	2.4137e-17	66	88.1965	75	50
Unitranscript 9362	3893	14065Oryza_sativa_subsp._japonica_LOC_Os10g34884.1	LOC_Os10g34884.1	FAR1	TF	FAR1	14065	2.63355e-17	66	88.1965	75	50
Unitranscript 9363	4077	14065Oryza_sativa_subsp._japonica_LOC_Os10g34884.1	LOC_Os10g34884.1	FAR1	TF	FAR1	14065	2.80771e-17	66	88.1965	75	50
Unitranscript 9364	3759	14065Oryza_sativa_subsp._japonica_LOC_Os10g34884.1	LOC_Os10g34884.1	FAR1	TF	FAR1	14065	2.50506e-17	66	88.1965	75	50
Unitranscript 9365	4010	14065Oryza_sativa_subsp._japonica_LOC_Os10g34884.1	LOC_Os10g34884.1	FAR1	TF	FAR1	14065	2.7449e-17	66	88.1965	75	50
Unitranscript 9366	3729	14065Oryza_sativa_subsp._japonica_LOC_Os10g34884.1	LOC_Os10g34884.1	FAR1	TF	FAR1	14065	4.56095e-17	66	87.0409	75	50
Unitranscript 9367	4136	14065Oryza_sativa_subsp._japonica_LOC_Os10g34884.1	LOC_Os10g34884.1	FAR1	TF	FAR1	14065	2.86482e-17	66	88.1965	75	50
Unitranscript 9368	3685	14065Oryza_sativa_subsp._japonica_LOC_Os10g34884.1	LOC_Os10g34884.1	FAR1	TF	FAR1	14065	8.05748e-17	66	86.2705	75	50
Unitranscript 9369	3952	14065Oryza_sativa_subsp._japonica_LOC_Os10g34884.1	LOC_Os10g34884.1	FAR1	TF	FAR1	14065	2.6878e-17	66	88.1965	75	50
Unitranscript 9370	4135	14065Oryza_sativa_subsp._japonica_LOC_Os10g34884.1	LOC_Os10g34884.1	FAR1	TF	FAR1	14065	2.86196e-17	66	88.1965	75	50
Unitranscript 9371	4068	14065Oryza_sativa_subsp._japonica_LOC_Os10g34884.1	LOC_Os10g34884.1	FAR1	TF	FAR1	14065	2.79915e-17	66	88.1965	75	50
Unitranscript 9372	3788	14065Oryza_sativa_subsp._japonica_LOC_Os10g34884.1	LOC_Os10g34884.1	FAR1	TF	FAR1	14065	4.66562e-17	66	87.0409	75	50
Unitranscript 9373	3744	14065Oryza_sativa_subsp._japonica_LOC_Os10g34884.1	LOC_Os10g34884.1	FAR1	TF	FAR1	14065	8.24456e-17	66	86.2705	75	50
Unitranscript 9374	3282	14065Oryza_sativa_subsp._japonica_LOC_Os10g34884.1	LOC_Os10g34884.1	FAR1	TF	FAR1	14065	8.85364e-17	66	85.8853	75	50
Unitranscript 9375	3755	14065Oryza_sativa_subsp._japonica_LOC_Os10g34884.1	LOC_Os10g34884.1	FAR1	TF	FAR1	14065	1.07599e-16	66	85.8853	75	50
Unitranscript 9419	1311	8804Ostreococcus_lucimarinus_93911	93911	C3H	TF	zf-CCCH	8804	9.94047e-07	61	50.0618	77	47
Unitranscript 9449	1268	8804Ostreococcus_lucimarinus_93911	93911	C3H	TF	zf-CCCH	8804	9.43974e-07	61	50.0618	77	47
Unitranscript 9472	2257	10375Oryza_sativa_subsp._indica_OsIBCD027904	OsIBCD027904	WRKY	TF	Na_H_Exchanger	10375	1.05617e-17	43	87.4261	309	133
Unitranscript 9481	1677	8804Ostreococcus_lucimarinus_93911	93911	C3H	TF	zf-CCCH	8804	8.68866e-07	61	50.447	77	47
Unitranscript 9482	1723	8804Ostreococcus_lucimarinus_93911	93911	C3H	TF	zf-CCCH	8804	9.00098e-07	61	50.447	77	47
Unitranscript 9484	1837	8804Ostreococcus_lucimarinus_93911	93911	C3H	TF	zf-CCCH	8804	9.7922e-07	61	50.447	77	47
Unitranscript 9509	2421	8881Oryza_sativa_subsp._indica_OsIBCD001007	OsIBCD001007	C3H	TF	Pkinase	8881	0	86	674.855	415	360
Unitranscript 9510	2258	8881Oryza_sativa_subsp._indica_OsIBCD001007	OsIBCD001007	C3H	TF	Pkinase	8881	7.65892e-96	92	316.62	171	158
Unitranscript 9511	2133	8881Oryza_sativa_subsp._indica_OsIBCD001007	OsIBCD001007	C3H	TF	Pkinase	8881	2.65468e-96	92	316.62	171	158
Unitranscript 9512	2367	8881Oryza_sativa_subsp._indica_OsIBCD001007	OsIBCD001007	C3H	TF	Pkinase	8881	0	92	617.461	342	316
Unitranscript 9513	2400	8881Oryza_sativa_subsp._indica_OsIBCD001007	OsIBCD001007	C3H	TF	Pkinase	8881	0	86	674.855	415	360
Unitranscript 9573	1693	22972Vitis_vinifera_GSVIVP00015636001	GSVIVP00015636001	Orphans	TF	LIM	22972	3.19052e-09	71	58.9214	45	32
Unitranscript 9575	1602	22972Vitis_vinifera_GSVIVP00015636001	GSVIVP00015636001	Orphans	TF	LIM	22972	2.91946e-09	71	58.9214	45	32
Unitranscript 9576	1626	22972Vitis_vinifera_GSVIVP00015636001	GSVIVP00015636001	Orphans	TF	LIM	22972	2.99173e-09	71	58.9214	45	32
Unitranscript 9577	1589	22972Vitis_vinifera_GSVIVP00015636001	GSVIVP00015636001	Orphans	TF	LIM	22972	2.88333e-09	71	58.9214	45	32
Unitranscript 9579	799	22972Vitis_vinifera_GSVIVP00015636001	GSVIVP00015636001	Orphans	TF	LIM	22972	5.89343e-10	71	58.9214	45	32
Unitranscript 9581	1740	22972Vitis_vinifera_GSVIVP00015636001	GSVIVP00015636001	Orphans	TF	LIM	22972	3.3351e-09	71	58.9214	45	32
Unitranscript 9582	1774	22972Vitis_vinifera_GSVIVP00015636001	GSVIVP00015636001	Orphans	TF	LIM	22972	3.44354e-09	71	58.9214	45	32
Unitranscript 9583	1603	22972Vitis_vinifera_GSVIVP00015636001	GSVIVP00015636001	Orphans	TF	LIM	22972	4.15104e-09	71	58.5362	45	32
Unitranscript 9584	1506	22972Vitis_vinifera_GSVIVP00015636001	GSVIVP00015636001	Orphans	TF	LIM	22972	2.63058e-09	71	58.9214	45	32
Unitranscript 9585	1616	22972Vitis_vinifera_GSVIVP00015636001	GSVIVP00015636001	Orphans	TF	LIM	22972	7.59811e-09	68	57.7658	45	31
Unitranscript 9586	1642	22972Vitis_vinifera_GSVIVP00015636001	GSVIVP00015636001	Orphans	TF	LIM	22972	7.80378e-09	68	57.7658	45	31
Unitranscript 9587	1531	22972Vitis_vinifera_GSVIVP00015636001	GSVIVP00015636001	Orphans	TF	LIM	22972	6.95844e-09	68	57.7658	45	31
Unitranscript 9588	1059	22972Vitis_vinifera_GSVIVP00015636001	GSVIVP00015636001	Orphans	TF	LIM	22972	3.47935e-09	68	57.7658	45	31
Unitranscript 9589	1644	22972Vitis_vinifera_GSVIVP00015636001	GSVIVP00015636001	Orphans	TF	LIM	22972	7.80378e-09	68	57.7658	45	31
Unitranscript 9590	1620	22972Vitis_vinifera_GSVIVP00015636001	GSVIVP00015636001	Orphans	TF	LIM	22972	7.62097e-09	68	57.7658	45	31
Unitranscript 9591	543	22972Vitis_vinifera_GSVIVP00015636001	GSVIVP00015636001	Orphans	TF	LIM	22972	4.31815e-10	68	57.7658	45	31
Unitranscript 9595	515	16177Populus_trichocarpa_180565	180565	AP2-EREBP	TF	AP2	16177	5.64118e-36	67	126.331	153	104
Unitranscript 9596	829	16177Populus_trichocarpa_180565	180565	AP2-EREBP	TF	AP2	16177	1.89604e-35	68	128.257	154	105
Unitranscript 9597	920	16177Populus_trichocarpa_180565	180565	AP2-EREBP	TF	AP2	16177	1.18081e-37	67	134.806	161	109
Unitranscript 9598	783	16177Populus_trichocarpa_180565	180565	AP2-EREBP	TF	AP2	16177	3.84856e-38	67	134.806	161	109
Unitranscript 9599	1248	17249Populus_trichocarpa_548519	548519	AP2-EREBP	TF	AP2	17249	1.30073e-66	76	215.312	202	155
Unitranscript 9600	1296	17249Populus_trichocarpa_548519	548519	AP2-EREBP	TF	AP2	17249	3.48749e-68	76	219.935	204	157
Unitranscript 9601	1006	17249Populus_trichocarpa_548519	548519	AP2-EREBP	TF	AP2	17249	8.67939e-70	76	221.09	204	157
Unitranscript 9663	802	1905Arabidopsis_lyrata_900671	900671	AP2-EREBP	TF	AP2	1905	1.48453e-10	81	60.4622	43	35
Unitranscript 9664	1531	1905Arabidopsis_lyrata_900671	900671	AP2-EREBP	TF	AP2	1905	7.56525e-10	72	60.4622	59	43
Unitranscript 9665	1230	1905Arabidopsis_lyrata_900671	900671	AP2-EREBP	TF	AP2	1905	6.57079e-10	72	60.077	59	43
Unitranscript 9666	2560	1905Arabidopsis_lyrata_900671	900671	AP2-EREBP	TF	AP2	1905	1.5629e-09	72	60.4622	59	43
Unitranscript 9667	2752	1905Arabidopsis_lyrata_900671	900671	AP2-EREBP	TF	AP2	1905	1.71103e-09	72	60.4622	59	43
Unitranscript 9668	2514	1905Arabidopsis_lyrata_900671	900671	AP2-EREBP	TF	AP2	1905	1.52528e-09	72	60.4622	59	43
Unitranscript 9669	1302	1905Arabidopsis_lyrata_900671	900671	AP2-EREBP	TF	AP2	1905	5.37676e-10	72	60.4622	59	43
Unitranscript 9670	1542	1905Arabidopsis_lyrata_900671	900671	AP2-EREBP	TF	AP2	1905	7.65911e-10	72	60.4622	59	43
Unitranscript 9671	1692	1905Arabidopsis_lyrata_900671	900671	AP2-EREBP	TF	AP2	1905	8.83396e-10	72	60.4622	59	43
Unitranscript 9672	1622	1905Arabidopsis_lyrata_900671	900671	AP2-EREBP	TF	AP2	1905	8.26981e-10	72	60.4622	59	43
Unitranscript 9674	1589	1905Arabidopsis_lyrata_900671	900671	AP2-EREBP	TF	AP2	1905	8.01135e-10	72	60.4622	59	43
Unitranscript 9681	432	1905Arabidopsis_lyrata_900671	900671	AP2-EREBP	TF	AP2	1905	3.96863e-13	68	65.4698	66	45
Unitranscript 9682	644	1905Arabidopsis_lyrata_900671	900671	AP2-EREBP	TF	AP2	1905	9.43538e-12	77	63.1586	48	37
Unitranscript 9683	2174	1905Arabidopsis_lyrata_900671	900671	AP2-EREBP	TF	AP2	1905	4.2171e-20	73	92.4337	83	61
Unitranscript 9684	909	1905Arabidopsis_lyrata_900671	900671	AP2-EREBP	TF	AP2	1905	6.78683e-17	67	79.337	74	50
Unitranscript 9685	743	1905Arabidopsis_lyrata_900671	900671	AP2-EREBP	TF	AP2	1905	5.35613e-11	78	61.6178	46	36
[truncated: 14,345 more rows]
