# Supplementary material for: Sequencing, De novo Assembly, Functional Annotation and Analysis of Phyllanthus amarus Leaf Transcriptome Using the Illumina Platform
Source: Front Plant Sci. 2016 Jan 28;6:1199. doi: 10.3389/fpls.2015.01199 (PMC4729934; doi:10.3389/fpls.2015.01199)
Supplement: Supplementary file 17 [file DataSheet6.XLSX]

## Sheet: Sheet1
Specifications
----------------------------------
Sequence source file: "p_amarus.transcripts.more200bp.fa"
Definement of microsatellites (unit size / minimum number of repeats):
(1/10) (2/6) (3/5) (4/5) (5/5) (6/5)
Maximal number of bases interrupting 2 SSRs in a compound microsatellite: 100
RESULTS OF MICROSATELLITE SEARCH
----------------------------------
Total number of sequences examined: 85927
Total size of examined sequences (bp): 133023042
Total number of identified SSRs: 65273
Number of SSR containing sequences: 28304
Number of sequences containing more than 1 SSR: 11906
Number of SSRs present in compound formation: 29652
Distribution to different repeat type classes
---------------------------------------------
Unit size	Number of SSRs
1	44526
2	14659
3	5585
4	251
5	236
6	16
Frequency of identified SSR motifs
----------------------------------
Repeats	5	6	7	8	9	10	11	12	13	14	15	16	17	18	19	20	21	22	23	24	25	26	27	28	29	30	31	32	33	34	35	36	37	38	39	40	41	42	43	44	45	46	47	48	49	50	51	52	53
A	-	-	-	-	-	5344	2052	1260	885	444	446	246	279	167	262	1044	382	1414	2562	4062	389	4986	169	40	121	10	7	2	2					2	13	4	11	13	15	9	12	24	2260	23	3
C	-	-	-	-	-	10	7		1	4		1	1																												3
G	-	-	-	-	-	34	19	14	33	9	7	7	5	8	3																											2
T	-	-	-	-	-	3759	1199	787	502	355	238	216	137	401	96	105	953	1762	310	1578	173	1683	781	23	5	8	1						2		1		7	16	17	128	41	21	28	12	38	1	1
AC	-	110	31	22	20	6	6					1
AG	-	565	283	249	146	665	2338	413	3			2			1	1		1
AT	-	226	143	96	22	18	55	32	2	2			4			2					1
CA	-	116	42	35	2	9		1
CG	-	2
CT	-	217	199	82	97	200	88	120	187	10
GA	-	471	248	160	288	152	746	2767	14	1					2
GC	-	1
GT	-	64	76	39	23	4
TA	-	191	38	75	5	19	15	17	13	3	21	7	1	8		1
TC	-	339	185	142	121	93	405	724	22											7
TG	-	102	69	60	22	15	6	2			1		1
AAC	39	8	11	4
AAG	84	24	21	44	9
AAT	62	67	18	12	4
ACA	70	18	4	14
ACC	35	4	1
ACG	4	3
ACT	18	9	37	2
AGA	80	81	18	62		1	1
AGC	36	5	4
AGG	30	39	2			2	4
AGT	30	2
ATA	21	11	10	7
ATC	101	22	5	10	9
ATG	55	20	6	5	1		1
ATT	47	16	5	3	1		2
CAA	37	18	3	11
CAC	24	24	5
CAG	30		3	1
CAT	89	32	5	5
CCA	63	26	12	3
CCG	8	29	6
CCT	73	7	3		1
CGA	14	1
CGC	5	1	2
CGG	4
CGT	20			1
CTA	28	2	3
CTC	90	14	6	1
CTG	55	11	6	3
CTT	131	54	23	12								6
GAA	209	83	35	435	2	1	7
GAC	11		10
GAG	55	12	7	3	1
GAT	111	27	24	7	2	1
GCA	24	5	2
GCC	14	3
GCG	8	4
GCT	18	15	6	8
GGA	49	4	14	6	2
GGC	24	16
GGT	78	12	6	4
GTA	12		2
GTC	8	2
GTG	87	22	17	7	1		2
GTT	48	14	9	7	2
TAA	49	4	1		2
TAC	19	2
TAG	1	13	5	1			1
TAT	39	23		2		1					6
TCA	133	29	18	7	11
TCC	43	15	12	17		1
TCG	27	17
TCT	109	60	22	48	27								5
TGA	53	13	25	4
TGC	58	24	5	4	1
TGG	49	26	13			2
TGT	40	8	11		3
TTA	30	2	2	14	3		8			2					1
TTC	173	50	37	53	7	3
TTG	58	19	4	7	6
AAAC	3
AAAG	10	4
AAAT	1
AACA	1
AACT	4
AAGA		3
AATA	4
AATC		2
AATG	5
AATT	5	17
ACAT		1
AGAA	8	13	3
AGAC		3
AGAT		1
AGTC	14
AGTG	4
ATAA	1
ATAC	2
ATCT	1
ATGT	6
ATTA	2
ATTC	2	2
CAAA	2
CAGT	7
CATA	2
CATT	6	1
CCTC	4
CTAC	1
CTCA	7
CTTT	3
GAAA		6
GAAT		2
GAGC		2
GATT	6	2
GCAG		1
GGAA	2
GTAT			1
GTTT	5	1
TAGA	8
TATT	2	1
TCAC	2				1
TCCA	7
TCTG	1
TCTT	7		7
TTAA	2
TTAT	3
TTCC	2
TTCT	5
TTGA	14
TTTA	2	1	1
TTTC		2
AAAAG	3
AAAAT		1
AACAA	2
AACCA	14
AATTC	1
AATTG	1
ACAAA	5
ACAAC	2
ACCAA	2
ACCTG	2
AGAAG	5			1
AGAGA	2
AGATG	1
AGGAG	2
ATAAA		4
ATAAT		1
ATCCA	1
ATTAT	3
ATTGC	5
ATTTT	1
CAAAC		2
CAACA	3	1
CAACT	1
CACCA	5
CACTT	1
CATAC					2
CCACA	2
CCCAA		2
CCGAC	2
CCTGG	3
CGAGG		1
CTAAA		2
CTACT	2
CTCAA		1
CTCCA		4
CTCCT	5
CTCTT	2
CTTCA	1
CTTCT	3	2
GAAAG	1
GAAAT	1
GAATT		3
GAGAG	5
GATAC	1
GATGA	6
GATTG		5
GGTGT	5
GGTTG	2
GGTTT	13
GTATG		2	1
GTCCT	2
GTGGA	11
GTGTA	1
TAATC	1
TAGAG	1
TATTG		1
TCAAC	1
TCATA	1
TCTCT	15	14
TCTGT	2
TGAGT		1	6
TTAAA	1
TTCAT	3
TTCTC	5
TTCTT	3
TTGTA	1
TTGTG	2	7	1
TTTTA	5
AAGCCA	11
AGAAAG	1
CCTTCA	1
TGCAGG		1
TGTGTT	2
Frequency of classified repeat types (considering sequence complementary)
-------------------------------------------------------------------------
Repeats	5	6	7	8	9	10	11	12	13	14	15	16	17	18	19	20	21	22	23	24	25	26	27	28	29	30	31	32	33	34	35	36	37	38	39	40	41	42	43	44	45	46	47	48	49	50	51	52	53
A/T	-	-	-	-	-	9103	3251	2047	1387	799	684	462	416	568	358	1149	1335	3176	2872	5640	562	6669	950	63	126	18	8	2	2				2	2	14	4	18	29	32	137	53	45	2288	35	41	1	1
C/G	-	-	-	-	-	44	26	14	34	13	7	8	6	8	3																										3	2
AC/GT	-	392	218	156	67	34	12	3			1	1	1
AG/CT	-	1592	915	633	652	1110	3577	4024	226	11		2			3	1		1		7
AT/AT	-	417	181	171	27	37	70	49	15	5	21	7	5	8		3					1
CG/CG	-	3
AAC/GTT	292	85	42	43	11
AAG/CTT	786	352	156	654	45	5	8					6	5
AAT/ATT	248	123	36	38	10	1	10			2	6				1
ACC/GGT	336	114	54	14	1	2	2
ACG/CGT	84	23	10	1
ACT/AGT	108	28	47	3			1
AGC/CTG	221	60	26	16	1
AGG/CCT	340	91	44	27	4	3	4
ATC/ATG	542	143	83	38	23	1	1
CCG/CGG	63	53	8
AAAC/GTTT	11	1
AAAG/CTTT	33	28	10
AAAT/ATTT	13	2	1
AACT/AGTT	4
AAGG/CCTT	4
AATC/ATTG	20	4
AATG/ATTC	13	5
AATT/AATT	9	17
ACAG/CTGT	1	3
ACAT/ATGT	10	1	1
ACCT/AGGT	1
ACTC/AGTG	13				1
ACTG/AGTC	21
AGAT/ATCT	9	1
AGCG/CGCT		2
AGGC/CCTG		1
AGGG/CCCT	4
ATCC/ATGG	7
AAAAC/GTTTT	7
AAAAG/CTTTT	6
AAAAT/ATTTT	6	5
AAACC/GGTTT	29	2
AAACT/AGTTT		2
AAAGG/CCTTT	1
AAATG/ATTTC	4
AAATT/AATTT	1
AACAC/GTGTT	7	8	1
AACAG/CTGTT	2
AACCC/GGGTT	2	2
AACTC/AGTTG	2	2	6
AAGAG/CTCTT	32	16		1
AAGTG/ACTTC	2
AATAC/ATTGT	1	1
AATAT/ATATT	3	1
AATCC/ATTGG	1	5
AATCT/AGATT	1
AATGC/ATTGC	5
AATTC/AATTG	2	3
ACACC/GGTGT	12
ACACT/AGTGT	1
ACAGG/CCTGT	2
ACCAT/ATGGT		2	1		2
ACCCG/CGGGT	2
ACCTG/AGGTC	2
ACGAT/ATCGT	1
ACTCC/AGTGG	11	4
ACTCT/AGAGT	3
AGAGG/CCTCT	12
AGATG/ATCTC	7
AGGCC/CCTGG	3
AGGCG/CCTCG		1
ATATC/ATATG	1
AAACAC/GTGTTT	2
AAAGAG/CTCTTT	1
AAAGCC/CTTTGG	11
AAGGTG/ACCTTC	1
ACCTGC/AGGTGC		1
[truncated: 25 more columns]
