# Supplementary material for: Sequencing, De novo Assembly, Functional Annotation and Analysis of Phyllanthus amarus Leaf Transcriptome Using the Illumina Platform
Source: Front Plant Sci. 2016 Jan 28;6:1199. doi: 10.3389/fpls.2015.01199 (PMC4729934; doi:10.3389/fpls.2015.01199)
Supplement: Supplementary file 18 [file DataSheet7.XLSX]

## Sheet: p_amarus SSRs
ID	SSR nr.	SSR type	SSR	size	start	end
Unitranscript 5	1	p2	(AC)6	12	210	221
Unitranscript 6	1	p2	(AC)8	16	227	242
Unitranscript 7	1	p3	(CAC)5	15	3999	4013
Unitranscript 8	1	p3	(GGT)5	15	5577	5591
Unitranscript 15	1	p2	(AT)7	14	685	698
Unitranscript 15	2	c	(A)24ct(A)22c(A)23tc(A)26	100	5317	5416
Unitranscript 17	1	p2	(TA)6	12	230	241
Unitranscript 18	1	p2	(TA)6	12	230	241
Unitranscript 18	2	p1	(T)10	10	2310	2319
Unitranscript 19	1	c	(T)22caattctggagaattgttgaattgtactcgagctctctccgccctccgtcccggc(T)21gtaagatgcatcctcatgaaatgagcag(T)18ga(T)22gga(T)26caattctggagaattgttgaattgtactcgagctctctccgccctccgtcccggc(T)21	273	3045	3317
Unitranscript 20	1	c	(T)24gg(T)27c(T)24ga(T)22gga(T)26caattctggagaattgttgaattgtactcgagctctctccgccctccgtcccggc(T)21	207	1124	1330
Unitranscript 20	2	p1	(T)16	16	2647	2662
Unitranscript 21	1	p1	(T)11	11	4501	4511
Unitranscript 23	1	p2	(TC)13	26	1716	1741
Unitranscript 24	1	c	(CT)13tt(TC)11tt(TC)12at(TC)12	102	328	429
Unitranscript 25	1	p2	(CT)12	24	342	365
Unitranscript 25	2	p2	(TC)9	18	2741	2758
Unitranscript 25	3	p2	(TC)13	26	3639	3664
Unitranscript 26	1	c	(CTG)5ccatcatgctcatggccatgctccttcttctagatcggaagagcacacgtaagataaagaagacggtgtgtatatttatgatgatttaatcactgtca(CTG)5ccatcatgctcatggccatgctccttcttcttcttctcgtgcttatcaccatgttccttcttcttcttctc(CTT)5ttcgccttcggcgtccaccttcaccgccatggattttgtccttgatcttgtcccaaacaaaccctccttgtg(A)24tc(A)26	338	834	1171
Unitranscript 27	1	p3	(CTT)5	15	889	903
Unitranscript 30	1	p3	(TTC)7	21	21	41
Unitranscript 31	1	p2	(GA)7	14	1	14
Unitranscript 31	2	c	(AAG)5gagaagaagaagaaggagcatggccatgagcatgatg(GCA)5	67	887	953
Unitranscript 32	1	p1	(T)10	10	590	599
Unitranscript 32	2	p2	(CA)6	12	2854	2865
Unitranscript 32	3	p1	(A)10	10	3068	3077
Unitranscript 33	1	p2	(AG)10	20	5096	5115
Unitranscript 35	1	p1	(A)10	10	261	270
Unitranscript 37	1	p1	(T)10	10	33	42
Unitranscript 37	2	p1	(A)10	10	1716	1725
Unitranscript 37	3	p1	(A)16	16	2398	2413
Unitranscript 39	1	p1	(T)12	12	638	649
Unitranscript 43	1	p1	(A)11	11	2867	2877
Unitranscript 47	1	p1	(A)24	24	623	646
Unitranscript 48	1	p2	(AG)10	20	3685	3704
Unitranscript 49	1	c	(AG)11ctat(AG)12cat(GA)12aac(GA)12ggggggtcacccaccaataacttctctgctatgagagtctgtgtaatagagagagagtttatttccagaaatgggaagagtaattttctttcaa(T)10	208	3111	3318
Unitranscript 50	1	c	(AG)11ctat(AG)12cat(GA)12aac(GA)12ggggtcacccaccaataacttctctgctatgagagtctgtgtaatagagagagagtttatttccagaaatgggaagagtaattttctttcaa(T)10	206	3089	3294
Unitranscript 52	1	p1	(T)10	10	561	570
Unitranscript 52	2	p1	(T)11	11	1430	1440
Unitranscript 52	3	p3	(TGG)5	15	4418	4432
Unitranscript 52	4	p2	(AT)11	22	4768	4789
Unitranscript 52	5	p2	(TA)8	16	5197	5212
Unitranscript 56	1	p2	(CT)10	20	7	26
Unitranscript 56	2	p1	(T)15	15	682	696
Unitranscript 57	1	p3	(GCA)5	15	403	417
Unitranscript 59	1	p3	(CTT)5	15	719	733
Unitranscript 59	2	p1	(C)45	45	1268	1312
Unitranscript 60	1	p1	(T)10	10	3180	3189
Unitranscript 60	2	p1	(A)21	21	4697	4717
Unitranscript 61	1	p1	(T)12	12	139	150
Unitranscript 61	2	p1	(A)14	14	3055	3068
Unitranscript 62	1	p1	(A)16	16	760	775
Unitranscript 66	1	c	(T)16ggtagtggaatgtgggaccttgtaaaagggcttagacgggtatatata(AT)8	80	1462	1541
Unitranscript 67	1	p2	(AT)11	22	459	480
Unitranscript 69	1	c	(A)21cg(A)47g(A)24tc(A)26	123	2315	2437
Unitranscript 71	1	p1	(A)11	11	374	384
Unitranscript 72	1	p1	(A)11	11	576	586
Unitranscript 72	2	p1	(A)10	10	2726	2735
Unitranscript 77	1	p1	(A)11	11	1577	1587
Unitranscript 79	1	p1	(A)14	14	2131	2144
Unitranscript 80	1	p1	(A)14	14	2163	2176
Unitranscript 81	1	p1	(A)14	14	2234	2247
Unitranscript 82	1	p3	(AAG)5	15	802	816
Unitranscript 83	1	p3	(TCA)8	24	1139	1162
Unitranscript 85	1	p1	(A)11	11	334	344
Unitranscript 89	1	c	(A)24tc(A)26	52	4083	4134
Unitranscript 90	1	c	(T)24ga(T)22gga(T)26	77	3661	3737
Unitranscript 96	1	p3	(TAA)5	15	71	85
Unitranscript 97	1	p1	(T)10	10	453	462
Unitranscript 97	2	p1	(A)14	14	718	731
Unitranscript 98	1	p3	(ACA)5	15	930	944
Unitranscript 99	1	p3	(ACA)7	21	613	633
Unitranscript 100	1	p1	(A)11	11	2542	2552
Unitranscript 101	1	p1	(A)11	11	2645	2655
Unitranscript 102	1	p3	(TGC)6	18	786	803
Unitranscript 102	2	p1	(A)10	10	1342	1351
Unitranscript 104	1	p1	(T)10	10	10	19
Unitranscript 104	2	c	(TC)12ttt(TC)11tt(TC)12at(TC)12	101	825	925
Unitranscript 104	3	p1	(A)10	10	1860	1869
Unitranscript 105	1	p1	(T)10	10	4283	4292
Unitranscript 105	2	p1	(A)14	14	4548	4561
Unitranscript 106	1	p1	(T)10	10	4283	4292
Unitranscript 106	2	p1	(A)14	14	4548	4561
Unitranscript 110	1	c	(A)16ttccatggagttggtgagtgggtggagtatgtagaggaacaaaggtaatcctggagtaattgctctcaccgaatctcggtaacgagg(A)13	116	87	202
Unitranscript 119	1	p3	(TCG)6	18	2501	2518
Unitranscript 121	1	p1	(A)13	13	2895	2907
Unitranscript 122	1	p1	(A)13	13	3441	3453
Unitranscript 123	1	p1	(A)13	13	274	286
Unitranscript 124	1	p2	(AT)7	14	370	383
Unitranscript 124	2	c	(AG)11t(AG)11gt(AG)11acat(GA)12	97	4091	4187
Unitranscript 125	1	p3	(CTC)5	15	403	417
Unitranscript 125	2	p1	(A)14	14	848	861
Unitranscript 126	1	p2	(GA)6	12	1906	1917
Unitranscript 126	2	c	(AG)6attaccagagggagaaatggaagaaatgaaaagagaaaaggagagaatataaagagag(GA)6	82	2129	2210
Unitranscript 131	1	p1	(T)10	10	1487	1496
Unitranscript 134	1	p3	(CAT)5	15	269	283
Unitranscript 134	2	p1	(T)10	10	1060	1069
Unitranscript 136	1	c	(T)11cttttttggg(T)10	31	557	587
Unitranscript 138	1	p1	(A)13	13	244	256
Unitranscript 138	2	c	(T)47ga(T)22gga(T)24acaagaagaaagcttaagaatgctcaagtatttagataatgttatcttgttaaaacaagctcagaagagtcagaaactc(T)23gattgacaaaaactgattatattttttttc(T)24ga(T)22gga(T)26	307	1316	1622
Unitranscript 139	1	p1	(A)13	13	328	340
Unitranscript 139	2	p2	(AG)6	12	1901	1912
Unitranscript 140	1	p1	(A)13	13	328	340
Unitranscript 141	1	p1	(A)13	13	244	256
Unitranscript 141	2	p1	(A)12	12	1249	1260
Unitranscript 141	3	c	(T)47ga(T)22gga(T)24acaagaagaaagcttaagaatgctcaagtatttagataatgttatcttgttaaaacaagctcagaagagtcagaaaatc(T)23gg(T)27c(T)24ga(T)22gga(T)26	307	1690	1996
Unitranscript 142	1	p1	(A)15	15	10	24
Unitranscript 142	2	c	(T)22ggtg(T)24gg(T)27c(T)24ga(T)22gga(T)26caattctggagaattgttgaattgtactcgagctctctccgccctccgtcccggc(T)21	233	894	1126
Unitranscript 142	3	p1	(A)10	10	1243	1252
Unitranscript 145	1	p1	(A)13	13	1097	1109
Unitranscript 146	1	p1	(A)10	10	1086	1095
Unitranscript 147	1	p1	(T)17	17	249	265
Unitranscript 147	2	p1	(A)10	10	2128	2137
Unitranscript 147	3	c	(GA)6tgt(GA)6	27	2968	2994
Unitranscript 148	1	c	(GA)11gt(AG)11gt(AG)11acat(GA)12aac(GA)12	125	1319	1443
Unitranscript 148	2	c	(GA)8tgt(GA)7	33	1816	1848
Unitranscript 150	1	p1	(T)14	14	2616	2629
Unitranscript 151	1	p3	(GTG)7	21	1473	1493
Unitranscript 152	1	c	(A)21g(A)24tc(A)26tcttgaagatgatcatcggtgctggatagtcaccgccgctaaagaaagagcc(A)20cg(A)47g(A)24tc(A)26	248	228	475
Unitranscript 152	2	p3	(AGC)5	15	1049	1063
Unitranscript 153	1	c	(A)21g(A)24tc(A)26tcttgaagatgatcatcggtgctggatagtcaccgccgctaaagaaagagcc(A)20cg(A)47g(A)24tc(A)26	248	228	475
Unitranscript 153	2	p3	(AGC)5	15	1210	1224
Unitranscript 154	1	p3	(AGC)5	15	1160	1174
Unitranscript 155	1	p1	(A)11	11	2443	2453
Unitranscript 155	2	c	(A)16c(A)19cg(A)47g(A)24tc(A)26	138	2666	2803
Unitranscript 155	3	p1	(A)10	10	3231	3240
Unitranscript 155	4	p2	(AG)10	20	3431	3450
Unitranscript 158	1	p1	(A)10	10	379	388
Unitranscript 158	2	p1	(T)13	13	932	944
Unitranscript 169	1	p2	(TG)8	16	1133	1148
Unitranscript 172	1	p1	(T)12	12	680	691
Unitranscript 173	1	p2	(TA)16	32	3431	3462
Unitranscript 173	2	c	(A)24cg(A)47g(A)24tc(A)26	126	5315	5440
Unitranscript 174	1	p2	(TA)14	28	3431	3458
Unitranscript 177	1	p2	(TC)9	18	12	29
Unitranscript 180	1	c	(GA)11ggcat(GA)12aac(GA)12ggttttctttcaa(T)10	101	1195	1295
Unitranscript 180	2	c	(TC)10a(CT)13tt(TC)11tt(TC)12	97	1737	1833
Unitranscript 181	1	c	(A)47g(A)24tc(A)26tccttgaagatgatcatcggtgctggatagtcaccgccgctaaagaaagagcc(A)20cg(A)47g(A)24tc(A)26	275	540	814
Unitranscript 181	2	c	(GA)11ggcat(GA)12aac(GA)12	78	1623	1700
Unitranscript 182	1	c	(GA)11ggcat(GA)12aac(GA)12	78	860	937
Unitranscript 183	1	p2	(GA)11	22	3230	3251
Unitranscript 184	1	p1	(T)10	10	737	746
Unitranscript 185	1	p2	(AT)12	24	394	417
Unitranscript 187	1	p1	(A)10	10	17	26
Unitranscript 191	1	p1	(A)17	17	64	80
Unitranscript 204	1	p1	(A)10	10	1277	1286
Unitranscript 207	1	c	(AG)12aaac(GA)12	52	7069	7120
Unitranscript 215	1	p3	(GAA)7	21	1921	1941
Unitranscript 216	1	p3	(GAA)7	21	2038	2058
Unitranscript 220	1	p1	(A)10	10	172	181
Unitranscript 221	1	c	(AG)11acat(GA)12aac(GA)12	77	4674	4750
Unitranscript 222	1	c	(T)17cc(T)44ggtg(T)24gg(T)27c(T)24ga(T)22gga(T)26	198	986	1183
Unitranscript 222	2	p1	(T)11	11	3242	3252
Unitranscript 223	1	p1	(A)16	16	1338	1353
Unitranscript 223	2	p1	(T)11	11	2623	2633
Unitranscript 226	1	p2	(AG)6	12	2052	2063
Unitranscript 227	1	p2	(AG)6	12	2141	2152
Unitranscript 227	2	c	(A)24g(A)24tc(A)26	77	2881	2957
Unitranscript 228	1	p2	(AG)6	12	2191	2202
Unitranscript 230	1	p1	(T)10	10	241	250
Unitranscript 234	1	p1	(T)10	10	567	576
Unitranscript 235	1	p1	(A)10	10	956	965
Unitranscript 236	1	p1	(A)11	11	2138	2148
Unitranscript 237	1	p1	(A)11	11	2138	2148
Unitranscript 238	1	p1	(A)11	11	2138	2148
Unitranscript 239	1	p1	(A)11	11	2138	2148
Unitranscript 240	1	p1	(A)11	11	2138	2148
Unitranscript 240	2	p1	(A)11	11	5800	5810
Unitranscript 240	3	p1	(A)13	13	6171	6183
Unitranscript 241	1	p1	(A)12	12	41	52
Unitranscript 241	2	p1	(A)11	11	3176	3186
Unitranscript 242	1	p1	(A)11	11	3191	3201
Unitranscript 248	1	c	(AG)12gt(AG)11gt(AG)11acat(GA)12aac(GA)12gggggtcacccaccaataacttctctgctatgagagtctgtgtaatagagagagagtttatttccagaaatgggaagagtaattttctttcaa(T)10	230	3920	4149
Unitranscript 249	1	c	(AG)12cat(GA)12aac(GA)12	78	3376	3453
Unitranscript 249	2	c	(AG)12cat(GA)12c(A)11	63	3905	3967
Unitranscript 250	1	c	(T)49ga(T)22gga(T)26	102	1054	1155
Unitranscript 252	1	p1	(A)12	12	547	558
Unitranscript 253	1	c	(GAT)5(GAA)6	33	3253	3285
Unitranscript 254	1	p1	(T)15	15	911	925
Unitranscript 255	1	p1	(T)15	15	911	925
Unitranscript 256	1	p1	(A)13	13	382	394
Unitranscript 257	1	p1	(A)13	13	382	394
Unitranscript 260	1	p1	(T)18	18	2668	2685
Unitranscript 261	1	p1	(T)18	18	3028	3045
Unitranscript 262	1	p1	(T)18	18	3008	3025
Unitranscript 263	1	p1	(T)18	18	2812	2829
Unitranscript 265	1	c	(A)11cc(A)13	26	1004	1029
Unitranscript 267	1	p1	(A)11	11	8	18
Unitranscript 268	1	p1	(A)11	11	268	278
Unitranscript 269	1	c	(A)10t(A)10	21	1583	1603
Unitranscript 270	1	c	(A)10cttaaaatgtacatatacaataagaaaaaaatgtaatcctatctttagaaaaataaaagtt(A)10	81	143	223
Unitranscript 271	1	p3	(ATG)5	15	3767	3781
Unitranscript 272	1	c	(T)10gtattgaatcaaaaactgtattataatttagatgaatttgttgtatagagcatacaggat(ATG)5	85	3357	3441
Unitranscript 275	1	p1	(A)10	10	200	209
Unitranscript 278	1	c	(T)10gtctttcc(A)23tc(A)26	69	1540	1608
Unitranscript 278	2	p3	(GAA)5	15	4419	4433
Unitranscript 279	1	p5	(TCTCT)5	25	98	122
Unitranscript 280	1	p1	(T)10	10	6	15
Unitranscript 280	2	c	(T)22gg(T)27c(T)24ga(T)22gga(T)26	129	297	425
Unitranscript 282	1	p5	(TCTCT)5	25	98	122
Unitranscript 282	2	p2	(TC)10	20	1045	1064
Unitranscript 284	1	c	(TC)11tttt(TC)11tt(TC)12at(TC)12	100	2360	2459
Unitranscript 284	2	p1	(A)13	13	4026	4038
Unitranscript 284	3	c	(TCTCT)5tcgcttggcacgctgcac(A)10	53	4270	4322
Unitranscript 285	1	c	(TC)11tttt(TC)11tt(TC)12at(TC)12	100	2272	2371
Unitranscript 285	2	p1	(A)13	13	3938	3950
Unitranscript 285	3	p5	(TCTCT)6	30	4182	4211
Unitranscript 286	1	c	(TC)11tttt(TC)11tt(TC)12at(TC)12	100	1917	2016
Unitranscript 287	1	p2	(GA)7	14	1	14
Unitranscript 287	2	p1	(T)12	12	438	449
Unitranscript 288	1	p1	(A)11	11	2495	2505
Unitranscript 288	2	p3	(GAT)5	15	2848	2862
Unitranscript 289	1	c	(AGA)6(GAA)8	42	617	658
Unitranscript 289	2	p3	(GAT)5	15	1532	1546
Unitranscript 290	1	p1	(A)10	10	2531	2540
Unitranscript 290	2	p2	(TA)6	12	2752	2763
Unitranscript 290	3	c	(A)24cg(A)47g(A)24tc(A)26	126	2987	3112
Unitranscript 290	4	p1	(A)21	21	3224	3244
Unitranscript 290	5	p1	(A)13	13	3606	3618
Unitranscript 290	6	p1	(T)12	12	4155	4166
Unitranscript 291	1	p2	(AG)7	14	547	560
Unitranscript 291	2	c	(TC)6tagctagctagtcaaagaagaaggcaccgactttttcttcttccttgttttgttttgtttcttcttaattcacagatcttcttcaacaaac(CGT)5	118	725	842
Unitranscript 291	3	p3	(ATC)6	18	1590	1607
Unitranscript 291	4	p2	(AT)6	12	2147	2158
Unitranscript 291	5	c	(AT)11aaaaatatgtgaattgacattctctttctacctccaaaacgctgacacacacaacaatttattgaacaacaatggcatatagagctagttgt(TGA)7	135	2367	2501
Unitranscript 291	6	p2	(AC)8	16	3888	3903
Unitranscript 291	7	c	(AG)10actat(AG)12cat(GA)12aac(GA)12	103	4859	4961
Unitranscript 291	8	p2	(TG)6	12	5118	5129
Unitranscript 292	1	p2	(AG)7	14	547	560
Unitranscript 292	2	c	(TC)6tagctagctagtcaaagaagaaggcaccgactttttcttcttccttgttttgttttgtttcttcttaattcacagatcttcttcaacaaac(CGT)5	118	725	842
Unitranscript 292	3	p3	(ATC)6	18	1590	1607
Unitranscript 292	4	p2	(AT)6	12	2147	2158
Unitranscript 292	5	c	(AT)11aaaaatatgtgaattgacattctctttctacctccaaaacgctgacacacacaacaatttattgaacaacaatggcatatagagctagttgt(TGA)7	135	2367	2501
Unitranscript 292	6	c	(AG)10actat(AG)12cat(GA)12aac(GA)12gggcaggtgatgaaatgatagagagagttgagctgcagaaaccca(TTC)5tttgcaattcttcttctcacactgccaaatgaataacaacaatattatctctccttcttca(ACT)5	239	4652	4890
Unitranscript 292	7	p2	(CT)9	18	6021	6038
Unitranscript 293	1	p2	(AG)7	14	547	560
Unitranscript 293	2	c	(TC)6tagctagctagtcaaagaagaaggcaccgactttttcttcttccttgttttgttttgtttcttcttaattcacagatcttcttcaacaaac(CGT)5	118	725	842
Unitranscript 293	3	p3	(ATC)6	18	1590	1607
Unitranscript 293	4	p2	(AT)6	12	2147	2158
Unitranscript 293	5	c	(AT)11aaaaatatgtgaattgacattctctttctacctccaaaacgctgacacacacaacaatttattgaacaacaatggcatatagagctagttgt(TGA)7	135	2367	2501
Unitranscript 293	6	p2	(AC)8	16	3801	3816
Unitranscript 293	7	c	(AG)10actat(AG)12cat(GA)12aac(GA)12gggcaggtgatgaaatgatagagagagttgagctgcagaaaccca(TTC)5	163	4772	4934
Unitranscript 293	8	p2	(CT)9	18	5716	5733
Unitranscript 294	1	c	(A)25cg(A)47g(A)24tc(A)26tccttgaagatgatcatcggtgctggatagtcaccgccgctaaagaaagagcc(A)20cg(A)47g(A)24tc(A)26	302	157	458
Unitranscript 296	1	c	(GA)11ctggg(GA)9a(AG)10aaggt(AG)11gt(AG)11acat(GA)12aac(GA)12(G)12tcacccaccaataacttctctgctatgagagtctgtgtaatagagagagagtttatttccagaaatgggaagagtaa(T)12	273	1743	2015
Unitranscript 297	1	c	(AG)11at(AG)11gt(AG)11gt(AG)11acat(GA)12aac(GA)12ggggcaggtgatgaaatgatagagagagttgagctgcagaaaccca(TTC)5tttgcaattcttcttctcacactgccaaatgaataacaacaatattatctctccttcttca(ACT)5	286	2372	2657
Unitranscript 297	2	p2	(CT)13	26	3355	3380
Unitranscript 298	1	c	(AG)12gt(AG)11gt(AG)11acat(GA)12aac(GA)12gggggggggcacccaccaataacttctctgctatgagagtctgtgtaatagagagagagtttatttccagaaatgggaagagtaattttctttcaa(T)10	233	2104	2336
Unitranscript 299	1	c	(A)22tc(A)26	50	772	821
Unitranscript 299	2	c	(GA)11gtaa(AG)10aaggt(AG)11gt(AG)11acat(GA)12aac(GA)12(G)12tcacccaccaataacttctctgctatgagagtctgtgtaatagagagagagtttatttccagaaatgggaagagtaa(T)12	253	2250	2502
Unitranscript 300	1	c	(AG)12gt(AG)11gt(AG)11acat(GA)12aac(GA)12ggggtcacccaccaataacttctctgctatgagagtctgtgtaatagagagagagtttatttccagaaatgggaagagtaattttctttcaa(T)10	229	2571	2799
Unitranscript 302	1	c	(AG)12gt(AG)11gt(AG)11acat(GA)12aac(GA)12(G)17tcacccaccaataacttctctgctatgagagtctgtgtaatagagagagagtttatttccagaaatgggaagagtaa(T)12	233	1980	2212
Unitranscript 302	2	p3	(AGA)5	15	5449	5463
Unitranscript 303	1	c	(AG)11ggt(AG)11gt(AG)11acat(GA)12aac(GA)12ggtcacccaccaataacttctctgctatgagagtctgtgtaatagagagagagttaaaaaaaataaaaaaag(A)24	222	218	439
Unitranscript 304	1	p1	(A)10	10	1734	1743
Unitranscript 304	2	c	(AG)12gt(AG)11gt(AG)11acat(GA)12aac(GA)12ggtcacccaccaataacttctctgctatgagagtctgtgtaatagagagagagtttatttccagaaatgggaagagtaattttctttcaa(T)10	227	3043	3269
Unitranscript 305	1	p1	(A)10	10	1725	1734
Unitranscript 305	2	c	(AG)12gt(AG)11gt(AG)11acat(GA)12aac(GA)12ggtcacccaccaataacttctctgctatgagagtctgtgtaatagagagagagtttatttccagaaatgggaagagtaattttctttcaa(T)10	227	3034	3260
Unitranscript 306	1	c	(AG)12aaac(GA)12gggtcacccaccaataacttctctgctatgagagtctgtgtaatagagagagagtttatttccagaaatgggaagagtaattttctttcaa(T)10	153	1933	2085
Unitranscript 307	1	p2	(AG)11	22	347	368
Unitranscript 308	1	c	(AG)12gt(AG)11gt(AG)11acat(GA)12aac(GA)13(G)14tcacccaccaataacttctctgctatgagagtctgtgtaatagagagagagtttatttccagaaatgggaagagtaattttctttcaa(T)10	241	1573	1813
Unitranscript 308	2	p1	(T)13	13	3793	3805
Unitranscript 308	3	p1	(T)10	10	4070	4079
Unitranscript 309	1	p2	(GA)11	22	1311	1332
Unitranscript 312	1	c	(GA)12a(AG)10aaggt(AG)11gt(AG)11acat(GA)12aac(GA)12	151	4434	4584
Unitranscript 312	2	p1	(T)10	10	6037	6046
Unitranscript 313	1	c	(AG)13cgaagttttattgagtttattatgtcaatggtgataattagggtttgggattgattcaatatctttcca(ATT)5	110	208	317
Unitranscript 313	2	p3	(GAA)5	15	4180	4194
Unitranscript 318	1	c	(GA)12gggggtcacccaccaataacttctctgctatgagagtctgtgtaatagagagagagtttatttccagaaatgggaagagtaattttctttcaa(T)10	127	511	637
Unitranscript 319	1	c	(AG)11at(AG)11gt(AG)11gt(AG)11acat(GA)12aac(GA)12ggggggggtcacccaccaataacttctctgctatgagagtctgtgtaatagagagagagtttatttccagaaatgggaagagtaattttctttcaa(T)10	255	1313	1567
Unitranscript 320	1	c	(AG)10aaataagaaagagagagagaaagagagaaac(GA)12	75	949	1023
Unitranscript 321	1	c	(A)24c(A)23tc(A)26	76	1831	1906
Unitranscript 322	1	c	(AG)11gga(AG)10gagtt(GA)11gt(AG)11gt(AG)11acat(GA)12aac(GA)12gtcacccaccaataacttctctgctatgagagtctgtgtaatagagagagagtttatttccagaaatgggaagagtaattttctttcaa(T)10	274	48	321
Unitranscript 323	1	c	(AG)11gga(AG)10gagtt(GA)11gt(AG)11gt(AG)11acat(GA)12aac(GA)12gtcacccaccaataacttctctgctatgagagtctgtgtaatagagagagagtttatttccagaaatgggaagagtaattttctttcaa(T)10	274	48	321
Unitranscript 324	1	p1	(A)18	18	1172	1189
Unitranscript 325	1	c	(AG)11gtt(GA)11gt(AG)11	71	1853	1923
Unitranscript 326	1	c	(AG)11gtt(GA)11gt(AG)11gt(AG)11acat(GA)12aac(GA)12	150	1683	1832
Unitranscript 329	1	p2	(TC)9	18	291	308
Unitranscript 329	2	p1	(A)12	12	1178	1189
Unitranscript 330	1	p2	(TC)10	20	89	108
Unitranscript 331	1	p1	(T)12	12	1411	1422
Unitranscript 331	2	p1	(T)10	10	3019	3028
Unitranscript 331	3	p1	(A)12	12	4011	4022
Unitranscript 332	1	p2	(TC)8	16	50	65
Unitranscript 332	2	p1	(C)11	11	2481	2491
Unitranscript 333	1	p1	(T)11	11	7154	7164
Unitranscript 333	2	p1	(T)10	10	8261	8270
Unitranscript 334	1	p1	(T)11	11	2214	2224
Unitranscript 334	2	p1	(T)10	10	4098	4107
Unitranscript 335	1	p2	(CT)7	14	31	44
Unitranscript 335	2	p1	(T)11	11	2612	2622
Unitranscript 335	3	p1	(T)10	10	4496	4505
Unitranscript 336	1	p1	(A)20	20	918	937
Unitranscript 336	2	c	(GA)11aaac(GA)12	50	3470	3519
Unitranscript 337	1	p1	(T)19	19	2163	2181
Unitranscript 337	2	p1	(T)10	10	5493	5502
Unitranscript 341	1	p1	(A)12	12	258	269
Unitranscript 343	1	p2	(CA)8	16	50	65
Unitranscript 343	2	c	(A)24g(A)24tc(A)26	77	2930	3006
Unitranscript 345	1	p1	(A)10	10	2223	2232
Unitranscript 347	1	p1	(A)12	12	2342	2353
Unitranscript 352	1	p1	(T)16	16	338	353
Unitranscript 353	1	p1	(A)10	10	406	415
Unitranscript 354	1	c	(A)12ggagtccgggcgggggaatgaat(AG)6	47	2205	2251
Unitranscript 357	1	p1	(T)11	11	226	236
Unitranscript 359	1	c	(T)26ga(T)24c(T)23	76	574	649
Unitranscript 361	1	p1	(A)24	24	466	489
Unitranscript 366	1	p1	(A)12	12	21	32
Unitranscript 366	2	p2	(AT)6	12	232	243
Unitranscript 366	3	p1	(A)20	20	531	550
Unitranscript 367	1	p1	(A)12	12	63	74
Unitranscript 367	2	p2	(AT)6	12	274	285
Unitranscript 368	1	p1	(T)10	10	3400	3409
Unitranscript 371	1	p3	(TGC)6	18	592	609
Unitranscript 375	1	p2	(GA)6	12	3949	3960
Unitranscript 375	2	p1	(A)12	12	4340	4351
Unitranscript 376	1	p1	(T)10	10	241	250
Unitranscript 377	1	p1	(T)10	10	241	250
Unitranscript 378	1	p1	(T)10	10	241	250
Unitranscript 381	1	c	(A)13ggttaatcaaaacccggtgagtgtagacgtaagccgtctcatctcgtgtcggtcttctgcttgaaac(A)10	90	1747	1836
Unitranscript 382	1	p1	(A)10	10	352	361
Unitranscript 382	2	p2	(TA)7	14	1841	1854
Unitranscript 383	1	p1	(A)12	12	421	432
Unitranscript 384	1	p1	(A)10	10	518	527
Unitranscript 384	2	p1	(A)12	12	1249	1260
Unitranscript 388	1	c	(A)23ccattcgattt(A)71tc(A)26	133	416	548
Unitranscript 389	1	p1	(T)26	26	886	911
Unitranscript 390	1	p1	(A)12	12	1792	1803
Unitranscript 390	2	p1	(T)10	10	2554	2563
Unitranscript 390	3	p1	(A)10	10	2737	2746
Unitranscript 391	1	c	(A)29ct(A)22c(A)23tc(A)26	105	1806	1910
Unitranscript 392	1	p1	(A)10	10	529	538
Unitranscript 402	1	p1	(A)10	10	211	220
Unitranscript 403	1	p1	(T)11	11	2823	2833
Unitranscript 406	1	p1	(A)11	11	1623	1633
Unitranscript 406	2	p2	(AG)11	22	2159	2180
Unitranscript 409	1	p1	(A)10	10	5502	5511
Unitranscript 410	1	p1	(A)10	10	2501	2510
Unitranscript 410	2	p1	(T)11	11	2827	2837
Unitranscript 411	1	p1	(A)10	10	3898	3907
Unitranscript 411	2	p1	(T)11	11	4224	4234
Unitranscript 414	1	p2	(TC)8	16	184	199
Unitranscript 415	1	p2	(TC)8	16	184	199
Unitranscript 416	1	p2	(TC)8	16	184	199
Unitranscript 417	1	c	(T)24ga(T)22gga(T)26	77	4946	5022
Unitranscript 417	2	p1	(T)10	10	5401	5410
Unitranscript 418	1	c	(T)23ga(T)22gga(T)26	76	999	1074
Unitranscript 419	1	c	(T)23ga(T)22gga(T)26	76	5510	5585
Unitranscript 421	1	c	(A)42tc(A)26	70	1260	1329
Unitranscript 422	1	p1	(T)10	10	52	61
Unitranscript 422	2	p1	(A)10	10	2395	2404
Unitranscript 425	1	p4	(TAGA)5	20	2057	2076
Unitranscript 427	1	p2	(GA)6	12	823	834
Unitranscript 428	1	p2	(GA)6	12	828	839
Unitranscript 432	1	p2	(TC)13	26	3339	3364
Unitranscript 433	1	c	(T)23caattctggagaattgttgaattgtactcgagctctctccgccctccgtcccggc(T)21gtaagatgcatcctcatgaaatgagcag(T)18ga(T)22gga(T)26	198	887	1084
Unitranscript 436	1	p1	(A)22	22	146	167
Unitranscript 441	1	p1	(T)11	11	136	146
Unitranscript 442	1	p1	(A)13	13	536	548
Unitranscript 444	1	p1	(T)16	16	3960	3975
Unitranscript 444	2	p3	(TAT)6	18	5093	5110
Unitranscript 445	1	p1	(T)16	16	3485	3500
Unitranscript 445	2	p1	(T)10	10	4272	4281
Unitranscript 446	1	p1	(A)10	10	4822	4831
Unitranscript 448	1	c	(T)10gttgctccaacttaattagtagtaatatcaagggcttaggtctctctaatgtacattttacctcta(T)10	86	1159	1244
Unitranscript 448	2	p1	(A)17	17	1959	1975
Unitranscript 448	3	p2	(CT)6	12	2191	2202
Unitranscript 449	1	p1	(A)17	17	9	25
Unitranscript 449	2	c	(A)11gaaaaag(A)10	28	208	235
Unitranscript 455	1	c	(T)23cc(T)44ggtg(T)24gg(T)27c(T)24ga(T)22gga(T)26caattctggagaattgttgaattgtactcgagctctctccgccctccgtcccggc(T)21gtaagatgcatcctcatgaaatgagcagta(T)16caattctggagaattgttgaattgtactcgagctctctccgccctccgtcccggc(T)21gtaagatgcatcctcatgaaatgagcag(T)18ga(T)22gga(T)26	501	1447	1947
Unitranscript 456	1	p1	(T)10	10	813	822
Unitranscript 464	1	p1	(T)16	16	1050	1065
Unitranscript 466	1	p1	(A)20	20	194	213
Unitranscript 467	1	p1	(T)11	11	164	174
Unitranscript 468	1	p1	(A)10	10	387	396
Unitranscript 469	1	p1	(A)10	10	387	396
Unitranscript 469	2	p1	(A)11	11	1217	1227
Unitranscript 470	1	p1	(A)21	21	182	202
Unitranscript 470	2	p3	(CTA)7	21	822	842
Unitranscript 472	1	p2	(CA)6	12	837	848
Unitranscript 474	1	p3	(AAG)8	24	1681	1704
Unitranscript 474	2	p1	(T)12	12	2327	2338
Unitranscript 475	1	p3	(AAG)8	24	1945	1968
Unitranscript 475	2	p1	(T)12	12	2577	2588
Unitranscript 476	1	p1	(T)12	12	2147	2158
Unitranscript 482	1	p1	(A)10	10	1144	1153
Unitranscript 485	1	p1	(A)10	10	1612	1621
Unitranscript 487	1	c	(AG)11gt(AG)11gt(AG)11acat(GA)12aac(GA)12ggtcacccaccaataacttctctgctatgagagtctgtgtaatagagagagagtttatttccagaaatgggaagagtaattttctttcaa(T)10	225	2788	3012
Unitranscript 488	1	p1	(T)10	10	2316	2325
Unitranscript 491	1	c	(A)11gaagaagcatgtgtggatatatctttagacttccaagacaaccatattaattttttacattaatggcctaaataaaagtaccatatctctacttatc(A)13	121	1	121
Unitranscript 491	2	p1	(A)10	10	2361	2370
Unitranscript 493	1	p1	(A)24	24	530	553
Unitranscript 498	1	p1	(A)11	11	2597	2607
Unitranscript 500	1	p1	(A)10	10	1004	1013
Unitranscript 501	1	p2	(TA)6	12	222	233
Unitranscript 501	2	p1	(A)15	15	2160	2174
Unitranscript 502	1	p2	(AT)7	14	55	68
Unitranscript 502	2	c	(A)23cg(A)47g(A)24tc(A)26	125	1866	1990
Unitranscript 503	1	p2	(AT)7	14	55	68
Unitranscript 504	1	p2	(AT)7	14	55	68
Unitranscript 505	1	p1	(A)10	10	1954	1963
Unitranscript 506	1	p1	(A)10	10	2063	2072
Unitranscript 507	1	p1	(A)11	11	154	164
Unitranscript 509	1	p1	(T)10	10	1782	1791
Unitranscript 510	1	p1	(T)10	10	1798	1807
Unitranscript 513	1	p1	(T)12	12	1781	1792
Unitranscript 515	1	p1	(A)10	10	657	666
Unitranscript 517	1	p1	(A)10	10	184	193
Unitranscript 518	1	p1	(A)10	10	184	193
Unitranscript 518	2	p1	(A)10	10	1643	1652
Unitranscript 524	1	p2	(AG)10	20	251	270
Unitranscript 524	2	p1	(A)10	10	1599	1608
Unitranscript 526	1	c	(GA)12ctggg(GA)9a(AG)10aaggt(AG)11gt(AG)11acat(GA)12aac(GA)12ggttttctttcaa(T)10	197	2362	2558
Unitranscript 527	1	c	(GA)12ctggg(GA)9a(AG)10aaggt(AG)11gt(AG)11acat(GA)12aac(GA)12ggtcacccaccaataacttctctgctatgagagtctgtgtaatagagagagagtttatttccagaaatgggaagagtaattttctttcaa(T)10	274	3675	3948
Unitranscript 527	2	p1	(A)10	10	5299	5308
Unitranscript 530	1	p2	(TC)9	18	156	173
Unitranscript 531	1	p1	(A)13	13	160	172
Unitranscript 533	1	p1	(A)12	12	756	767
Unitranscript 535	1	p1	(A)10	10	1128	1137
Unitranscript 535	2	p1	(A)10	10	1300	1309
Unitranscript 535	3	p1	(A)10	10	3274	3283
Unitranscript 535	4	p3	(AAG)5	15	3470	3484
Unitranscript 535	5	p2	(CT)7	14	3801	3814
Unitranscript 537	1	p1	(T)10	10	1575	1584
Unitranscript 541	1	p1	(T)11	11	302	312
Unitranscript 545	1	p1	(A)13	13	1432	1444
Unitranscript 546	1	p3	(TTA)5	15	29	43
Unitranscript 548	1	p1	(T)19	19	74	92
Unitranscript 550	1	p1	(A)10	10	429	438
Unitranscript 557	1	p1	(A)10	10	2624	2633
Unitranscript 557	2	p1	(A)10	10	3281	3290
Unitranscript 558	1	p1	(T)10	10	1896	1905
Unitranscript 563	1	p1	(A)13	13	76	88
Unitranscript 564	1	c	(GA)12a(AG)10aaggt(AG)11gt(AG)11acat(GA)12aac(GA)12gggggggtcacccaccaataacttctctgctatgagagtctgtgtaatagagagagagtttatttccagaaatgggaagagtaattttctttcaa(T)10	256	2451	2706
Unitranscript 565	1	p1	(T)10	10	3796	3805
Unitranscript 567	1	p2	(TG)8	16	1697	1712
Unitranscript 568	1	p1	(A)10	10	95	104
Unitranscript 570	1	p1	(T)12	12	1471	1482
Unitranscript 575	1	c	(A)27ct(A)22c(A)23tc(A)26	103	434	536
Unitranscript 579	1	p2	(AG)6	12	432	443
Unitranscript 580	1	p2	(AG)6	12	1294	1305
Unitranscript 585	1	p3	(ACT)7	21	291	311
Unitranscript 585	2	c	(AG)10gagtt(GA)11gt(AG)11gt(AG)11acat(GA)12aac(GA)12gggtcacccaccaataacttctctgctatgagagtctgtgtaatagagagagagtttatttccagaaatgggaagagtaattttctttcaa(T)10	251	921	1171
Unitranscript 585	3	p3	(AAT)6	18	3298	3315
Unitranscript 597	1	c	(T)21cc(T)44ggtg(T)24gg(T)27c(T)24ga(T)22gga(T)26	202	115	316
Unitranscript 598	1	c	(AG)6g(GAA)7	34	239	272
Unitranscript 599	1	c	(AG)6g(GAA)7	34	239	272
Unitranscript 599	2	c	(A)20cg(A)47g(A)24tc(A)26tccttgaagatgatcatcggtgctggatagtcaccgccgctaaagaaagagcc(A)69g(A)24tc(A)26	297	1941	2237
Unitranscript 600	1	p3	(GAT)6	18	150	167
Unitranscript 601	1	p1	(A)11	11	21	31
Unitranscript 604	1	p5	(GATGA)5	25	1156	1180
Unitranscript 606	1	p2	(CA)9	18	151	168
Unitranscript 606	2	p1	(T)10	10	1589	1598
Unitranscript 608	1	p2	(TG)9	18	2960	2977
Unitranscript 609	1	c	(A)24g(A)24tc(A)26	77	1257	1333
Unitranscript 610	1	p1	(T)16	16	394	409
Unitranscript 611	1	c	(A)47g(A)24tc(A)26tccttgaagatgatcatcggtgctggatagtcaccgccgctaaagaaagagcc(A)20cg(A)47g(A)24tc(A)26tcgctcacgctaac(A)14	303	2939	3241
Unitranscript 613	1	p1	(A)10	10	824	833
Unitranscript 613	2	c	(A)47g(A)24tc(A)26tccttgaagatgatcatcggtgctggatagtcaccgccgctaaagaaagagcc(A)20cg(A)47g(A)24tc(A)26tcgctcacgctaac(A)14	303	2464	2766
Unitranscript 614	1	p1	(A)11	11	2	12
Unitranscript 614	2	p3	(GTA)5	15	157	171
Unitranscript 619	1	c	(A)23cg(A)47g(A)24tc(A)26	125	1229	1353
Unitranscript 620	1	p2	(AG)6	12	6042	6053
Unitranscript 622	1	p1	(A)21	21	948	968
Unitranscript 622	2	p2	(AG)11	22	2897	2918
Unitranscript 627	1	p1	(A)12	12	1	12
Unitranscript 627	2	p2	(TC)9	18	170	187
Unitranscript 627	3	p1	(A)19	19	1293	1311
Unitranscript 631	1	p1	(A)16	16	54	69
Unitranscript 632	1	p1	(T)16	16	155	170
Unitranscript 634	1	p3	(ATC)5	15	783	797
Unitranscript 634	2	p1	(A)11	11	1413	1423
Unitranscript 640	1	p1	(A)13	13	112	124
Unitranscript 643	1	p1	(A)10	10	132	141
Unitranscript 643	2	p1	(A)10	10	358	367
Unitranscript 644	1	p1	(T)10	10	2167	2176
Unitranscript 646	1	p1	(A)10	10	584	593
Unitranscript 647	1	p2	(TC)6	12	249	260
Unitranscript 652	1	p1	(T)10	10	6	15
Unitranscript 653	1	c	(T)10(A)10	20	97	116
Unitranscript 653	2	p1	(T)12	12	1334	1345
Unitranscript 654	1	c	(T)10(A)10	20	97	116
Unitranscript 654	2	p1	(T)12	12	1334	1345
Unitranscript 655	1	p3	(CTT)5	15	1146	1160
Unitranscript 656	1	p3	(CTT)5	15	1278	1292
Unitranscript 657	1	p2	(TG)7	14	73	86
Unitranscript 657	2	p3	(TGT)5	15	2858	2872
Unitranscript 662	1	p1	(A)11	11	198	208
Unitranscript 662	2	c	(AG)11gtt(GA)11gt(AG)11gt(AG)11acat(GA)12aac(GA)12	150	1664	1813
Unitranscript 662	3	c	(GA)12ctggg(GA)9a(AG)10aaggt(AG)11gt(AG)11acat(GA)12aac(GA)12	174	1933	2106
Unitranscript 663	1	c	(GA)12a(AG)10aaggt(AG)11gt(AG)11acat(GA)12aac(GA)12ggggggtcacccaccaataacttctctgctatgagagtctgtgtaatagagagagagtttatttccagaaatgggaagagtaattttctttcaa(T)10	255	972	1226
Unitranscript 666	1	c	(GA)12a(AG)10aaggt(AG)11gt(AG)11acat(GA)12aac(GA)12ggggggtcacccaccaataacttctctgctatgagagtctgtgtaatagagagagagtttatttccagaaatgggaagagtaattttctttcaa(T)10	255	2582	2836
Unitranscript 669	1	c	(CAT)6ctgggatctttgacatgatgatgatgc(CAT)5	60	395	454
Unitranscript 671	1	p1	(A)18	18	163	180
Unitranscript 674	1	p1	(A)10	10	2797	2806
Unitranscript 678	1	p2	(CT)7	14	400	413
Unitranscript 681	1	p1	(T)10	10	1723	1732
Unitranscript 684	1	p1	(A)10	10	236	245
Unitranscript 687	1	p1	(T)10	10	3300	3309
Unitranscript 687	2	p1	(A)12	12	5880	5891
Unitranscript 690	1	c	(CTT)6ctgcttctgcttcatacaaaaacaaaaaagaataac(A)11	65	1	65
Unitranscript 690	2	c	(TCT)8gcttctgcttcatacaaaaacaaaaaagaataac(A)11	69	207	275
Unitranscript 690	3	c	(AG)11aacat(GA)12aac(GA)12ggtcacccaccaataacttctctgctatgagagtctgtgtaatagagagagagtttatttccagaaatgggaagagtaattttctttcaa(T)10	178	3181	3358
Unitranscript 691	1	p1	(A)10	10	48	57
Unitranscript 691	2	p2	(AG)10	20	2044	2063
Unitranscript 695	1	p1	(T)15	15	2491	2505
Unitranscript 697	1	p1	(T)15	15	252	266
Unitranscript 699	1	c	(A)26ct(A)22c(A)23tc(A)26	102	472	573
Unitranscript 700	1	c	(AG)8gtggttgataaagtgctgcaaaatggcattgttttatttttttgagagaggagatgaggattgtgtaagaggaat(GA)12aac(GA)12gggggggggtcacccaccaataacttctctgctatgagagtctgtgtaatagagagagagtttatttccagaaatgggaagagtaattttctttcaa(T)10	249	323	571
Unitranscript 701	1	c	(AG)8gtggttgataaagtgctgcaaaatggcattgttttatttttttgagagaggagatgaggattgtgtaagaggaat(GA)12aac(GA)12(G)13tcacccaccaataacttctctgctatgagagtctgtgtaatagagagagagtttatttccagaaatgggaagagtaattttctttcaa(T)10	253	323	575
Unitranscript 701	2	p1	(T)13	13	2391	2403
Unitranscript 701	3	p1	(T)10	10	2668	2677
Unitranscript 702	1	p1	(A)10	10	2874	2883
Unitranscript 706	1	p1	(T)14	14	1259	1272
Unitranscript 708	1	p1	(T)14	14	1961	1974
Unitranscript 708	2	c	(GA)12gcat(GA)12aac(GA)12ggtcacccaccaataacttctctgctatgagagtctgtgtaatagagagagagtttatttccagaaatgggaagagtaattttctttcaa(T)10	179	2997	3175
Unitranscript 710	1	p3	(AAG)5	15	971	985
Unitranscript 713	1	p1	(T)11	11	330	340
Unitranscript 722	1	p1	(T)13	13	1976	1988
Unitranscript 723	1	p5	(ATTGC)5	25	105	129
Unitranscript 727	1	p1	(A)11	11	2732	2742
Unitranscript 730	1	p1	(A)10	10	827	836
Unitranscript 732	1	p3	(GAA)5	15	116	130
Unitranscript 737	1	p1	(A)12	12	172	183
Unitranscript 738	1	p3	(TCT)17	51	550	600
Unitranscript 738	2	p1	(A)17	17	5000	5016
Unitranscript 738	3	p1	(A)11	11	5499	5509
Unitranscript 738	4	p1	(A)10	10	5665	5674
Unitranscript 738	5	p3	(TGG)5	15	6113	6127
Unitranscript 742	1	c	(GA)12gt(AG)11acat(GA)12aac(GA)12ggtcacccaccaataacttctctgctatgagagtctgtgtaatagagagagagtttatttccagaaatgggaagagtaattttctttcaa(T)10	203	1946	2148
Unitranscript 743	1	p2	(GA)7	14	1449	1462
Unitranscript 745	1	p1	(A)10	10	126	135
Unitranscript 745	2	p1	(A)11	11	461	471
Unitranscript 746	1	c	(T)11gaataatttttcttttgaatttggttttttgtattgttctgaaaaacattta(T)10	73	388	460
Unitranscript 746	2	p3	(TGA)5	15	1101	1115
Unitranscript 746	3	p1	(T)17	17	2598	2614
Unitranscript 747	1	p1	(A)10	10	757	766
Unitranscript 749	1	p2	(TC)10	20	1	20
Unitranscript 749	2	p1	(A)10	10	2434	2443
Unitranscript 750	1	p1	(A)23	23	1135	1157
Unitranscript 750	2	c	(CT)11cgga(CT)13tt(TC)11tt(TC)12at(TC)12(A)10	138	2148	2285
Unitranscript 750	3	p2	(GA)6	12	2597	2608
Unitranscript 753	1	p3	(TTC)5	15	2672	2686
Unitranscript 754	1	p3	(TTC)5	15	3201	3215
Unitranscript 756	1	p1	(A)11	11	148	158
Unitranscript 758	1	p1	(A)11	11	2193	2203
Unitranscript 759	1	p1	(T)13	13	1260	1272
Unitranscript 759	2	p1	(A)11	11	1977	1987
Unitranscript 761	1	p1	(A)11	11	5403	5413
Unitranscript 761	2	p1	(T)13	13	6535	6547
Unitranscript 764	1	p2	(TC)8	16	231	246
Unitranscript 765	1	c	(T)15cctgtta(T)10	32	1039	1070
Unitranscript 765	2	p1	(A)11	11	2384	2394
Unitranscript 765	3	p1	(A)10	10	2724	2733
Unitranscript 766	1	c	(TC)12aatacaagaatcaaccct(CA)10	62	154	215
Unitranscript 766	2	c	(A)27ct(A)22c(A)23tc(A)26	103	392	494
Unitranscript 766	3	p1	(T)15	15	2759	2773
Unitranscript 767	1	p3	(TAT)6	18	289	306
Unitranscript 776	1	p1	(T)16	16	268	283
Unitranscript 784	1	p3	(AAG)5	15	1576	1590
Unitranscript 786	1	p1	(A)11	11	109	119
Unitranscript 786	2	p1	(A)11	11	3218	3228
Unitranscript 795	1	p2	(GA)8	16	607	622
Unitranscript 796	1	p1	(T)11	11	31	41
Unitranscript 796	2	c	(GA)11ctat(AG)12cat(GA)12aac(GA)12	104	1839	1942
Unitranscript 797	1	p1	(T)11	11	503	513
Unitranscript 797	2	p2	(GA)11	22	2185	2206
Unitranscript 798	1	p2	(GA)11	22	874	895
Unitranscript 799	1	p3	(AAG)6	18	862	879
Unitranscript 803	1	p1	(A)11	11	2199	2209
Unitranscript 803	2	p3	(AAT)5	15	3069	3083
Unitranscript 803	3	p2	(TA)6	12	3250	3261
Unitranscript 805	1	p1	(A)24	24	1	24
Unitranscript 809	1	p1	(A)19	19	340	358
Unitranscript 812	1	p3	(GAG)6	18	705	722
Unitranscript 813	1	p3	(GAG)6	18	705	722
Unitranscript 814	1	p2	(TC)6	12	1716	1727
Unitranscript 814	2	c	(TC)12ttt(TC)11tt(TC)12at(TC)12	101	1861	1961
Unitranscript 814	3	p2	(TC)6	12	2102	2113
Unitranscript 815	1	p1	(A)11	11	184	194
Unitranscript 816	1	p1	(T)11	11	1096	1106
Unitranscript 823	1	p1	(A)13	13	483	495
Unitranscript 824	1	p1	(T)13	13	412	424
Unitranscript 828	1	c	(GA)9ggagaggt(AG)11gt(AG)11acat(GA)12aac(GA)12ggttttctttcaa(T)10	150	1423	1572
Unitranscript 829	1	c	(GA)9ggtgttggtgaaatctgtg(GA)11ggt(AG)11acat(GA)12aac(GA)12gggtcacccaccaataacttctctgctatgagagtctgtgtaatagagagagagtttatttccagaaatgggaagagtaattttctttcaa(T)10	240	1799	2038
Unitranscript 829	2	c	(A)10tccagtcacgtccgcacatctcgtgttaatcaaaacccggtgagtgtagacgtaagccgtcttctgcttg(A)10gaactcagtcacgtccgcacatctcgtatggttaatcaaaacccggtgagtgtagacgtaagccgtct(A)18	176	2306	2481
Unitranscript 830	1	p4	(AGAA)5	20	304	323
Unitranscript 830	2	c	(AG)12t(AG)11gt(AG)11acat(GA)12atcacccaccaataacttctctgctatgagagtctgtgtaatagagagagagtttatttccagaaatgggaagagtaattttctttcaa(T)10	198	3074	3271
Unitranscript 831	1	p1	(T)11	11	1199	1209
Unitranscript 832	1	p1	(A)11	11	965	975
Unitranscript 833	1	p2	(TA)13	26	1	26
Unitranscript 833	2	p1	(T)10	10	2036	2045
Unitranscript 833	3	p1	(A)12	12	3305	3316
Unitranscript 838	1	p1	(A)11	11	4057	4067
Unitranscript 842	1	c	(T)27gg(T)27c(T)24ga(T)22gga(T)26	134	877	1010
Unitranscript 842	2	p3	(GAG)5	15	1770	1784
Unitranscript 845	1	p2	(TC)7	14	4	17
Unitranscript 845	2	p1	(T)10	10	180	189
Unitranscript 846	1	p2	(TC)7	14	4	17
Unitranscript 846	2	p1	(T)10	10	180	189
Unitranscript 846	3	p1	(T)14	14	4599	4612
Unitranscript 847	1	p2	(TA)6	12	3282	3293
Unitranscript 851	1	p2	(TC)8	16	1176	1191
Unitranscript 852	1	c	(A)23cgggaacacaaacccaagcacctccacttaaaacccaaaacaactcctcccagcctccttcctcccccccgatccg(CT)7	113	163	275
Unitranscript 853	1	c	(A)21cacgttaacacaaacccaagcgcctccctttaaaatcccacacatctcctctcagcctcctttctcttcctctct(TC)8	112	1	112
Unitranscript 856	1	p1	(A)12	12	232	243
Unitranscript 856	2	p2	(AT)6	12	857	868
Unitranscript 859	1	p1	(A)10	10	1975	1984
Unitranscript 860	1	p1	(A)11	11	921	931
Unitranscript 860	2	p1	(A)10	10	1212	1221
Unitranscript 862	1	p1	(A)11	11	7	17
Unitranscript 862	2	p1	(A)14	14	147	160
Unitranscript 862	3	p1	(A)18	18	587	604
Unitranscript 865	1	p2	(GA)11	22	674	695
Unitranscript 868	1	p1	(A)12	12	127	138
Unitranscript 870	1	p1	(A)10	10	9	18
Unitranscript 871	1	p1	(T)10	10	2733	2742
Unitranscript 872	1	p1	(A)16	16	2362	2377
Unitranscript 872	2	p2	(CT)7	14	2505	2518
Unitranscript 881	1	p1	(A)10	10	370	379
Unitranscript 881	2	p1	(T)10	10	1185	1194
Unitranscript 881	3	c	(AG)6gag(GA)10	35	1451	1485
Unitranscript 882	1	p3	(ACC)5	15	1002	1016
Unitranscript 883	1	p1	(A)10	10	370	379
Unitranscript 885	1	p1	(A)18	18	2088	2105
Unitranscript 885	2	p1	(A)10	10	2217	2226
Unitranscript 892	1	p1	(T)10	10	1048	1057
Unitranscript 894	1	p1	(A)10	10	311	320
Unitranscript 894	2	p1	(A)13	13	702	714
Unitranscript 894	3	p3	(GGT)5	15	4683	4697
Unitranscript 895	1	p1	(A)12	12	1728	1739
Unitranscript 895	2	p1	(T)12	12	1876	1887
Unitranscript 895	3	p1	(A)10	10	2896	2905
Unitranscript 899	1	p1	(A)19	19	101	119
Unitranscript 900	1	p1	(A)11	11	282	292
Unitranscript 902	1	p4	(AGAA)6	24	1	24
Unitranscript 902	2	p2	(AT)6	12	263	274
Unitranscript 902	3	p3	(CCA)5	15	1932	1946
Unitranscript 902	4	c	(GA)7aagtgcagagagattgaa(AG)6aattgattaataagtagaatttatatataattggaacctgttgtgatggaaatctgagtgtgcacgtgcttcatgatcgtctgcatcttaat(TGA)5	151	3016	3166
Unitranscript 905	1	p1	(T)10	10	1843	1852
Unitranscript 905	2	c	(GA)13aac(GA)12	53	3598	3650
Unitranscript 906	1	p1	(T)10	10	1843	1852
Unitranscript 906	2	c	(GA)13aac(GA)12	53	3443	3495
Unitranscript 909	1	c	(AT)10acgtgtc(TA)6cgtgtatatatacgtatatatatagacgtgtatatatacgtatatatg(TA)10cgtgtc(TA)6	125	1175	1299
Unitranscript 910	1	c	(T)13ctgaggctcgtgaggatcttgctgcccttgagaaagactacgaggaagtcggggcagaaggcaacgacgaggaggaagaacctgaagattactg(A)13	120	82	201
Unitranscript 913	1	p1	(A)17	17	1269	1285
Unitranscript 917	1	p1	(A)14	14	2928	2941
Unitranscript 922	1	c	(A)24tc(A)26	52	427	478
Unitranscript 925	1	p1	(A)12	12	246	257
Unitranscript 929	1	c	(CCG)7(CCT)5	36	666	701
Unitranscript 930	1	c	(CCG)7(CCT)5	36	3894	3929
Unitranscript 932	1	c	(T)24gg(T)27c(T)24ga(T)22gga(T)26	131	1624	1754
Unitranscript 933	1	c	(CCG)7(CCT)5	36	3330	3365
Unitranscript 934	1	p1	(T)10	10	1526	1535
Unitranscript 941	1	c	(A)24g(A)24tc(A)26	77	625	701
Unitranscript 941	2	c	(A)17gcatctcgtgtcggtcttctgcctgcttaaac(A)10	59	897	955
Unitranscript 942	1	p1	(A)10	10	2378	2387
Unitranscript 944	1	p2	(CT)10	20	5548	5567
Unitranscript 945	1	p2	(AG)11	22	1049	1070
Unitranscript 946	1	p1	(T)10	10	1046	1055
Unitranscript 947	1	p2	(TA)6	12	171	182
Unitranscript 947	2	p3	(GAG)5	15	2648	2662
Unitranscript 948	1	p2	(TA)6	12	171	182
Unitranscript 948	2	p3	(GAG)5	15	2985	2999
Unitranscript 949	1	p2	(TA)6	12	171	182
Unitranscript 949	2	p3	(GAG)5	15	2834	2848
Unitranscript 951	1	c	(T)43ggtg(T)24gg(T)27c(T)24ga(T)22gga(T)26caattctggagaattgttgaattgtactcgagctctctccgccctccgtcccggc(T)21	254	1628	1881
Unitranscript 952	1	p1	(A)11	11	3373	3383
Unitranscript 955	1	p3	(ATT)8	24	156	179
Unitranscript 956	1	p1	(T)16	16	1	16
Unitranscript 956	2	p1	(A)10	10	349	358
Unitranscript 959	1	p1	(A)10	10	1968	1977
Unitranscript 960	1	p5	(ATAAA)6	30	14	43
Unitranscript 964	1	p2	(GA)11	22	1615	1636
Unitranscript 966	1	p3	(GTG)5	15	294	308
Unitranscript 969	1	p1	(A)10	10	5585	5594
Unitranscript 970	1	p3	(TGC)5	15	1135	1149
Unitranscript 970	2	p1	(A)10	10	1527	1536
Unitranscript 971	1	p1	(A)11	11	1255	1265
Unitranscript 975	1	c	(AG)6gatagagaaagtgagagagaggaggatggagaaagtgagagagaagaggaactgaagaaatagacgagaggat(AGGAG)5	110	456	565
Unitranscript 979	1	p1	(T)21	21	91	111
Unitranscript 979	2	p1	(T)15	15	253	267
Unitranscript 980	1	p1	(A)18	18	93	110
Unitranscript 980	2	p1	(A)16	16	252	267
Unitranscript 983	1	p1	(A)10	10	1163	1172
Unitranscript 984	1	p1	(A)10	10	394	403
Unitranscript 987	1	p1	(A)17	17	315	331
Unitranscript 988	1	p1	(A)10	10	175	184
Unitranscript 994	1	p1	(T)10	10	1	10
Unitranscript 994	2	p3	(AGA)5	15	1344	1358
Unitranscript 995	1	p1	(T)10	10	1	10
Unitranscript 995	2	p3	(AGA)5	15	1109	1123
Unitranscript 997	1	c	(A)24tc(A)26	52	3317	3368
Unitranscript 1002	1	p1	(T)11	11	12	22
Unitranscript 1006	1	p1	(A)10	10	454	463
Unitranscript 1007	1	p2	(TC)7	14	2932	2945
Unitranscript 1008	1	p1	(T)11	11	529	539
Unitranscript 1009	1	p1	(A)13	13	166	178
Unitranscript 1013	1	p1	(T)10	10	15	24
Unitranscript 1013	2	p1	(A)11	11	1420	1430
Unitranscript 1019	1	c	(A)24ct(A)22c(A)23tc(A)26	100	457	556
Unitranscript 1021	1	p1	(A)14	14	783	796
Unitranscript 1025	1	p3	(TTC)5	15	564	578
Unitranscript 1026	1	p1	(T)13	13	14	26
Unitranscript 1027	1	p1	(T)13	13	1084	1096
Unitranscript 1028	1	c	(A)23c(A)24tc(A)26	76	692	767
Unitranscript 1028	2	c	(A)19cg(A)47g(A)24tc(A)26tccttgaagatgatcatcggtgctggatagtcaccgccgctaaagaaagagcc(A)69g(A)24tc(A)26	296	923	1218
Unitranscript 1029	1	p1	(A)12	12	1186	1197
Unitranscript 1030	1	p3	(GGA)5	15	1644	1658
Unitranscript 1033	1	p3	(TTG)5	15	1130	1144
Unitranscript 1036	1	c	(A)29ct(A)22c(A)23tc(A)26	105	1494	1598
Unitranscript 1038	1	c	(GA)11gt(AG)11gt(AG)11acat(GA)12aac(GA)12gtttttctttcaa(T)10	148	1411	1558
Unitranscript 1040	1	c	(A)41g(A)24	66	1972	2037
Unitranscript 1042	1	c	(A)19c(A)23tc(A)26tccttgaagatgatcatcggtgctggatagtcaccgccgctaaagaaagagcc(A)20cg(A)47g(A)24tc(A)26	246	1233	1478
Unitranscript 1044	1	p1	(A)13	13	696	708
Unitranscript 1045	1	p1	(A)13	13	516	528
Unitranscript 1051	1	c	(T)11agatcggaagagcac(T)26caattctggagaattgttgaattgtactcgagctctctccgccctccgtcccggc(T)21gtaagatgcatcctcatgaaatgagcag(T)18ga(T)22gga(T)26	227	1956	2182
Unitranscript 1052	1	p2	(GA)7	14	1660	1673
Unitranscript 1054	1	p2	(GA)6	12	1170	1181
Unitranscript 1055	1	p2	(GA)9	18	1199	1216
Unitranscript 1056	1	p1	(T)14	14	858	871
Unitranscript 1060	1	p1	(T)11	11	1023	1033
Unitranscript 1067	1	p4	(AGAC)6	24	178	201
Unitranscript 1068	1	p2	(GA)6	12	2914	2925
Unitranscript 1070	1	p1	(T)12	12	816	827
Unitranscript 1070	2	p1	(A)12	12	3127	3138
Unitranscript 1071	1	p1	(T)12	12	837	848
Unitranscript 1072	1	p1	(A)10	10	133	142
Unitranscript 1073	1	p1	(A)10	10	133	142
Unitranscript 1075	1	p3	(GCT)6	18	3362	3379
Unitranscript 1075	2	p2	(TC)12	24	6088	6111
Unitranscript 1076	1	p2	(TC)6	12	168	179
Unitranscript 1076	2	p1	(T)16	16	1120	1135
Unitranscript 1077	1	p1	(A)11	11	2679	2689
Unitranscript 1078	1	c	(TC)10a(CT)13tt(TC)11tt(TC)12a(CT)12	122	1938	2059
Unitranscript 1078	2	c	(TC)6ctcttcccatatccatcacacacaactcctccatttacctcatcggttccctttatgcttcc(TCT)5	89	2193	2281
Unitranscript 1079	1	c	(TC)10a(CT)13tt(TC)11tt(TC)12a(CT)12	122	1465	1586
Unitranscript 1079	2	p2	(TC)6	12	1720	1731
Unitranscript 1079	3	p3	(TTG)5	15	2793	2807
Unitranscript 1083	1	p2	(CT)6	12	177	188
Unitranscript 1084	1	p1	(A)11	11	141	151
Unitranscript 1087	1	p1	(T)10	10	6	15
Unitranscript 1089	1	p1	(A)12	12	2786	2797
Unitranscript 1092	1	p2	(CT)10	20	38	57
Unitranscript 1098	1	c	(A)23ct(A)22c(A)23tc(A)26	99	948	1046
Unitranscript 1099	1	c	(T)17ggtg(T)24gg(T)27c(T)24ga(T)22gga(T)26caattctggagaattgttgaattgtactcgagctctctccgccctccgtcccggc(T)21	228	322	549
Unitranscript 1105	1	p1	(A)10	10	329	338
Unitranscript 1105	2	p1	(A)10	10	1504	1513
Unitranscript 1106	1	p1	(A)10	10	329	338
Unitranscript 1108	1	c	(A)22tgaacg(A)47g(A)24tc(A)26tccttgaagatgatcatcggtgctggatagtcaccgccgctaaagaaagagcc(A)20cg(A)47g(A)24tc(A)26	303	1691	1993
Unitranscript 1109	1	c	(A)19ttaattaggtttgattctattatcgatcatttcaccaaacaatttccttgctacatgaacatcaccctccacaagaagacctcccagcaatat(A)15	127	1550	1676
Unitranscript 1110	1	p3	(TTA)9	27	186	212
Unitranscript 1110	2	c	(AT)9ttttccgtatgagtgagtctatcctagtaggttagagaagggcagcctaacctttttctcttttg(T)10	93	1514	1606
Unitranscript 1111	1	c	(AT)9ttttccgtatgagtgagtctatccttgtaggttagagaagggctgcctaacctttttctcttttg(T)10	93	1204	1296
Unitranscript 1112	1	p1	(A)11	11	38	48
Unitranscript 1112	2	p1	(A)11	11	241	251
Unitranscript 1113	1	p1	(A)10	10	53	62
Unitranscript 1113	2	c	(T)24ga(T)22gga(T)26	77	444	520
Unitranscript 1114	1	c	(AG)7ggagagagagagc(GA)8	43	1156	1198
Unitranscript 1114	2	c	(T)12at(AG)11	36	1991	2026
Unitranscript 1117	1	c	(TC)11ttca(CT)13tt(TC)11tt(TC)12at(TC)12	128	263	390
Unitranscript 1123	1	p1	(A)10	10	2250	2259
Unitranscript 1124	1	p1	(A)12	12	38	49
Unitranscript 1124	2	p2	(AG)9	18	2999	3016
Unitranscript 1124	3	p2	(CT)6	12	3509	3520
Unitranscript 1125	1	c	(A)26ct(A)22c(A)23tc(A)26	102	1994	2095
Unitranscript 1125	2	p2	(AG)9	18	3617	3634
Unitranscript 1130	1	c	(T)22ggtg(T)24gg(T)27c(T)24ga(T)22gga(T)26	157	2623	2779
Unitranscript 1132	1	p1	(T)24	24	953	976
Unitranscript 1136	1	p1	(A)10	10	187	196
Unitranscript 1138	1	p1	(T)10	10	1494	1503
Unitranscript 1143	1	c	(A)24catccttgaagatgatcatcggtgctggatagtcaccgccgctaaagaaagagcc(A)20cg(A)47g(A)24tc(A)26	201	344	544
Unitranscript 1146	1	p2	(CT)7	14	807	820
Unitranscript 1146	2	p1	(T)12	12	1061	1072
Unitranscript 1147	1	p1	(T)10	10	6	15
Unitranscript 1147	2	p2	(CT)7	14	3049	3062
Unitranscript 1149	1	p1	(A)48	48	3200	3247
Unitranscript 1152	1	p2	(AG)6	12	2242	2253
Unitranscript 1153	1	p2	(AG)6	12	1826	1837
Unitranscript 1159	1	p1	(T)10	10	42	51
Unitranscript 1164	1	p1	(T)20	20	1152	1171
Unitranscript 1170	1	c	(GA)7ctgg(T)10	28	1144	1171
Unitranscript 1181	1	c	(CT)9cct(TTG)7	42	6971	7012
Unitranscript 1182	1	p3	(GAT)5	15	2757	2771
Unitranscript 1186	1	p2	(AT)7	14	191	204
Unitranscript 1187	1	p2	(AT)7	14	881	894
Unitranscript 1187	2	c	(AC)7(AT)6	26	2063	2088
Unitranscript 1188	1	p2	(AT)7	14	1312	1325
Unitranscript 1189	1	p2	(AT)7	14	1312	1325
Unitranscript 1190	1	p2	(AT)7	14	1312	1325
Unitranscript 1191	1	p2	(AT)7	14	1312	1325
Unitranscript 1192	1	p2	(AT)7	14	1312	1325
Unitranscript 1193	1	c	(T)27gg(T)27c(T)24ga(T)22gga(T)26	134	1106	1239
Unitranscript 1194	1	p1	(A)15	15	22	36
Unitranscript 1194	2	p1	(A)10	10	1097	1106
Unitranscript 1198	1	p3	(CTT)6	18	243	260
Unitranscript 1198	2	p1	(T)10	10	1242	1251
Unitranscript 1200	1	p3	(TTA)8	24	659	682
Unitranscript 1202	1	p3	(TAG)6	18	145	162
Unitranscript 1203	1	p1	(A)12	12	159	170
Unitranscript 1203	2	p1	(A)11	11	859	869
Unitranscript 1203	3	c	(AT)7gcacacaatacaatttaagatgttggc(A)10cccatacaatttaagataagcatacgcatgcttc(A)20gg(A)23	130	1537	1666
Unitranscript 1203	4	p1	(T)10	10	2805	2814
Unitranscript 1203	5	p1	(A)10	10	3372	3381
Unitranscript 1203	6	p1	(A)10	10	3555	3564
Unitranscript 1203	7	c	(AT)11tgtttgagctagttttgtt(TA)12	65	4205	4269
Unitranscript 1206	1	p1	(T)10	10	569	578
Unitranscript 1207	1	p1	(T)10	10	2140	2149
Unitranscript 1209	1	c	(A)25cg(A)47g(A)24tc(A)26tccttgaagatgatcatcggtgctggatagtcaccgccgctaaagaaagagcc(A)20cg(A)47g(A)24tc(A)26	302	868	1169
Unitranscript 1211	1	c	(A)21g(A)24tc(A)26	74	1162	1235
Unitranscript 1212	1	p1	(A)10	10	4895	4904
Unitranscript 1214	1	p1	(T)13	13	94	106
Unitranscript 1215	1	p1	(A)11	11	211	221
Unitranscript 1216	1	p1	(T)13	13	94	106
Unitranscript 1217	1	p1	(A)11	11	195	205
Unitranscript 1217	2	p1	(A)16	16	801	816
Unitranscript 1221	1	p1	(T)10	10	958	967
Unitranscript 1226	1	p1	(A)14	14	6	19
Unitranscript 1230	1	p1	(T)13	13	2899	2911
Unitranscript 1231	1	p1	(T)13	13	3087	3099
Unitranscript 1236	1	p1	(A)11	11	1132	1142
Unitranscript 1238	1	p2	(GA)6	12	2123	2134
Unitranscript 1241	1	c	(CGA)5(AGA)6	33	2029	2061
Unitranscript 1241	2	p1	(A)10	10	2373	2382
Unitranscript 1255	1	p1	(A)10	10	62	71
Unitranscript 1256	1	p1	(A)10	10	431	440
Unitranscript 1257	1	p1	(A)10	10	431	440
Unitranscript 1259	1	p3	(GAC)5	15	178	192
Unitranscript 1261	1	c	(A)29ct(A)22c(A)23tc(A)26	105	391	495
Unitranscript 1262	1	p1	(T)10	10	3660	3669
Unitranscript 1264	1	p1	(T)10	10	69	78
Unitranscript 1266	1	p3	(GCC)5	15	112	126
Unitranscript 1270	1	p1	(A)24	24	1	24
Unitranscript 1270	2	p2	(GA)6	12	1234	1245
Unitranscript 1270	3	p1	(T)10	10	2427	2436
Unitranscript 1271	1	c	(A)24tccttgaagatgatcatcggtgctggatagtcaccgccgctaaagaaagagcc(A)26	103	1	103
Unitranscript 1271	2	c	(AG)13aac(GA)12	53	1231	1283
Unitranscript 1282	1	p1	(A)10	10	1421	1430
Unitranscript 1283	1	p1	(A)10	10	2652	2661
Unitranscript 1288	1	c	(AG)12t(AG)11gt(AG)11acat(GA)12aac(GA)12	126	1585	1710
Unitranscript 1289	1	p5	(TTCTC)5	25	305	329
Unitranscript 1289	2	p1	(T)14	14	2264	2277
Unitranscript 1290	1	p1	(T)11	11	6783	6793
Unitranscript 1293	1	p1	(T)11	11	6689	6699
Unitranscript 1294	1	p5	(TTCTC)5	25	3600	3624
Unitranscript 1299	1	p3	(CAT)5	15	210	224
Unitranscript 1299	2	p1	(A)10	10	715	724
Unitranscript 1300	1	c	(A)24ct(A)22c(A)23tc(A)26	100	416	515
Unitranscript 1304	1	p1	(T)10	10	401	410
Unitranscript 1310	1	p1	(T)25	25	1708	1732
Unitranscript 1315	1	p1	(A)10	10	2558	2567
Unitranscript 1316	1	p1	(A)10	10	8	17
Unitranscript 1316	2	p1	(A)10	10	313	322
Unitranscript 1318	1	p1	(A)12	12	1035	1046
Unitranscript 1327	1	p3	(GAA)5	15	287	301
Unitranscript 1329	1	p1	(A)46	46	664	709
Unitranscript 1329	2	p3	(GGT)5	15	4271	4285
Unitranscript 1329	3	c	(AG)12gt(AG)11gt(AG)11acat(GA)12aac(GA)12ggggtcacccaccaataacttctctgctatgagagtctgtgtaatagagagagagtttatttccagaaatgggaagagtaattttctttcaa(T)10	229	4425	4653
Unitranscript 1335	1	p1	(A)10	10	4381	4390
Unitranscript 1335	2	c	(A)11ctcgaaaaac(A)20	41	4501	4541
Unitranscript 1336	1	p2	(AG)8	16	2989	3004
Unitranscript 1343	1	p3	(ATA)8	24	2453	2476
Unitranscript 1343	2	p1	(A)10	10	4483	4492
Unitranscript 1344	1	p1	(T)13	13	134	146
Unitranscript 1345	1	p2	(TA)6	12	1036	1047
Unitranscript 1346	1	p1	(A)10	10	4596	4605
Unitranscript 1346	2	p3	(CCT)5	15	4931	4945
Unitranscript 1347	1	p3	(CCT)5	15	4298	4312
Unitranscript 1349	1	p1	(A)19	19	54	72
Unitranscript 1352	1	p2	(AG)11	22	1236	1257
Unitranscript 1353	1	p1	(A)10	10	3019	3028
Unitranscript 1358	1	p1	(T)11	11	3700	3710
Unitranscript 1360	1	p1	(A)11	11	2638	2648
Unitranscript 1360	2	p3	(GAA)8	24	2806	2829
Unitranscript 1361	1	p1	(A)12	12	971	982
Unitranscript 1361	2	p1	(T)13	13	2965	2977
Unitranscript 1363	1	c	(A)23ct(A)22c(A)23tc(A)26	99	953	1051
Unitranscript 1364	1	p1	(T)13	13	6	18
Unitranscript 1369	1	c	(AG)11aagaacacagaaagaaagagagacagacat(GA)12aac(GA)12(G)11tcacccaccaataacttctctgctatgagagtctgtgtaatagagagagagtttatttccagaaatgggaagagtaattttctttcaa(T)10	212	1685	1896
Unitranscript 1370	1	c	(T)22aga(T)22gga(T)26	76	4388	4463
Unitranscript 1371	1	c	(A)24ct(A)22c(A)23tc(A)26	100	79	178
Unitranscript 1371	2	p2	(CT)6	12	322	333
Unitranscript 1378	1	p1	(A)18	18	1175	1192
Unitranscript 1380	1	p2	(AG)12	24	5123	5146
Unitranscript 1382	1	c	(A)10caggagagagagat(AG)10	44	5657	5700
Unitranscript 1389	1	p4	(AAAT)5	20	317	336
Unitranscript 1389	2	p2	(TG)7	14	701	714
Unitranscript 1391	1	p2	(CT)9	18	616	633
Unitranscript 1392	1	p2	(CT)9	18	616	633
Unitranscript 1392	2	p1	(A)10	10	2638	2647
Unitranscript 1393	1	p2	(CT)9	18	616	633
Unitranscript 1393	2	p1	(A)10	10	2308	2317
Unitranscript 1394	1	p1	(A)24	24	1	24
Unitranscript 1394	2	p3	(GAA)6	18	1862	1879
Unitranscript 1395	1	c	(A)11gatcagaaaaccaac(A)10gatagaaaaaacaaac(A)10gaccaaaacaacaaac(A)10	88	1986	2073
Unitranscript 1404	1	p1	(A)12	12	496	507
Unitranscript 1404	2	p3	(AGA)5	15	2022	2036
Unitranscript 1408	1	p1	(A)11	11	1701	1711
Unitranscript 1411	1	p1	(T)14	14	2858	2871
Unitranscript 1415	1	p1	(A)15	15	2241	2255
Unitranscript 1419	1	p1	(A)10	10	3255	3264
Unitranscript 1421	1	p1	(A)11	11	1964	1974
Unitranscript 1422	1	c	(A)23ct(A)22c(A)23tc(A)26	99	319	417
Unitranscript 1425	1	p1	(A)10	10	473	482
Unitranscript 1425	2	p1	(T)13	13	665	677
Unitranscript 1437	1	p2	(TC)11	22	30	51
Unitranscript 1437	2	p1	(T)10	10	189	198
Unitranscript 1437	3	p2	(TC)7	14	350	363
Unitranscript 1437	4	p1	(T)11	11	707	717
Unitranscript 1438	1	c	(T)14(CT)11tt(TC)12at(TC)12	88	369	456
Unitranscript 1440	1	p3	(CTG)7	21	847	867
Unitranscript 1441	1	p1	(A)13	13	353	365
Unitranscript 1442	1	p2	(CA)6	12	266	277
Unitranscript 1442	2	c	(A)22cg(A)47g(A)24tc(A)26	124	635	758
Unitranscript 1443	1	p2	(CA)6	12	554	565
Unitranscript 1449	1	p3	(GAA)8	24	1218	1241
Unitranscript 1454	1	c	(T)22caattctggagaattgttgaattgtactcgagctctctccgccctccgtcccggc(T)21gtaagatgcatcctcatgaaatgagcag(T)18ga(T)22gga(T)26caattctggagaattgttgaattgtactcgagctctctccgccctccgtcccggc(T)21	273	1273	1545
Unitranscript 1455	1	p3	(TGC)5	15	693	707
Unitranscript 1461	1	c	(T)12ctttttaccgaacagaaagggtagatttaccctatagcatttcc(AT)7	70	2645	2714
Unitranscript 1465	1	p1	(T)13	13	3793	3805
Unitranscript 1468	1	p1	(A)11	11	30	40
Unitranscript 1469	1	p1	(T)14	14	1	14
Unitranscript 1469	2	p1	(A)13	13	679	691
Unitranscript 1471	1	p1	(T)10	10	6	15
Unitranscript 1472	1	c	(T)23gg(T)27c(T)24ga(T)22gga(T)26	130	1585	1714
Unitranscript 1474	1	p1	(A)15	15	272	286
Unitranscript 1474	2	p2	(AG)6	12	934	945
Unitranscript 1476	1	p1	(A)13	13	49	61
Unitranscript 1480	1	p2	(TC)6	12	222	233
Unitranscript 1484	1	p1	(T)10	10	1	10
Unitranscript 1485	1	c	(A)23gtc(A)26	52	516	567
Unitranscript 1486	1	p1	(A)10	10	264	273
Unitranscript 1492	1	p1	(T)10	10	940	949
Unitranscript 1493	1	p1	(T)10	10	975	984
Unitranscript 1494	1	p1	(A)15	15	308	322
Unitranscript 1495	1	p2	(TC)7	14	289	302
Unitranscript 1497	1	c	(T)10ccgaaatcggagac(T)11	35	2515	2549
Unitranscript 1506	1	p3	(TTC)5	15	6790	6804
Unitranscript 1507	1	p1	(A)10	10	420	429
Unitranscript 1508	1	p1	(A)10	10	588	597
Unitranscript 1510	1	c	(A)47g(A)24	72	201	272
Unitranscript 1511	1	c	(A)21ctgaacg(A)47g(A)24tc(A)26	128	1018	1145
Unitranscript 1513	1	p2	(TG)6	12	5048	5059
Unitranscript 1514	1	p2	(TG)6	12	5248	5259
Unitranscript 1515	1	p2	(TG)6	12	4920	4931
Unitranscript 1526	1	p1	(T)11	11	3563	3573
Unitranscript 1526	2	p1	(T)11	11	3982	3992
Unitranscript 1527	1	p1	(T)11	11	2226	2236
Unitranscript 1527	2	p1	(T)11	11	2645	2655
Unitranscript 1528	1	p1	(A)13	13	691	703
Unitranscript 1529	1	p3	(TGC)7	21	1937	1957
Unitranscript 1530	1	p1	(T)12	12	2601	2612
Unitranscript 1530	2	p1	(T)10	10	2911	2920
Unitranscript 1531	1	c	(GA)12gggggggggtcacccaccaataacttctctgctatgagagtctgtgtaatagagagagagtttatttccagaaatgggaagagtaattttctttcaa(T)10	131	552	682
Unitranscript 1532	1	c	(GA)11ggt(AG)11gt(AG)11acat(GA)12aac(GA)12	126	607	732
Unitranscript 1533	1	c	(GA)11ggt(AG)11acat(GA)12aac(GA)12	102	1827	1928
Unitranscript 1534	1	p2	(AG)12	24	1028	1051
Unitranscript 1535	1	c	(GA)11ggt(AG)11acat(GA)12aac(GA)12(G)10	112	460	571
Unitranscript 1536	1	p2	(AG)6	12	455	466
Unitranscript 1536	2	c	(GA)11ggt(AG)11acat(GA)12aac(GA)12(G)10	112	613	724
Unitranscript 1537	1	p2	(AG)8	16	467	482
Unitranscript 1540	1	p1	(T)12	12	52	63
Unitranscript 1544	1	p1	(T)10	10	2419	2428
Unitranscript 1544	2	p1	(T)20	20	2729	2748
Unitranscript 1548	1	p1	(T)11	11	75	85
Unitranscript 1551	1	c	(GAT)5cttcaagatgatgacgatgttgag(GAT)6	57	1195	1251
Unitranscript 1552	1	p1	(A)11	11	4524	4534
Unitranscript 1558	1	p1	(T)19	19	4355	4373
Unitranscript 1559	1	p3	(GGT)5	15	10	24
Unitranscript 1560	1	c	(GA)11gt(AG)11gt(AG)11acat(GA)12aac(GA)12(G)11tcacccaccaataacttctctgctatgagagtctgtgtaatagagagagagtttatttccagaaatgggaagagtaattttctttcaa(T)10	234	2264	2497
Unitranscript 1561	1	p1	(A)17	17	901	917
Unitranscript 1561	2	c	(GA)11gt(AG)11gt(AG)11acaaaagaaaaagacag(A)13c(GA)12gggtcacccaccaataacttctctgctatgagagtctgtgtaatagagagagagtttatttccagaaatgggaagagtaattttctttcaa(T)10	226	2342	2567
Unitranscript 1562	1	p2	(AG)6	12	4212	4223
Unitranscript 1563	1	c	(AG)10t(AG)11gt(AG)11acat(GA)12aac(GA)12	122	2426	2547
Unitranscript 1564	1	p1	(A)10	10	1620	1629
Unitranscript 1565	1	p1	(A)10	10	1248	1257
Unitranscript 1567	1	c	(T)10atttatctctacacagg(A)12	39	217	255
Unitranscript 1572	1	p1	(A)10	10	1433	1442
Unitranscript 1574	1	p1	(T)10	10	717	726
Unitranscript 1577	1	p1	(A)16	16	2376	2391
Unitranscript 1579	1	c	(AG)10aaatt(A)11ttaagacaacg(A)12	59	2959	3017
Unitranscript 1581	1	p1	(A)14	14	523	536
Unitranscript 1585	1	p1	(A)10	10	394	403
Unitranscript 1601	1	c	(T)23ggtg(T)24	51	1429	1479
Unitranscript 1602	1	p1	(A)10	10	33	42
Unitranscript 1604	1	p1	(A)12	12	160	171
Unitranscript 1605	1	c	(T)20c(T)10	31	1586	1616
Unitranscript 1609	1	p1	(A)12	12	520	531
Unitranscript 1611	1	p3	(GAC)5	15	1429	1443
Unitranscript 1611	2	p2	(AT)6	12	1586	1597
Unitranscript 1616	1	p1	(T)10	10	1	10
Unitranscript 1616	2	p1	(A)10	10	932	941
Unitranscript 1617	1	p1	(A)10	10	1138	1147
Unitranscript 1618	1	p1	(A)10	10	1102	1111
Unitranscript 1621	1	p2	(AG)11	22	1719	1740
Unitranscript 1623	1	p1	(A)10	10	31	40
Unitranscript 1624	1	c	(A)26cg(A)47g(A)24tc(A)26	128	449	576
Unitranscript 1627	1	p3	(TAA)5	15	13	27
Unitranscript 1627	2	c	(GA)11ggt(AG)11acat(GA)12aac(GA)12	102	4833	4934
Unitranscript 1628	1	p3	(GAT)5	15	2214	2228
Unitranscript 1629	1	p1	(A)10	10	793	802
Unitranscript 1630	1	p1	(A)10	10	827	836
Unitranscript 1630	2	p2	(AG)9	18	1070	1087
Unitranscript 1631	1	c	(GA)12ggtcacccaccaataacttctctgctatgagagtgagagaagagagagtt(GA)11gt(AG)11gt(AG)11acat(GA)12aac(GA)12	199	9	207
Unitranscript 1633	1	p2	(AG)8	16	244	259
Unitranscript 1634	1	c	(AG)11tt(GA)11gt(AG)11gt(AG)11acat(GA)12aac(GA)12gggggcttgttgtaaaggcaaatgactaatc(AG)7	194	390	583
Unitranscript 1635	1	c	(A)24ct(A)22c(A)23tc(A)26tccttgaagatgatcatcggtgctggatagtcaccgccgctaaagaaagagcc(A)20cg(A)47g(A)24tc(A)26	275	661	935
Unitranscript 1638	1	p1	(T)12	12	2024	2035
Unitranscript 1639	1	p1	(A)11	11	162	172
Unitranscript 1639	2	p1	(T)13	13	523	535
Unitranscript 1640	1	c	(A)23tc(A)26tcgatatagcttggcgcgtcgaagattcgaagatcggaagaggtcacggtcacgtccgcgccacctcgtatgccgtcttctgcttgaac(A)10	150	1059	1208
Unitranscript 1644	1	p2	(AT)6	12	89	100
Unitranscript 1644	2	p2	(AT)6	12	1056	1067
Unitranscript 1644	3	p1	(A)10	10	2943	2952
Unitranscript 1646	1	p1	(T)10	10	1896	1905
Unitranscript 1647	1	p1	(A)13	13	164	176
Unitranscript 1648	1	p2	(CA)7	14	143	156
Unitranscript 1648	2	c	(A)22gcttgaaaaaaaaagttaattcatgcaaaaac(A)18gaatttgaagaagataaagagagagaaataggcattgcgtcgaaataaaagacaaaaac(A)16gagaaagaaagagagat(A)13	177	2562	2738
Unitranscript 1649	1	p1	(T)10	10	395	404
Unitranscript 1650	1	p1	(T)10	10	647	656
Unitranscript 1654	1	p3	(GAT)7	21	165	185
Unitranscript 1655	1	p1	(A)13	13	1853	1865
Unitranscript 1658	1	p2	(AT)8	16	61	76
Unitranscript 1658	2	p1	(T)12	12	3484	3495
Unitranscript 1659	1	p2	(AT)8	16	620	635
Unitranscript 1659	2	p1	(T)12	12	3995	4006
Unitranscript 1660	1	p2	(AT)8	16	620	635
Unitranscript 1660	2	p1	(T)12	12	3924	3935
Unitranscript 1661	1	p2	(AT)8	16	620	635
Unitranscript 1661	2	c	(T)23ga(T)22gga(T)26	76	3520	3595
Unitranscript 1663	1	p1	(A)14	14	237	250
Unitranscript 1663	2	c*	(G)13(GA)8*aaccctagctgaattggagggattaaaatggaggagattgggattggagggaggggtaggattgtaataaatagaggaaaggagagggtaaaaaacag(A)23g(A)24tc(A)26	202	1929	2130
Unitranscript 1663	3	c	(A)23gaggcct(GAG)8	54	2242	2295
Unitranscript 1664	1	p1	(A)12	12	274	285
Unitranscript 1665	1	p1	(A)12	12	274	285
Unitranscript 1665	2	c	(GA)12a(AG)10aaggt(AG)11gt(AG)11acat(GA)12aac(GA)12(G)18	169	1616	1784
Unitranscript 1666	1	p2	(AG)6	12	2822	2833
Unitranscript 1668	1	c	(T)23ggtg(T)24gg(T)27c(T)24ga(T)22gga(T)26	158	1007	1164
Unitranscript 1669	1	p1	(T)11	11	616	626
Unitranscript 1670	1	p1	(T)14	14	1394	1407
Unitranscript 1679	1	p3	(ACA)8	24	881	904
Unitranscript 1680	1	p1	(A)22	22	200	221
Unitranscript 1680	2	p3	(ACA)8	24	818	841
Unitranscript 1682	1	p1	(T)10	10	196	205
Unitranscript 1682	2	p1	(A)24	24	1041	1064
Unitranscript 1684	1	p1	(T)10	10	896	905
Unitranscript 1688	1	c	(T)10ctaacttccccagttaaa(T)10attagatttttagtattaaattctatagggtcttatcgtctaaaacttttatttaagtcttttaacttaaaagataatttc(T)10	129	260	388
Unitranscript 1693	1	p1	(T)12	12	720	731
Unitranscript 1693	2	p1	(A)10	10	4867	4876
Unitranscript 1699	1	p1	(A)11	11	330	340
Unitranscript 1700	1	p1	(A)11	11	330	340
Unitranscript 1700	2	p1	(T)11	11	2000	2010
Unitranscript 1706	1	p2	(CT)10	20	1	20
Unitranscript 1711	1	p1	(A)12	12	2894	2905
Unitranscript 1711	2	p1	(A)10	10	3161	3170
Unitranscript 1713	1	p2	(TC)8	16	209	224
Unitranscript 1714	1	p2	(AC)9	18	67	84
Unitranscript 1721	1	p1	(T)11	11	2382	2392
Unitranscript 1722	1	p2	(TG)9	18	1845	1862
Unitranscript 1725	1	p1	(T)10	10	6	15
Unitranscript 1725	2	p6	(AAGCCA)5	30	296	325
Unitranscript 1727	1	p1	(A)10	10	602	611
Unitranscript 1728	1	p1	(A)13	13	133	145
Unitranscript 1730	1	c	(GTA)7ctttatatttggtggttgtaacaccatcacacaacattttatcatctctgcaaaattccttgct(A)24c(A)23tc(A)26tccttgaagatgatcatcggtgctggatagtcaccgccgctaaagaaagagcc(A)20cg(A)47g(A)24tc(A)26	336	204	539
Unitranscript 1732	1	c	(GA)12a(AG)10aaggt(AG)11gt(AG)11acat(GA)12aac(GA)12	151	1977	2127
Unitranscript 1733	1	p2	(AG)7	14	774	787
Unitranscript 1734	1	p2	(AT)6	12	153	164
Unitranscript 1734	2	p2	(AG)7	14	1338	1351
Unitranscript 1735	1	p2	(AT)6	12	216	227
Unitranscript 1735	2	p2	(GA)9	18	797	814
Unitranscript 1741	1	p2	(TC)8	16	154	169
Unitranscript 1741	2	p1	(A)15	15	2018	2032
Unitranscript 1742	1	p2	(TC)8	16	154	169
Unitranscript 1747	1	p3	(CCA)5	15	2453	2467
Unitranscript 1748	1	p3	(CCA)5	15	2527	2541
Unitranscript 1749	1	p3	(CCA)5	15	2613	2627
Unitranscript 1751	1	p1	(A)10	10	964	973
Unitranscript 1752	1	c	(A)25cg(A)47g(A)24tc(A)26tccttgaagatgatcatcggtgctggatagtcaccgccgctaaagaaagagcc(A)20cg(A)47g(A)24tc(A)26	302	1119	1420
Unitranscript 1752	2	p2	(AG)6	12	1801	1812
Unitranscript 1753	1	p2	(AG)6	12	3566	3577
Unitranscript 1761	1	p1	(A)11	11	221	231
Unitranscript 1762	1	p1	(A)11	11	221	231
Unitranscript 1764	1	p3	(ATC)6	18	327	344
Unitranscript 1767	1	p1	(A)12	12	2014	2025
Unitranscript 1768	1	p3	(TCC)5	15	1892	1906
Unitranscript 1768	2	p1	(T)10	10	3917	3926
Unitranscript 1771	1	p2	(TC)9	18	1773	1790
Unitranscript 1772	1	p2	(AG)8	16	3312	3327
Unitranscript 1775	1	p1	(A)12	12	68	79
Unitranscript 1775	2	c	(GA)11aaac(GA)12	50	1240	1289
Unitranscript 1777	1	p1	(A)10	10	187	196
Unitranscript 1777	2	p1	(A)10	10	1639	1648
Unitranscript 1778	1	p1	(T)10	10	183	192
Unitranscript 1780	1	c	(CT)6agttagtgttctctcttatgcttctcttttctattcta(TC)7	64	2816	2879
Unitranscript 1782	1	c	(AG)11aacat(GA)12	51	164	214
Unitranscript 1788	1	p1	(A)23	23	1265	1287
Unitranscript 1790	1	p1	(T)17	17	420	436
Unitranscript 1797	1	p1	(A)10	10	1490	1499
Unitranscript 1805	1	p1	(T)11	11	838	848
Unitranscript 1806	1	p3	(TGC)5	15	945	959
Unitranscript 1809	1	p1	(A)13	13	226	238
Unitranscript 1810	1	p1	(A)13	13	226	238
Unitranscript 1813	1	p1	(A)11	11	634	644
Unitranscript 1815	1	p1	(A)10	10	236	245
Unitranscript 1816	1	p1	(A)10	10	1000	1009
Unitranscript 1817	1	p1	(A)10	10	248	257
Unitranscript 1819	1	p1	(T)12	12	9	20
Unitranscript 1820	1	p1	(A)10	10	2385	2394
Unitranscript 1820	2	c	(A)10caatcagtcgtgaacatatgcttcaaatgaaacctacctcatcaaacttggtataaacaagcatgcacgcacatgaagaccatcttttcgttag(AGA)5	119	2563	2681
Unitranscript 1821	1	p1	(A)13	13	5018	5030
Unitranscript 1821	2	p1	(A)10	10	5140	5149
Unitranscript 1821	3	c	(T)12gttattctcgag(CT)7gtg(T)13	54	6188	6241
Unitranscript 1824	1	p1	(A)11	11	222	232
Unitranscript 1826	1	p1	(A)19	19	121	139
Unitranscript 1834	1	p2	(GA)6	12	1857	1868
Unitranscript 1836	1	p1	(A)20	20	834	853
Unitranscript 1837	1	p3	(GTG)5	15	2584	2598
Unitranscript 1837	2	p1	(T)12	12	2744	2755
Unitranscript 1838	1	p3	(GTG)5	15	2396	2410
Unitranscript 1838	2	p1	(T)12	12	2556	2567
Unitranscript 1842	1	c	(A)22c(A)23tc(A)26tccttgaagatgatcatcggtgctggatagtcaccgccgctaaagaaagagcc(A)20cg(A)47g(A)24tc(A)26	249	659	907
Unitranscript 1845	1	p1	(A)11	11	653	663
Unitranscript 1847	1	p1	(A)11	11	834	844
Unitranscript 1848	1	p1	(A)10	10	771	780
Unitranscript 1849	1	p1	(A)17	17	543	559
Unitranscript 1850	1	p1	(A)17	17	736	752
Unitranscript 1855	1	p2	(AG)7	14	1415	1428
Unitranscript 1857	1	p3	(GAT)5	15	820	834
Unitranscript 1858	1	p1	(T)15	15	1297	1311
Unitranscript 1863	1	p1	(A)10	10	58	67
Unitranscript 1870	1	p3	(TTA)7	21	1	21
Unitranscript 1870	2	p1	(A)10	10	825	834
Unitranscript 1870	3	p1	(T)12	12	1125	1136
Unitranscript 1871	1	p3	(TTA)7	21	1	21
Unitranscript 1871	2	p1	(A)10	10	825	834
Unitranscript 1871	3	p1	(T)17	17	1134	1150
Unitranscript 1871	4	c	(A)22g(A)24tc(A)26	75	2886	2960
Unitranscript 1877	1	p3	(GGA)8	24	4023	4046
Unitranscript 1878	1	c	(A)43g(A)24tc(A)26tccttgaagatgatcatcggtgctggatagtcaccgccgctaaagaaagagcc(A)20cg(A)47g(A)24tc(A)26	271	3062	3332
Unitranscript 1879	1	p1	(A)13	13	958	970
Unitranscript 1879	2	p2	(CT)8	16	1332	1347
Unitranscript 1880	1	p1	(A)13	13	973	985
Unitranscript 1880	2	p2	(CT)8	16	1347	1362
Unitranscript 1881	1	p1	(A)13	13	889	901
Unitranscript 1881	2	p2	(CT)8	16	1263	1278
Unitranscript 1882	1	p1	(A)13	13	1579	1591
Unitranscript 1882	2	p2	(CT)8	16	1953	1968
Unitranscript 1891	1	p2	(TG)7	14	875	888
Unitranscript 1891	2	c	(T)10gtaattgtattctggcaagacagaagga(T)13	51	2802	2852
Unitranscript 1897	1	c	(A)25tccttgaagatgatcatcggtgctggatagtcaccgccgctaaagaaagagcc(A)20cg(A)47g(A)24g(A)27	200	461	660
Unitranscript 1898	1	c	(TA)7(GA)6	26	2341	2366
Unitranscript 1898	2	p1	(A)10	10	2544	2553
Unitranscript 1899	1	c	(A)23cg(A)47g(A)24tc(A)26	125	1024	1148
Unitranscript 1899	2	c	(TA)7(GA)6	26	1965	1990
Unitranscript 1899	3	p1	(A)10	10	2168	2177
Unitranscript 1903	1	p3	(GCG)5	15	6499	6513
Unitranscript 1903	2	p3	(GCG)5	15	11651	11665
Unitranscript 1908	1	p2	(TC)6	12	1985	1996
Unitranscript 1912	1	p2	(AG)6	12	3936	3947
Unitranscript 1916	1	p2	(GA)8	16	7820	7835
Unitranscript 1920	1	p2	(TG)6	12	942	953
Unitranscript 1921	1	p1	(A)10	10	1893	1902
Unitranscript 1921	2	p2	(AT)8	16	2414	2429
Unitranscript 1921	3	p2	(AT)6	12	2774	2785
Unitranscript 1922	1	p1	(A)10	10	1073	1082
Unitranscript 1923	1	p1	(T)17	17	44	60
Unitranscript 1923	2	p1	(A)15	15	193	207
Unitranscript 1924	1	p1	(T)10	10	898	907
Unitranscript 1927	1	p3	(AAC)5	15	250	264
Unitranscript 1929	1	p3	(CTT)6	18	847	864
Unitranscript 1930	1	p3	(CTT)6	18	775	792
Unitranscript 1946	1	p1	(A)23	23	1135	1157
Unitranscript 1948	1	p1	(A)10	10	297	306
Unitranscript 1949	1	c	(A)77cc(A)26	105	226	330
Unitranscript 1950	1	c	(CCA)6ctcccctacctcctcct(CCA)5	50	171	220
Unitranscript 1950	2	p3	(TTC)5	15	720	734
Unitranscript 1953	1	p3	(CTC)6	18	723	740
Unitranscript 1953	2	p1	(A)10	10	1342	1351
Unitranscript 1955	1	p1	(T)12	12	1	12
Unitranscript 1955	2	p1	(A)11	11	146	156
Unitranscript 1959	1	c	(TG)6ttttgatcataagatacacaaaatggttgtacaaat(GAA)5	63	67	129
Unitranscript 1959	2	p1	(A)18	18	1184	1201
Unitranscript 1960	1	c	(TG)6ttttgatcataagatacacaaaatggttgtacaaat(GAA)5	63	67	129
Unitranscript 1962	1	c	(TC)13ttt(TC)11tt(TC)12at(TC)12	103	109	211
Unitranscript 1964	1	p1	(A)11	11	2843	2853
Unitranscript 1965	1	c	(T)27c(T)24ga(T)22gga(T)26	105	5646	5750
Unitranscript 1966	1	p1	(A)21	21	175	195
Unitranscript 1975	1	p1	(T)10	10	375	384
Unitranscript 1977	1	p1	(A)10	10	2856	2865
Unitranscript 1980	1	p3	(TCA)8	24	557	580
Unitranscript 1981	1	c	(ATC)9actggatgtcttcatcggtatccatggcatcctcagattcgtcttcatcgctgtcattcctgacttcataaattattggctttaccgtagct(TCA)8	143	1144	1286
Unitranscript 1981	2	p3	(TCT)5	15	1397	1411
Unitranscript 1985	1	p3	(TCA)6	18	2546	2563
Unitranscript 1989	1	p1	(A)10	10	3837	3846
Unitranscript 1991	1	p1	(A)11	11	162	172
Unitranscript 1991	2	p1	(A)10	10	5138	5147
Unitranscript 1992	1	p3	(CTA)5	15	772	786
Unitranscript 1993	1	p1	(A)12	12	148	159
Unitranscript 1993	2	p1	(A)11	11	561	571
Unitranscript 1993	3	p3	(CAC)6	18	2032	2049
Unitranscript 1993	4	p1	(A)13	13	2393	2405
Unitranscript 1994	1	p2	(TC)6	12	98	109
Unitranscript 1995	1	p1	(T)14	14	189	202
Unitranscript 1995	2	p1	(A)13	13	3311	3323
Unitranscript 1997	1	p1	(T)10	10	64	73
Unitranscript 1998	1	c	(T)24caattctggagaattgttgaattgtactcgagctctctccgccctccgtcccggc(T)21gtaagatgcatcctcatgaaatgagcag(T)18ga(T)22gga(T)26caattctggagaattgttgaattgtactcgagctctctccgccctccgtcccggc(T)21	275	966	1240
Unitranscript 1999	1	p1	(A)12	12	2284	2295
Unitranscript 2000	1	c	(GA)11ggt(AG)11gt(AG)11acat(GA)12aac(GA)12	126	988	1113
Unitranscript 2004	1	p1	(A)13	13	131	143
Unitranscript 2005	1	p1	(A)13	13	131	143
Unitranscript 2012	1	c	(A)20c(A)23tc(A)26	72	1607	1678
Unitranscript 2021	1	p3	(AAT)7	21	69	89
Unitranscript 2028	1	p3	(TGA)5	15	438	452
Unitranscript 2034	1	p3	(GCT)7	21	1429	1449
Unitranscript 2036	1	p1	(T)10	10	1	10
Unitranscript 2037	1	p1	(A)10	10	481	490
Unitranscript 2037	2	p2	(AG)6	12	1632	1643
Unitranscript 2038	1	p1	(A)10	10	481	490
Unitranscript 2039	1	p1	(A)10	10	481	490
Unitranscript 2039	2	p1	(A)10	10	1037	1046
Unitranscript 2040	1	p1	(T)11	11	951	961
Unitranscript 2041	1	p1	(A)11	11	153	163
Unitranscript 2041	2	p1	(A)25	25	609	633
Unitranscript 2042	1	p1	(A)11	11	213	223
Unitranscript 2043	1	p1	(A)11	11	213	223
Unitranscript 2044	1	p1	(A)11	11	213	223
Unitranscript 2045	1	p1	(A)11	11	213	223
Unitranscript 2045	2	c	(A)14caagatatatgatcagtaaatgaaattattaagaaataatc(A)10	65	610	674
Unitranscript 2047	1	c	(A)46g(A)24tc(A)26	99	5234	5332
Unitranscript 2048	1	p1	(T)10	10	1	10
Unitranscript 2049	1	p1	(T)13	13	787	799
Unitranscript 2054	1	p2	(AG)9	18	2815	2832
Unitranscript 2061	1	p1	(A)10	10	139	148
Unitranscript 2061	2	p3	(CAC)5	15	762	776
Unitranscript 2061	3	p1	(A)13	13	1381	1393
Unitranscript 2063	1	p1	(A)10	10	3859	3868
Unitranscript 2066	1	p2	(AT)7	14	23	36
Unitranscript 2066	2	p1	(A)10	10	880	889
Unitranscript 2069	1	p2	(AG)8	16	2418	2433
Unitranscript 2074	1	c	(CT)12tt(TC)11tt(TC)12at(TC)12	100	235	334
Unitranscript 2074	2	c	(TC)6ctcttcccgattaataatggtgccgccggcggaaggaggcggtggaggaggtgtacaacaaag(ACA)5	90	474	563
Unitranscript 2074	3	p1	(T)16	16	1346	1361
Unitranscript 2078	1	p3	(TCA)5	15	1706	1720
Unitranscript 2083	1	p2	(AT)8	16	133	148
Unitranscript 2083	2	p3	(ATC)9	27	279	305
Unitranscript 2085	1	p3	(ATC)5	15	676	690
Unitranscript 2085	2	p3	(TCA)6	18	1061	1078
Unitranscript 2085	3	p3	(CAT)5	15	1203	1217
Unitranscript 2088	1	c	(TC)6(TA)8	28	285	312
Unitranscript 2088	2	p1	(A)14	14	1584	1597
Unitranscript 2089	1	c	(TC)6(TA)8	28	285	312
Unitranscript 2089	2	p1	(A)14	14	875	888
Unitranscript 2089	3	p1	(T)11	11	1171	1181
Unitranscript 2090	1	p2	(AG)6	12	2319	2330
Unitranscript 2093	1	p1	(T)11	11	568	578
Unitranscript 2094	1	p1	(T)10	10	139	148
Unitranscript 2095	1	p2	(CT)7	14	365	378
Unitranscript 2096	1	c	(A)22c(A)23tc(A)26	74	5474	5547
Unitranscript 2106	1	p1	(A)11	11	233	243
Unitranscript 2106	2	p1	(A)11	11	1344	1354
Unitranscript 2107	1	c	(A)23c(A)23tc(A)26	75	517	591
Unitranscript 2107	2	c	(T)11g(T)11	23	829	851
Unitranscript 2111	1	p4	(AACT)5	20	34	53
Unitranscript 2111	2	p2	(TC)9	18	205	222
Unitranscript 2114	1	p1	(T)10	10	1	10
Unitranscript 2115	1	c	(A)10gatcggaag(A)22cacg(A)47g(A)24tc(A)26	145	408	552
Unitranscript 2118	1	p3	(TGA)5	15	1246	1260
Unitranscript 2119	1	p1	(A)10	10	1522	1531
Unitranscript 2120	1	p2	(CT)7	14	304	317
Unitranscript 2120	2	p3	(AAC)5	15	2367	2381
Unitranscript 2120	3	p1	(A)10	10	3132	3141
Unitranscript 2121	1	p1	(A)10	10	1384	1393
Unitranscript 2122	1	p1	(A)10	10	1115	1124
Unitranscript 2123	1	p3	(GAA)5	15	639	653
Unitranscript 2124	1	p1	(A)12	12	639	650
Unitranscript 2126	1	p1	(T)17	17	871	887
Unitranscript 2131	1	c	(A)22c(A)23tc(A)26	74	1156	1229
Unitranscript 2131	2	p1	(A)15	15	1629	1643
Unitranscript 2136	1	c	(A)12gcatctcgtgtcggtcttctgctctgcttaaac(A)10	55	1306	1360
Unitranscript 2142	1	p2	(CT)7	14	261	274
Unitranscript 2145	1	c	(A)22tc(A)26	50	1408	1457
Unitranscript 2149	1	p2	(GA)6	12	2014	2025
Unitranscript 2149	2	c	(GA)12gtga(AG)11	50	2158	2207
Unitranscript 2150	1	c	(A)12ccgcaaaatataacatgcactcaaaacacaatttggtttcacattcactcatcatcatcttcacttttcgat(TTC)5	99	337	435
Unitranscript 2150	2	p1	(A)10	10	2179	2188
Unitranscript 2158	1	p1	(A)15	15	167	181
Unitranscript 2159	1	c	(AAT)6acaacactaggaggccacgatgaatgctcaatccatggtggtaacaaacaa(TC)6	81	207	287
Unitranscript 2159	2	p2	(AG)6	12	1000	1011
Unitranscript 2161	1	c	(GA)9g(GA)6	31	1458	1488
Unitranscript 2163	1	p1	(T)16	16	2398	2413
Unitranscript 2164	1	p1	(T)11	11	2548	2558
Unitranscript 2165	1	p1	(A)20	20	135	154
Unitranscript 2166	1	c	(ACA)5aaaat(ATA)5	35	143	177
Unitranscript 2166	2	c	(A)21c(A)23tc(A)26	73	4870	4942
Unitranscript 2166	3	p1	(T)11	11	5048	5058
Unitranscript 2167	1	c	(ACA)5aaaat(ATA)5	35	143	177
Unitranscript 2167	2	c	(A)21c(A)23tc(A)26	73	5231	5303
Unitranscript 2167	3	p1	(T)11	11	5409	5419
Unitranscript 2168	1	c	(ACA)5aaaat(ATA)5	35	143	177
Unitranscript 2168	2	c	(A)39c(A)23tc(A)26tccttgaagatgatcatcggtgctggatagtcaccgccgctaaagaaagagcc(A)20cg(A)47g(A)24tc(A)26	266	2496	2761
Unitranscript 2169	1	p1	(A)10	10	60	69
Unitranscript 2173	1	p2	(GT)8	16	1514	1529
Unitranscript 2174	1	c	(AG)11tt(GA)11gt(AG)10aagaacacagaaagaaagagagacagacat(GA)12aac(GA)12(G)11tcacccaccaataacttctctgctatgagagtctgtgtaatagagagagagtttatttccagaaatgggaagagtaattttctttcaa(T)10	258	1529	1786
Unitranscript 2175	1	p1	(A)11	11	1233	1243
Unitranscript 2175	2	c	(AG)11t(AG)12t(AG)11gt(AG)11acat(GA)12aac(GA)12gggggggggtcacccaccaataacttctctgctatgagagtctgtgtaatagagagagagtttatttccagaaatgggaagagtaattttctttcaa(T)10	256	1980	2235
Unitranscript 2176	1	c	(AG)11tt(GA)11gt(AG)11gt(AG)11acat(GA)12aac(GA)12gggggtcacccaccaataacttctctgctatgagagtctgtgtaatagagagagagtttatttccagaaatgggaagagtaattttctttcaa(T)10	252	2010	2261
Unitranscript 2177	1	c	(AG)11t(AG)12t(AG)11gt(AG)11acat(GA)12aac(GA)12gggggggggtcacccaccaataacttctctgctatgagagtctgtgtaatagagagagagtttatttccagaaatgggaagagtaattttctttcaa(T)10	256	1845	2100
Unitranscript 2177	2	p1	(A)24	24	2892	2915
Unitranscript 2178	1	c	(AG)11tt(GA)11gt(AG)11gt(AG)11acat(GA)12aac(GA)12gggggggggtcacccaccaataacttctctgctatgagagtctgtgtaatagagagagagtttatttccagaaatgggaagagtaattttctttcaa(T)10	256	2096	2351
Unitranscript 2179	1	p1	(A)10	10	1831	1840
Unitranscript 2183	1	c	(A)21ctc(A)26	50	2029	2078
Unitranscript 2183	2	p3	(AGA)6	18	2203	2220
Unitranscript 2183	3	c	(CT)10tca(CT)13tt(TC)11tt(TC)12at(TC)11t(A)12(CT)13tt(TC)11tt(TC)12at(TC)12	238	2413	2650
Unitranscript 2183	4	c	(CT)10tattatggcggatttcactcctcctcactctttcacgctgatgtcacccactccacttctctctgccgcttcttcttcttcctctgccgacgtcatcat(CGA)5	134	2835	2968
Unitranscript 2184	1	c	(A)47tccttgaagatgatcatcggtgctggatagtcaccgccgctaaagaaagagcc(A)20cg(A)47g(A)24tc(A)27	223	1561	1783
Unitranscript 2184	2	p1	(A)14	14	1996	2009
Unitranscript 2185	1	p1	(T)11	11	36	46
Unitranscript 2185	2	p1	(T)10	10	1388	1397
Unitranscript 2187	1	p2	(CA)8	16	3	18
Unitranscript 2187	2	p1	(T)11	11	2087	2097
Unitranscript 2189	1	p1	(T)10	10	812	821
Unitranscript 2192	1	p1	(A)10	10	1171	1180
Unitranscript 2207	1	p1	(A)10	10	1900	1909
Unitranscript 2209	1	p1	(T)10	10	107	116
Unitranscript 2209	2	p3	(CAA)8	24	222	245
Unitranscript 2210	1	p1	(T)10	10	342	351
Unitranscript 2210	2	p1	(A)10	10	1042	1051
Unitranscript 2215	1	c	(TC)9a(CT)13tt(TC)11	69	253	321
Unitranscript 2215	2	p1	(T)10	10	3232	3241
Unitranscript 2219	1	p1	(A)10	10	2819	2828
Unitranscript 2220	1	p1	(A)26	26	561	586
Unitranscript 2224	1	p1	(A)16	16	99	114
Unitranscript 2234	1	c	(A)25cg(A)47g(A)24tc(A)26	127	349	475
Unitranscript 2238	1	p2	(AG)7	14	2443	2456
Unitranscript 2239	1	c	(A)23g(A)24tc(A)26tccttgaagatgatcatcggtgctggatagtcaccgccgctaaagaaagagcc(A)20cg(A)47g(A)24tc(A)26	251	1111	1361
Unitranscript 2241	1	c	(A)23ct(A)22c(A)23tc(A)26	99	582	680
Unitranscript 2241	2	c	(A)23tc(A)26tccttgaagatgatcatcggtgctggatagtcaccgccgctaaagaaagagcc(A)20cg(A)47g(A)24tc(A)26	226	1269	1494
Unitranscript 2241	3	c	(AG)11gt(AG)11gt(AG)11acat(GA)12aac(GA)12ggtcacccaccaataacttctctgctatgagagtctgtgtaatagagagagagtttatttccagaaatgggaagagtaattttctttcaa(T)10	225	2581	2805
Unitranscript 2248	1	p3	(AAG)5	15	1520	1534
Unitranscript 2250	1	p3	(GGT)8	24	4181	4204
Unitranscript 2252	1	p1	(A)11	11	657	667
Unitranscript 2254	1	p2	(CT)6	12	411	422
Unitranscript 2254	2	p1	(A)11	11	1078	1088
Unitranscript 2255	1	p1	(A)10	10	630	639
Unitranscript 2259	1	c	(AT)12(TA)20	64	566	629
Unitranscript 2261	1	c	(AT)12(TA)10caaa(AT)7	62	696	757
Unitranscript 2263	1	c	(AG)11gga(AG)10gagtt(GA)11gt(AG)11gt(AG)11acat(GA)12	148	3334	3481
Unitranscript 2264	1	p1	(A)10	10	1475	1484
Unitranscript 2270	1	p1	(T)11	11	1512	1522
Unitranscript 2274	1	p1	(A)14	14	233	246
Unitranscript 2276	1	p1	(T)10	10	385	394
Unitranscript 2278	1	c	(A)30ct(A)22c(A)23tc(A)26	106	2443	2548
Unitranscript 2279	1	p1	(T)10	10	2370	2379
Unitranscript 2283	1	c	(A)23gc(A)26	51	2086	2136
Unitranscript 2288	1	p1	(A)14	14	988	1001
Unitranscript 2288	2	p3	(ATA)5	15	2293	2307
Unitranscript 2293	1	p3	(CAT)5	15	452	466
Unitranscript 2294	1	p3	(CAT)5	15	580	594
Unitranscript 2299	1	c	(A)12tagaaaaagaatgatttgttttgatagaaaacaaatatgttagacatcataaagaggtagatactctgatttccgaaagc(A)11	103	108	210
Unitranscript 2300	1	c	(A)12tagaaaaagaatgatttgttttgatagaaaacaaatatgttagacatcataaagaggtagatactctgatttccgaaagc(A)11	103	108	210
Unitranscript 2301	1	c	(A)12tagaaaaagaatgatttgttttgatagaaaacaaatatgttagacatcataaagaggtagatactctgatttccgaaagc(A)11	103	108	210
Unitranscript 2302	1	c	(A)12tagaaaaagaatgatttgttttgatagaaaacaaatatgttagacatcataaagaggtagatactctgatttccgaaagc(A)11	103	108	210
Unitranscript 2305	1	p1	(A)11	11	245	255
Unitranscript 2317	1	p1	(A)13	13	132	144
Unitranscript 2317	2	p2	(CA)6	12	368	379
Unitranscript 2318	1	p1	(A)22	22	819	840
Unitranscript 2323	1	p1	(A)14	14	2730	2743
Unitranscript 2325	1	p1	(A)10	10	1038	1047
Unitranscript 2325	2	p1	(T)15	15	3072	3086
Unitranscript 2326	1	p1	(T)10	10	2790	2799
Unitranscript 2337	1	p1	(A)10	10	2642	2651
Unitranscript 2338	1	c	(CCT)5tcttcttctcctcctccgccgccacctcagccgcaacaaccgccactactttctcctcattcc(CCT)5tgtcattctg(CGC)5	118	2445	2562
Unitranscript 2339	1	c	(CCT)5tcttcttctcctcctccgccgccacctcagccgcaacaaccgccactactttctcctcattcc(CCT)5tgtcattctg(CGC)5	118	2549	2666
Unitranscript 2340	1	p1	(T)11	11	10	20
Unitranscript 2340	2	p3	(CCT)5	15	570	584
Unitranscript 2340	3	c	(CCT)5tcttcttctcctcctccgccgccacctcagccgcaacaaccgccactactttctcctcattcc(CCT)5tgtcattctg(CGC)5	118	1479	1596
Unitranscript 2342	1	p2	(TA)6	12	1917	1928
Unitranscript 2343	1	p3	(CTT)6	18	1520	1537
Unitranscript 2343	2	p3	(CTT)6	18	1726	1743
Unitranscript 2343	3	p2	(CT)12	24	1878	1901
Unitranscript 2344	1	c	(A)22c(A)23tc(A)26	74	675	748
Unitranscript 2346	1	p3	(GAA)5	15	226	240
Unitranscript 2346	2	p1	(T)10	10	601	610
Unitranscript 2351	1	p1	(A)26	26	820	845
Unitranscript 2352	1	p1	(T)10	10	1416	1425
Unitranscript 2352	2	p3	(GGC)5	15	2495	2509
Unitranscript 2352	3	c	(A)23g(A)24tc(A)26	76	3048	3123
Unitranscript 2353	1	p1	(T)10	10	409	418
Unitranscript 2355	1	c	(CT)11cc(CT)7cctcctcttccc(CT)10cctca(CT)13tt(TC)11tt(TC)12at(TC)12	177	761	937
Unitranscript 2357	1	c	(T)12acttggctagagttcatttgttgtaatatttgcttctcatgttgga(T)10	68	246	313
Unitranscript 2358	1	p1	(A)10	10	1347	1356
Unitranscript 2359	1	p2	(GA)10	20	1866	1885
Unitranscript 2360	1	p2	(GA)10	20	1905	1924
Unitranscript 2362	1	p3	(GAA)6	18	9451	9468
Unitranscript 2363	1	p2	(AC)6	12	219	230
Unitranscript 2364	1	p2	(AC)6	12	238	249
Unitranscript 2366	1	p2	(AT)11	22	91	112
Unitranscript 2368	1	p1	(A)12	12	533	544
Unitranscript 2368	2	c	(AG)7tttacgttatt(GA)8	41	3061	3101
Unitranscript 2372	1	p1	(T)14	14	1511	1524
Unitranscript 2374	1	p1	(A)10	10	538	547
Unitranscript 2377	1	p2	(TC)7	14	234	247
Unitranscript 2379	1	c	(AG)12cat(GA)12aac(GA)12ggggggtcacccaccaataacttctctgctatgagagtctgtgtaatagagagagagttaaaatccagaaatgggaagagtaattttctttcaa(T)10attatatgaggagtgggaatgaataggaaaaataaataaataaataaacacaacaaaagaagagaaaaag(A)11	263	1682	1944
Unitranscript 2383	1	p1	(A)16	16	225	240
Unitranscript 2388	1	p1	(A)14	14	238	251
Unitranscript 2392	1	p2	(AC)6	12	492	503
Unitranscript 2393	1	p1	(A)12	12	224	235
Unitranscript 2393	2	p3	(TGC)6	18	1942	1959
Unitranscript 2395	1	p1	(A)12	12	367	378
Unitranscript 2395	2	p1	(T)17	17	1216	1232
Unitranscript 2396	1	c	(A)12gaaagcatgagattaattaaagagaagataaacaagggaaacaaaaagaaaatgaagagaaacgagatcttgacaataaaagaaaaggcaaaataatat(A)10	121	282	402
Unitranscript 2396	2	p2	(AG)6	12	2157	2168
Unitranscript 2398	1	p1	(T)11	11	4572	4582
Unitranscript 2398	2	p1	(A)10	10	4842	4851
Unitranscript 2402	1	p2	(GA)8	16	78	93
Unitranscript 2402	2	p1	(A)11	11	3146	3156
Unitranscript 2402	3	p3	(AGA)5	15	3282	3296
Unitranscript 2404	1	p1	(T)10	10	387	396
Unitranscript 2404	2	p3	(TAT)5	15	4156	4170
Unitranscript 2405	1	p2	(AC)6	12	301	312
Unitranscript 2406	1	p2	(AC)6	12	301	312
Unitranscript 2407	1	p2	(AC)6	12	301	312
Unitranscript 2409	1	p3	(CAC)6	18	333	350
Unitranscript 2409	2	p1	(T)10	10	1424	1433
Unitranscript 2410	1	p3	(CAC)6	18	260	277
Unitranscript 2410	2	p1	(T)10	10	1831	1840
Unitranscript 2417	1	p1	(A)15	15	2336	2350
Unitranscript 2419	1	p1	(A)23	23	3473	3495
Unitranscript 2426	1	c	(TA)8gatataacattttagtttattatcaatgtttgtaaattaaattattga(T)10atatcattctagga(T)10	98	2149	2246
Unitranscript 2432	1	p1	(T)10	10	319	328
Unitranscript 2432	2	c	(AG)6gtgcgta(TG)7	33	1145	1177
Unitranscript 2434	1	p1	(A)11	11	583	593
Unitranscript 2435	1	p1	(T)18	18	910	927
Unitranscript 2439	1	p1	(T)10	10	801	810
Unitranscript 2440	1	p1	(T)10	10	845	854
Unitranscript 2443	1	p1	(T)10	10	2824	2833
Unitranscript 2447	1	p1	(T)12	12	11	22
Unitranscript 2449	1	p3	(TAT)5	15	2033	2047
Unitranscript 2449	2	p1	(T)15	15	2180	2194
Unitranscript 2449	3	p3	(TAT)5	15	3543	3557
Unitranscript 2453	1	c*	(T)11(TTG)5*	24	861	884
Unitranscript 2454	1	p1	(T)12	12	1371	1382
Unitranscript 2455	1	p1	(T)12	12	2279	2290
Unitranscript 2457	1	p1	(A)10	10	1035	1044
Unitranscript 2469	1	p1	(A)11	11	1168	1178
Unitranscript 2469	2	p2	(TC)7	14	3386	3399
Unitranscript 2470	1	p1	(A)11	11	1168	1178
Unitranscript 2470	2	p2	(GA)11	22	3825	3846
Unitranscript 2474	1	p3	(TTC)5	15	278	292
Unitranscript 2476	1	p1	(A)13	13	60	72
Unitranscript 2478	1	p1	(A)24	24	757	780
Unitranscript 2479	1	p1	(A)24	24	757	780
Unitranscript 2481	1	c	(A)23tc(A)26	51	431	481
Unitranscript 2482	1	c	(A)23tc(A)26	51	431	481
Unitranscript 2483	1	c	(A)23tc(A)26	51	431	481
Unitranscript 2483	2	p1	(A)11	11	2951	2961
Unitranscript 2485	1	p1	(T)11	11	163	173
Unitranscript 2488	1	p1	(T)12	12	3334	3345
Unitranscript 2492	1	p1	(A)11	11	851	861
Unitranscript 2492	2	p1	(A)10	10	1337	1346
Unitranscript 2494	1	p1	(A)14	14	946	959
Unitranscript 2494	2	p2	(AG)10	20	2198	2217
Unitranscript 2495	1	p3	(TCA)5	15	599	613
Unitranscript 2495	2	c	(A)25cg(A)47g(A)24tc(A)26tccttgaagatgatcatcggtgctggatagtcaccgccgctaaagaaagagcc(A)20cg(A)47g(A)24tc(A)26	302	2299	2600
Unitranscript 2497	1	p4	(AATT)6	24	120	143
Unitranscript 2500	1	p1	(A)12	12	390	401
Unitranscript 2500	2	p1	(A)10	10	1167	1176
Unitranscript 2503	1	p1	(A)10	10	2269	2278
Unitranscript 2504	1	p1	(T)14	14	186	199
Unitranscript 2504	2	p1	(A)12	12	1271	1282
Unitranscript 2504	3	p1	(A)10	10	2144	2153
Unitranscript 2507	1	p1	(A)17	17	823	839
Unitranscript 2508	1	p1	(T)10	10	6	15
Unitranscript 2508	2	p1	(A)17	17	1130	1146
Unitranscript 2509	1	c	(TC)7cctctctctctcctacataatcattcatttaccagagtggttaacagagtggtctctgtatgcattagatt(AG)6	97	2	98
Unitranscript 2512	1	p1	(A)24	24	943	966
Unitranscript 2514	1	p1	(T)13	13	898	910
Unitranscript 2515	1	p1	(T)13	13	777	789
Unitranscript 2516	1	p3	(CTC)5	15	695	709
Unitranscript 2517	1	p1	(A)11	11	87	97
Unitranscript 2518	1	c	(TCC)5acggagggcggacgcggcggtccaatcatca(CCT)5	61	2123	2183
Unitranscript 2518	2	p3	(TCT)5	15	2436	2450
Unitranscript 2521	1	p1	(A)10	10	459	468
Unitranscript 2523	1	p2	(TA)6	12	1380	1391
Unitranscript 2527	1	p1	(T)10	10	100	109
Unitranscript 2528	1	p1	(T)10	10	100	109
Unitranscript 2536	1	p3	(TCT)5	15	241	255
Unitranscript 2536	2	p2	(TG)7	14	2570	2583
Unitranscript 2539	1	p1	(C)13	13	273	285
Unitranscript 2539	2	p3	(AAC)5	15	2149	2163
Unitranscript 2540	1	p3	(AAC)5	15	2508	2522
Unitranscript 2541	1	p3	(TGG)7	21	329	349
Unitranscript 2542	1	p2	(TC)9	18	160	177
Unitranscript 2542	2	p3	(TGG)5	15	401	415
Unitranscript 2543	1	p2	(TC)9	18	160	177
Unitranscript 2543	2	p3	(TGG)5	15	401	415
Unitranscript 2544	1	p2	(TC)9	18	160	177
Unitranscript 2544	2	p3	(TGG)7	21	401	421
Unitranscript 2546	1	p1	(T)17	17	472	488
Unitranscript 2546	2	p1	(A)17	17	2143	2159
Unitranscript 2553	1	p4	(CATT)5	20	210	229
Unitranscript 2554	1	p4	(CATT)5	20	246	265
Unitranscript 2555	1	p4	(CATT)5	20	246	265
Unitranscript 2556	1	p4	(CATT)5	20	246	265
Unitranscript 2560	1	p1	(A)11	11	264	274
Unitranscript 2562	1	p1	(T)10	10	878	887
Unitranscript 2563	1	p1	(A)10	10	44	53
Unitranscript 2564	1	c	(GAA)8g(GAA)8gg(GAA)8	75	650	724
Unitranscript 2565	1	p1	(T)12	12	207	218
Unitranscript 2566	1	p3	(CCT)5	15	4614	4628
Unitranscript 2567	1	p1	(A)18	18	251	268
Unitranscript 2567	2	p1	(A)10	10	519	528
Unitranscript 2567	3	p3	(CCT)5	15	5152	5166
Unitranscript 2568	1	p1	(A)10	10	519	528
Unitranscript 2569	1	p1	(A)10	10	1008	1017
Unitranscript 2569	2	c	(GAA)8g(GAA)8	49	1156	1204
Unitranscript 2570	1	p1	(A)10	10	1450	1459
Unitranscript 2570	2	c	(GAA)8g(GAA)8gg(GAA)8	75	1598	1672
Unitranscript 2571	1	p1	(A)13	13	259	271
Unitranscript 2573	1	p2	(GT)9	18	2609	2626
Unitranscript 2574	1	p1	(T)21	21	1349	1369
Unitranscript 2575	1	c	(A)14ttt(A)13	30	226	255
Unitranscript 2576	1	p3	(TCG)5	15	523	537
Unitranscript 2576	2	p2	(GA)6	12	1872	1883
Unitranscript 2577	1	p1	(A)10	10	1183	1192
Unitranscript 2584	1	p1	(A)11	11	1842	1852
Unitranscript 2585	1	p1	(A)11	11	1901	1911
Unitranscript 2587	1	c	(A)25tc(A)26	53	1492	1544
Unitranscript 2587	2	p1	(T)14	14	2838	2851
Unitranscript 2588	1	p1	(T)14	14	2904	2917
Unitranscript 2590	1	p1	(A)11	11	38	48
Unitranscript 2591	1	p2	(TC)7	14	144	157
Unitranscript 2591	2	c	(A)12gtgatcatcaaaattcacttctatttttctttagttttccctactctgagaaggtttactttaaag(A)11	89	1646	1734
Unitranscript 2602	1	c	(A)23gg(A)24tc(A)26	77	1207	1283
Unitranscript 2602	2	p1	(A)10	10	1668	1677
Unitranscript 2603	1	p2	(GA)6	12	1322	1333
Unitranscript 2607	1	p1	(A)10	10	3880	3889
Unitranscript 2612	1	p1	(T)15	15	484	498
Unitranscript 2613	1	p1	(A)14	14	337	350
Unitranscript 2615	1	c	(A)10cacacacat(A)10tactatcaaaactgcaaccaccatccccaccagttcttcaacacccacctcacccaaaacca(TC)7	105	200	304
Unitranscript 2618	1	p3	(CGG)5	15	2561	2575
Unitranscript 2623	1	c	(A)24cg(A)47g(A)24tc(A)26tccttgaagatgatcatcggtgctggatagtcaccgccgctaaagaaag(A)24cg(A)47g(A)24tc(A)26	301	94	394
Unitranscript 2635	1	p2	(TC)9	18	262	279
Unitranscript 2635	2	p1	(A)10	10	2562	2571
Unitranscript 2636	1	p1	(A)10	10	2661	2670
Unitranscript 2639	1	p1	(A)11	11	625	635
Unitranscript 2639	2	p2	(AG)6	12	1897	1908
Unitranscript 2640	1	p1	(T)10	10	1568	1577
Unitranscript 2640	2	p1	(T)10	10	1965	1974
Unitranscript 2640	3	p1	(A)11	11	2345	2355
Unitranscript 2644	1	p1	(A)10	10	108	117
Unitranscript 2648	1	p2	(CT)8	16	290	305
Unitranscript 2650	1	p1	(A)10	10	1948	1957
Unitranscript 2650	2	p1	(A)11	11	2436	2446
Unitranscript 2652	1	p1	(T)10	10	454	463
Unitranscript 2655	1	p1	(T)11	11	416	426
Unitranscript 2656	1	c	(GA)11ctggg(GA)9a(AG)10aaggt(AG)11gt(AG)11acat(GA)12aac(GA)12ggggggtcacccaccaataacttctctgctatgagagtctgtgtaatagagagagagtttatttccagaaatgggaagagtaattttctttcaa(T)10	276	1724	1999
Unitranscript 2659	1	c	(A)22cg(A)47g(A)24tc(A)26	124	580	703
Unitranscript 2663	1	p1	(A)12	12	1492	1503
Unitranscript 2663	2	p1	(A)16	16	1784	1799
Unitranscript 2663	3	p2	(AG)11	22	2653	2674
Unitranscript 2667	1	p1	(A)11	11	318	328
Unitranscript 2669	1	p3	(TGG)6	18	991	1008
Unitranscript 2676	1	c	(A)23tc(A)26	51	679	729
Unitranscript 2678	1	p2	(CT)11	22	4	25
Unitranscript 2679	1	p1	(A)12	12	4675	4686
Unitranscript 2680	1	p3	(AGA)5	15	2362	2376
Unitranscript 2683	1	p3	(AGG)5	15	1580	1594
Unitranscript 2686	1	p1	(A)13	13	1	13
Unitranscript 2688	1	p1	(A)14	14	225	238
Unitranscript 2690	1	p3	(TTC)5	15	1804	1818
Unitranscript 2691	1	p3	(TTC)5	15	2018	2032
Unitranscript 2697	1	p1	(A)16	16	465	480
Unitranscript 2703	1	p3	(TCC)6	18	1205	1222
Unitranscript 2703	2	p2	(AT)6	12	2999	3010
Unitranscript 2710	1	p1	(T)10	10	459	468
Unitranscript 2712	1	p1	(A)10	10	1294	1303
Unitranscript 2716	1	p1	(T)14	14	49	62
Unitranscript 2716	2	p1	(A)14	14	210	223
Unitranscript 2718	1	c	(TTC)6tgctgctgttgtcttcgattcacaatttaccaccgaaa(AC)6	68	1366	1433
Unitranscript 2718	2	p2	(AG)7	14	2639	2652
Unitranscript 2723	1	c	(A)13tt(A)12taagatagtcaccgccgctaaagaaagagcc(A)20cg(A)47g(A)24tc(A)26tcatatat(TA)7	202	98	299
Unitranscript 2727	1	p1	(T)10	10	3788	3797
Unitranscript 2731	1	c	(A)24g(A)24tc(A)26	77	191	267
Unitranscript 2734	1	p1	(A)19	19	4	22
Unitranscript 2736	1	p1	(A)11	11	2487	2497
Unitranscript 2740	1	p3	(CAT)5	15	2167	2181
Unitranscript 2744	1	c	(GA)9ggtggacggttttatt(GA)7cttagagattaacgaagaagcatttt(GA)10	94	2033	2126
Unitranscript 2746	1	p1	(T)10	10	991	1000
Unitranscript 2748	1	c	(T)45ggtg(T)24gg(T)27c(T)24ga(T)22gga(T)26	180	2110	2289
Unitranscript 2751	1	p1	(A)14	14	1353	1366
Unitranscript 2755	1	p1	(A)16	16	1	16
Unitranscript 2759	1	p1	(A)11	11	255	265
Unitranscript 2764	1	p2	(CT)6	12	4761	4772
Unitranscript 2767	1	p3	(CTG)5	15	2301	2315
Unitranscript 2768	1	p3	(CTG)5	15	2152	2166
Unitranscript 2769	1	p1	(T)12	12	773	784
Unitranscript 2774	1	p1	(A)15	15	2670	2684
Unitranscript 2778	1	p3	(CTT)5	15	323	337
Unitranscript 2779	1	p1	(A)10	10	76	85
Unitranscript 2779	2	p1	(T)14	14	2072	2085
Unitranscript 2782	1	p3	(GAA)6	18	161	178
Unitranscript 2783	1	p3	(GAA)6	18	164	181
Unitranscript 2786	1	p3	(ACA)5	15	216	230
Unitranscript 2790	1	p1	(A)12	12	1502	1513
Unitranscript 2792	1	p1	(A)11	11	86	96
Unitranscript 2792	2	p3	(GGA)7	21	1067	1087
Unitranscript 2793	1	p2	(GA)8	16	4438	4453
Unitranscript 2796	1	p1	(T)20	20	42	61
Unitranscript 2799	1	p2	(TC)7	14	543	556
Unitranscript 2799	2	p2	(AG)6	12	4100	4111
Unitranscript 2803	1	c	(T)26gg(T)27c(T)24ga(T)22gga(T)24	131	1496	1626
Unitranscript 2810	1	p1	(A)10	10	108	117
Unitranscript 2811	1	p1	(A)11	11	41	51
Unitranscript 2812	1	p1	(T)14	14	2851	2864
Unitranscript 2812	2	p1	(T)13	13	5024	5036
Unitranscript 2814	1	p1	(T)11	11	2863	2873
Unitranscript 2816	1	c	(A)29ct(A)22c(A)23tc(A)26	105	2636	2740
Unitranscript 2825	1	p2	(CT)7	14	289	302
Unitranscript 2829	1	c	(AG)11aacaa(AG)11at(AG)11gt(AG)11gt(AG)11acat(GA)12aac(GA)12(G)13tcacccaccaataacttctctgctatgagagtctgtgtaatagagagagagtttatttccagaaatgggaagagtaattttctttcaa(T)10	287	932	1218
Unitranscript 2829	2	c	(A)21ct(A)22c(A)23tc(A)26	97	2010	2106
Unitranscript 2834	1	p3	(TCA)5	15	659	673
Unitranscript 2834	2	c	(A)23c(A)24tc(A)26tccttgaagatgatcatcggtgctggatagtcaccgccgctaaagaaagagcc(A)20cg(A)47g(A)24tc(A)26	251	958	1208
Unitranscript 2835	1	p3	(TCA)5	15	313	327
Unitranscript 2835	2	c	(A)24cg(A)47g(A)24tc(A)26	126	631	756
Unitranscript 2836	1	p2	(AG)6	12	2093	2104
Unitranscript 2838	1	p1	(T)14	14	1110	1123
Unitranscript 2840	1	p1	(A)11	11	157	167
Unitranscript 2840	2	p1	(A)17	17	802	818
Unitranscript 2841	1	p2	(CA)7	14	58	71
Unitranscript 2843	1	p2	(AT)8	16	187	202
Unitranscript 2844	1	p1	(A)10	10	104	113
Unitranscript 2844	2	p2	(AT)8	16	286	301
Unitranscript 2845	1	p1	(A)10	10	104	113
Unitranscript 2845	2	p2	(AT)8	16	286	301
Unitranscript 2845	3	p1	(A)14	14	636	649
Unitranscript 2846	1	p2	(TC)6	12	52	63
Unitranscript 2846	2	c	(A)12gcggataaaaatgaagatattgactatgggctaaccttctatcaggttc(T)10	71	2360	2430
Unitranscript 2847	1	p3	(TTC)5	15	200	214
Unitranscript 2847	2	p1	(A)20	20	1041	1060
Unitranscript 2849	1	p1	(A)23	23	171	193
Unitranscript 2850	1	p1	(A)23	23	3094	3116
Unitranscript 2851	1	p3	(TAA)9	27	297	323
Unitranscript 2852	1	p1	(T)10	10	1	10
Unitranscript 2853	1	p1	(A)11	11	977	987
Unitranscript 2855	1	p1	(A)12	12	698	709
Unitranscript 2858	1	p1	(T)10	10	1	10
Unitranscript 2858	2	c	(A)12ccacagctccaacacagcttccccattatcatcaccatcca(TC)6	65	182	246
Unitranscript 2859	1	p1	(T)10	10	1649	1658
Unitranscript 2870	1	p1	(T)10	10	4309	4318
Unitranscript 2870	2	p1	(T)17	17	4604	4620
Unitranscript 2870	3	p1	(A)11	11	4889	4899
Unitranscript 2871	1	p1	(T)10	10	4825	4834
Unitranscript 2871	2	p1	(T)17	17	5120	5136
Unitranscript 2871	3	p1	(A)11	11	5405	5415
Unitranscript 2872	1	p1	(T)10	10	2378	2387
Unitranscript 2872	2	p1	(T)17	17	2673	2689
Unitranscript 2873	1	p1	(T)10	10	2351	2360
Unitranscript 2873	2	p1	(T)17	17	2646	2662
Unitranscript 2878	1	p1	(A)21	21	787	807
Unitranscript 2880	1	p1	(A)25	25	904	928
Unitranscript 2880	2	c	(GA)13acacagaaagaaagagagacagacat(GA)12aac(GA)12(G)11tcacccaccaataacttctctgctatgagagtctgtgtaatagagagagagtttatttccagaaatgggaagagtaattttctttcaa(T)10	212	1224	1435
Unitranscript 2881	1	c	(GA)13acacagaaagaaagagagacagacat(GA)12aac(GA)12(G)11tcacccaccaataacttctctgctatgagagtctgtgtaatagagagagagtttatttccagaaatgggaagagtaattttctttcaa(T)10	212	1292	1503
Unitranscript 2882	1	p1	(A)10	10	733	742
Unitranscript 2883	1	p1	(A)10	10	1148	1157
Unitranscript 2886	1	p1	(T)12	12	2816	2827
Unitranscript 2886	2	p2	(AG)7	14	5879	5892
Unitranscript 2889	1	p1	(A)11	11	220	230
Unitranscript 2889	2	p3	(GAA)5	15	678	692
Unitranscript 2890	1	p1	(A)12	12	51	62
Unitranscript 2891	1	p1	(A)12	12	51	62
Unitranscript 2903	1	c	(A)24g(A)24tc(A)26	77	225	301
Unitranscript 2906	1	p3	(TGC)5	15	988	1002
Unitranscript 2907	1	p3	(CAG)5	15	1638	1652
Unitranscript 2911	1	p1	(T)13	13	547	559
Unitranscript 2915	1	p1	(A)14	14	1460	1473
Unitranscript 2916	1	p2	(GA)6	12	2058	2069
Unitranscript 2925	1	c	(A)24tc(A)26	52	845	896
Unitranscript 2929	1	p1	(A)10	10	293	302
Unitranscript 2929	2	p3	(ACA)8	24	2284	2307
Unitranscript 2929	3	p1	(A)11	11	2951	2961
Unitranscript 2931	1	c	(A)11gaaagagagagc(GA)7	37	3585	3621
Unitranscript 2943	1	p1	(A)10	10	294	303
Unitranscript 2950	1	p1	(A)11	11	720	730
Unitranscript 2954	1	p1	(A)10	10	310	319
Unitranscript 2955	1	p3	(ATC)5	15	278	292
Unitranscript 2956	1	p3	(ATC)5	15	1105	1119
Unitranscript 2957	1	p1	(T)11	11	1685	1695
Unitranscript 2958	1	c	(T)24caattctggagaattgttgaattgtactcgagctctctccgccctccgtcccggc(T)21gtaagatgcatcctcatgaaatgagcag(T)18ga(T)22gga(T)26caattctggagaattgttgaattgtactcgagctctctccgccctccgtcccggc(T)21	275	1722	1996
Unitranscript 2960	1	c	(AG)11gt(AG)11acat(GA)12aac(GA)12gggttttctttcaa(T)10	125	1181	1305
Unitranscript 2961	1	p3	(TCC)5	15	439	453
Unitranscript 2961	2	p1	(T)12	12	1078	1089
Unitranscript 2961	3	p2	(GT)7	14	4355	4368
Unitranscript 2963	1	p2	(GA)12	24	1257	1280
Unitranscript 2965	1	p1	(T)10	10	90	99
Unitranscript 2972	1	p1	(A)17	17	267	283
Unitranscript 2978	1	c	(AG)11gt(AG)11gt(AG)11acat(GA)12aac(GA)12ggggtcacccaccaataacttctctgctatgagagtctgtgtaatagagagagagtttatttccagaaatgggaagagtaattttctttcaa(T)10	227	235	461
Unitranscript 2980	1	p3	(ATG)5	15	1482	1496
Unitranscript 2991	1	p1	(T)20	20	94	113
Unitranscript 3002	1	p1	(T)16	16	761	776
Unitranscript 3002	2	p1	(T)11	11	1060	1070
Unitranscript 3002	3	p3	(GGA)5	15	3857	3871
Unitranscript 3002	4	p3	(GGA)5	15	5934	5948
Unitranscript 3003	1	p1	(A)12	12	201	212
Unitranscript 3008	1	p2	(AG)6	12	175	186
Unitranscript 3009	1	p2	(AG)6	12	175	186
Unitranscript 3012	1	p3	(CAA)6	18	773	790
Unitranscript 3012	2	p1	(T)12	12	2355	2366
Unitranscript 3013	1	p3	(TTC)6	18	1249	1266
Unitranscript 3014	1	c	(A)24gggcctccaagttgttgaatgcttcttccattggcctggtgtgttcatggaattgcttgcctccattttctacctgaacg(A)25	129	776	904
Unitranscript 3014	2	p3	(TCT)8	24	1241	1264
Unitranscript 3016	1	p3	(CAA)5	15	133	147
Unitranscript 3022	1	p3	(GAG)5	15	828	842
Unitranscript 3023	1	p2	(TA)7	14	49	62
Unitranscript 3027	1	p3	(TCT)6	18	280	297
Unitranscript 3027	2	p1	(A)23	23	588	610
Unitranscript 3027	3	p3	(TCT)6	18	746	763
Unitranscript 3033	1	p1	(A)10	10	298	307
Unitranscript 3034	1	p3	(GAT)5	15	2882	2896
Unitranscript 3035	1	p3	(GAT)5	15	3438	3452
Unitranscript 3037	1	p3	(AAT)6	18	39	56
Unitranscript 3037	2	c	(GAA)5gcagccatggagaggattcaatacagagtgagagtgagaaa(TG)6	68	1836	1903
Unitranscript 3041	1	p1	(A)12	12	156	167
Unitranscript 3041	2	p1	(A)10	10	1513	1522
Unitranscript 3043	1	p1	(A)11	11	2962	2972
Unitranscript 3045	1	p3	(GAA)5	15	1654	1668
Unitranscript 3049	1	p2	(TC)7	14	4532	4545
Unitranscript 3051	1	p1	(A)13	13	99	111
Unitranscript 3053	1	p1	(A)10	10	233	242
Unitranscript 3054	1	p1	(A)10	10	233	242
Unitranscript 3054	2	p1	(A)12	12	1272	1283
Unitranscript 3056	1	p1	(A)12	12	92	103
Unitranscript 3059	1	c	(AG)11aacaa(AG)11at(AG)11gt(AG)11gt(AG)11acat(GA)12aac(GA)12gggggggggtcacccaccaataacttctctgctatgagagtctgtgtaatagagagagagtttatttccagaaatgggaagagtaattttctttcaa(T)10	283	893	1175
Unitranscript 3060	1	c	(AG)11aacaa(AG)11at(AG)11gt(AG)11gt(AG)11acaaaagaaaaagacag(A)13c(GA)12(G)11	187	1146	1332
Unitranscript 3066	1	p3	(CAG)5	15	369	383
Unitranscript 3067	1	p2	(CT)6	12	168	179
Unitranscript 3068	1	c*	(TCTT)7(TTC)9*	50	3992	4041
Unitranscript 3082	1	p1	(T)19	19	3791	3809
Unitranscript 3083	1	p2	(GT)7	14	3781	3794
Unitranscript 3084	1	c	(TC)11ctcat(TC)12	51	313	363
Unitranscript 3089	1	p1	(A)12	12	23	34
Unitranscript 3089	2	c	(T)26gg(T)27c(T)24ga(T)22gga(T)26	133	509	641
Unitranscript 3090	1	c	(AG)11gga(AG)10gaac(AG)12t(AG)11gt(AG)11acat(GA)12aac(GA)12	175	1545	1719
Unitranscript 3093	1	p3	(TTC)5	15	333	347
Unitranscript 3104	1	p1	(A)17	17	2851	2867
Unitranscript 3114	1	c	(GA)9ggagaggt(AG)11gt(AG)11acat(GA)12aac(GA)12ggttttctttcaa(T)10	150	1818	1967
Unitranscript 3115	1	p1	(T)15	15	90	104
Unitranscript 3120	1	p1	(A)24	24	1	24
Unitranscript 3122	1	p1	(A)26	26	1	26
Unitranscript 3122	2	p1	(A)17	17	182	198
Unitranscript 3124	1	p1	(A)10	10	1268	1277
Unitranscript 3124	2	p3	(ACC)5	15	1870	1884
Unitranscript 3128	1	p2	(GA)9	18	2979	2996
Unitranscript 3129	1	p3	(TTC)5	15	2197	2211
Unitranscript 3133	1	p1	(A)10	10	362	371
Unitranscript 3134	1	c	(A)14ttagtttcattcttttcgacgtgttaacaaaactaaatttaactgtgaaaag(A)11	77	239	315
Unitranscript 3136	1	p1	(T)15	15	130	144
Unitranscript 3137	1	p1	(A)11	11	3734	3744
Unitranscript 3138	1	p3	(AGT)5	15	441	455
Unitranscript 3138	2	p2	(AG)6	12	888	899
Unitranscript 3139	1	p3	(AGT)5	15	441	455
Unitranscript 3139	2	c	(AG)6gaagaaaggttaaag(GA)11gctggg(GA)9a(AG)10aaggt(AG)11gt(AG)11acat(GA)12aac(GA)12	200	888	1087
Unitranscript 3144	1	c	(A)10caaaaaaaaagtgttttaaagctccaaaatttaaacagaaaaacaagagagg(GA)7	76	1508	1583
Unitranscript 3146	1	p3	(GTT)7	21	2181	2201
Unitranscript 3151	1	p1	(T)10	10	523	532
Unitranscript 3153	1	p2	(AG)8	16	2006	2021
Unitranscript 3157	1	p1	(A)10	10	248	257
Unitranscript 3159	1	c	(GA)11gt(AG)11gt(AG)11acat(GA)12aac(GA)12	125	1014	1138
Unitranscript 3160	1	p1	(A)10	10	1143	1152
Unitranscript 3162	1	c	(AG)12t(AG)11gt(AG)11acat(GA)12aac(GA)12ggggtcacccaccaataacttctctgctatgagagtctgtgtaatagagagagagtttatttccagaaatgggaagagtaattttctttcaa(T)10	228	5703	5930
Unitranscript 3162	2	p1	(A)10	10	6966	6975
Unitranscript 3164	1	p1	(T)10	10	2323	2332
Unitranscript 3168	1	p1	(T)10	10	957	966
Unitranscript 3169	1	p1	(T)10	10	1	10
Unitranscript 3173	1	p1	(A)10	10	2078	2087
Unitranscript 3173	2	p1	(A)21	21	2534	2554
Unitranscript 3173	3	p1	(T)10	10	4047	4056
Unitranscript 3175	1	p1	(A)12	12	2351	2362
Unitranscript 3176	1	p1	(A)12	12	2074	2085
Unitranscript 3178	1	p3	(GGT)6	18	1404	1421
Unitranscript 3181	1	p3	(CCT)6	18	417	434
Unitranscript 3185	1	p1	(A)24	24	557	580
Unitranscript 3186	1	c	(AG)7gtctataactcatgagtatttgtattgtttcctcaacaaagtagtattccatttttttcag(A)10	85	43	127
Unitranscript 3186	2	p2	(GA)6	12	277	288
Unitranscript 3187	1	c	(AG)7gtctataactcatgagtatttgtattgtttcctcaacaaagtagtattccatttttttcag(A)10	85	43	127
Unitranscript 3187	2	p2	(GA)6	12	277	288
Unitranscript 3187	3	c	(AG)7ctataaaacgcatgagcattagtattctcacctcaacaaagtagtattacagtctggtcag(A)10	85	581	665
Unitranscript 3191	1	p4	(AAAG)5	20	3624	3643
Unitranscript 3192	1	p2	(GT)6	12	495	506
Unitranscript 3198	1	p1	(A)12	12	890	901
Unitranscript 3201	1	c	(T)45ggtg(T)24gg(T)27c(T)24ga(T)22gga(T)26caattctggagaattgttgaattgtactcgagctctctccgccctccgtcccggc(T)21	256	1553	1808
Unitranscript 3202	1	p3	(CAC)5	15	347	361
Unitranscript 3203	1	p3	(TGC)5	15	695	709
Unitranscript 3203	2	p1	(A)12	12	1221	1232
Unitranscript 3204	1	p2	(GA)6	12	366	377
Unitranscript 3205	1	p2	(GA)6	12	369	380
Unitranscript 3208	1	p2	(GA)6	12	3169	3180
Unitranscript 3217	1	p3	(GAT)6	18	500	517
Unitranscript 3222	1	p3	(TTC)5	15	1478	1492
Unitranscript 3223	1	p3	(TTC)8	24	965	988
Unitranscript 3223	2	c	(T)11caatttaggtttgg(T)14	39	2199	2237
Unitranscript 3224	1	p2	(CT)10	20	6	25
Unitranscript 3224	2	p3	(TTC)8	24	2410	2433
Unitranscript 3225	1	c	(CT)12a(CT)13tt(TC)11tt(TC)12at(TC)12	127	251	377
Unitranscript 3225	2	p3	(TTC)5	15	2463	2477
Unitranscript 3232	1	c	(GA)12ctggg(GA)9a(AG)10aaggt(AG)11gt(AG)11acat(GA)12aac(GA)12ggttttctttcaa(T)10	197	2052	2248
Unitranscript 3235	1	p1	(A)13	13	446	458
Unitranscript 3239	1	c	(AG)11gga(AG)10gagtt(GA)11gt(AG)11gt(AG)11acat(GA)12aac(GA)12	175	232	406
Unitranscript 3239	2	p3	(GAT)6	18	4712	4729
Unitranscript 3240	1	p1	(A)10	10	992	1001
Unitranscript 3240	2	p1	(A)10	10	2795	2804
Unitranscript 3242	1	p1	(T)10	10	764	773
Unitranscript 3242	2	p1	(A)10	10	4074	4083
Unitranscript 3243	1	c	(A)27ct(A)22c(A)23tc(A)26tcgatatagcttggcgcgtcgaagattcgaagatcggaagaggtcacggtcacgtccgcgccacctcgtatgccgtcttctgcttgaac(A)10	202	1250	1451
Unitranscript 3244	1	p3	(CCG)6	18	1768	1785
Unitranscript 3245	1	p3	(CCG)6	18	1666	1683
Unitranscript 3246	1	c	(A)22tc(A)26	50	1291	1340
Unitranscript 3246	2	p3	(CCG)6	18	1777	1794
Unitranscript 3247	1	p3	(CCG)6	18	1697	1714
Unitranscript 3248	1	p3	(CCG)6	18	2417	2434
Unitranscript 3249	1	p3	(CCG)6	18	1797	1814
Unitranscript 3251	1	p2	(CA)6	12	810	821
Unitranscript 3252	1	p2	(CA)6	12	1231	1242
Unitranscript 3253	1	p3	(AAT)5	15	39	53
Unitranscript 3255	1	p1	(T)11	11	2493	2503
Unitranscript 3257	1	c	(GA)12ggggtcacccaccaataacttctctgctatgagagtctgtgtaatagagagagagtttatttccagaaatgggaagagtaattttctttcaa(T)10	126	1740	1865
Unitranscript 3259	1	p1	(A)22	22	1590	1611
Unitranscript 3261	1	p2	(GA)6	12	148	159
Unitranscript 3261	2	p3	(CAC)5	15	914	928
Unitranscript 3261	3	p3	(GCC)5	15	1130	1144
Unitranscript 3267	1	p2	(TG)8	16	414	429
Unitranscript 3268	1	c	(GAA)5ggagaagaagaagaaggagcatggccatgagcatgatg(GCA)5	68	3291	3358
Unitranscript 3270	1	p1	(A)14	14	136	149
Unitranscript 3271	1	p1	(A)14	14	149	162
Unitranscript 3272	1	p1	(A)14	14	149	162
Unitranscript 3276	1	p2	(GT)6	12	2348	2359
Unitranscript 3277	1	p3	(GTG)5	15	850	864
Unitranscript 3280	1	p2	(AG)10	20	685	704
Unitranscript 3281	1	p1	(A)11	11	3506	3516
Unitranscript 3282	1	p1	(A)10	10	262	271
Unitranscript 3283	1	p2	(TC)6	12	362	373
Unitranscript 3283	2	p3	(CTC)5	15	1667	1681
Unitranscript 3283	3	p1	(T)11	11	1856	1866
Unitranscript 3288	1	p2	(GT)10	20	3103	3122
Unitranscript 3292	1	c	(A)20taggtaacg(A)47g(A)24tc(A)26	129	1656	1784
Unitranscript 3297	1	p1	(A)11	11	258	268
Unitranscript 3300	1	p3	(CCA)5	15	530	544
Unitranscript 3305	1	c	(AG)11gt(AG)11gt(AG)11acat(GA)12aac(GA)12	125	287	411
Unitranscript 3309	1	p1	(A)18	18	479	496
Unitranscript 3310	1	p1	(T)20	20	482	501
Unitranscript 3311	1	c	(GA)12ac(GA)12	50	391	440
Unitranscript 3311	2	p1	(A)24	24	574	597
Unitranscript 3321	1	c	(AG)7aacat(GA)12aac(GA)12ggggtcacccaccaataacttctctgctatgagagtctgtgtaatagagagagagtttatttccagaaatgggaagagtaattttctttcaa(T)10	172	1019	1190
Unitranscript 3323	1	p2	(AG)10	20	4639	4658
Unitranscript 3328	1	p1	(T)10	10	2252	2261
Unitranscript 3333	1	p1	(A)14	14	4569	4582
Unitranscript 3333	2	p1	(T)12	12	5291	5302
Unitranscript 3333	3	c	(A)11g(A)10	22	6365	6386
Unitranscript 3333	4	p1	(T)11	11	6783	6793
Unitranscript 3334	1	c	(AG)11ga(AG)10gagtt(GA)11gt(AG)11gt(AG)11acat(GA)12aac(GA)12	174	3919	4092
Unitranscript 3335	1	p1	(T)10	10	53	62
Unitranscript 3343	1	p1	(T)10	10	6	15
Unitranscript 3353	1	p1	(A)10	10	1457	1466
Unitranscript 3356	1	p1	(A)11	11	1014	1024
Unitranscript 3358	1	p2	(TA)11	22	882	903
Unitranscript 3364	1	p1	(A)14	14	1196	1209
Unitranscript 3366	1	p1	(A)10	10	296	305
Unitranscript 3367	1	p1	(A)10	10	296	305
Unitranscript 3370	1	c*	(TCA)6(A)18*	35	1257	1291
Unitranscript 3371	1	p2	(TG)7	14	856	869
Unitranscript 3378	1	c	(A)24tc(A)26	52	32	83
Unitranscript 3380	1	p1	(T)10	10	1363	1372
Unitranscript 3389	1	p1	(T)10	10	409	418
Unitranscript 3390	1	p1	(T)10	10	409	418
Unitranscript 3390	2	p1	(T)11	11	1342	1352
Unitranscript 3394	1	p1	(T)10	10	12	21
Unitranscript 3395	1	p1	(A)23	23	234	256
Unitranscript 3396	1	c	(A)23c(A)23tc(A)26tccttgaagatgatcatcggtgctggatagtcaccgccgctaaagaaagagcc(A)20cg(A)47g(A)24tc(A)26	250	245	494
Unitranscript 3396	2	p1	(A)24	24	971	994
Unitranscript 3398	1	c	(A)23g(A)24tc(A)26	76	1190	1265
Unitranscript 3398	2	p1	(A)11	11	2334	2344
Unitranscript 3399	1	c	(A)23g(A)24tc(A)26	76	1230	1305
Unitranscript 3399	2	p1	(A)24	24	2190	2213
Unitranscript 3400	1	p1	(A)11	11	3186	3196
Unitranscript 3402	1	p1	(A)11	11	1148	1158
Unitranscript 3415	1	c	(T)10cttctttcaagtattagtaaaacaaaggagctgtcatatgtgtaattggtgttcacttataatcaccacaagaactcaagaagttagctctta(AT)8gtttatttttgtttgagctgttctttttgtgttgaaccaaaagaaaaattcactatcatcaaagaaca(T)11	198	67	264
Unitranscript 3415	2	p2	(AG)6	12	772	783
Unitranscript 3418	1	p1	(A)10	10	262	271
Unitranscript 3419	1	p1	(A)15	15	3443	3457
Unitranscript 3424	1	p1	(A)18	18	2294	2311
Unitranscript 3424	2	c	(GA)10agaaac(GA)12ggtcacccaccaataacttctctgctatgagagtctgtgtaatagagagagagtttatttccagaaatgggaagagtaatgtgtt(TG)6agtagtg(GA)6	166	2504	2669
Unitranscript 3426	1	p2	(AG)8	16	1279	1294
Unitranscript 3427	1	p2	(AG)8	16	927	942
Unitranscript 3429	1	c	(GA)10(GT)6	32	2621	2652
Unitranscript 3430	1	p2	(GA)10	20	2376	2395
Unitranscript 3430	2	p2	(GA)9	18	2770	2787
Unitranscript 3431	1	c	(GA)10(GT)6	32	2405	2436
Unitranscript 3432	1	c	(GA)10(GT)6	32	2455	2486
Unitranscript 3433	1	c	(GA)10(GT)6	32	2286	2317
Unitranscript 3434	1	c	(GA)10(GT)6	32	2457	2488
Unitranscript 3435	1	p2	(GT)9	18	71	88
Unitranscript 3435	2	p1	(A)12	12	375	386
Unitranscript 3436	1	c	(GA)6gtat(A)25cg(A)47g(A)24tc(A)26tccttgaagatgatcatcggtgctggatagtcaccgccgctaaagaaagagcc(A)20cg(A)47g(A)24tc(A)26	318	885	1202
Unitranscript 3437	1	p1	(T)20	20	131	150
Unitranscript 3438	1	p1	(T)10	10	2369	2378
Unitranscript 3439	1	c	(GA)6gtataaac(A)22tattcg(A)47g(A)24ggaacg(A)47g(A)24tc(A)26	226	1946	2171
Unitranscript 3441	1	p1	(T)10	10	315	324
Unitranscript 3441	2	p1	(A)10	10	698	707
Unitranscript 3442	1	p3	(AAG)6	18	696	713
Unitranscript 3448	1	p1	(A)15	15	25	39
Unitranscript 3449	1	c	(AGA)8agg(GAA)8gcagtaggctagagtgttatcatttatttgttaagagagatgtc(GA)7	109	700	808
Unitranscript 3450	1	c	(AGA)8agg(GAA)8gcagtaggctagagtgttatcatttatttgttaagagagatgtc(GA)7	109	1820	1928
Unitranscript 3452	1	p1	(A)20	20	1440	1459
Unitranscript 3457	1	p2	(GA)8	16	845	860
Unitranscript 3460	1	p2	(AG)10	20	5020	5039
Unitranscript 3461	1	p3	(GGA)5	15	97	111
Unitranscript 3463	1	p1	(A)14	14	964	977
Unitranscript 3467	1	p2	(TC)8	16	173	188
Unitranscript 3467	2	p2	(TC)6	12	1004	1015
Unitranscript 3476	1	p1	(A)11	11	106	116
Unitranscript 3479	1	p1	(A)11	11	704	714
Unitranscript 3481	1	p5	(CTTCA)5	25	726	750
Unitranscript 3482	1	p3	(TTC)5	15	1610	1624
Unitranscript 3483	1	p3	(GGT)7	21	2634	2654
Unitranscript 3485	1	p1	(A)14	14	1	14
Unitranscript 3485	2	p1	(A)17	17	3572	3588
Unitranscript 3485	3	p1	(T)10	10	3732	3741
Unitranscript 3485	4	p1	(T)18	18	3950	3967
Unitranscript 3485	5	p1	(A)10	10	5011	5020
Unitranscript 3487	1	p1	(A)18	18	57	74
Unitranscript 3490	1	p1	(A)18	18	31	48
Unitranscript 3490	2	p1	(T)12	12	3189	3200
Unitranscript 3492	1	p1	(A)24	24	298	321
Unitranscript 3494	1	p1	(A)11	11	18	28
Unitranscript 3497	1	p3	(ATG)5	15	1741	1755
Unitranscript 3508	1	p2	(AG)6	12	2154	2165
Unitranscript 3509	1	c	(AG)11gt(AG)11gt(AG)11acat(GA)12aac(GA)12ggtcacccaccaataacttctctgctatgagagtctgtgtaatagagagagagtttatttccagaaatgggaagagtaacgtactttcaa(T)10	225	3246	3470
Unitranscript 3509	2	p1	(A)10	10	5686	5695
Unitranscript 3510	1	p1	(T)10	10	622	631
Unitranscript 3510	2	c	(AG)11gt(AG)11gt(AG)11acat(GA)12aac(GA)12ggtcacccaccaataacttctctgctatgagagtctgtgtaatagagagagagtttatttccagaaatgggaagagtaacgtactttcaa(T)10	225	3348	3572
Unitranscript 3510	3	p1	(A)10	10	4698	4707
Unitranscript 3510	4	c	(T)12gttattctcgag(CT)7gtg(T)13	54	5636	5689
Unitranscript 3511	1	p1	(T)10	10	622	631
Unitranscript 3511	2	c	(AG)11gt(AG)11gt(AG)11acat(GA)12aac(GA)12ggtcacccaccaataacttctctgctatgagagtctgtgtaatagagagagagtttatttccagaaatgggaagagtaacgtactttcaa(T)10	225	3346	3570
Unitranscript 3511	3	p1	(A)13	13	4504	4516
Unitranscript 3512	1	p1	(A)13	13	561	573
Unitranscript 3512	2	p1	(A)11	11	946	956
Unitranscript 3512	3	p1	(T)12	12	1531	1542
Unitranscript 3514	1	c	(A)23tc(A)26tccttgaagatgatcatcggtgctggatagtcaccgccgctaaagaaagagcc(A)20cg(A)47g(A)24tc(A)26	226	458	683
Unitranscript 3515	1	p1	(T)10	10	5943	5952
Unitranscript 3516	1	p1	(T)10	10	6	15
Unitranscript 3516	2	p1	(T)10	10	3410	3419
Unitranscript 3518	1	p1	(T)10	10	115	124
Unitranscript 3522	1	p1	(A)11	11	1501	1511
Unitranscript 3523	1	p3	(ATT)5	15	1996	2010
Unitranscript 3524	1	p1	(A)18	18	543	560
Unitranscript 3524	2	p1	(A)11	11	1885	1895
Unitranscript 3527	1	p1	(A)11	11	538	548
Unitranscript 3528	1	p1	(A)15	15	661	675
Unitranscript 3528	2	p2	(AG)8	16	1480	1495
Unitranscript 3529	1	p1	(A)10	10	2083	2092
Unitranscript 3530	1	p1	(A)10	10	1628	1637
Unitranscript 3532	1	p1	(T)11	11	1010	1020
Unitranscript 3541	1	p3	(GAC)5	15	150	164
Unitranscript 3542	1	p1	(A)11	11	146	156
Unitranscript 3542	2	c	(T)24ga(T)22gga(T)26	77	786	862
Unitranscript 3545	1	p1	(A)11	11	1356	1366
Unitranscript 3547	1	p1	(A)12	12	3358	3369
Unitranscript 3549	1	p1	(A)12	12	1442	1453
Unitranscript 3550	1	p4	(TTGA)5	20	233	252
Unitranscript 3551	1	p4	(CAGT)5	20	406	425
Unitranscript 3558	1	p1	(T)10	10	1140	1149
Unitranscript 3559	1	p1	(T)10	10	1197	1206
Unitranscript 3560	1	p2	(TC)8	16	1844	1859
Unitranscript 3561	1	c	(AG)11aacaa(AG)11at(AG)11gt(AG)11gt(AG)11acat(GA)12aac(GA)12gggggggtcacccaccaataacttctctgctatgagagtctgtgtaatagagagagagtttatttccagaaatgggaagagtaattttctttcaa(T)10	281	1646	1926
Unitranscript 3561	2	p1	(A)15	15	2125	2139
Unitranscript 3562	1	c	(AG)11aacaa(AG)11at(AG)11gt(AG)11gt(AG)11acat(GA)12aac(GA)12	176	1552	1727
Unitranscript 3562	2	p1	(A)15	15	1947	1961
Unitranscript 3563	1	p1	(T)14	14	613	626
Unitranscript 3568	1	p1	(A)12	12	1072	1083
Unitranscript 3570	1	p1	(T)10	10	2593	2602
Unitranscript 3571	1	p1	(T)10	10	1	10
Unitranscript 3571	2	p1	(T)21	21	2825	2845
Unitranscript 3573	1	p1	(T)10	10	1	10
Unitranscript 3574	1	p1	(T)11	11	1	11
Unitranscript 3574	2	p1	(A)18	18	513	530
Unitranscript 3580	1	c	(GA)6aattaaaaagatcaatctctttcaaacataca(TC)11tttt(TC)11tt(TC)12at(TC)12	144	45	188
Unitranscript 3585	1	p2	(TC)7	14	87	100
Unitranscript 3592	1	p1	(T)12	12	1	12
Unitranscript 3594	1	p1	(T)10	10	3214	3223
Unitranscript 3597	1	p1	(A)16	16	321	336
Unitranscript 3597	2	p2	(GA)6	12	2220	2231
Unitranscript 3611	1	p1	(A)10	10	82	91
Unitranscript 3617	1	p3	(TCT)6	18	4251	4268
Unitranscript 3618	1	p1	(A)16	16	440	455
Unitranscript 3618	2	p3	(TCT)6	18	4473	4490
Unitranscript 3621	1	p2	(GA)11	22	721	742
Unitranscript 3622	1	c	(A)22c(A)23tc(A)26	74	981	1054
Unitranscript 3622	2	p1	(A)11	11	1178	1188
[truncated: 33,622 more rows]
