# Supplementary material for: Sequencing, De novo Assembly, Functional Annotation and Analysis of Phyllanthus amarus Leaf Transcriptome Using the Illumina Platform
Source: Front Plant Sci. 2016 Jan 28;6:1199. doi: 10.3389/fpls.2015.01199 (PMC4729934; doi:10.3389/fpls.2015.01199)
Supplement: Supplementary file 19 [file DataSheet8.XLSX]

## Sheet: Sheet1
Unitranscript ID	FPKM Values	Gene name
Unitranscript 1386	36.1698	Phenylalanine Ammonia Lyase (PAL)
Unitranscript 31401	36.0498	Phenylalanine Ammonia Lyase (PAL)
Unitranscript 31403	24.2583	Phenylalanine Ammonia Lyase (PAL)
Unitranscript 31404	26.2507	Phenylalanine Ammonia Lyase (PAL)
Unitranscript 31405	20.5061	Phenylalanine Ammonia Lyase (PAL)
Unitranscript 31408	31.1242	Phenylalanine Ammonia Lyase (PAL)
Unitranscript 31409	30.3607	Phenylalanine Ammonia Lyase (PAL)
Unitranscript 31410	30.2024	Phenylalanine Ammonia Lyase (PAL)
Unitranscript 31411	23.7024	Phenylalanine Ammonia Lyase (PAL)
Unitranscript 31412	32.2619	Phenylalanine Ammonia Lyase (PAL)
Unitranscript 31571	13.3757	Cinnamate 4-hydroxylase/trans-cinnamate 4-monooxygenase
Unitranscript 79728	2.04444	Cinnamate 4-hydroxylase/trans-cinnamate 4-monooxygenase
Unitranscript 79729	1.5635	Cinnamate 4-hydroxylase/trans-cinnamate 4-monooxygenase
Unitranscript 2751	2.61181	Flavonoid 3’,5’-hydroxylase
Unitranscript 29623	20.3683	Flavonoid 3’,5’-hydroxylase
Unitranscript 48352	0.90728	Flavonoid 3’,5’-hydroxylase
Unitranscript 48353	1.45793	Flavonoid 3’,5’-hydroxylase
Unitranscript 48354	2.3953	Flavonoid 3’,5’-hydroxylase
Unitranscript 48355	2.01273	Flavonoid 3’,5’-hydroxylase
Unitranscript 48356	1.63031	Flavonoid 3’,5’-hydroxylase
Unitranscript 48357	1.99324	Flavonoid 3’,5’-hydroxylase
Unitranscript 48358	2.36287	Flavonoid 3’,5’-hydroxylase
Unitranscript 48359	1.72694	Flavonoid 3’,5’-hydroxylase
Unitranscript 48360	2.55071	Flavonoid 3’,5’-hydroxylase
Unitranscript 48361	2.26024	Flavonoid 3’,5’-hydroxylase
Unitranscript 48362	1.91028	Flavonoid 3’,5’-hydroxylase
Unitranscript 48363	2.8481	Flavonoid 3’,5’-hydroxylase
Unitranscript 48364	3.06196	Flavonoid 3’,5’-hydroxylase
Unitranscript 48365	2.48959	Flavonoid 3’,5’-hydroxylase
Unitranscript 48366	2.43658	Flavonoid 3’,5’-hydroxylase
Unitranscript 48367	1.8231	Flavonoid 3’,5’-hydroxylase
Unitranscript 48370	2.03789	Flavonoid 3’,5’-hydroxylase
Unitranscript 48371	2.50558	Flavonoid 3’,5’-hydroxylase
Unitranscript 48373	2.00222	Flavonoid 3’,5’-hydroxylase
Unitranscript 57668	0.862132	Flavonoid 3’,5’-hydroxylase
Unitranscript 75534	1.71423	Flavonoid 3’,5’-hydroxylase
Unitranscript 78374	1.80925	Flavonoid 3’,5’-hydroxylase
Unitranscript 77577	2.52913	Phenylcoumaran benzylic ether reductase -like protein
Unitranscript 63241	10.0303	Phenylcoumaran benzylic ether reductase -like protein
Unitranscript 63242	9.32681	Phenylcoumaran benzylic ether reductase -like protein
Unitranscript 63243	6.53823	Phenylcoumaran benzylic ether reductase -like protein
Unitranscript 63244	5.35017	Phenylcoumaran benzylic ether reductase -like protein
Unitranscript 63245	2.33758	Phenylcoumaran benzylic ether reductase -like protein
Unitranscript 63246	4.13879	Phenylcoumaran benzylic ether reductase -like protein
Unitranscript 62630	32.7196	HMG-CoA synthase
Unitranscript 1329	6.72774	HMG-CoA reductase
Unitranscript 30497	4.02971	HMG-CoA reductase
Unitranscript 30499	4.32677	HMG-CoA reductase
Unitranscript 30500	5.19881	HMG-CoA reductase
Unitranscript 30501	9.17828	HMG-CoA reductase
Unitranscript 30502	6.66015	HMG-CoA reductase
Unitranscript 30503	8.85392	HMG-CoA reductase
Unitranscript 30504	8.0497	HMG-CoA reductase
Unitranscript 30505	6.18696	HMG-CoA reductase
Unitranscript 30506	9.31585	HMG-CoA reductase
Unitranscript 30507	7.37459	HMG-CoA reductase
Unitranscript 30508	5.56521	HMG-CoA reductase
Unitranscript 30509	7.67085	HMG-CoA reductase
Unitranscript 30510	8.06142	HMG-CoA reductase
Unitranscript 2488	8.24082	Mevalonate diphosphate decarboxylase
Unitranscript 45660	11.1532	Mevalonate diphosphate decarboxylase
Unitranscript 3238	14.0753	Isopentenyl diphosphate delta isomerase
Unitranscript 53622	10.585	Isopentenyl diphosphate delta isomerase
Unitranscript 53623	21.5866	Isopentenyl diphosphate delta isomerase
Unitranscript 53624	14.6166	Isopentenyl diphosphate delta isomerase
Unitranscript 53366	2.18046	Strictosidine synthase
Unitranscript 53363	11.8495	Strictosidine synthase
Unitranscript 62407	7.16674	Strictosidine synthase
Unitranscript 62408	6.88616	Strictosidine synthase
Unitranscript 3405	6.7211	Deacetoxyvindoline 4-hydroxylase
Unitranscript 3406	2.09794	Deacetoxyvindoline 4-hydroxylase
Unitranscript 17317	14.9077	Deacetoxyvindoline 4-hydroxylase
Unitranscript 17320	16.0551	Deacetoxyvindoline 4-hydroxylase
Unitranscript 41143	2.79228	Deacetoxyvindoline 4-hydroxylase
Unitranscript 41144	2.21594	Deacetoxyvindoline 4-hydroxylase
Unitranscript 48984	30.1671	Deacetoxyvindoline 4-hydroxylase
Unitranscript 48986	13.9139	Deacetoxyvindoline 4-hydroxylase
Unitranscript 48987	15.1004	Deacetoxyvindoline 4-hydroxylase
Unitranscript 55158	1.03487	Deacetoxyvindoline 4-hydroxylase
Unitranscript 57629	1.67868	Deacetoxyvindoline 4-hydroxylase
Unitranscript 57630	1.48383	Deacetoxyvindoline 4-hydroxylase
Unitranscript 57631	0.498919	Deacetoxyvindoline 4-hydroxylase
Unitranscript 63714	1.17344	Deacetoxyvindoline 4-hydroxylase
Unitranscript 63716	1.47797	Deacetoxyvindoline 4-hydroxylase
Unitranscript 79369	0.281836	Deacetoxyvindoline 4-hydroxylase
Unitranscript 79370	1.99492	Deacetoxyvindoline 4-hydroxylase
Unitranscript 80577	1.42503	Deacetoxyvindoline 4-hydroxylase
Unitranscript 84582	#N/A	Deacetoxyvindoline 4-hydroxylase
Unitranscript 54720	11.147	1-deoxy-D-xylulose-5-phosphate reductoisomerase
Unitranscript 54721	9.12411	1-deoxy-D-xylulose-5-phosphate reductoisomerase
Unitranscript 16967	28.5952	Polyphenol oxidase
Unitranscript 16969	17.3649	Polyphenol oxidase
Unitranscript 16970	24.796	Polyphenol oxidase
Unitranscript 16972	25.8735	Polyphenol oxidase
Unitranscript 16975	1.33017	Polyphenol oxidase
Unitranscript 63789	2.37361	Amine oxidase
Unitranscript 63790	8.10628	Amine oxidase
Unitranscript 65487	12.891	Amine oxidase
Unitranscript 79801	3.43243	Amine oxidase
Unitranscript 81672	1.34708	Amine oxidase
Unitranscript 658	9.67419	Squalene synthase
Unitranscript 20308	9.17453	Squalene synthase
Unitranscript 20313	7.59378	Squalene synthase
Unitranscript 81899	1.09733	Squalene monooxygenase
Unitranscript 869	7.60728	Polyneuridine-aldehyde esterase
Unitranscript 73905	6.0685	Polyneuridine-aldehyde esterase
Unitranscript 73906	5.39427	Polyneuridine-aldehyde esterase
Unitranscript 26231	9.52322	4-hydroxy-3-methylbut-2-enyl diphosphate reductase
Unitranscript 71989	3.4382	Chalcone isomerase
Unitranscript 5341	6.40238	Chalcone isomerase
Unitranscript 42537	1.39102	Chalcone isomerase
Unitranscript 42539	1.84366	Chalcone isomerase
Unitranscript 42540	1.44505	Chalcone isomerase
Unitranscript 71988	2.49538	Chalcone isomerase
Unitranscript 5340	8.05281	Chalcone isomerase
Unitranscript 12832	4.2517	Chalcone synthase
Unitranscript 12833	3.40207	Chalcone synthase
Unitranscript 12834	4.37002	Chalcone synthase
Unitranscript 12836	4.83505	Chalcone synthase
Unitranscript 29419	2.03565	Flavonol synthase
Unitranscript 33161	0.55337	Flavonol synthase
Unitranscript 77019	3.03713	Flavonol synthase
Unitranscript 77020	2.43807	Flavonol synthase
Unitranscript 13933	2.05768	Leucoanthocyandioxygenase dioxygenase
Unitranscript 13934	2.06973	Leucoanthocyandioxygenase dioxygenase
Unitranscript 13942	3.19509	Leucoanthocyandioxygenase dioxygenase
Unitranscript 13943	2.50145	Leucoanthocyandioxygenase dioxygenase
Unitranscript 70616	2.93344	Leucoanthocyandioxygenase dioxygenase
Unitranscript 70617	3.07057	Leucoanthocyandioxygenase dioxygenase
Unitranscript 82460	#N/A	Isoflavone reductase
Unitranscript 77543	1.51547	N-methylcoclaurine 3'-monooxygenase
Unitranscript 79547	1.44318	N-methylcoclaurine 3'-monooxygenase
Unitranscript 3212	3.39028	Reticuline oxidase
Unitranscript 70115	4.85314	Reticuline oxidase
Unitranscript 70116	3.66007	Reticuline oxidase
Unitranscript 79672	1.38739	Reticuline oxidase
Unitranscript 5233	5.38638	1-deoxy-D-xylulose-5-phosphate synthase
Unitranscript 6343	1.93964	1-deoxy-D-xylulose-5-phosphate synthase
Unitranscript 45230	8.20009	1-deoxy-D-xylulose-5-phosphate synthase
Unitranscript 45231	9.28381	1-deoxy-D-xylulose-5-phosphate synthase
Unitranscript 53517	3.8639	1-deoxy-D-xylulose-5-phosphate synthase
Unitranscript 53519	3.60251	1-deoxy-D-xylulose-5-phosphate synthase
Unitranscript 53520	2.29631	1-deoxy-D-xylulose-5-phosphate synthase
Unitranscript 53521	3.17423	1-deoxy-D-xylulose-5-phosphate synthase
Unitranscript 53523	3.95532	1-deoxy-D-xylulose-5-phosphate synthase
Unitranscript 53524	3.9974	1-deoxy-D-xylulose-5-phosphate synthase
Unitranscript 71232	3.01337	1-deoxy-D-xylulose-5-phosphate synthase
Unitranscript 80377	1.45608	1-deoxy-D-xylulose-5-phosphate synthase
Unitranscript 65335	#N/A	4-coumarate CoA ligase
Unitranscript 1528	32.0306	R2R3-MYB transcription factor
Unitranscript 14718	1.28154	bHLH transcription factor
Unitranscript 67104	2.52529	Flavonoid 3’-monooxygenase
Unitranscript 74675	2.33268	Flavonoid 3’-monooxygenase
